# Supplementary material for: DNA Methylation Analysis of the Citrullus lanatus Response to Cucumber Green Mottle Mosaic Virus Infection by Whole-Genome Bisulfite Sequencing
Source: Genes (Basel). 2019 May 7;10(5):344. doi: 10.3390/genes10050344 (PMC6562589; doi:10.3390/genes10050344)
Supplement: Supplementary file 1 [file genes-10-00344-s001.zip]

Archive with 7 entries (6 files):
- Supplementary files-final/Figure S1.pdf
- Supplementary files-final/Table S1. DMRs.xlsx
- Supplementary files-final/Table S2. DMGs.xlsx
- Supplementary files-final/Table S3. KEGG pathways.xlsx
- Supplementary files-final/Table S4. DMGs invovled in CGMMV response.xlsx
- Supplementary files-final/Table S5. Expression of DMGs.xlsx
- Supplementary files-final/
