# Supplementary material for: DNA Methylation Analysis of the Citrullus lanatus Response to Cucumber Green Mottle Mosaic Virus Infection by Whole-Genome Bisulfite Sequencing
Source: Genes (Basel). 2019 May 7;10(5):344. doi: 10.3390/genes10050344 (PMC6562589; doi:10.3390/genes10050344)
Supplement: Supplementary file 1 [file genes-10-00344-s001.zip › Supplementary files-final/Table S1. DMRs.xlsx]

## Sheet: 48h_ck_CG
Region	type	DmC-hyper	DmC-hypo	total-C	all-methy1	all-methy2	foldchange	overlap-gene	GeneAnnot	Intergenic
CG_Chr00:11475750-11475999	hypo	1	10	13	0.80117	0.15	5.34113	NONE	NONE	ClCG00G004940-ClCG00G004950
CG_Chr00:1513300-1513549	hypo	0	8	11	0.864629	0.27619	3.13055	NONE	NONE	ClCG00G000650-ClCG00G000660
CG_Chr00:4440800-4440999	hypo	0	10	16	0.804954	0.383234	2.10043	NONE	NONE	ClCG00G001350-ClCG00G001360
CG_Chr00:4983550-4983799	hypo	0	9	17	0.185879	0.0116959	15.8927	NONE	NONE	ClCG00G001510-ClCG00G001520
CG_Chr00:4995100-4995449	hypo	0	15	16	0.268061	0	26.8061	NONE	NONE	ClCG00G001520-ClCG00G001570
CG_Chr00:8056050-8056399	hyper	15	1	52	0.117528	0.407825	3.47003	NONE	NONE	ClCG00G003070-ClCG00G003100
CG_Chr00:808250-808499	hypo	0	14	26	0.931818	0.495146	1.88191	NONE	NONE	ClCG00G000440-ClCG00G000450
CG_Chr01:11157450-11157649	hypo	0	8	17	0.968447	0.540541	1.79163	NONE	NONE	ClCG01G008990-ClCG01G009000
CG_Chr01:11661950-11662149	hyper	7	0	9	0.27451	0.77095	2.80846	ClCG01G009160	fe(2+) transport protein 1-like	NONE
CG_Chr01:12431550-12431749	hypo	0	8	14	0.976654	0.272727	3.58106	NONE	NONE	ClCG01G009260-ClCG01G009270
CG_Chr01:13640150-13640399	hypo	0	10	15	0.954545	0.344828	2.76818	NONE	NONE	ClCG01G009660-ClCG01G009670
CG_Chr01:13900950-13901149	hypo	0	7	9	0.921986	0.340909	2.70449	NONE	NONE	ClCG01G009730-ClCG01G009740
CG_Chr01:1403900-1404099	hypo	0	8	17	0.876923	0.340909	2.57231	NONE	NONE	ClCG01G001450-ClCG01G001460
CG_Chr01:1610450-1610749	hyper	9	3	12	0.206522	0.564935	2.73548	ClCG01G001630	dof zinc finger protein DOF4.6-like	NONE
CG_Chr01:17539950-17540149	hypo	0	16	29	0.984988	0.271255	3.63123	NONE	NONE	ClCG01G011020-ClCG01G011030
CG_Chr01:17556050-17556399	hypo	0	12	23	0.954545	0.514286	1.85606	NONE	NONE	ClCG01G011030-ClCG01G011040
CG_Chr01:18225300-18225649	hypo	0	9	17	0.844358	0.336449	2.50962	NONE	NONE	ClCG01G011220-ClCG01G011230
CG_Chr01:19395600-19395849	hypo	0	10	10	0.912863	0.224138	4.07277	ClCG01G011610	_	NONE
CG_Chr01:20911850-20912199	hypo	0	12	19	0.933754	0.428571	2.17876	ClCG01G011830	_	NONE
CG_Chr01:22241050-22241249	hypo	0	7	12	0.898305	0.522936	1.71781	NONE	NONE	ClCG01G012220-ClCG01G012230
CG_Chr01:24271950-24272149	hypo	0	7	10	0.821429	0.284091	2.89143	NONE	NONE	ClCG01G012430-ClCG01G012450
CG_Chr01:27206650-27206899	hypo	0	7	13	0.905263	0.321429	2.81637	NONE	NONE	ClCG01G013680-ClCG01G013690
CG_Chr01:28494150-28494449	hypo	1	21	36	0.331967	0.052381	6.33756	NONE	NONE	ClCG01G014200-ClCG01G014220
CG_Chr01:3061250-3061449	hyper	7	4	13	0.147619	0.370861	2.51228	ClCG01G003020	protein P21-like	NONE
CG_Chr01:32390000-32390199	hypo	0	7	13	0.933775	0.54902	1.7008	NONE	NONE	ClCG01G017870-ClCG01G017880
CG_Chr01:39055850-39056049	hypo	0	10	20	0.925532	0.5	1.85106	NONE	NONE	>ClCG01G026000
CG_Chr02:11564900-11565149	hypo	0	8	12	0.9	0.375	2.4	NONE	NONE	ClCG02G008640-ClCG02G008650
CG_Chr02:11888500-11888749	hypo	0	7	12	0.907563	0.513514	1.76736	NONE	NONE	ClCG02G008750-ClCG02G008760
CG_Chr02:15061250-15061449	hypo	0	9	14	0.791531	0.393333	2.01237	NONE	NONE	ClCG02G009650-ClCG02G009660
CG_Chr02:15519950-15520399	hypo	0	34	40	0.411528	0.00686499	59.9459	NONE	NONE	ClCG02G009810-ClCG02G009830
CG_Chr02:18860600-18860799	hyper	9	0	14	0.288066	0.737069	2.55868	NONE	NONE	ClCG02G010310-ClCG02G010320
CG_Chr02:19672750-19672949	hypo	0	7	7	1	0.222222	4.5	ClCG02G010420	_	NONE
CG_Chr02:20184400-20184649	hypo	0	9	14	0.969697	0.368421	2.63203	NONE	NONE	ClCG02G010490-ClCG02G010500
CG_Chr02:21257500-21257899	hypo	8	27	46	0.429043	0.178304	2.40624	NONE	NONE	ClCG02G010640-ClCG02G010650
CG_Chr02:2306700-2306899	hyper	10	0	13	0.434343	0.966245	2.22461	ClCG02G002250	anthocyanidin 3-O-glucoside 2''-O-glucosyltransferase-like	NONE
CG_Chr02:24789300-24789499	hypo	0	7	13	0.985294	0.290698	3.38941	NONE	NONE	ClCG02G011720-ClCG02G011730
CG_Chr02:26158050-26158449	hypo	0	15	23	0.944444	0.354369	2.66514	NONE	NONE	ClCG02G012630-ClCG02G012640
CG_Chr02:30341000-30341249	hypo	0	10	18	0.595166	0.232258	2.56252	NONE	NONE	ClCG02G015960-ClCG02G015970
CG_Chr02:30873700-30873949	hypo	1	11	21	0.945783	0.612121	1.54509	NONE	NONE	ClCG02G016410-ClCG02G016420
CG_Chr02:36137050-36137349	hyper	7	0	12	0.368421	0.596899	1.62016	NONE	NONE	ClCG02G021690-ClCG02G021700
CG_Chr02:36853800-36854049	hypo	0	7	10	0.548718	0.18232	3.00963	NONE	NONE	ClCG02G022430-ClCG02G022440
CG_Chr02:37122000-37122299	hypo	1	9	12	0.904762	0.379085	2.3867	ClCG02G022670	proteasome-associated protein ECM29 homolog isoform X3	NONE
CG_Chr02:4822650-4822899	hypo	0	14	24	0.934028	0.333333	2.80208	NONE	NONE	ClCG02G004640-ClCG02G004660
CG_Chr02:6421850-6422049	hyper	13	0	18	0.0923077	0.376771	4.08168	ClCG02G005820	hypothetical protein B456_001G161100	NONE
CG_Chr02:6456350-6456849	hypo	0	21	21	0.373057	0	37.3057	NONE	NONE	ClCG02G005880-ClCG02G005890
CG_Chr02:7665100-7665399	hyper	8	0	9	0.385542	0.684211	1.77467	NONE	NONE	ClCG02G006650-ClCG02G006660
CG_Chr02:9240600-9240899	hypo	0	9	14	0.977778	0.463158	2.11111	NONE	NONE	ClCG02G007700-ClCG02G007710
CG_Chr03:11294650-11294899	hypo	0	21	23	0.614583	0	61.4583	NONE	NONE	ClCG03G008940-ClCG03G008950
CG_Chr03:11514850-11515049	hypo	0	8	14	0.986207	0.508696	1.9387	NONE	NONE	ClCG03G009010-ClCG03G009020
CG_Chr03:12915450-12915649	hypo	0	12	19	0.981273	0.241935	4.05593	NONE	NONE	ClCG03G009490-ClCG03G009500
CG_Chr03:14302500-14302699	hypo	0	11	17	0.966454	0.338542	2.85476	NONE	NONE	ClCG03G009590-ClCG03G009600
CG_Chr03:14612100-14612299	hypo	0	8	12	0.908163	0.413043	2.19871	NONE	NONE	ClCG03G009600-ClCG03G009610
CG_Chr03:16615000-16615199	hypo	0	9	13	0.941748	0.468927	2.00831	NONE	NONE	ClCG03G009980-ClCG03G009990
CG_Chr03:18150400-18150599	hypo	0	7	9	1	0.37931	2.63636	ClCG03G010230	_	NONE
CG_Chr03:20132800-20132999	hypo	0	7	11	0.946237	0.443609	2.13304	NONE	NONE	ClCG03G010930-ClCG03G010940
CG_Chr03:20609100-20609349	hypo	0	11	12	0.893617	0.103448	8.6383	NONE	NONE	ClCG03G011120-ClCG03G011130
CG_Chr03:20693150-20693399	hypo	0	7	10	0.944649	0.348101	2.71372	NONE	NONE	ClCG03G011120-ClCG03G011130
CG_Chr03:21265900-21266249	hypo	0	14	22	0.893617	0.353488	2.528	NONE	NONE	ClCG03G011220-ClCG03G011230
CG_Chr03:21379200-21379499	hypo	1	12	18	0.866029	0.461538	1.8764	NONE	NONE	ClCG03G011230-ClCG03G011240
CG_Chr03:22664100-22664299	hypo	0	10	11	0.932075	0.390244	2.38844	NONE	NONE	ClCG03G011570-ClCG03G011580
CG_Chr03:2317950-2318199	hyper	11	0	15	0.260417	0.885965	3.40211	ClCG03G002120	uncharacterized protein LOC103502944	NONE
CG_Chr03:23388900-23389099	hypo	0	20	32	0.978426	0.494536	1.97848	NONE	NONE	ClCG03G011730-ClCG03G011740
CG_Chr03:27328450-27328649	hypo	0	8	13	1	0.602941	1.65854	NONE	NONE	ClCG03G013260-ClCG03G013270
CG_Chr03:31792700-31792999	hyper	7	0	10	0.326531	0.738255	2.26091	ClCG03G016650	uncharacterized protein LOC101212769	NONE
CG_Chr03:31828350-31828599	hypo	0	7	8	0.856115	0.0350877	24.3993	ClCG03G016690	autophagy-related protein 18h isoform X1	NONE
CG_Chr03:9734350-9734649	hypo	0	8	14	0.982558	0.466667	2.10548	NONE	NONE	ClCG03G008370-ClCG03G008380
CG_Chr04:12895700-12895899	hypo	0	7	9	0.735099	0.0555556	13.2318	NONE	NONE	ClCG04G003330-ClCG04G003340
CG_Chr04:15663800-15663999	hypo	0	13	16	0.630058	0.33913	1.85786	ClCG04G004080	kinesin-4 isoform X4	NONE
CG_Chr04:17601000-17601249	hypo	0	9	15	0.985915	0.349206	2.8233	NONE	NONE	ClCG04G004580-ClCG04G004590
CG_Chr04:18025000-18025199	hypo	0	7	7	0.944056	0.191176	4.93814	NONE	NONE	ClCG04G004770-ClCG04G004780
CG_Chr04:20422700-20422949	hypo	0	9	16	0.983516	0.511905	1.92129	NONE	NONE	ClCG04G006080-ClCG04G006090
CG_Chr04:25207950-25208299	hypo	0	15	21	0.958763	0.521978	1.83679	NONE	NONE	ClCG04G010270-ClCG04G010280
CG_Chr04:26787700-26787899	hypo	0	8	14	0.735955	0.323699	2.27358	NONE	NONE	ClCG04G011830-ClCG04G011840
CG_Chr04:27789550-27789749	hypo	0	11	18	0.901869	0.418033	2.15741	NONE	NONE	>ClCG04G012910
CG_Chr04:4339400-4339699	hypo	0	7	10	0.96	0.266667	3.6	NONE	NONE	ClCG04G001370-ClCG04G001380
CG_Chr04:6225900-6226099	hypo	0	7	11	0.970238	0.208	4.66461	NONE	NONE	ClCG04G001730-ClCG04G001740
CG_Chr04:6752400-6752599	hypo	0	7	13	0.763736	0.210526	3.62775	NONE	NONE	ClCG04G001920-ClCG04G001930
CG_Chr04:7524650-7524899	hypo	2	7	10	0.681818	0.193798	3.51818	NONE	NONE	ClCG04G002270-ClCG04G002280
CG_Chr04:8757950-8758149	hypo	0	7	9	0.873239	0.423358	2.06265	ClCG04G002580	serine/threonine-protein kinase SRK2H-like	NONE
CG_Chr05:12131500-12131999	hypo	0	24	32	0.908108	0.186992	4.8564	NONE	NONE	ClCG05G010710-ClCG05G010720
CG_Chr05:13895850-13896099	hypo	0	12	18	0.922118	0.408696	2.25625	NONE	NONE	ClCG05G011570-ClCG05G011580
CG_Chr05:14340750-14340999	hypo	0	14	23	0.989619	0.309353	3.199	NONE	NONE	ClCG05G011750-ClCG05G011760
CG_Chr05:14510100-14510349	hypo	1	11	17	0.827684	0.424837	1.94824	NONE	NONE	ClCG05G011780-ClCG05G011790
CG_Chr05:16256200-16256399	hypo	0	8	13	0.911765	0.359375	2.53708	NONE	NONE	ClCG05G012520-ClCG05G012530
CG_Chr05:16664000-16664249	hypo	0	17	34	0.936426	0.537549	1.74203	NONE	NONE	ClCG05G012560-ClCG05G012570
CG_Chr05:16715200-16715499	hypo	0	7	11	0.930108	0.5	1.86022	NONE	NONE	ClCG05G012560-ClCG05G012570
CG_Chr05:20975800-20975999	hypo	1	7	14	0.810811	0.424528	1.90991	NONE	NONE	ClCG05G013750-ClCG05G013760
CG_Chr05:21578450-21578649	hypo	0	10	17	0.904977	0.266667	3.39367	NONE	NONE	ClCG05G013840-ClCG05G013850
CG_Chr05:22133600-22133849	hypo	0	8	12	0.985915	0.259259	3.80282	NONE	NONE	ClCG05G013920-ClCG05G013930
CG_Chr05:22903850-22904099	hypo	1	8	13	0.870558	0.338983	2.56815	NONE	NONE	ClCG05G014170-ClCG05G014180
CG_Chr05:22916750-22916999	hypo	0	8	14	0.972561	0.4	2.4314	NONE	NONE	ClCG05G014170-ClCG05G014180
CG_Chr05:23056700-23056949	hypo	0	8	9	0.878049	0.35461	2.4761	NONE	NONE	ClCG05G014200-ClCG05G014210
CG_Chr05:24034700-24034899	hypo	0	7	7	0.940299	0.272727	3.44776	NONE	NONE	ClCG05G014310-ClCG05G014320
CG_Chr05:25967400-25967599	hypo	0	7	12	0.944444	0.491228	1.92262	ClCG05G014910	scarecrow-like protein 21	NONE
CG_Chr05:34043400-34043699	hyper	8	0	8	0.160377	0.6	3.74118	ClCG05G022050	plastidial lipoyltransferase 2	NONE
CG_Chr05:36972750-36972949	hypo	4	8	13	0.625	0.151261	4.13194	ClCG05G025640	lysM domain receptor-like kinase 3	NONE
CG_Chr05:37002850-37003049	hypo	0	7	10	0.906736	0.313433	2.89292	NONE	NONE	ClCG05G025670-ClCG05G025680
CG_Chr05:5660100-5660299	hypo	0	7	12	0.791667	0.334975	2.36336	ClCG05G005770	uncharacterized protein LOC103483792 isoform X2	NONE
CG_Chr05:5808350-5808549	hypo	0	8	12	0.758454	0.254144	2.98435	NONE	NONE	ClCG05G005900-ClCG05G005910
CG_Chr06:11866050-11866399	hypo	0	18	30	0.518672	0.197333	2.62841	NONE	NONE	ClCG06G008330-ClCG06G008340
CG_Chr06:12684400-12684749	hypo	0	21	30	0.633229	0.0933333	6.78459	NONE	NONE	ClCG06G008560-ClCG06G008570
CG_Chr06:15534850-15535099	hyper	11	1	24	0.15415	0.394525	2.55935	NONE	NONE	ClCG06G009290-ClCG06G009300
CG_Chr06:15535450-15535699	hypo	0	8	19	0.360324	0.143636	2.50858	NONE	NONE	ClCG06G009290-ClCG06G009300
CG_Chr06:15554100-15554349	hypo	0	7	16	0.588745	0.331731	1.77477	NONE	NONE	ClCG06G009290-ClCG06G009300
CG_Chr06:15994900-15995099	hypo	2	9	15	0.900901	0.174419	5.16517	NONE	NONE	ClCG06G009520-ClCG06G009530
CG_Chr06:17189800-17189999	hypo	1	14	25	0.820106	0.400844	2.04595	NONE	NONE	ClCG06G009660-ClCG06G009670
CG_Chr06:17783300-17783499	hypo	0	10	18	0.995851	0.360656	2.76122	NONE	NONE	ClCG06G009660-ClCG06G009670
CG_Chr06:17977500-17977699	hypo	0	7	10	0.836538	0.311321	2.68706	NONE	NONE	ClCG06G009660-ClCG06G009670
CG_Chr06:20600550-20600749	hypo	0	9	13	0.914179	0.311688	2.93299	NONE	NONE	ClCG06G010050-ClCG06G010060
CG_Chr06:22820500-22820699	hypo	0	10	12	0.948339	0.378049	2.50851	NONE	NONE	ClCG06G010590-ClCG06G010600
CG_Chr06:27984150-27984399	hypo	0	8	14	0.73822	0.294643	2.50547	ClCG06G014530	probable protein phosphatase 2C 8 isoform X1	NONE
CG_Chr06:30010150-30010399	hypo	0	11	14	0.875	0.122449	7.14583	ClCG06G016880	probable alpha,alpha-trehalose-phosphate synthase	NONE
CG_Chr06:31246700-31246999	hypo	0	9	9	0.4125	0	41.25	ClCG06G018330	ATP-dependent Clp protease ATP-binding subunit ClpA homolog CD4B, chloroplastic	NONE
CG_Chr06:3235700-3235899	hypo	0	10	11	0.988506	0.0243902	40.5287	NONE	NONE	ClCG06G002770-ClCG06G002780
CG_Chr07:12254400-12254599	hypo	0	8	14	0.949275	0.384615	2.46812	NONE	NONE	ClCG07G006610-ClCG07G006620
CG_Chr07:12830450-12830699	hypo	0	8	17	0.807175	0.444444	1.81614	NONE	NONE	ClCG07G006710-ClCG07G006720
CG_Chr07:12879600-12879899	hypo	1	14	26	0.881773	0.336066	2.62381	NONE	NONE	ClCG07G006720-ClCG07G006730
CG_Chr07:12935050-12935249	hypo	0	9	15	0.905213	0.4	2.26303	NONE	NONE	ClCG07G006720-ClCG07G006730
CG_Chr07:16098800-16098999	hypo	0	9	11	0.988095	0.119048	8.3	NONE	NONE	ClCG07G007250-ClCG07G007260
CG_Chr07:17005400-17005599	hypo	0	7	10	1	0.5	2	NONE	NONE	ClCG07G007280-ClCG07G007290
CG_Chr07:17135300-17135499	hypo	0	8	14	0.96988	0.402778	2.40798	NONE	NONE	ClCG07G007280-ClCG07G007290
CG_Chr07:17805850-17806099	hypo	0	7	7	0.893805	0.135593	6.59181	NONE	NONE	ClCG07G007290-ClCG07G007300
CG_Chr07:1840800-1841149	hyper	11	0	14	0.235088	0.738739	3.1424	NONE	NONE	ClCG07G001680-ClCG07G001690
CG_Chr07:18546450-18546749	hyper	8	0	12	0.424658	0.948454	2.23346	NONE	NONE	ClCG07G007370-ClCG07G007380
CG_Chr07:18646500-18646749	hypo	0	12	15	0.9	0.361345	2.4907	NONE	NONE	ClCG07G007370-ClCG07G007380
CG_Chr07:18698250-18698449	hypo	0	8	13	0.90604	0.352941	2.56711	NONE	NONE	ClCG07G007380-ClCG07G007390
CG_Chr07:21397750-21397949	hypo	0	7	12	0.925197	0.486111	1.90326	NONE	NONE	ClCG07G008020-ClCG07G008030
CG_Chr07:22440750-22441049	hypo	0	9	9	0.608696	0	60.8696	ClCG07G008420	uncharacterized protein LOC101208248	NONE
CG_Chr07:2585850-2586099	hypo	0	16	26	0.801418	0.25	3.20567	ClCG07G002470	UDP-glycosyltransferase 74F1-like	NONE
CG_Chr07:2802350-2802599	hypo	0	7	8	0.935484	0.0540541	17.3065	ClCG07G002710	serine/threonine-protein kinase CDL1	NONE
CG_Chr07:28974550-28974849	hypo	0	8	14	0.764398	0.476923	1.60277	NONE	NONE	ClCG07G012550-ClCG07G012560
CG_Chr07:29600200-29600399	hyper	14	0	16	0.2	0.618911	3.09456	ClCG07G013220	VHS domain-containing protein At3g16270	NONE
CG_Chr07:31837550-31837799	hypo	0	7	14	0.985401	0.461538	2.13504	NONE	NONE	ClCG07G015370-ClCG07G015380
CG_Chr07:32756900-32757099	hypo	0	7	10	0.684971	0.260377	2.63069	NONE	NONE	ClCG07G016370-ClCG07G016380
CG_Chr07:4778500-4778699	hypo	0	8	12	0.755682	0.201299	3.75403	ClCG07G004110	cytochrome P450 90A1	NONE
CG_Chr07:7134450-7134649	hypo	0	7	9	0.965714	0.298701	3.23304	NONE	NONE	ClCG07G005270-ClCG07G005280
CG_Chr07:7932500-7932749	hypo	0	9	18	0.920949	0.378788	2.4313	NONE	NONE	ClCG07G005490-ClCG07G005500
CG_Chr07:8370400-8370599	hypo	0	7	14	0.975904	0.541237	1.8031	NONE	NONE	ClCG07G005590-ClCG07G005600
CG_Chr07:8943300-8943499	hypo	0	7	12	0.867857	0.259494	3.34443	NONE	NONE	ClCG07G005750-ClCG07G005760
CG_Chr07:9806950-9807149	hypo	0	7	10	0.976378	0.439394	2.2221	NONE	NONE	ClCG07G006000-ClCG07G006010
CG_Chr08:10695450-10695749	hypo	1	11	14	0.989583	0.341463	2.89807	NONE	NONE	ClCG08G003840-ClCG08G003850
CG_Chr08:11949200-11949449	hypo	0	7	10	0.967742	0.414634	2.33397	NONE	NONE	ClCG08G003920-ClCG08G003930
CG_Chr08:1316650-1316899	hypo	0	8	12	0.963918	0.121212	7.95232	NONE	NONE	ClCG08G000490-ClCG08G000500
CG_Chr08:13168400-13168699	hypo	0	10	19	0.955801	0.40678	2.34968	NONE	NONE	ClCG08G004170-ClCG08G004180
CG_Chr08:14255250-14255449	hypo	0	7	11	0.947644	0.225352	4.20517	NONE	NONE	ClCG08G004500-ClCG08G004510
CG_Chr08:19545700-19545949	hyper	10	0	10	0.190476	0.869919	4.56707	NONE	NONE	ClCG08G007110-ClCG08G007120
CG_Chr08:20559300-20559599	hypo	1	11	17	0.960784	0.409639	2.34544	ClCG08G008030	phosphatidylinositol-3-phosphatase myotubularin-1-like isoform X1	NONE
CG_Chr08:28122300-28122599	hypo	0	10	28	0.530516	0.175385	3.02487	ClCG08G015630	uroporphyrinogen-III synthase, chloroplastic	NONE
CG_Chr08:3616350-3616649	hyper	9	1	11	0.219512	0.746914	3.40261	ClCG08G001800	protein NRT1/ PTR FAMILY 4.4	NONE
CG_Chr08:3718900-3719149	hypo	0	7	9	0.906615	0.465753	1.94656	NONE	NONE	ClCG08G001800-ClCG08G001810
CG_Chr08:5484350-5484649	hypo	0	23	42	0.979661	0.415541	2.35756	NONE	NONE	ClCG08G002550-ClCG08G002560
CG_Chr08:6012500-6012699	hypo	0	7	11	0.955882	0.451456	2.11733	NONE	NONE	ClCG08G002710-ClCG08G002720
CG_Chr08:7558750-7558999	hypo	0	7	13	0.916667	0.554054	1.65447	NONE	NONE	ClCG08G003080-ClCG08G003090
CG_Chr08:8280950-8281249	hyper	15	0	17	0.325301	0.984091	3.02517	NONE	NONE	ClCG08G003270-ClCG08G003280
CG_Chr08:9427750-9427949	hypo	0	8	10	0.941423	0.414634	2.27049	NONE	NONE	ClCG08G003520-ClCG08G003530
CG_Chr09:16139050-16139249	hypo	0	9	13	0.983936	0.292929	3.35895	NONE	NONE	ClCG09G012920-ClCG09G012930
CG_Chr09:17110900-17111099	hypo	1	9	19	0.5375	0.21039	2.55478	ClCG09G013010	hypothetical protein TanjilG_25023	NONE
CG_Chr09:17386500-17386749	hypo	0	16	29	0.845865	0.270588	3.12602	NONE	NONE	ClCG09G013060-ClCG09G013070
CG_Chr09:17881400-17881599	hypo	0	7	9	0.861386	0.111111	7.75248	NONE	NONE	ClCG09G013130-ClCG09G013140
CG_Chr09:17899950-17900149	hypo	0	7	7	0.761364	0.348837	2.18258	NONE	NONE	ClCG09G013130-ClCG09G013140
CG_Chr09:18057450-18057699	hypo	0	8	14	0.957346	0.473684	2.02106	NONE	NONE	ClCG09G013130-ClCG09G013140
CG_Chr09:18086000-18086199	hypo	0	8	17	0.968085	0.427386	2.26513	NONE	NONE	ClCG09G013130-ClCG09G013140
CG_Chr09:21062950-21063199	hypo	0	9	12	0.946903	0.298246	3.17491	NONE	NONE	ClCG09G013680-ClCG09G013690
CG_Chr09:22041200-22041499	hypo	0	10	11	0.917431	0.0806452	11.3761	NONE	NONE	ClCG09G013870-ClCG09G013890
CG_Chr09:22071400-22071699	hypo	0	8	12	0.936508	0.476821	1.96407	NONE	NONE	ClCG09G013890-ClCG09G013900
CG_Chr09:22189950-22190149	hypo	0	26	43	0.964328	0.613459	1.57195	NONE	NONE	ClCG09G013890-ClCG09G013900
CG_Chr09:24323050-24323249	hypo	0	8	8	0.95	0.253521	3.74722	NONE	NONE	ClCG09G014120-ClCG09G014130
CG_Chr09:24829300-24829549	hypo	0	11	18	0.730964	0.319444	2.28824	NONE	NONE	ClCG09G014170-ClCG09G014180
CG_Chr09:25916300-25916499	hypo	0	9	18	0.957746	0.462264	2.07186	NONE	NONE	ClCG09G014440-ClCG09G014450
CG_Chr09:27200650-27200849	hypo	0	8	19	0.970297	0.548077	1.77037	NONE	NONE	ClCG09G014690-ClCG09G014700
CG_Chr09:29253250-29253449	hypo	0	8	12	0.993827	0.38843	2.55858	NONE	NONE	ClCG09G015310-ClCG09G015320
CG_Chr09:30713100-30713349	hypo	0	15	21	0.9	0.324324	2.775	NONE	NONE	ClCG09G015790-ClCG09G015800
CG_Chr09:30719150-30719349	hypo	0	7	11	0.952381	0.460526	2.06803	NONE	NONE	ClCG09G015800-ClCG09G015810
CG_Chr09:33105650-33105849	hypo	0	12	13	0.897081	0.339806	2.63998	NONE	NONE	ClCG09G016870-ClCG09G016880
CG_Chr09:33683750-33683949	hypo	0	7	8	0.896907	0.0277778	32.2887	NONE	NONE	ClCG09G017140-ClCG09G017150
CG_Chr09:35203400-35203749	hypo	0	16	24	0.818841	0.358601	2.28343	ClCG09G018220	ribonuclease DdI-like	NONE
CG_Chr10:13131600-13131949	hypo	2	14	21	0.601367	0.137255	4.38139	NONE	NONE	ClCG10G008040-ClCG10G008050
CG_Chr10:13648600-13648849	hypo	0	12	25	0.912966	0.5	1.82593	NONE	NONE	ClCG10G008050-ClCG10G008060
CG_Chr10:14070150-14070499	hypo	0	14	14	0.889655	0	88.9655	NONE	NONE	ClCG10G008060-ClCG10G008070
CG_Chr10:15205550-15205749	hypo	0	10	13	0.932331	0.27907	3.34085	NONE	NONE	ClCG10G008180-ClCG10G008190
CG_Chr10:15992100-15992299	hypo	0	7	13	0.936709	0.476821	1.96449	NONE	NONE	ClCG10G008260-ClCG10G008270
CG_Chr10:16117350-16117649	hypo	0	9	17	0.57085	0.28972	1.97035	NONE	NONE	ClCG10G008280-ClCG10G008290
CG_Chr10:17195950-17196199	hypo	0	12	13	0.929078	0.169811	5.47124	NONE	NONE	ClCG10G008310-ClCG10G008320
CG_Chr10:17467900-17468249	hypo	0	12	27	0.889045	0.576687	1.54164	NONE	NONE	ClCG10G008310-ClCG10G008320
CG_Chr10:19451700-19452049	hypo	0	11	21	0.600644	0.323034	1.85939	ClCG10G008880	uncharacterized protein LOC111024361	NONE
CG_Chr10:20933100-20933299	hyper	8	0	12	0.431818	0.988636	2.28947	NONE	NONE	ClCG10G009370-ClCG10G009380
CG_Chr10:21177750-21178049	hyper	12	0	17	0.244755	0.638132	2.60723	NONE	NONE	ClCG10G009390-ClCG10G009400
CG_Chr10:23656500-23656699	hypo	0	7	9	0.937173	0.3	3.12391	NONE	NONE	ClCG10G010700-ClCG10G010710
CG_Chr10:33279250-33279549	hypo	0	12	12	0.476471	0	47.6471	NONE	NONE	ClCG10G018290-ClCG10G018310
CG_Chr10:5931700-5931999	hypo	0	14	28	0.490532	0.0996264	4.92372	ClCG10G004720	hypothetical protein GOBAR_AA06685	NONE
CG_Chr10:6839550-6839899	hypo	0	11	14	0.19837	0.00719424	27.5734	NONE	NONE	ClCG10G005510-ClCG10G005520
CG_Chr10:8218750-8218999	hypo	0	11	13	0.857895	0.357143	2.40211	NONE	NONE	ClCG10G006070-ClCG10G006080
CG_Chr10:8533050-8533399	hyper	17	0	29	0.294118	0.807175	2.74439	ClCG10G006210	hypothetical protein Csa_3G095040	NONE
CG_Chr10:9784100-9784399	hypo	1	13	14	0.831633	0.0886076	9.38557	ClCG10G006840	hypothetical protein Csa_3G104850	NONE
CG_Chr10:9908500-9908699	hypo	0	7	11	0.931034	0.47	1.98092	ClCG10G006930	hypothetical protein	NONE
CG_Chr11:1318200-1318499	hypo	1	10	14	0.645455	0.158228	4.07927	NONE	NONE	ClCG11G001030-ClCG11G001040
CG_Chr11:13393950-13394249	hypo	0	7	11	0.912088	0.43299	2.10649	NONE	NONE	ClCG11G008960-ClCG11G008970
CG_Chr11:13949100-13949299	hypo	1	7	13	0.920455	0.52439	1.75529	NONE	NONE	ClCG11G009090-ClCG11G009100
CG_Chr11:14248650-14248949	hypo	0	7	11	0.975524	0.404255	2.41314	NONE	NONE	ClCG11G009110-ClCG11G009120
CG_Chr11:1779650-1779999	hypo	0	7	10	0.683417	0.235294	2.90452	NONE	NONE	ClCG11G001620-ClCG11G001630
CG_Chr11:27429550-27429749	hyper	13	3	24	0.11215	0.865526	7.7176	NONE	NONE	ClCG11G014190-ClCG11G014200
CG_Chr11:331150-331449	hypo	0	10	11	0.82906	0.26087	3.17806	ClCG11G000230	serine/threonine-protein phosphatase 7 long form homolog	NONE
CG_Chr11:3337000-3337399	hypo	0	19	33	0.736739	0.328537	2.24248	ClCG11G003190	uclacyanin-3-like	NONE
CG_Chr11:7513750-7514099	hypo	0	11	17	0.848606	0.294118	2.88526	NONE	NONE	ClCG11G006820-ClCG11G006830
CG_Chr11:8160700-8160949	hypo	0	8	12	0.954315	0.372549	2.56158	NONE	NONE	ClCG11G007250-ClCG11G007260

## Sheet: 48h_ck_CHG
Region	type	DmC-hyper	DmC-hypo	total-C	all-methy1	all-methy2	foldchange	overlap-gene	GeneAnnot	Intergenic
CHG_Chr00:10030800-10031149	hypo	0	13	24	0.231947	0.0428683	5.4107	NONE	NONE	ClCG00G004280-ClCG00G004290
CHG_Chr00:10036500-10036799	hypo	2	12	16	0.330317	0.0405797	8.13995	NONE	NONE	ClCG00G004300-ClCG00G004310
CHG_Chr00:13506650-13506949	hypo	0	10	14	0.877133	0.365079	2.40258	NONE	NONE	ClCG00G005940-ClCG00G005950
CHG_Chr00:14245450-14245649	hypo	0	8	16	0.851675	0.457627	1.86107	NONE	NONE	ClCG00G006100-ClCG00G006110
CHG_Chr00:14444400-14444649	hyper	8	0	16	0.0555556	0.358434	6.45181	NONE	NONE	ClCG00G006190-ClCG00G006200
CHG_Chr00:1633400-1633599	hypo	0	7	7	0.966292	0.23	4.20127	NONE	NONE	ClCG00G000680-ClCG00G000700
CHG_Chr00:4983550-4983849	hypo	0	8	12	0.168794	0	16.8794	NONE	NONE	ClCG00G001510-ClCG00G001520
CHG_Chr00:4986700-4986949	hypo	0	11	17	0.527273	0.209302	2.51919	ClCG00G001520	_	NONE
CHG_Chr00:4990950-4991399	hypo	0	18	23	0.330793	0.0206379	16.0284	NONE	NONE	ClCG00G001520-ClCG00G001570
CHG_Chr00:4995150-4995449	hypo	0	8	9	0.175385	0.00321543	54.5446	NONE	NONE	ClCG00G001520-ClCG00G001570
CHG_Chr00:8065500-8065849	hypo	0	13	17	0.170439	0.0203252	8.38562	NONE	NONE	ClCG00G003070-ClCG00G003100
CHG_Chr00:8111100-8111349	hypo	0	7	9	0.367647	0.0705645	5.21008	NONE	NONE	ClCG00G003130-ClCG00G003150
CHG_Chr00:8114850-8115099	hyper	7	0	13	0.11828	0.26506	2.24096	ClCG00G003170	_	NONE
CHG_Chr00:8115300-8115549	hypo	0	10	22	0.187427	0.0608696	3.07916	ClCG00G003170	_	NONE
CHG_Chr01:10743100-10743299	hypo	0	9	10	0.322581	0	32.2581	ClCG01G008800	DNA repair protein complementing XP-C cells homolog isoform X1	NONE
CHG_Chr01:12934650-12934849	hypo	0	10	19	0.953488	0.564972	1.68767	NONE	NONE	ClCG01G009380-ClCG01G009390
CHG_Chr01:14576900-14577099	hyper	9	0	10	0.226667	0.939597	4.14528	NONE	NONE	ClCG01G009960-ClCG01G009970
CHG_Chr01:16739700-16739949	hypo	1	9	15	0.814545	0.325	2.50629	NONE	NONE	ClCG01G010720-ClCG01G010730
CHG_Chr01:17159050-17159249	hyper	8	1	19	0.225	0.758974	3.37322	ClCG01G010930	transcriptional adapter ADA2b	NONE
CHG_Chr01:17539950-17540199	hypo	0	11	24	0.911846	0.252427	3.61231	NONE	NONE	ClCG01G011020-ClCG01G011030
CHG_Chr01:18480600-18480949	hypo	0	9	19	0.846847	0.496599	1.70529	NONE	NONE	ClCG01G011300-ClCG01G011310
CHG_Chr01:19562300-19562599	hypo	0	12	14	0.580153	0.0471698	12.2992	ClCG01G011660	nuclear speckle splicing regulatory protein 1-like	NONE
CHG_Chr01:19816450-19816749	hypo	0	8	10	0.917293	0.318182	2.88292	ClCG01G011730	_	NONE
CHG_Chr01:20126250-20126449	hypo	0	7	8	0.722689	0.118644	6.09124	NONE	NONE	ClCG01G011760-ClCG01G011770
CHG_Chr01:20307550-20307849	hypo	0	10	18	0.930279	0.303571	3.06445	NONE	NONE	ClCG01G011770-ClCG01G011780
CHG_Chr01:22795450-22795749	hypo	1	10	17	0.252404	0.0588235	4.29087	NONE	NONE	ClCG01G012330-ClCG01G012340
CHG_Chr01:26129450-26129799	hypo	0	11	12	0.736111	0.167421	4.39677	ClCG01G013000	uncharacterized protein LOC101221499 isoform X1	NONE
CHG_Chr01:27532450-27532749	hypo	0	11	17	0.944828	0.524691	1.80073	ClCG01G013770	_	NONE
CHG_Chr01:28494200-28494449	hypo	2	9	18	0.307692	0.0801034	3.84119	NONE	NONE	ClCG01G014200-ClCG01G014220
CHG_Chr01:7808850-7809099	hypo	0	8	11	0.885305	0.245902	3.60024	NONE	NONE	ClCG01G006780-ClCG01G006790
CHG_Chr02:10646150-10646449	hypo	0	9	11	0.849057	0.215686	3.93654	NONE	NONE	ClCG02G008280-ClCG02G008290
CHG_Chr02:11051900-11052199	hypo	0	15	21	0.798742	0.134409	5.94264	NONE	NONE	ClCG02G008490-ClCG02G008500
CHG_Chr02:13617950-13618199	hypo	0	9	15	0.844075	0.337079	2.50409	NONE	NONE	ClCG02G009250-ClCG02G009270
CHG_Chr02:14522950-14523249	hypo	0	15	20	0.786885	0.0917431	8.57705	NONE	NONE	ClCG02G009510-ClCG02G009520
CHG_Chr02:15196650-15196849	hypo	1	8	10	0.775862	0.38806	1.99934	ClCG02G009700	_	NONE
CHG_Chr02:15520100-15520299	hypo	0	8	11	0.260163	0	26.0163	NONE	NONE	ClCG02G009810-ClCG02G009830
CHG_Chr02:15624350-15624549	hypo	0	7	12	0.827815	0.36	2.29948	NONE	NONE	ClCG02G009870-ClCG02G009880
CHG_Chr02:21257450-21257799	hypo	2	10	16	0.339564	0.130435	2.60332	NONE	NONE	ClCG02G010640-ClCG02G010650
CHG_Chr02:22975600-22975799	hypo	0	7	11	0.925532	0.544118	1.70098	NONE	NONE	ClCG02G011090-ClCG02G011100
CHG_Chr02:24789300-24789499	hypo	0	10	14	0.905405	0.352941	2.56532	NONE	NONE	ClCG02G011720-ClCG02G011730
CHG_Chr02:24801100-24801399	hypo	0	10	11	0.943005	0.452055	2.08604	NONE	NONE	ClCG02G011720-ClCG02G011730
CHG_Chr02:25039000-25039299	hypo	0	7	13	0.8	0.431034	1.856	ClCG02G011870	synaptotagmin-1-like	NONE
CHG_Chr02:26275250-26275449	hypo	0	8	14	0.834783	0.454545	1.83652	NONE	NONE	ClCG02G012670-ClCG02G012680
CHG_Chr02:26766850-26767149	hypo	1	12	18	0.841317	0.539773	1.55865	NONE	NONE	ClCG02G012970-ClCG02G012980
CHG_Chr02:29686750-29687049	hypo	0	10	14	0.949309	0.393939	2.40978	NONE	NONE	ClCG02G015390-ClCG02G015400
CHG_Chr02:30340850-30341149	hypo	1	11	25	0.405644	0.16782	2.41713	NONE	NONE	ClCG02G015960-ClCG02G015970
CHG_Chr02:36370000-36370249	hyper	11	0	16	0.22619	0.803797	3.55363	ClCG02G021910	protein ROS1-like isoform X1	NONE
CHG_Chr02:4822600-4822849	hypo	0	10	19	0.841897	0.345794	2.43468	NONE	NONE	ClCG02G004640-ClCG02G004660
CHG_Chr02:5249000-5249249	hypo	0	9	11	0.481481	0.0512821	9.38889	NONE	NONE	ClCG02G004930-ClCG02G004940
CHG_Chr02:6421800-6422099	hyper	10	1	15	0.0424403	0.276549	6.51618	NONE	NONE	ClCG02G005810-ClCG02G005820
CHG_Chr02:6422450-6422849	hypo	0	14	30	0.252955	0.0993304	2.5466	NONE	NONE	ClCG02G005820-ClCG02G005830
CHG_Chr02:6424700-6424949	hypo	0	8	15	0.219745	0.0243902	9.00955	NONE	NONE	ClCG02G005820-ClCG02G005830
CHG_Chr03:10292150-10292349	hypo	0	9	19	0.807692	0.36858	2.19136	NONE	NONE	ClCG03G008620-ClCG03G008630
CHG_Chr03:11804350-11804649	hyper	7	0	10	0.157635	0.716763	4.54697	ClCG03G009090	uncharacterized protein LOC101212864 isoform X4	NONE
CHG_Chr03:1332750-1332949	hyper	7	0	11	0.274194	0.809917	2.95382	ClCG03G001370	uncharacterized protein LOC101206098 isoform X2	NONE
CHG_Chr03:13855800-13855999	hypo	0	7	9	0.873786	0.350877	2.49029	ClCG03G009580	_	NONE
CHG_Chr03:14458600-14458799	hypo	0	7	10	0.944238	0.3	3.14746	NONE	NONE	ClCG03G009590-ClCG03G009600
CHG_Chr03:15492200-15492499	hypo	0	9	9	0.57931	0.038674	14.9793	NONE	NONE	ClCG03G009800-ClCG03G009810
CHG_Chr03:17386250-17386449	hypo	0	7	12	0.87619	0.402174	2.17864	NONE	NONE	ClCG03G010180-ClCG03G010190
CHG_Chr03:18525250-18525599	hypo	0	14	23	0.307563	0.108527	2.83397	NONE	NONE	ClCG03G010310-ClCG03G010320
CHG_Chr03:20048150-20048349	hypo	0	7	7	0.581395	0.195122	2.97965	ClCG03G010900	protein TRIGALACTOSYLDIACYLGLYCEROL 3, chloroplastic isoform X1	NONE
CHG_Chr03:23827300-23827499	hyper	8	1	11	0.247619	0.631579	2.55061	NONE	NONE	ClCG03G011910-ClCG03G011920
CHG_Chr04:10072150-10072399	hypo	0	7	12	0.192708	0	19.2708	NONE	NONE	ClCG04G002740-ClCG04G002750
CHG_Chr04:11627000-11627249	hypo	0	8	14	0.646617	0.114943	5.62556	NONE	NONE	ClCG04G003160-ClCG04G003180
CHG_Chr04:11642800-11643049	hypo	0	8	14	0.854305	0.49	1.74348	NONE	NONE	ClCG04G003160-ClCG04G003180
CHG_Chr04:12218900-12219149	hypo	0	9	18	0.900862	0.555556	1.62155	NONE	NONE	ClCG04G003300-ClCG04G003310
CHG_Chr04:12895700-12895949	hypo	0	9	13	0.855556	0.0816327	10.4806	NONE	NONE	ClCG04G003330-ClCG04G003340
CHG_Chr04:13212550-13212799	hypo	0	7	9	0.75	0.265306	2.82692	NONE	NONE	ClCG04G003420-ClCG04G003430
CHG_Chr04:14992900-14993099	hypo	0	11	17	0.981132	0.361111	2.71698	NONE	NONE	ClCG04G003840-ClCG04G003850
CHG_Chr04:26818600-26818849	hyper	13	1	26	0.284141	0.81068	2.85309	ClCG04G011840	DExH-box ATP-dependent RNA helicase DExH14	NONE
CHG_Chr04:27601950-27602249	hypo	2	10	18	0.44186	0.265	1.6674	ClCG04G012780	putative 3,4-dihydroxy-2-butanone kinase isoform X1	NONE
CHG_Chr04:3601900-3602149	hypo	0	13	17	0.958678	0.40367	2.37491	NONE	NONE	ClCG04G001170-ClCG04G001180
CHG_Chr04:4828600-4828849	hypo	1	8	18	0.233645	0.145873	1.6017	NONE	NONE	ClCG04G001410-ClCG04G001430
CHG_Chr04:4979550-4979849	hypo	0	10	18	0.754386	0.25	3.01754	NONE	NONE	ClCG04G001460-ClCG04G001470
CHG_Chr04:8039700-8039949	hyper	7	0	10	0.25	0.910256	3.64103	NONE	NONE	ClCG04G002380-ClCG04G002390
CHG_Chr05:12131700-12131999	hypo	0	9	12	0.815789	0.047619	17.1316	NONE	NONE	ClCG05G010710-ClCG05G010720
CHG_Chr05:13293150-13293449	hypo	0	8	14	0.828947	0.28169	2.94276	NONE	NONE	ClCG05G011260-ClCG05G011270
CHG_Chr05:14007150-14007399	hypo	0	8	13	0.305936	0.0714286	4.28311	NONE	NONE	ClCG05G011600-ClCG05G011610
CHG_Chr05:16664000-16664199	hypo	0	7	9	0.537313	0.246154	2.18284	NONE	NONE	ClCG05G012560-ClCG05G012570
CHG_Chr05:16833550-16833849	hypo	1	10	21	0.830334	0.538153	1.54293	NONE	NONE	ClCG05G012580-ClCG05G012590
CHG_Chr05:19076600-19076899	hypo	0	9	10	0.911602	0.25	3.64641	NONE	NONE	ClCG05G013380-ClCG05G013390
CHG_Chr05:19595250-19595449	hypo	0	8	13	0.929412	0.288462	3.22196	NONE	NONE	ClCG05G013590-ClCG05G013600
CHG_Chr05:20900050-20900249	hypo	0	8	12	0.890756	0.439655	2.02603	NONE	NONE	ClCG05G013750-ClCG05G013760
CHG_Chr05:22036700-22036999	hypo	0	8	9	0.982906	0.230769	4.25926	NONE	NONE	ClCG05G013920-ClCG05G013930
CHG_Chr05:22339950-22340149	hypo	0	8	14	0.914286	0.343195	2.66404	NONE	NONE	ClCG05G013980-ClCG05G013990
CHG_Chr05:22682800-22683099	hypo	0	7	11	0.919708	0.333333	2.75912	NONE	NONE	ClCG05G014130-ClCG05G014140
CHG_Chr05:22903800-22904149	hypo	0	15	21	0.89225	0.193182	4.6187	NONE	NONE	ClCG05G014170-ClCG05G014180
CHG_Chr05:27542450-27542649	hypo	0	8	11	0.925373	0.428571	2.1592	NONE	NONE	ClCG05G015660-ClCG05G015670
CHG_Chr05:29551750-29552099	hyper	13	2	26	0.160622	0.565022	3.51772	ClCG05G017260	uncharacterized protein LOC101215653	NONE
CHG_Chr05:30111900-30112149	hyper	10	0	22	0.225166	0.709677	3.1518	NONE	NONE	ClCG05G017700-ClCG05G017710
CHG_Chr05:5311750-5312049	hypo	0	7	10	0.208333	0	20.8333	ClCG05G005440	uncharacterized protein LOC111279963 isoform X1	NONE
CHG_Chr05:7015600-7015799	hyper	7	0	9	0.166065	0.574257	3.45803	NONE	NONE	ClCG05G006900-ClCG05G006910
CHG_Chr06:11866200-11866399	hypo	0	7	10	0.450549	0.164062	2.74621	NONE	NONE	ClCG06G008330-ClCG06G008340
CHG_Chr06:12684100-12684749	hypo	0	28	46	0.475129	0.122066	3.8924	NONE	NONE	ClCG06G008560-ClCG06G008570
CHG_Chr06:14757050-14757249	hypo	0	8	10	0.873134	0.134328	6.5	NONE	NONE	ClCG06G009120-ClCG06G009130
CHG_Chr06:15541500-15541699	hyper	7	0	18	0.0961263	0.265568	2.7627	NONE	NONE	ClCG06G009290-ClCG06G009300
CHG_Chr06:15554000-15554349	hypo	0	16	20	0.652482	0.360465	1.81011	NONE	NONE	ClCG06G009290-ClCG06G009300
CHG_Chr06:18723000-18723249	hypo	0	8	13	0.985816	0.413978	2.38132	NONE	NONE	ClCG06G009690-ClCG06G009700
CHG_Chr06:18798000-18798249	hypo	0	11	14	0.914894	0.292857	3.12403	NONE	NONE	ClCG06G009700-ClCG06G009710
CHG_Chr06:1978700-1978999	hypo	0	8	13	0.746835	0.205742	3.62997	NONE	NONE	ClCG06G001870-ClCG06G001880
CHG_Chr06:20600550-20600749	hypo	0	8	8	0.83125	0	83.125	NONE	NONE	ClCG06G010050-ClCG06G010060
CHG_Chr06:21324950-21325199	hypo	0	9	13	0.88189	0.428571	2.05774	NONE	NONE	ClCG06G010230-ClCG06G010240
CHG_Chr06:21771600-21771849	hypo	2	8	12	0.280952	0.132231	2.1247	NONE	NONE	ClCG06G010300-ClCG06G010310
CHG_Chr06:23256450-23256649	hyper	7	0	8	0.103093	0.641791	6.22537	NONE	NONE	ClCG06G010760-ClCG06G010770
CHG_Chr07:11259300-11259599	hypo	2	13	23	0.555556	0.286472	1.9393	NONE	NONE	ClCG07G006400-ClCG07G006410
CHG_Chr07:12254300-12254599	hypo	0	9	15	0.917647	0.298077	3.07856	NONE	NONE	ClCG07G006610-ClCG07G006620
CHG_Chr07:12879700-12879899	hypo	0	8	14	0.91453	0.166667	5.48718	NONE	NONE	ClCG07G006720-ClCG07G006730
CHG_Chr07:13954100-13954299	hypo	0	7	12	0.837638	0.48	1.74508	NONE	NONE	ClCG07G006810-ClCG07G006820
CHG_Chr07:15671750-15671999	hypo	0	8	9	0.957447	0.075	12.766	NONE	NONE	ClCG07G007240-ClCG07G007250
CHG_Chr07:15809000-15809199	hypo	0	8	14	0.886792	0.496454	1.78625	NONE	NONE	ClCG07G007250-ClCG07G007260
CHG_Chr07:15828050-15828349	hypo	0	11	22	0.861111	0.567742	1.51673	NONE	NONE	ClCG07G007250-ClCG07G007260
CHG_Chr07:16954050-16954349	hypo	0	16	24	0.325527	0.0526316	6.18501	NONE	NONE	ClCG07G007280-ClCG07G007290
CHG_Chr07:17778250-17778499	hypo	0	9	19	0.908309	0.371681	2.44378	NONE	NONE	ClCG07G007290-ClCG07G007300
CHG_Chr07:17805850-17806049	hypo	0	7	8	0.877863	0.202532	4.33445	NONE	NONE	ClCG07G007290-ClCG07G007300
CHG_Chr07:18523600-18523799	hypo	0	8	13	0.507463	0.308696	1.64389	NONE	NONE	ClCG07G007360-ClCG07G007370
CHG_Chr07:20832350-20832549	hypo	0	10	13	0.747104	0.35023	2.13318	NONE	NONE	ClCG07G007860-ClCG07G007870
CHG_Chr07:20881350-20881599	hypo	0	7	12	0.933333	0.449438	2.07667	NONE	NONE	ClCG07G007860-ClCG07G007870
CHG_Chr07:22126700-22126899	hypo	1	10	15	0.897155	0.380488	2.35791	NONE	NONE	ClCG07G008300-ClCG07G008310
CHG_Chr07:2285350-2285549	hypo	0	9	18	0.807018	0.381356	2.11618	NONE	NONE	ClCG07G002220-ClCG07G002270
CHG_Chr07:23555850-23556149	hypo	2	10	17	0.670984	0.342593	1.95855	NONE	NONE	ClCG07G008910-ClCG07G008920
CHG_Chr07:25428900-25429149	hypo	0	8	12	0.676724	0.220588	3.06782	NONE	NONE	ClCG07G009800-ClCG07G009810
CHG_Chr07:26903100-26903299	hypo	0	10	13	0.818182	0.0731707	11.1818	NONE	NONE	ClCG07G010980-ClCG07G010990
CHG_Chr07:27092250-27092499	hypo	0	9	12	0.768868	0.342007	2.2481	NONE	NONE	ClCG07G011100-ClCG07G011110
CHG_Chr07:8355200-8355399	hypo	0	7	8	0.419048	0	41.9048	NONE	NONE	ClCG07G005590-ClCG07G005600
CHG_Chr08:11535750-11536149	hyper	16	3	30	0.432773	0.8	1.84854	NONE	NONE	ClCG08G003890-ClCG08G003900
CHG_Chr08:12350250-12350449	hypo	1	8	13	0.775281	0.304813	2.54347	NONE	NONE	ClCG08G003940-ClCG08G003950
CHG_Chr08:12774650-12774899	hypo	0	8	17	0.919753	0.496552	1.85228	NONE	NONE	ClCG08G004030-ClCG08G004040
CHG_Chr08:1316600-1316899	hypo	0	9	10	0.888889	0.0833333	10.6667	NONE	NONE	ClCG08G000490-ClCG08G000500
CHG_Chr08:13830000-13830299	hypo	1	13	26	0.781759	0.38125	2.05052	NONE	NONE	ClCG08G004360-ClCG08G004370
CHG_Chr08:13906650-13906849	hypo	0	9	15	0.799257	0.30137	2.65208	NONE	NONE	ClCG08G004410-ClCG08G004420
CHG_Chr08:13909450-13909699	hypo	0	11	20	0.916667	0.587786	1.55952	NONE	NONE	ClCG08G004410-ClCG08G004420
CHG_Chr08:1488050-1488349	hyper	8	0	8	0.11	0.624413	5.67648	NONE	NONE	ClCG08G000620-ClCG08G000630
CHG_Chr08:22398150-22398499	hypo	1	15	32	0.454198	0.245088	1.85321	ClCG08G009690	NADH dehydrogenase subunit 7 (mitochondrion)	NONE
CHG_Chr08:22400800-22401099	hyper	9	0	27	0.0891192	0.20902	2.3454	ClCG08G009700	ribosomal protein L16	NONE
CHG_Chr08:22528300-22528549	hypo	1	8	12	0.264591	0.108527	2.43802	ClCG08G009790	myosin-15 isoform X1	NONE
CHG_Chr08:28907200-28907549	hypo	0	10	14	0.75	0.222826	3.36585	ClCG08G016600	calcium-transporting ATPase 3, endoplasmic reticulum-type	NONE
CHG_Chr08:292750-293049	hypo	0	10	17	0.619205	0.109589	5.65025	ClCG08G000090	_	NONE
CHG_Chr08:3475400-3475649	hypo	1	10	16	0.360691	0.135922	2.65366	ClCG08G001700	probable carboxylesterase 18	NONE
CHG_Chr08:5411100-5411349	hypo	0	7	9	0.944444	0.0972222	9.71429	NONE	NONE	ClCG08G002530-ClCG08G002550
CHG_Chr08:5484400-5484649	hypo	0	10	14	0.87037	0.227848	3.81996	NONE	NONE	ClCG08G002550-ClCG08G002560
CHG_Chr08:5646900-5647149	hypo	0	9	10	0.928571	0.121951	7.61429	NONE	NONE	ClCG08G002600-ClCG08G002610
CHG_Chr08:590000-590199	hypo	0	9	15	0.866667	0.43	2.0155	NONE	NONE	ClCG08G000210-ClCG08G000220
CHG_Chr08:6647450-6647699	hypo	0	9	11	0.980392	0.317829	3.08465	NONE	NONE	ClCG08G002820-ClCG08G002830
CHG_Chr08:7150300-7150599	hypo	0	8	14	0.484375	0.284483	1.70265	NONE	NONE	ClCG08G002960-ClCG08G002970
CHG_Chr08:7570900-7571199	hypo	5	10	22	0.730769	0.358586	2.03792	NONE	NONE	ClCG08G003100-ClCG08G003110
CHG_Chr08:8280950-8281149	hyper	7	0	11	0.192771	0.87907	4.56017	NONE	NONE	ClCG08G003270-ClCG08G003280
CHG_Chr08:9433300-9433499	hypo	1	7	13	0.445596	0.265306	1.67955	NONE	NONE	ClCG08G003520-ClCG08G003530
CHG_Chr08:9702900-9703149	hypo	0	7	12	0.838384	0.346667	2.41841	NONE	NONE	ClCG08G003570-ClCG08G003580
CHG_Chr08:9920500-9920849	hypo	0	10	14	0.640777	0.144231	4.44272	NONE	NONE	ClCG08G003620-ClCG08G003630
CHG_Chr09:1106400-1106799	hyper	18	0	20	0.0791667	0.906542	11.4511	ClCG09G001190	uncharacterized protein LOC103500666	NONE
CHG_Chr09:13789000-13789249	hypo	0	7	12	0.89916	0.362319	2.48168	ClCG09G012260	_	NONE
CHG_Chr09:16138900-16139149	hypo	0	10	17	0.922118	0.269841	3.41726	NONE	NONE	ClCG09G012920-ClCG09G012930
CHG_Chr09:17102300-17102499	hypo	0	7	15	0.20701	0.0362225	5.71495	NONE	NONE	ClCG09G013000-ClCG09G013010
CHG_Chr09:17103200-17103849	hypo	0	19	37	0.520833	0.193333	2.69397	NONE	NONE	ClCG09G013000-ClCG09G013010
CHG_Chr09:17112800-17113149	hypo	0	14	29	0.290657	0.126643	2.2951	ClCG09G013030	hypothetical protein HESP_p40 (mitochondrion)	NONE
CHG_Chr09:22598200-22598399	hypo	1	9	15	0.935484	0.434343	2.15379	NONE	NONE	ClCG09G014000-ClCG09G014010
CHG_Chr09:24242100-24242299	hypo	0	7	11	0.88764	0.222222	3.99438	NONE	NONE	ClCG09G014110-ClCG09G014120
CHG_Chr09:24322850-24323099	hypo	0	8	11	0.989899	0.220779	4.48366	NONE	NONE	ClCG09G014120-ClCG09G014130
CHG_Chr09:27825350-27825549	hypo	0	7	10	0.967532	0.521429	1.85554	NONE	NONE	ClCG09G014890-ClCG09G014900
CHG_Chr09:2971650-2971899	hypo	0	10	11	0.420455	0	42.0455	ClCG09G003440	nudix hydrolase 3	NONE
CHG_Chr09:30979500-30979749	hypo	0	8	11	0.819444	0.262774	3.11844	NONE	NONE	ClCG09G015890-ClCG09G015900
CHG_Chr09:34144850-34145099	hypo	0	10	18	0.777429	0.452055	1.71977	NONE	NONE	ClCG09G017390-ClCG09G017410
CHG_Chr09:35203450-35203749	hypo	0	11	19	0.744292	0.299035	2.48898	ClCG09G018220	ribonuclease DdI-like	NONE
CHG_Chr09:3844250-3844449	hypo	0	8	13	0.826087	0.513514	1.6087	NONE	NONE	ClCG09G004330-ClCG09G004340
CHG_Chr09:9403600-9403849	hypo	0	11	13	0.426573	0.0823529	5.17982	ClCG09G009680	factor of DNA methylation 1-like	NONE
CHG_Chr10:11034100-11034299	hypo	1	9	23	0.394578	0.1893	2.0844	ClCG10G007470	uncharacterized protein LOC111987139	NONE
CHG_Chr10:11061800-11062049	hypo	0	7	10	0.9869	0.164948	5.98308	NONE	NONE	ClCG10G007470-ClCG10G007480
CHG_Chr10:12806450-12806649	hypo	0	10	14	0.861842	0.294118	2.93026	NONE	NONE	ClCG10G007890-ClCG10G007900
CHG_Chr10:13131600-13131799	hypo	0	8	11	0.536585	0.0243902	22	NONE	NONE	ClCG10G008040-ClCG10G008050
CHG_Chr10:15930000-15930249	hypo	0	7	11	0.883436	0.311321	2.8377	NONE	NONE	ClCG10G008250-ClCG10G008260
CHG_Chr10:16117400-16117649	hypo	0	8	17	0.486667	0.26087	1.86556	NONE	NONE	ClCG10G008280-ClCG10G008290
CHG_Chr10:17250950-17251249	hyper	14	2	26	0.332075	0.668	2.01159	NONE	NONE	ClCG10G008310-ClCG10G008320
CHG_Chr10:19451650-19452049	hypo	0	16	19	0.589686	0.182482	3.23148	ClCG10G008880	uncharacterized protein LOC111024361	NONE
CHG_Chr10:21745850-21746099	hypo	0	7	7	0.894737	0.0454545	19.6842	NONE	NONE	ClCG10G009530-ClCG10G009540
CHG_Chr10:22319100-22319349	hypo	0	8	15	0.96732	0.496296	1.94908	NONE	NONE	ClCG10G009850-ClCG10G009860
CHG_Chr10:23818300-23818499	hyper	9	0	16	0.197917	0.568421	2.87202	NONE	NONE	ClCG10G010730-ClCG10G010740
CHG_Chr10:2775500-2775799	hypo	0	10	14	0.855469	0.417582	2.04862	NONE	NONE	ClCG10G002490-ClCG10G002500
CHG_Chr10:29152750-29152949	hyper	8	0	18	0.0850368	0.237187	2.78923	NONE	NONE	ClCG10G014750-ClCG10G014760
CHG_Chr10:32866550-32866749	hyper	7	0	10	0.153846	0.503268	3.27124	NONE	NONE	ClCG10G017890-ClCG10G017900
CHG_Chr10:5917200-5917499	hypo	0	9	20	0.208973	0.076841	2.71955	NONE	NONE	ClCG10G004670-ClCG10G004680
CHG_Chr10:5931600-5931949	hypo	0	12	23	0.425614	0.125926	3.37988	ClCG10G004720	hypothetical protein GOBAR_AA06685	NONE
CHG_Chr10:5948550-5948749	hypo	0	7	20	0.325116	0.14554	2.23386	NONE	NONE	ClCG10G004730-ClCG10G004780
CHG_Chr10:5949250-5949499	hypo	1	7	16	0.39604	0.180682	2.19192	NONE	NONE	ClCG10G004730-ClCG10G004780
CHG_Chr10:5949600-5949799	hypo	1	9	21	0.319149	0.130391	2.44763	NONE	NONE	ClCG10G004730-ClCG10G004780
CHG_Chr10:9784050-9784399	hypo	1	11	14	0.56917	0.0900901	6.31779	ClCG10G006840	hypothetical protein Csa_3G104850	NONE
CHG_Chr11:10848700-10848899	hyper	7	0	12	0.439024	1	2.27778	NONE	NONE	ClCG11G007950-ClCG11G007960
CHG_Chr11:11448650-11448849	hypo	1	9	15	0.868421	0.469697	1.8489	NONE	NONE	ClCG11G008280-ClCG11G008290
CHG_Chr11:12489450-12489649	hyper	7	1	10	0.201835	0.596154	2.95367	ClCG11G008580	phosphoinositide phosphatase SAC1	NONE
CHG_Chr11:14441450-14441649	hypo	0	7	12	0.727273	0.438202	1.65967	NONE	NONE	ClCG11G009110-ClCG11G009120
CHG_Chr11:14487450-14487699	hypo	0	7	8	0.843003	0.363636	2.31826	NONE	NONE	ClCG11G009120-ClCG11G009130
CHG_Chr11:15054450-15054799	hypo	0	16	37	0.592841	0.280105	2.1165	ClCG11G009300	hypothetical protein POPTR_011G074200v3	NONE
CHG_Chr11:15525800-15526199	hypo	0	19	34	0.248968	0.012512	19.8983	NONE	NONE	ClCG11G009520-ClCG11G009530
CHG_Chr11:15735000-15735299	hypo	0	7	9	0.872549	0.282609	3.08748	NONE	NONE	ClCG11G009690-ClCG11G009700
CHG_Chr11:15889050-15889349	hypo	1	11	19	0.295082	0.147208	2.00452	NONE	NONE	ClCG11G009700-ClCG11G009710
CHG_Chr11:17582400-17582649	hypo	0	7	17	0.890756	0.585185	1.52218	NONE	NONE	ClCG11G009990-ClCG11G010000
CHG_Chr11:21328300-21328549	hypo	0	10	13	0.796748	0.151261	5.26739	ClCG11G010860	_	NONE
CHG_Chr11:25587600-25587799	hypo	0	7	7	0.424837	0.105769	4.01664	NONE	NONE	ClCG11G012540-ClCG11G012550
CHG_Chr11:27531400-27531699	hypo	0	13	27	0.235935	0.0364742	6.46854	NONE	NONE	ClCG11G014310-ClCG11G014320
CHG_Chr11:29485050-29485299	hyper	7	1	13	0.298246	0.680473	2.28159	ClCG11G016200	_	NONE
CHG_Chr11:3140400-3140649	hypo	0	7	9	0.201031	0	20.1031	ClCG11G003010	nuclear pore complex protein NUP205	NONE
CHG_Chr11:7411450-7411699	hypo	0	9	13	0.394872	0.117073	3.37286	NONE	NONE	ClCG11G006750-ClCG11G006760
CHG_Chr11:7982850-7983099	hyper	9	0	15	0.157706	0.335065	2.12462	NONE	NONE	ClCG11G007200-ClCG11G007240
CHG_Chr11:8160700-8160949	hypo	0	7	9	0.780488	0.2	3.90244	NONE	NONE	ClCG11G007250-ClCG11G007260
CHG_Chr11:9029950-9030249	hypo	0	8	11	0.75	0.153846	4.875	NONE	NONE	ClCG11G007360-ClCG11G007370
CHG_Chr11:9389000-9389199	hypo	0	7	7	0.75817	0.105263	7.20261	NONE	NONE	ClCG11G007390-ClCG11G007400

## Sheet: 48h_ck_CHH
Region	type	DmC-hyper	DmC-hypo	total-C	all-methy1	all-methy2	foldchange	overlap-gene	GeneAnnot	Intergenic
CHH_Chr00:10035750-10035949	hyper	9	4	29	0.138889	0.332574	2.39453	NONE	NONE	ClCG00G004300-ClCG00G004310
CHH_Chr00:10063200-10063449	hyper	10	1	15	0.0139082	0.199637	14.3539	ClCG00G004330	hypothetical protein Csa_2G154090	NONE
CHH_Chr00:10066600-10066949	hyper	13	1	19	0.0351967	0.25	7.10294	NONE	NONE	ClCG00G004330-ClCG00G004340
CHH_Chr00:10070100-10070349	hyper	12	3	26	0.280556	0.572222	2.0396	NONE	NONE	ClCG00G004330-ClCG00G004340
CHH_Chr00:10104950-10105199	hyper	8	4	36	0.276276	0.655814	2.37376	NONE	NONE	ClCG00G004330-ClCG00G004340
CHH_Chr00:10136250-10136499	hypo	0	9	22	0.309426	0.11236	2.75389	NONE	NONE	ClCG00G004330-ClCG00G004340
CHH_Chr00:10258350-10258549	hyper	7	1	11	0.0992366	0.328244	3.30769	NONE	NONE	ClCG00G004360-ClCG00G004370
CHH_Chr00:10275250-10275449	hypo	0	7	9	0.154494	0	15.4494	NONE	NONE	ClCG00G004360-ClCG00G004370
CHH_Chr00:10278350-10278599	hypo	3	12	19	0.298246	0.0873635	3.41385	NONE	NONE	ClCG00G004360-ClCG00G004370
CHH_Chr00:10364700-10365049	hypo	3	12	21	0.322581	0.084507	3.8172	NONE	NONE	ClCG00G004450-ClCG00G004460
CHH_Chr00:10442200-10442549	hyper	14	2	29	0.105498	0.30099	2.85305	NONE	NONE	ClCG00G004460-ClCG00G004470
CHH_Chr00:10537400-10537599	hyper	20	11	38	0.205696	0.361702	1.75843	NONE	NONE	ClCG00G004530-ClCG00G004550
CHH_Chr00:10545950-10546199	hyper	11	0	26	0.230576	0.446721	1.93741	NONE	NONE	ClCG00G004550-ClCG00G004560
CHH_Chr00:10559800-10560149	hyper	16	2	23	0.0264151	0.254072	9.61843	NONE	NONE	ClCG00G004550-ClCG00G004560
CHH_Chr00:10592800-10593049	hyper	9	4	20	0.112903	0.326271	2.88983	NONE	NONE	ClCG00G004560-ClCG00G004570
CHH_Chr00:10851350-10851549	hypo	0	8	9	0.293103	0.0434783	6.74138	NONE	NONE	ClCG00G004640-ClCG00G004650
CHH_Chr00:10857100-10857299	hypo	0	11	13	0.321678	0.0791897	4.06212	NONE	NONE	ClCG00G004640-ClCG00G004650
CHH_Chr00:10893800-10894099	hypo	1	12	32	0.281145	0.129088	2.17793	NONE	NONE	ClCG00G004660-ClCG00G004670
CHH_Chr00:10992550-10992749	hypo	1	15	20	0.171642	0.0169492	10.1269	NONE	NONE	ClCG00G004710-ClCG00G004720
CHH_Chr00:1101750-1101949	hyper	11	3	38	0.162437	0.401651	2.47266	NONE	NONE	ClCG00G000530-ClCG00G000540
CHH_Chr00:11049050-11049299	hypo	0	9	13	0.278552	0.0558376	4.9886	NONE	NONE	ClCG00G004740-ClCG00G004750
CHH_Chr00:11347000-11347349	hypo	0	11	15	0.1997	0.0444444	4.49324	NONE	NONE	ClCG00G004870-ClCG00G004880
CHH_Chr00:11512900-11513099	hyper	7	3	10	0.09375	0.310811	3.31532	NONE	NONE	ClCG00G004960-ClCG00G004970
CHH_Chr00:11615050-11615349	hyper	14	0	14	0	0.320498	32.0498	NONE	NONE	ClCG00G005040-ClCG00G005050
CHH_Chr00:11618650-11618899	hypo	1	14	22	0.337209	0.171429	1.96705	NONE	NONE	ClCG00G005050-ClCG00G005060
CHH_Chr00:11619400-11620099	hyper	38	10	85	0.0913433	0.258581	2.83087	NONE	NONE	ClCG00G005050-ClCG00G005060
CHH_Chr00:11807350-11807649	hyper	11	1	15	0.0216867	0.203271	9.37305	NONE	NONE	ClCG00G005160-ClCG00G005170
CHH_Chr00:11827350-11827549	hypo	0	7	9	0.55	0.0714286	7.7	NONE	NONE	ClCG00G005180-ClCG00G005190
CHH_Chr00:11884050-11884349	hypo	1	12	13	0.168919	0.00884956	19.0878	NONE	NONE	ClCG00G005210-ClCG00G005220
CHH_Chr00:12030750-12031049	hypo	1	19	31	0.512	0.2	2.56	NONE	NONE	ClCG00G005310-ClCG00G005320
CHH_Chr00:12040050-12040249	hyper	11	0	14	0.00561798	0.174888	31.13	NONE	NONE	ClCG00G005310-ClCG00G005320
CHH_Chr00:12086000-12086199	hypo	0	14	26	0.713433	0.390728	1.8259	NONE	NONE	ClCG00G005360-ClCG00G005370
CHH_Chr00:12107350-12107549	hyper	9	2	22	0.0545455	0.214286	3.92857	NONE	NONE	ClCG00G005360-ClCG00G005370
CHH_Chr00:12281600-12281899	hypo	0	15	21	0.2021	0.00689655	29.3045	NONE	NONE	ClCG00G005430-ClCG00G005440
CHH_Chr00:12323700-12323949	hyper	7	0	12	0.021028	0.24812	11.7995	NONE	NONE	ClCG00G005430-ClCG00G005440
CHH_Chr00:12408950-12409249	hyper	18	5	28	0.104089	0.397764	3.82137	NONE	NONE	ClCG00G005460-ClCG00G005470
CHH_Chr00:12414000-12414349	hyper	13	2	30	0.155093	0.386792	2.49395	NONE	NONE	ClCG00G005460-ClCG00G005470
CHH_Chr00:12501150-12501399	hyper	10	4	22	0.224432	0.541872	2.41442	NONE	NONE	ClCG00G005530-ClCG00G005560
CHH_Chr00:12503600-12503799	hypo	0	9	11	0.456757	0.184615	2.4741	NONE	NONE	ClCG00G005530-ClCG00G005560
CHH_Chr00:12534550-12534799	hypo	1	19	53	0.252733	0.0341246	7.40618	NONE	NONE	ClCG00G005560-ClCG00G005570
CHH_Chr00:1253750-1253949	hypo	1	8	13	0.223058	0.0395683	5.63728	NONE	NONE	ClCG00G000570-ClCG00G000580
CHH_Chr00:12626050-12626249	hyper	12	1	29	0.0744048	0.226121	3.03906	NONE	NONE	ClCG00G005600-ClCG00G005610
CHH_Chr00:12627050-12627599	hypo	5	41	91	0.290192	0.139582	2.079	NONE	NONE	ClCG00G005600-ClCG00G005610
CHH_Chr00:1275400-1275599	hypo	3	12	24	0.314894	0.11557	2.7247	NONE	NONE	ClCG00G000570-ClCG00G000580
CHH_Chr00:12795250-12795699	hyper	32	2	61	0.147849	0.372126	2.51693	NONE	NONE	ClCG00G005690-ClCG00G005700
CHH_Chr00:12797250-12797549	hyper	8	5	13	0.0328638	0.307692	9.36264	NONE	NONE	ClCG00G005690-ClCG00G005700
CHH_Chr00:12803150-12803399	hypo	2	18	27	0.161634	0.00615006	26.2817	NONE	NONE	ClCG00G005690-ClCG00G005700
CHH_Chr00:12824450-12824649	hypo	0	9	11	0.600858	0.181818	3.30472	NONE	NONE	ClCG00G005700-ClCG00G005710
CHH_Chr00:12922600-12922799	hypo	0	10	33	0.272588	0.114379	2.3832	NONE	NONE	ClCG00G005750-ClCG00G005760
CHH_Chr00:13088500-13088699	hyper	8	0	16	0.205584	0.367698	1.78855	NONE	NONE	ClCG00G005830-ClCG00G005840
CHH_Chr00:1309750-1309999	hyper	12	1	29	0.0639098	0.265896	4.16049	NONE	NONE	ClCG00G000570-ClCG00G000580
CHH_Chr00:13207200-13207399	hypo	0	8	12	0.423567	0.142857	2.96497	NONE	NONE	ClCG00G005870-ClCG00G005880
CHH_Chr00:13221250-13221649	hypo	2	21	28	0.411471	0.0652174	6.30923	NONE	NONE	ClCG00G005870-ClCG00G005880
CHH_Chr00:13416050-13416299	hypo	0	14	27	0.247706	0.0849558	2.91571	NONE	NONE	ClCG00G005920-ClCG00G005930
CHH_Chr00:13424500-13424799	hyper	8	1	16	0.123577	0.377358	3.05362	NONE	NONE	ClCG00G005920-ClCG00G005930
CHH_Chr00:13712350-13712649	hyper	8	1	14	0.0133038	0.19863	14.9304	NONE	NONE	ClCG00G005950-ClCG00G005960
CHH_Chr00:13724300-13724499	hyper	9	1	16	0.205357	0.436047	2.12336	NONE	NONE	ClCG00G005960-ClCG00G005970
CHH_Chr00:13864450-13864699	hyper	9	1	12	0.0842697	0.307692	3.65128	NONE	NONE	ClCG00G005980-ClCG00G005990
CHH_Chr00:13888750-13889349	hyper	38	13	75	0.0574564	0.211232	3.67639	NONE	NONE	ClCG00G005980-ClCG00G005990
CHH_Chr00:13956800-13957049	hypo	2	26	56	0.39011	0.212371	1.83693	NONE	NONE	ClCG00G005990-ClCG00G006000
CHH_Chr00:14002750-14002949	hyper	11	3	21	0.135458	0.363636	2.68449	NONE	NONE	ClCG00G006000-ClCG00G006010
CHH_Chr00:14229150-14229499	hypo	0	12	12	0.326087	0	32.6087	NONE	NONE	ClCG00G006090-ClCG00G006100
CHH_Chr00:14249750-14250049	hyper	18	4	55	0.227513	0.4047	1.7788	NONE	NONE	ClCG00G006100-ClCG00G006110
CHH_Chr00:1426750-1426999	hyper	18	4	29	0.107623	0.434705	4.03913	NONE	NONE	ClCG00G000610-ClCG00G000620
CHH_Chr00:1430500-1430699	hyper	17	2	35	0.100418	0.345745	3.44304	NONE	NONE	ClCG00G000610-ClCG00G000620
CHH_Chr00:14494950-14495249	hypo	0	11	18	0.51875	0.208333	2.49	NONE	NONE	ClCG00G006210-ClCG00G006220
CHH_Chr00:1456750-1456949	hypo	3	12	31	0.345622	0.189394	1.82488	NONE	NONE	ClCG00G000630-ClCG00G000640
CHH_Chr00:1468250-1468699	hyper	30	1	57	0.0969697	0.271654	2.80143	NONE	NONE	ClCG00G000650-ClCG00G000660
CHH_Chr00:1469000-1469249	hyper	14	7	36	0.149895	0.36	2.40168	NONE	NONE	ClCG00G000650-ClCG00G000660
CHH_Chr00:14728150-14728449	hyper	13	5	32	0.165929	0.358131	2.15834	NONE	NONE	ClCG00G006380-ClCG00G006390
CHH_Chr00:14848150-14848349	hyper	9	3	17	0.0649351	0.234783	3.61565	NONE	NONE	ClCG00G006420-ClCG00G006430
CHH_Chr00:15162050-15162249	hyper	7	1	11	0.0916667	0.29805	3.25146	NONE	NONE	ClCG00G006480-ClCG00G006490
CHH_Chr00:15188300-15188499	hyper	14	3	29	0.178977	0.434483	2.42759	NONE	NONE	ClCG00G006480-ClCG00G006490
CHH_Chr00:1522550-1522899	hyper	18	1	29	0.091954	0.305085	3.3178	NONE	NONE	ClCG00G000670-ClCG00G000680
CHH_Chr00:1523400-1523649	hyper	17	4	55	0.193309	0.356835	1.84593	NONE	NONE	ClCG00G000670-ClCG00G000680
CHH_Chr00:15286700-15287049	hypo	1	18	25	0.324597	0.0952381	3.40827	NONE	NONE	ClCG00G006480-ClCG00G006490
CHH_Chr00:1532200-1532399	hyper	17	5	44	0.161593	0.320574	1.98384	NONE	NONE	ClCG00G000670-ClCG00G000680
CHH_Chr00:1533850-1534199	hypo	4	32	67	0.182018	0.0307692	5.91557	NONE	NONE	ClCG00G000670-ClCG00G000680
CHH_Chr00:15349000-15349199	hypo	0	14	35	0.474632	0.23913	1.98482	NONE	NONE	ClCG00G006490-ClCG00G006500
CHH_Chr00:1591050-1591349	hypo	5	32	62	0.300771	0.0729614	4.12233	NONE	NONE	ClCG00G000680-ClCG00G000700
CHH_Chr00:15925800-15926149	hyper	17	0	26	0.19571	0.473161	2.41766	NONE	NONE	ClCG00G006590-ClCG00G006640
CHH_Chr00:1597550-1597849	hypo	1	21	29	0.184828	0.0268949	6.87223	NONE	NONE	ClCG00G000680-ClCG00G000700
CHH_Chr00:1605900-1606099	hyper	16	2	27	0.179521	0.349315	1.94581	NONE	NONE	ClCG00G000680-ClCG00G000700
CHH_Chr00:16114400-16114599	hyper	14	1	35	0.168485	0.394487	2.34138	NONE	NONE	ClCG00G006590-ClCG00G006640
CHH_Chr00:16135900-16136249	hypo	0	9	11	0.239631	0.0186916	12.8203	NONE	NONE	ClCG00G006590-ClCG00G006640
CHH_Chr00:1615100-1615299	hyper	7	1	10	0.104235	0.259494	2.48952	NONE	NONE	ClCG00G000680-ClCG00G000700
CHH_Chr00:16238100-16238349	hyper	8	0	17	0.13964	0.350365	2.50907	NONE	NONE	ClCG00G006590-ClCG00G006640
CHH_Chr00:1628450-1628899	hyper	21	1	49	0.114843	0.453125	3.94561	NONE	NONE	ClCG00G000680-ClCG00G000700
CHH_Chr00:1633650-1633899	hyper	12	3	24	0.0863402	0.236709	2.74158	NONE	NONE	ClCG00G000680-ClCG00G000700
CHH_Chr00:1634650-1634899	hyper	10	3	19	0.0746528	0.252964	3.38855	NONE	NONE	ClCG00G000680-ClCG00G000700
CHH_Chr00:16387250-16387499	hypo	0	22	31	0.584416	0.369811	1.58031	NONE	NONE	ClCG00G006590-ClCG00G006640
CHH_Chr00:1639800-1639999	hyper	7	1	18	0.177778	0.344371	1.93709	NONE	NONE	ClCG00G000680-ClCG00G000700
CHH_Chr00:16412800-16412999	hypo	1	9	15	0.403042	0.148936	2.70614	NONE	NONE	ClCG00G006590-ClCG00G006640
CHH_Chr00:1644750-1644999	hypo	1	14	32	0.192722	0.0349462	5.51482	NONE	NONE	ClCG00G000680-ClCG00G000700
CHH_Chr00:1646300-1646499	hypo	3	24	33	0.285714	0.0988024	2.89177	NONE	NONE	ClCG00G000680-ClCG00G000700
CHH_Chr00:1646500-1646849	hyper	23	8	57	0.117571	0.345416	2.93793	NONE	NONE	ClCG00G000680-ClCG00G000700
CHH_Chr00:16480100-16480299	hyper	7	0	9	0.0295567	0.181818	6.15152	NONE	NONE	ClCG00G006590-ClCG00G006640
CHH_Chr00:16481550-16481749	hypo	0	9	10	0.319672	0.0632911	5.05082	NONE	NONE	ClCG00G006590-ClCG00G006640
CHH_Chr00:16907050-16907299	hyper	7	0	10	0.27381	0.818182	2.98814	NONE	NONE	ClCG00G006590-ClCG00G006640
CHH_Chr00:1692100-1692449	hyper	17	1	29	0.136937	0.318258	2.32412	NONE	NONE	ClCG00G000700-ClCG00G000710
CHH_Chr00:17706800-17707049	hypo	1	8	21	0.308176	0.148325	2.0777	NONE	NONE	ClCG00G006670-ClCG00G006680
CHH_Chr00:1772650-1772849	hyper	10	1	19	0.125874	0.291005	2.31188	NONE	NONE	ClCG00G000720-ClCG00G000730
CHH_Chr00:1829350-1829699	hypo	0	12	13	0.274112	0.0178571	15.3503	NONE	NONE	ClCG00G000730-ClCG00G000740
CHH_Chr00:1913300-1913499	hypo	1	20	45	0.291585	0.139373	2.09212	NONE	NONE	ClCG00G000740-ClCG00G000750
CHH_Chr00:1961550-1961799	hypo	0	7	16	0.246637	0.0850202	2.90092	NONE	NONE	ClCG00G000750-ClCG00G000760
CHH_Chr00:2013350-2013599	hypo	1	11	17	0.229462	0.0680628	3.37132	NONE	NONE	ClCG00G000770-ClCG00G000780
CHH_Chr00:2188400-2188749	hyper	12	0	19	0.0767123	0.253833	3.3089	NONE	NONE	ClCG00G000790-ClCG00G000800
CHH_Chr00:2196650-2196849	hyper	7	5	15	0.0980861	0.278261	2.8369	NONE	NONE	ClCG00G000790-ClCG00G000800
CHH_Chr00:2208200-2208449	hyper	13	6	27	0.101284	0.268085	2.64687	NONE	NONE	ClCG00G000790-ClCG00G000800
CHH_Chr00:2220750-2220999	hyper	7	2	16	0.0965092	0.366492	3.79748	NONE	NONE	ClCG00G000790-ClCG00G000800
CHH_Chr00:2222850-2223049	hyper	9	4	17	0.0636943	0.255639	4.01353	NONE	NONE	ClCG00G000790-ClCG00G000800
CHH_Chr00:2267250-2267499	hypo	3	11	18	0.171946	0.0219298	7.84072	NONE	NONE	ClCG00G000790-ClCG00G000800
CHH_Chr00:2273750-2274299	hypo	1	36	81	0.25	0.0884956	2.825	NONE	NONE	ClCG00G000790-ClCG00G000800
CHH_Chr00:2289750-2289949	hyper	8	0	10	0.047191	0.230453	4.8834	NONE	NONE	ClCG00G000790-ClCG00G000800
CHH_Chr00:2302950-2303149	hyper	13	3	24	0.0890411	0.253411	2.846	NONE	NONE	ClCG00G000790-ClCG00G000800
CHH_Chr00:2344200-2344399	hyper	7	2	18	0.214123	0.463087	2.16272	NONE	NONE	ClCG00G000790-ClCG00G000800
CHH_Chr00:2344850-2345199	hyper	32	3	60	0.0789474	0.269795	3.4174	NONE	NONE	ClCG00G000790-ClCG00G000800
CHH_Chr00:2411900-2412099	hyper	7	2	13	0.0837989	0.241935	2.8871	NONE	NONE	ClCG00G000790-ClCG00G000800
CHH_Chr00:2420950-2421149	hypo	2	21	31	0.239631	0.0735294	3.25899	NONE	NONE	ClCG00G000790-ClCG00G000800
CHH_Chr00:2421150-2421349	hyper	13	1	27	0.127273	0.304015	2.38869	NONE	NONE	ClCG00G000790-ClCG00G000800
CHH_Chr00:2452900-2453099	hypo	0	9	18	0.21875	0.0426829	5.125	NONE	NONE	ClCG00G000790-ClCG00G000800
CHH_Chr00:2516950-2517199	hyper	13	4	31	0.182741	0.359848	1.96917	NONE	NONE	ClCG00G000800-ClCG00G000810
CHH_Chr00:2543200-2543399	hyper	12	1	17	0.0463576	0.224891	4.85122	NONE	NONE	ClCG00G000800-ClCG00G000810
CHH_Chr00:2551250-2551549	hypo	3	11	19	0.266254	0.110672	2.40579	NONE	NONE	ClCG00G000800-ClCG00G000810
CHH_Chr00:2570500-2570699	hyper	11	0	17	0.0360934	0.238447	6.60639	NONE	NONE	ClCG00G000800-ClCG00G000810
CHH_Chr00:2571300-2572149	hypo	5	66	91	0.301966	0.0901639	3.34908	NONE	NONE	ClCG00G000800-ClCG00G000810
CHH_Chr00:2729500-2729849	hyper	17	10	50	0.255172	0.52	2.03784	NONE	NONE	ClCG00G000840-ClCG00G000850
CHH_Chr00:2748700-2749049	hyper	9	0	11	0.0147059	0.305019	20.7413	NONE	NONE	ClCG00G000840-ClCG00G000850
CHH_Chr00:2801150-2801399	hypo	1	8	12	0.253571	0.0905172	2.80136	NONE	NONE	ClCG00G000840-ClCG00G000850
CHH_Chr00:2801800-2801999	hypo	1	7	10	0.311881	0.145161	2.14851	NONE	NONE	ClCG00G000840-ClCG00G000850
CHH_Chr00:3219250-3219649	hypo	0	23	29	0.183232	0.0164076	11.1675	NONE	NONE	ClCG00G000920-ClCG00G000930
CHH_Chr00:3284000-3284199	hyper	9	1	16	0.0367647	0.211921	5.76424	NONE	NONE	ClCG00G000930-ClCG00G000940
CHH_Chr00:3378500-3378699	hyper	7	1	13	0.157143	0.350877	2.23285	NONE	NONE	ClCG00G000970-ClCG00G000980
CHH_Chr00:3444900-3445149	hypo	4	14	27	0.284884	0.127854	2.2282	NONE	NONE	ClCG00G000980-ClCG00G000990
CHH_Chr00:3489050-3489449	hyper	17	3	22	0.0269058	0.251152	9.33449	NONE	NONE	ClCG00G000980-ClCG00G000990
CHH_Chr00:3498450-3498699	hypo	1	15	18	0.217195	0.0518135	4.19186	NONE	NONE	ClCG00G000980-ClCG00G000990
CHH_Chr00:3588950-3589149	hyper	9	2	29	0.116315	0.273596	2.35219	NONE	NONE	ClCG00G000990-ClCG00G001000
CHH_Chr00:3691300-3691499	hyper	10	0	25	0.0741935	0.25387	3.42173	ClCG00G001080	Glycosyl transferase, family 14	NONE
CHH_Chr00:3727250-3727499	hyper	10	8	23	0.0522244	0.228261	4.37077	NONE	NONE	ClCG00G001080-ClCG00G001090
CHH_Chr00:3756550-3756799	hypo	3	10	23	0.290761	0.0618812	4.6987	NONE	NONE	ClCG00G001090-ClCG00G001100
CHH_Chr00:3907800-3907999	hyper	19	7	32	0.166163	0.454545	2.73554	NONE	NONE	ClCG00G001140-ClCG00G001150
CHH_Chr00:3908250-3908599	hyper	17	7	42	0.169811	0.484108	2.85086	NONE	NONE	ClCG00G001140-ClCG00G001150
CHH_Chr00:4076250-4076449	hyper	13	2	30	0.0684485	0.226804	3.3135	NONE	NONE	ClCG00G001250-ClCG00G001260
CHH_Chr00:4360850-4361049	hyper	10	3	20	0.229091	0.425926	1.8592	NONE	NONE	ClCG00G001320-ClCG00G001330
CHH_Chr00:4363750-4364099	hypo	8	39	62	0.4518	0.242276	1.86481	NONE	NONE	ClCG00G001320-ClCG00G001330
CHH_Chr00:4411600-4411799	hyper	10	3	17	0.127572	0.359788	2.82028	NONE	NONE	ClCG00G001340-ClCG00G001350
CHH_Chr00:4430200-4430499	hyper	10	0	13	0.142857	0.551237	3.85866	NONE	NONE	ClCG00G001350-ClCG00G001360
CHH_Chr00:4569400-4569599	hypo	0	7	13	0.717241	0.2	3.58621	NONE	NONE	ClCG00G001390-ClCG00G001400
CHH_Chr00:4622550-4622749	hyper	11	2	21	0.240106	0.531977	2.2156	NONE	NONE	ClCG00G001390-ClCG00G001400
CHH_Chr00:4625150-4625349	hyper	8	3	12	0.0792079	0.282828	3.57071	NONE	NONE	ClCG00G001390-ClCG00G001400
CHH_Chr00:4634000-4634349	hyper	15	11	34	0.0614657	0.237245	3.85979	NONE	NONE	ClCG00G001400-ClCG00G001410
CHH_Chr00:4810000-4810199	hyper	12	2	24	0.0850277	0.244776	2.87878	NONE	NONE	ClCG00G001420-ClCG00G001430
CHH_Chr00:4834000-4834249	hyper	13	0	17	0.040404	0.198847	4.92147	NONE	NONE	ClCG00G001420-ClCG00G001430
CHH_Chr00:4864500-4864799	hyper	9	2	19	0.136364	0.397351	2.91391	NONE	NONE	ClCG00G001420-ClCG00G001430
CHH_Chr00:4888800-4889049	hypo	1	13	22	0.592593	0.136364	4.34568	NONE	NONE	ClCG00G001430-ClCG00G001440
CHH_Chr00:4921500-4921749	hypo	1	12	22	0.407595	0.196078	2.07873	NONE	NONE	ClCG00G001440-ClCG00G001450
CHH_Chr00:4925250-4925549	hyper	10	3	31	0.180693	0.445122	2.46341	NONE	NONE	ClCG00G001440-ClCG00G001450
CHH_Chr00:4944500-4944749	hypo	0	9	38	0.254378	0.0994286	2.5584	NONE	NONE	ClCG00G001460-ClCG00G001480
CHH_Chr00:5074800-5074999	hypo	1	7	8	0.217241	0.060241	3.60621	NONE	NONE	ClCG00G001640-ClCG00G001650
CHH_Chr00:5097850-5098099	hypo	1	12	23	0.433862	0.137931	3.1455	NONE	NONE	ClCG00G001640-ClCG00G001650
CHH_Chr00:5107550-5107949	hypo	0	15	32	0.26087	0.0648734	4.02121	NONE	NONE	ClCG00G001650-ClCG00G001660
CHH_Chr00:5179100-5179299	hypo	1	15	33	0.48227	0.236287	2.04103	NONE	NONE	ClCG00G001680-ClCG00G001690
CHH_Chr00:5201050-5201399	hyper	24	5	55	0.0994644	0.326622	3.28381	NONE	NONE	ClCG00G001680-ClCG00G001690
CHH_Chr00:5295450-5295649	hyper	19	2	51	0.170792	0.338983	1.98477	NONE	NONE	ClCG00G001690-ClCG00G001700
CHH_Chr00:5399300-5399849	hypo	1	35	53	0.340535	0.145283	2.34394	NONE	NONE	ClCG00G001730-ClCG00G001740
CHH_Chr00:5424050-5424299	hypo	0	7	7	0.276923	0	27.6923	NONE	NONE	ClCG00G001740-ClCG00G001750
CHH_Chr00:5433300-5433599	hyper	8	2	29	0.354023	0.668831	1.88923	NONE	NONE	ClCG00G001740-ClCG00G001750
CHH_Chr00:5634750-5634999	hyper	9	0	17	0.121875	0.443038	3.63518	NONE	NONE	ClCG00G001790-ClCG00G001800
CHH_Chr00:5836950-5837149	hyper	8	0	14	0.16129	0.376623	2.33506	NONE	NONE	ClCG00G001880-ClCG00G001890
CHH_Chr00:5957650-5957949	hyper	10	0	11	0.0421687	0.392857	9.31633	NONE	NONE	ClCG00G001920-ClCG00G001930
CHH_Chr00:6164550-6164849	hypo	0	15	27	0.153459	0	15.3459	NONE	NONE	ClCG00G002030-ClCG00G002040
CHH_Chr00:6164750-6164999	hyper	8	2	21	0.163445	0.437126	2.67446	NONE	NONE	ClCG00G002030-ClCG00G002040
CHH_Chr00:6350300-6350799	hypo	2	21	41	0.320144	0.139696	2.29172	NONE	NONE	ClCG00G002150-ClCG00G002160
CHH_Chr00:6421100-6421349	hyper	11	5	21	0.1133	0.407143	3.59348	NONE	NONE	ClCG00G002160-ClCG00G002170
CHH_Chr00:6534850-6535249	hyper	19	1	32	0.0985915	0.326301	3.30962	NONE	NONE	ClCG00G002200-ClCG00G002210
CHH_Chr00:667850-668099	hyper	7	3	18	0.128455	0.308824	2.40413	NONE	NONE	ClCG00G000420-ClCG00G000430
CHH_Chr00:6687100-6687349	hyper	9	1	20	0.157393	0.427586	2.71668	NONE	NONE	ClCG00G002230-ClCG00G002240
CHH_Chr00:6746750-6746949	hypo	0	11	12	0.236667	0.00947867	24.9683	ClCG00G002260	40S ribosomal protein S8-2	NONE
CHH_Chr00:683350-683549	hyper	13	3	34	0.142469	0.324786	2.27969	NONE	NONE	ClCG00G000420-ClCG00G000430
CHH_Chr00:7081650-7081999	hyper	19	7	46	0.182635	0.377926	2.0693	NONE	NONE	ClCG00G002570-ClCG00G002580
CHH_Chr00:710050-710299	hyper	30	2	43	0.0647619	0.246259	3.80252	NONE	NONE	ClCG00G000420-ClCG00G000430
CHH_Chr00:7158000-7158349	hypo	1	14	24	0.22807	0.037037	6.15789	NONE	NONE	ClCG00G002630-ClCG00G002640
CHH_Chr00:7235400-7235649	hypo	0	9	31	0.238678	0.0873622	2.73205	NONE	NONE	ClCG00G002640-ClCG00G002650
CHH_Chr00:7267100-7267349	hyper	7	1	11	0.0653061	0.23506	3.59935	NONE	NONE	ClCG00G002640-ClCG00G002650
CHH_Chr00:7320950-7321149	hypo	1	10	16	0.232092	0.0436508	5.31701	NONE	NONE	ClCG00G002670-ClCG00G002680
CHH_Chr00:7489050-7489349	hypo	4	7	12	0.257353	0.0443038	5.80882	ClCG00G002790	uncharacterized protein At1g04910-like	NONE
CHH_Chr00:7667950-7668249	hyper	13	3	20	0.0304348	0.346939	11.3994	NONE	NONE	ClCG00G002880-ClCG00G002890
CHH_Chr00:7674100-7674349	hyper	14	0	27	0.155	0.33864	2.18477	NONE	NONE	ClCG00G002880-ClCG00G002890
CHH_Chr00:768000-768299	hyper	14	2	21	0.0700389	0.312217	4.45777	NONE	NONE	ClCG00G000430-ClCG00G000440
CHH_Chr00:7831450-7831699	hyper	8	1	13	0.114458	0.324786	2.83761	NONE	NONE	ClCG00G002960-ClCG00G002970
CHH_Chr00:7865800-7865999	hypo	1	10	18	0.253112	0.0877193	2.88548	NONE	NONE	ClCG00G002980-ClCG00G002990
CHH_Chr00:7866750-7867049	hypo	4	26	45	0.312958	0.149254	2.09682	NONE	NONE	ClCG00G002980-ClCG00G002990
CHH_Chr00:7871000-7871349	hypo	0	20	33	0.402878	0.151703	2.6557	NONE	NONE	ClCG00G002980-ClCG00G002990
CHH_Chr00:7897300-7897549	hyper	9	1	41	0.304795	0.746479	2.44912	NONE	NONE	ClCG00G002990-ClCG00G003000
CHH_Chr00:7926800-7927149	hypo	1	22	39	0.298701	0.122195	2.44447	NONE	NONE	ClCG00G003020-ClCG00G003030
CHH_Chr00:7973950-7974149	hyper	11	3	30	0.139423	0.301724	2.16409	NONE	NONE	ClCG00G003040-ClCG00G003050
CHH_Chr00:8081400-8081599	hyper	8	5	22	0.157895	0.477966	3.02712	NONE	NONE	ClCG00G003120-ClCG00G003130
CHH_Chr00:811250-811599	hyper	23	0	48	0.120594	0.307568	2.55045	NONE	NONE	ClCG00G000440-ClCG00G000450
CHH_Chr00:8113100-8113299	hyper	7	1	17	0.196653	0.375904	1.91151	ClCG00G003160	ribosomal protein S8 (chloroplast)	NONE
CHH_Chr00:8156850-8157149	hypo	0	14	14	0.178191	0	17.8191	ClCG00G003200	UNC93-like protein 3	NONE
CHH_Chr00:8252400-8252599	hyper	15	5	30	0.125	0.30474	2.43792	NONE	NONE	ClCG00G003260-ClCG00G003280
CHH_Chr00:8258600-8258849	hypo	1	17	31	0.296582	0.111607	2.65738	NONE	NONE	ClCG00G003260-ClCG00G003280
CHH_Chr00:8407400-8407599	hypo	3	19	48	0.389417	0.209738	1.85668	NONE	NONE	ClCG00G003340-ClCG00G003350
CHH_Chr00:8471600-8471949	hyper	16	0	32	0.216867	0.694118	3.20065	NONE	NONE	ClCG00G003380-ClCG00G003390
CHH_Chr00:8488300-8488499	hyper	7	2	24	0.160991	0.403361	2.50549	ClCG00G003400	germin-like protein subfamily 2 member 4	NONE
CHH_Chr00:8501600-8501799	hyper	8	2	18	0.119122	0.386861	3.2476	NONE	NONE	ClCG00G003410-ClCG00G003420
CHH_Chr00:8647500-8647699	hyper	13	2	25	0.129338	0.351634	2.71873	NONE	NONE	ClCG00G003490-ClCG00G003500
CHH_Chr00:8649300-8649699	hyper	25	6	57	0.102707	0.342887	3.3385	NONE	NONE	ClCG00G003490-ClCG00G003500
CHH_Chr00:8656150-8656449	hyper	19	5	35	0.0991501	0.296703	2.99246	NONE	NONE	ClCG00G003490-ClCG00G003500
CHH_Chr00:8806400-8806599	hypo	0	16	18	0.46042	0.0533981	8.62241	NONE	NONE	ClCG00G003590-ClCG00G003600
CHH_Chr00:888600-889199	hypo	1	24	30	0.291246	0.0496032	5.87152	NONE	NONE	ClCG00G000460-ClCG00G000480
CHH_Chr00:9097100-9097349	hyper	7	2	13	0.142857	0.392857	2.75	NONE	NONE	ClCG00G003710-ClCG00G003720
CHH_Chr00:9136550-9136799	hyper	8	0	19	0.135252	0.344828	2.54952	NONE	NONE	ClCG00G003720-ClCG00G003730
CHH_Chr00:9234400-9234599	hypo	1	11	16	0.276471	0.106383	2.59882	NONE	NONE	ClCG00G003760-ClCG00G003770
CHH_Chr00:9407150-9407549	hypo	3	29	54	0.277512	0.0960536	2.88914	NONE	NONE	ClCG00G003890-ClCG00G003900
CHH_Chr00:9464100-9464349	hypo	1	10	14	0.280488	0.0797101	3.51885	NONE	NONE	ClCG00G003940-ClCG00G003950
CHH_Chr00:9486300-9486799	hyper	22	6	49	0.112616	0.3069	2.72518	NONE	NONE	ClCG00G003950-ClCG00G003960
CHH_Chr00:9594050-9594299	hyper	8	5	19	0.139706	0.455882	3.26316	NONE	NONE	ClCG00G003980-ClCG00G004000
CHH_Chr00:975500-975749	hypo	0	11	22	0.420382	0.201754	2.08363	NONE	NONE	ClCG00G000480-ClCG00G000490
CHH_Chr00:980800-980999	hyper	23	11	52	0.193512	0.362401	1.87275	NONE	NONE	ClCG00G000480-ClCG00G000490
CHH_Chr00:9826450-9826649	hyper	9	2	21	0.123209	0.326351	2.64875	NONE	NONE	ClCG00G004160-ClCG00G004170
CHH_Chr00:983800-984049	hyper	18	5	45	0.149201	0.354381	2.3752	NONE	NONE	ClCG00G000480-ClCG00G000490
CHH_Chr00:9884450-9884799	hyper	10	3	22	0.146226	0.319355	2.18398	ClCG00G004200	uncharacterized protein LOC101208645	NONE
CHH_Chr00:9921050-9921299	hyper	12	3	22	0.138158	0.365979	2.64899	NONE	NONE	ClCG00G004200-ClCG00G004220
CHH_Chr00:9921300-9921599	hypo	1	22	26	0.332248	0.040201	8.26466	NONE	NONE	ClCG00G004200-ClCG00G004220
CHH_Chr01:10001700-10001899	hyper	9	2	22	0.216216	0.389558	1.80171	NONE	NONE	ClCG01G008450-ClCG01G008460
CHH_Chr01:10003900-10004149	hypo	1	11	16	0.251748	0.0860927	2.92415	NONE	NONE	ClCG01G008450-ClCG01G008460
CHH_Chr01:10011600-10011849	hypo	8	27	53	0.337969	0.127596	2.64874	NONE	NONE	ClCG01G008450-ClCG01G008460
CHH_Chr01:10045650-10045849	hypo	1	21	44	0.454988	0.232416	1.95765	NONE	NONE	ClCG01G008470-ClCG01G008480
CHH_Chr01:10056600-10056849	hyper	16	0	28	0.161663	0.422757	2.61505	NONE	NONE	ClCG01G008470-ClCG01G008480
CHH_Chr01:10056950-10057149	hyper	12	0	24	0.182909	0.414173	2.26437	NONE	NONE	ClCG01G008470-ClCG01G008480
CHH_Chr01:10066850-10067299	hyper	25	5	56	0.119216	0.273346	2.29287	NONE	NONE	ClCG01G008470-ClCG01G008480
CHH_Chr01:10069650-10069849	hyper	10	1	23	0.144928	0.304348	2.1	NONE	NONE	ClCG01G008470-ClCG01G008480
CHH_Chr01:10072550-10072749	hyper	12	3	27	0.165835	0.34186	2.06144	NONE	NONE	ClCG01G008470-ClCG01G008480
CHH_Chr01:10101650-10101999	hyper	12	1	40	0.147296	0.363399	2.46714	ClCG01G008480	sucrose synthase 5	NONE
CHH_Chr01:10133900-10134099	hypo	0	13	33	0.343977	0.113695	3.02543	NONE	NONE	ClCG01G008500-ClCG01G008510
CHH_Chr01:10134700-10135049	hyper	23	4	56	0.167171	0.414365	2.47869	NONE	NONE	ClCG01G008500-ClCG01G008510
CHH_Chr01:10163950-10164199	hyper	15	1	28	0.0900693	0.284141	3.15469	NONE	NONE	ClCG01G008530-ClCG01G008540
CHH_Chr01:10179200-10179599	hyper	22	1	60	0.083682	0.235935	2.81942	NONE	NONE	ClCG01G008550-ClCG01G008560
CHH_Chr01:10197500-10197699	hyper	11	7	24	0.249337	0.496732	1.99221	NONE	NONE	ClCG01G008560-ClCG01G008570
CHH_Chr01:10212200-10212549	hyper	20	2	23	0.0504587	0.30198	5.9847	NONE	NONE	ClCG01G008570-ClCG01G008580
CHH_Chr01:10249600-10249899	hypo	3	22	55	0.264768	0.112406	2.35545	NONE	NONE	ClCG01G008590-ClCG01G008600
CHH_Chr01:10250150-10250349	hypo	1	11	15	0.263617	0.0598291	4.40616	ClCG01G008600	hypothetical protein VITISV_008825	NONE
CHH_Chr01:10251900-10252099	hypo	5	14	27	0.239482	0.0846774	2.82817	ClCG01G008600	hypothetical protein VITISV_008825	NONE
CHH_Chr01:10258650-10258999	hyper	17	1	33	0.0470348	0.268951	5.71814	NONE	NONE	ClCG01G008600-ClCG01G008610
CHH_Chr01:10258950-10259199	hypo	3	20	43	0.394987	0.234426	1.68491	NONE	NONE	ClCG01G008600-ClCG01G008610
CHH_Chr01:10274050-10274349	hyper	15	5	26	0.0943396	0.27191	2.88225	NONE	NONE	ClCG01G008610-ClCG01G008630
CHH_Chr01:1027800-1028099	hyper	16	2	25	0.220803	0.537994	2.43653	NONE	NONE	ClCG01G001180-ClCG01G001200
CHH_Chr01:10281900-10282249	hyper	29	5	49	0.0951276	0.281818	2.96253	NONE	NONE	ClCG01G008610-ClCG01G008630
CHH_Chr01:10294000-10294349	hyper	11	0	29	0.10355	0.265306	2.5621	NONE	NONE	ClCG01G008610-ClCG01G008630
CHH_Chr01:10298500-10298699	hyper	14	3	32	0.176238	0.331675	1.88198	NONE	NONE	ClCG01G008610-ClCG01G008630
CHH_Chr01:10320500-10320699	hyper	19	0	39	0.201798	0.482494	2.39097	NONE	NONE	ClCG01G008610-ClCG01G008630
CHH_Chr01:10326400-10326649	hyper	14	0	18	0.14442	0.512456	3.54837	ClCG01G008630	glutamate decarboxylase 1	NONE
CHH_Chr01:10329750-10329949	hyper	9	2	26	0.141631	0.374741	2.6459	ClCG01G008630	glutamate decarboxylase 1	NONE
CHH_Chr01:10335750-10335999	hypo	1	18	42	0.233196	0.0692124	3.36928	NONE	NONE	ClCG01G008630-ClCG01G008640
CHH_Chr01:10363350-10363599	hyper	16	1	31	0.13326	0.310714	2.33164	NONE	NONE	ClCG01G008650-ClCG01G008660
CHH_Chr01:10373850-10374049	hyper	8	0	17	0.187192	0.339599	1.81417	NONE	NONE	ClCG01G008650-ClCG01G008660
CHH_Chr01:10375800-10376349	hyper	26	15	60	0.141509	0.369279	2.60957	NONE	NONE	ClCG01G008650-ClCG01G008660
CHH_Chr01:10409100-10409299	hypo	0	8	19	0.313629	0.110345	2.84226	NONE	NONE	ClCG01G008670-ClCG01G008680
CHH_Chr01:10417750-10418199	hyper	18	1	30	0.204264	0.530378	2.59653	NONE	NONE	ClCG01G008670-ClCG01G008680
CHH_Chr01:10421600-10421849	hyper	15	4	46	0.161798	0.346154	2.13942	NONE	NONE	ClCG01G008670-ClCG01G008680
CHH_Chr01:10424950-10425299	hyper	14	2	51	0.167651	0.338776	2.02072	NONE	NONE	ClCG01G008670-ClCG01G008680
CHH_Chr01:10439950-10440199	hyper	18	2	41	0.0971766	0.268273	2.76068	NONE	NONE	ClCG01G008690-ClCG01G008700
CHH_Chr01:10468150-10468499	hyper	18	2	42	0.208681	0.48855	2.34113	NONE	NONE	ClCG01G008710-ClCG01G008720
CHH_Chr01:10471600-10471799	hyper	14	1	40	0.110734	0.266667	2.40816	NONE	NONE	ClCG01G008710-ClCG01G008720
CHH_Chr01:10495800-10496249	hyper	32	5	58	0.0671573	0.261687	3.89663	NONE	NONE	ClCG01G008730-ClCG01G008740
CHH_Chr01:10498200-10498499	hypo	2	18	29	0.209891	0.0349462	6.00612	NONE	NONE	ClCG01G008730-ClCG01G008740
CHH_Chr01:10509600-10509799	hypo	1	11	18	0.282158	0.044	6.41267	NONE	NONE	ClCG01G008730-ClCG01G008740
CHH_Chr01:10518250-10518499	hypo	1	13	50	0.289655	0.119195	2.43009	NONE	NONE	ClCG01G008740-ClCG01G008750
CHH_Chr01:10530050-10530249	hyper	11	3	28	0.170678	0.371191	2.1748	NONE	NONE	ClCG01G008740-ClCG01G008750
CHH_Chr01:10538400-10538599	hyper	13	1	35	0.176471	0.33595	1.90372	NONE	NONE	ClCG01G008740-ClCG01G008750
CHH_Chr01:10577350-10577599	hyper	15	6	43	0.156075	0.309829	1.98513	NONE	NONE	ClCG01G008760-ClCG01G008770
CHH_Chr01:10600350-10600599	hyper	15	4	27	0.0461725	0.245383	5.31447	ClCG01G008770	uncharacterized protein LOC111489311 isoform X3	NONE
CHH_Chr01:10600800-10601049	hyper	16	2	25	0.064833	0.215146	3.31847	ClCG01G008770	uncharacterized protein LOC111489311 isoform X3	NONE
CHH_Chr01:10660650-10660849	hyper	8	1	29	0.171021	0.341772	1.99842	NONE	NONE	ClCG01G008770-ClCG01G008780
CHH_Chr01:10680500-10680949	hyper	42	4	73	0.1221	0.410697	3.36361	NONE	NONE	ClCG01G008780-ClCG01G008790
CHH_Chr01:10713900-10714099	hyper	18	5	34	0.138776	0.305433	2.20092	NONE	NONE	ClCG01G008790-ClCG01G008800
CHH_Chr01:10759000-10759199	hypo	0	17	34	0.452026	0.200871	2.25033	NONE	NONE	ClCG01G008800-ClCG01G008810
CHH_Chr01:10760300-10760499	hyper	13	4	49	0.221745	0.45098	2.03378	NONE	NONE	ClCG01G008800-ClCG01G008810
CHH_Chr01:10780050-10780249	hyper	7	3	13	0.10148	0.300469	2.96088	NONE	NONE	ClCG01G008800-ClCG01G008810
CHH_Chr01:10780900-10781099	hypo	2	11	21	0.383721	0.187391	2.04771	NONE	NONE	ClCG01G008800-ClCG01G008810
CHH_Chr01:10782850-10783299	hypo	2	21	42	0.26694	0.114458	2.33222	NONE	NONE	ClCG01G008800-ClCG01G008810
CHH_Chr01:10797000-10797199	hypo	1	8	33	0.220736	0.0686106	3.21722	NONE	NONE	ClCG01G008810-ClCG01G008820
CHH_Chr01:108000-108299	hypo	2	23	46	0.318627	0.114496	2.78287	NONE	NONE	ClCG01G000130-ClCG01G000140
CHH_Chr01:10804900-10805099	hyper	8	2	27	0.293379	0.451827	1.54008	NONE	NONE	ClCG01G008810-ClCG01G008820
CHH_Chr01:10813650-10813899	hyper	18	2	37	0.0839695	0.317742	3.78402	NONE	NONE	ClCG01G008820-ClCG01G008830
CHH_Chr01:10824850-10825049	hyper	9	0	11	0.13617	0.382488	2.8089	NONE	NONE	ClCG01G008820-ClCG01G008830
CHH_Chr01:10827900-10828099	hypo	3	21	42	0.416838	0.240664	1.73203	ClCG01G008840	hypothetical protein	NONE
CHH_Chr01:10830700-10830999	hypo	0	17	29	0.307536	0.0899358	3.4195	NONE	NONE	ClCG01G008840-ClCG01G008850
CHH_Chr01:10834850-10835049	hyper	22	2	29	0.0913706	0.373626	4.08913	NONE	NONE	ClCG01G008840-ClCG01G008850
CHH_Chr01:10836850-10837049	hypo	2	7	19	0.372361	0.126761	2.93751	NONE	NONE	ClCG01G008840-ClCG01G008850
CHH_Chr01:1084950-1085199	hyper	9	0	20	0.0997606	0.286765	2.87453	NONE	NONE	ClCG01G001220-ClCG01G001230
CHH_Chr01:10854950-10855149	hyper	12	1	28	0.180147	0.344156	1.91042	NONE	NONE	ClCG01G008850-ClCG01G008860
CHH_Chr01:10901550-10901849	hyper	17	2	32	0.176383	0.416933	2.3638	NONE	NONE	ClCG01G008880-ClCG01G008890
CHH_Chr01:10965000-10965299	hyper	13	3	27	0.0557143	0.218412	3.92021	ClCG01G008910	hypothetical protein Csa_1G555080	NONE
CHH_Chr01:10969750-10969949	hyper	9	5	38	0.114679	0.357616	3.11841	NONE	NONE	ClCG01G008910-ClCG01G008920
CHH_Chr01:11023700-11023899	hyper	12	3	25	0.179966	0.419244	2.32957	NONE	NONE	ClCG01G008950-ClCG01G008960
CHH_Chr01:11037300-11037549	hypo	3	17	26	0.266862	0.0946746	2.81873	NONE	NONE	ClCG01G008960-ClCG01G008970
CHH_Chr01:11087500-11087699	hyper	10	0	17	0.116208	0.294931	2.53796	NONE	NONE	ClCG01G008970-ClCG01G008980
CHH_Chr01:11090800-11091049	hypo	2	11	25	0.407609	0.241935	1.68478	NONE	NONE	ClCG01G008970-ClCG01G008980
CHH_Chr01:11093600-11093799	hyper	11	0	38	0.129743	0.294891	2.27288	NONE	NONE	ClCG01G008970-ClCG01G008980
CHH_Chr01:11125700-11125999	hypo	4	21	40	0.3408	0.174664	1.95117	NONE	NONE	ClCG01G008980-ClCG01G008990
CHH_Chr01:11128850-11129149	hyper	12	6	36	0.15262	0.333333	2.18408	NONE	NONE	ClCG01G008980-ClCG01G008990
CHH_Chr01:11153250-11153599	hypo	3	24	59	0.388498	0.226368	1.71622	NONE	NONE	ClCG01G008990-ClCG01G009000
CHH_Chr01:11170100-11170449	hyper	19	11	41	0.155074	0.306397	1.97581	NONE	NONE	ClCG01G009000-ClCG01G009010
CHH_Chr01:11178900-11179099	hyper	10	0	24	0.126792	0.326882	2.5781	NONE	NONE	ClCG01G009000-ClCG01G009010
CHH_Chr01:11201600-11201799	hyper	17	5	43	0.169691	0.351931	2.07396	NONE	NONE	ClCG01G009000-ClCG01G009010
CHH_Chr01:11210650-11210949	hyper	20	10	46	0.112903	0.267164	2.36631	NONE	NONE	ClCG01G009000-ClCG01G009010
CHH_Chr01:11211150-11211449	hyper	23	4	35	0.129555	0.328904	2.53873	NONE	NONE	ClCG01G009000-ClCG01G009010
CHH_Chr01:11247150-11247449	hyper	28	6	51	0.178788	0.391425	2.18932	NONE	NONE	ClCG01G009010-ClCG01G009020
CHH_Chr01:11254350-11254649	hyper	9	0	36	0.0863309	0.246779	2.85852	NONE	NONE	ClCG01G009010-ClCG01G009020
CHH_Chr01:11277500-11277699	hyper	11	2	15	0.040724	0.288828	7.09234	NONE	NONE	ClCG01G009030-ClCG01G009040
CHH_Chr01:11294650-11294899	hyper	9	1	22	0.0506329	0.240469	4.74927	NONE	NONE	ClCG01G009040-ClCG01G009050
CHH_Chr01:11298250-11298449	hypo	4	18	42	0.359649	0.195548	1.83918	NONE	NONE	ClCG01G009040-ClCG01G009050
CHH_Chr01:11299500-11299699	hyper	13	2	31	0.16074	0.323529	2.01275	NONE	NONE	ClCG01G009040-ClCG01G009050
CHH_Chr01:11304900-11305099	hyper	19	7	33	0.123077	0.291667	2.36979	NONE	NONE	ClCG01G009040-ClCG01G009050
CHH_Chr01:11305100-11305499	hypo	0	28	56	0.458128	0.166234	2.75593	NONE	NONE	ClCG01G009040-ClCG01G009050
CHH_Chr01:11306900-11307099	hyper	9	4	25	0.170124	0.406326	2.3884	NONE	NONE	ClCG01G009040-ClCG01G009050
CHH_Chr01:11334850-11335199	hyper	15	1	31	0.0401361	0.197441	4.91928	NONE	NONE	ClCG01G009040-ClCG01G009050
CHH_Chr01:11336550-11336849	hyper	13	4	38	0.129909	0.326087	2.51011	NONE	NONE	ClCG01G009040-ClCG01G009050
CHH_Chr01:11336950-11337249	hyper	21	3	55	0.143379	0.3104	2.16489	NONE	NONE	ClCG01G009040-ClCG01G009050
CHH_Chr01:11343100-11343299	hypo	1	8	9	0.181452	0.0111732	16.2399	NONE	NONE	ClCG01G009040-ClCG01G009050
CHH_Chr01:11356100-11356299	hyper	13	0	30	0.144231	0.396641	2.75004	ClCG01G009060	transcription termination factor MTEF18, mitochondrial-like	NONE
CHH_Chr01:11356850-11357149	hypo	1	30	61	0.372635	0.153846	2.42213	ClCG01G009060	transcription termination factor MTEF18, mitochondrial-like	NONE
CHH_Chr01:11363450-11363649	hyper	7	0	13	0.264151	0.602041	2.27915	NONE	NONE	ClCG01G009060-ClCG01G009070
CHH_Chr01:11369150-11369399	hypo	7	19	43	0.355372	0.167712	2.11895	NONE	NONE	ClCG01G009060-ClCG01G009070
CHH_Chr01:11392000-11392199	hypo	8	22	34	0.409524	0.135	3.03351	NONE	NONE	ClCG01G009070-ClCG01G009080
CHH_Chr01:11411350-11411649	hyper	11	1	23	0.0813288	0.238625	2.93408	NONE	NONE	ClCG01G009070-ClCG01G009080
CHH_Chr01:11437300-11437499	hyper	9	5	19	0.0678392	0.261538	3.85527	NONE	NONE	ClCG01G009090-ClCG01G009100
CHH_Chr01:11445350-11445549	hyper	10	1	25	0.0923567	0.293388	3.17669	NONE	NONE	ClCG01G009090-ClCG01G009100
CHH_Chr01:11463500-11463749	hypo	0	7	14	0.324176	0.0950704	3.40985	NONE	NONE	ClCG01G009090-ClCG01G009100
CHH_Chr01:11469500-11469699	hypo	0	7	7	0.164835	0	16.4835	NONE	NONE	ClCG01G009090-ClCG01G009100
CHH_Chr01:11471000-11471349	hyper	20	9	53	0.0714835	0.22561	3.15611	NONE	NONE	ClCG01G009090-ClCG01G009100
CHH_Chr01:11519600-11519949	hyper	18	6	33	0.124174	0.286307	2.30569	NONE	NONE	ClCG01G009100-ClCG01G009110
CHH_Chr01:11554050-11554349	hyper	11	1	28	0.0827423	0.24186	2.92306	NONE	NONE	ClCG01G009110-ClCG01G009120
CHH_Chr01:11597000-11597349	hyper	25	3	66	0.191235	0.401611	2.10009	NONE	NONE	ClCG01G009130-ClCG01G009140
CHH_Chr01:11638400-11638699	hyper	21	6	38	0.141414	0.301031	2.12872	NONE	NONE	ClCG01G009140-ClCG01G009150
CHH_Chr01:11646400-11646599	hyper	13	3	29	0.121908	0.352632	2.8926	NONE	NONE	ClCG01G009150-ClCG01G009160
CHH_Chr01:1164700-1164949	hyper	14	2	32	0.0802792	0.270115	3.36469	NONE	NONE	ClCG01G001270-ClCG01G001280
CHH_Chr01:11665000-11665199	hyper	11	0	25	0.0897129	0.256367	2.85763	NONE	NONE	ClCG01G009160-ClCG01G009170
CHH_Chr01:11666700-11666899	hypo	0	19	41	0.300797	0.0901246	3.33756	NONE	NONE	ClCG01G009160-ClCG01G009170
CHH_Chr01:11683250-11683549	hypo	0	19	48	0.230332	0.0634921	3.62773	NONE	NONE	ClCG01G009160-ClCG01G009170
CHH_Chr01:11704050-11704399	hyper	19	7	33	0.162	0.401351	2.47748	NONE	NONE	ClCG01G009160-ClCG01G009170
CHH_Chr01:11712000-11712349	hypo	1	19	25	0.216606	0.045082	4.80473	NONE	NONE	ClCG01G009160-ClCG01G009170
CHH_Chr01:11781850-11782049	hyper	7	1	16	0.0806754	0.262821	3.25775	NONE	NONE	ClCG01G009170-ClCG01G009180
CHH_Chr01:11801250-11801499	hyper	11	1	31	0.09375	0.266667	2.84444	NONE	NONE	ClCG01G009180-ClCG01G009190
CHH_Chr01:11827250-11827449	hypo	0	9	15	0.21197	0.0539419	3.9296	NONE	NONE	ClCG01G009180-ClCG01G009190
CHH_Chr01:11832650-11832849	hypo	0	7	13	0.319048	0.108108	2.95119	NONE	NONE	ClCG01G009180-ClCG01G009190
CHH_Chr01:11844500-11844749	hyper	15	6	27	0.120902	0.294398	2.43502	NONE	NONE	ClCG01G009180-ClCG01G009190
CHH_Chr01:11886950-11887149	hypo	2	17	26	0.261589	0.10828	2.41586	NONE	NONE	ClCG01G009190-ClCG01G009200
CHH_Chr01:11912000-11912199	hyper	9	1	17	0.0805369	0.305	3.78708	NONE	NONE	ClCG01G009190-ClCG01G009200
CHH_Chr01:11953400-11953649	hypo	0	9	15	0.23991	0.0833333	2.87892	NONE	NONE	ClCG01G009190-ClCG01G009200
CHH_Chr01:11956350-11956549	hypo	0	7	11	0.269865	0.0911602	2.96034	NONE	NONE	ClCG01G009190-ClCG01G009200
CHH_Chr01:11956700-11956899	hypo	0	7	18	0.307918	0.109244	2.81863	NONE	NONE	ClCG01G009190-ClCG01G009200
CHH_Chr01:11971800-11971999	hypo	0	9	26	0.222411	0.0706522	3.14797	NONE	NONE	ClCG01G009200-ClCG01G009210
CHH_Chr01:12008150-12008549	hyper	29	11	71	0.233799	0.385429	1.64855	NONE	NONE	ClCG01G009210-ClCG01G009220
CHH_Chr01:12045850-12046049	hyper	7	2	11	0.0826446	0.243333	2.94433	NONE	NONE	ClCG01G009210-ClCG01G009220
CHH_Chr01:12078550-12078849	hypo	6	24	46	0.234609	0.0809019	2.89992	NONE	NONE	ClCG01G009210-ClCG01G009220
CHH_Chr01:12125300-12125549	hypo	1	7	15	0.214844	0.0467626	4.59435	NONE	NONE	ClCG01G009210-ClCG01G009220
CHH_Chr01:12139950-12140149	hypo	0	8	12	0.258621	0.00671141	38.5345	NONE	NONE	ClCG01G009210-ClCG01G009220
CHH_Chr01:12149950-12150149	hypo	0	7	17	0.242105	0.09	2.69006	NONE	NONE	ClCG01G009220-ClCG01G009230
CHH_Chr01:12172900-12173099	hypo	1	10	27	0.249423	0.0723684	3.44657	NONE	NONE	ClCG01G009220-ClCG01G009230
CHH_Chr01:12187750-12187949	hypo	2	10	17	0.240602	0.0225989	10.6466	NONE	NONE	ClCG01G009220-ClCG01G009230
CHH_Chr01:12198350-12198699	hyper	26	7	64	0.163873	0.359317	2.19265	NONE	NONE	ClCG01G009220-ClCG01G009230
CHH_Chr01:12217950-12218199	hyper	14	4	41	0.116447	0.30581	2.62617	NONE	NONE	ClCG01G009230-ClCG01G009240
CHH_Chr01:12269750-12269949	hyper	14	0	24	0.150617	0.311715	2.06959	NONE	NONE	ClCG01G009240-ClCG01G009250
CHH_Chr01:12278500-12278699	hypo	2	14	22	0.236277	0.0392157	6.02506	NONE	NONE	ClCG01G009240-ClCG01G009250
CHH_Chr01:12376400-12376849	hypo	2	23	34	0.215267	0.0483005	4.45683	NONE	NONE	ClCG01G009260-ClCG01G009270
CHH_Chr01:12405800-12405999	hypo	1	14	30	0.216368	0.0557276	3.8826	NONE	NONE	ClCG01G009260-ClCG01G009270
CHH_Chr01:12415550-12415899	hyper	11	4	21	0.128205	0.319035	2.48847	NONE	NONE	ClCG01G009260-ClCG01G009270
CHH_Chr01:12418200-12418449	hyper	8	1	22	0.0257511	0.185819	7.21597	NONE	NONE	ClCG01G009260-ClCG01G009270
CHH_Chr01:1242250-1242449	hyper	14	0	27	0.0560081	0.237179	4.23473	NONE	NONE	ClCG01G001330-ClCG01G001340
CHH_Chr01:12427250-12427749	hyper	39	11	105	0.162206	0.352806	2.17506	NONE	NONE	ClCG01G009260-ClCG01G009270
CHH_Chr01:12441950-12442299	hypo	0	21	29	0.219081	0.0546075	4.01193	NONE	NONE	ClCG01G009260-ClCG01G009270
CHH_Chr01:12446600-12446799	hyper	12	4	24	0.0933333	0.313333	3.35714	NONE	NONE	ClCG01G009260-ClCG01G009270
CHH_Chr01:12461250-12461449	hyper	25	1	32	0.0472441	0.221719	4.69306	NONE	NONE	ClCG01G009260-ClCG01G009270
CHH_Chr01:12461800-12462149	hyper	28	5	51	0.15625	0.350495	2.24317	NONE	NONE	ClCG01G009260-ClCG01G009270
CHH_Chr01:12481550-12481849	hypo	0	11	38	0.34258	0.150463	2.27684	NONE	NONE	ClCG01G009270-ClCG01G009280
CHH_Chr01:1251550-1251749	hyper	9	0	29	0.199513	0.426117	2.13578	NONE	NONE	ClCG01G001340-ClCG01G001350
CHH_Chr01:12556450-12556799	hyper	19	3	26	0.0795107	0.265252	3.33605	NONE	NONE	ClCG01G009270-ClCG01G009280
CHH_Chr01:12567350-12567649	hyper	19	5	50	0.109934	0.276647	2.51649	NONE	NONE	ClCG01G009270-ClCG01G009280
CHH_Chr01:12649850-12650049	hypo	3	11	19	0.219512	0.0319149	6.87805	NONE	NONE	ClCG01G009270-ClCG01G009280
CHH_Chr01:12661750-12662049	hypo	5	16	32	0.276657	0.120527	2.29539	NONE	NONE	ClCG01G009270-ClCG01G009280
CHH_Chr01:12675750-12675999	hyper	8	2	21	0.128099	0.359477	2.80624	NONE	NONE	ClCG01G009270-ClCG01G009280
CHH_Chr01:12678000-12678349	hyper	24	7	52	0.14178	0.303476	2.14047	NONE	NONE	ClCG01G009270-ClCG01G009280
CHH_Chr01:12681600-12681799	hypo	0	8	9	0.269006	0.03125	8.60819	NONE	NONE	ClCG01G009270-ClCG01G009280
CHH_Chr01:12726000-12726299	hyper	10	6	25	0.156966	0.485507	3.09306	NONE	NONE	ClCG01G009270-ClCG01G009280
CHH_Chr01:12733800-12733999	hyper	9	0	22	0.217112	0.397872	1.83256	NONE	NONE	ClCG01G009270-ClCG01G009280
CHH_Chr01:12742700-12742949	hyper	16	6	39	0.149095	0.301862	2.02463	NONE	NONE	ClCG01G009270-ClCG01G009280
CHH_Chr01:12765800-12765999	hyper	20	0	27	0.0238095	0.182515	7.66564	NONE	NONE	ClCG01G009280-ClCG01G009290
CHH_Chr01:12798650-12799049	hypo	2	26	40	0.289689	0.0633803	4.57065	NONE	NONE	ClCG01G009290-ClCG01G009300
CHH_Chr01:12810100-12810449	hyper	16	2	30	0.044186	0.28821	6.52264	ClCG01G009310	exocyst complex component EXO84C	NONE
CHH_Chr01:12824750-12824999	hypo	4	28	52	0.345874	0.171233	2.0199	NONE	NONE	ClCG01G009320-ClCG01G009330
CHH_Chr01:1284850-1285149	hypo	2	31	58	0.387922	0.227711	1.70357	NONE	NONE	ClCG01G001370-ClCG01G001380
CHH_Chr01:12865450-12865849	hyper	31	5	69	0.153094	0.334576	2.18542	NONE	NONE	ClCG01G009350-ClCG01G009360
CHH_Chr01:12867700-12868049	hypo	2	15	26	0.28278	0.127168	2.22368	NONE	NONE	ClCG01G009350-ClCG01G009360
CHH_Chr01:12897800-12898049	hyper	9	1	13	0.0484581	0.233831	4.82542	NONE	NONE	ClCG01G009370-ClCG01G009380
CHH_Chr01:12917200-12917399	hyper	15	1	45	0.152688	0.388727	2.54589	NONE	NONE	ClCG01G009380-ClCG01G009390
CHH_Chr01:12925950-12926149	hyper	14	1	31	0.0685413	0.222059	3.23978	NONE	NONE	ClCG01G009380-ClCG01G009390
CHH_Chr01:12956900-12957349	hyper	33	5	84	0.172932	0.409594	2.36852	NONE	NONE	ClCG01G009380-ClCG01G009390
CHH_Chr01:12959600-12959849	hyper	14	3	43	0.187187	0.43469	2.32222	NONE	NONE	ClCG01G009380-ClCG01G009390
CHH_Chr01:12991700-12992149	hyper	42	6	78	0.110879	0.267142	2.40931	NONE	NONE	ClCG01G009390-ClCG01G009400
CHH_Chr01:13023550-13023799	hypo	0	9	11	0.215548	0	21.5548	NONE	NONE	ClCG01G009390-ClCG01G009400
CHH_Chr01:13045000-13045199	hyper	8	1	14	0.0465753	0.243446	5.22692	NONE	NONE	ClCG01G009410-ClCG01G009420
CHH_Chr01:13056000-13056249	hyper	12	2	29	0.133159	0.407654	3.0614	NONE	NONE	ClCG01G009410-ClCG01G009420
CHH_Chr01:13079450-13079699	hypo	5	12	29	0.298387	0.147826	2.0185	NONE	NONE	ClCG01G009420-ClCG01G009430
CHH_Chr01:13082650-13082899	hyper	12	3	30	0.0844553	0.264151	3.1277	NONE	NONE	ClCG01G009420-ClCG01G009430
CHH_Chr01:13083200-13083549	hyper	17	9	33	0.164198	0.363844	2.21589	NONE	NONE	ClCG01G009420-ClCG01G009430
CHH_Chr01:13083600-13083849	hypo	4	20	46	0.407258	0.168565	2.41603	NONE	NONE	ClCG01G009420-ClCG01G009430
CHH_Chr01:13084750-13084999	hyper	13	2	31	0.288889	0.633267	2.19208	NONE	NONE	ClCG01G009420-ClCG01G009430
CHH_Chr01:13100350-13100549	hyper	10	2	26	0.128289	0.321429	2.50549	NONE	NONE	ClCG01G009420-ClCG01G009430
CHH_Chr01:13107000-13107199	hypo	1	8	15	0.248397	0.0774648	3.20659	NONE	NONE	ClCG01G009420-ClCG01G009430
CHH_Chr01:13118250-13118449	hyper	9	3	18	0.165394	0.375	2.26731	NONE	NONE	ClCG01G009420-ClCG01G009430
CHH_Chr01:13139450-13139849	hyper	20	4	37	0.0674274	0.267273	3.96386	NONE	NONE	ClCG01G009420-ClCG01G009430
CHH_Chr01:13168950-13169199	hyper	13	3	47	0.143443	0.327251	2.2814	NONE	NONE	ClCG01G009430-ClCG01G009440
CHH_Chr01:131700-131949	hyper	21	1	34	0.0749354	0.232497	3.10263	NONE	NONE	ClCG01G000150-ClCG01G000160
CHH_Chr01:13173750-13173949	hyper	18	6	33	0.127542	0.299252	2.34631	NONE	NONE	ClCG01G009430-ClCG01G009440
CHH_Chr01:13176750-13177049	hyper	10	1	28	0.11597	0.275748	2.37776	NONE	NONE	ClCG01G009430-ClCG01G009440
CHH_Chr01:13212200-13212449	hyper	13	1	33	0.149606	0.320064	2.13937	NONE	NONE	ClCG01G009460-ClCG01G009470
CHH_Chr01:13237150-13237599	hyper	25	8	53	0.132248	0.284519	2.1514	NONE	NONE	ClCG01G009480-ClCG01G009490
CHH_Chr01:13262900-13263199	hyper	25	7	62	0.133657	0.337625	2.52605	NONE	NONE	ClCG01G009500-ClCG01G009510
CHH_Chr01:13288450-13288699	hyper	16	3	39	0.125114	0.344828	2.7561	NONE	NONE	ClCG01G009520-ClCG01G009530
CHH_Chr01:13289800-13289999	hypo	0	13	28	0.391304	0.167883	2.33081	NONE	NONE	ClCG01G009520-ClCG01G009530
CHH_Chr01:13298050-13298249	hypo	0	8	17	0.246324	0.0864865	2.84812	NONE	NONE	ClCG01G009520-ClCG01G009530
CHH_Chr01:13303050-13303349	hypo	3	23	70	0.32458	0.125158	2.59336	NONE	NONE	ClCG01G009520-ClCG01G009530
CHH_Chr01:13350000-13350199	hyper	9	2	18	0.0914634	0.246951	2.7	NONE	NONE	ClCG01G009530-ClCG01G009540
CHH_Chr01:13358700-13359049	hyper	15	2	33	0.0502092	0.260372	5.18574	NONE	NONE	ClCG01G009530-ClCG01G009540
CHH_Chr01:13366150-13366349	hyper	7	2	10	0.0905923	0.407407	4.49715	NONE	NONE	ClCG01G009530-ClCG01G009540
CHH_Chr01:13368550-13368749	hypo	2	17	24	0.344697	0.101695	3.38952	NONE	NONE	ClCG01G009530-ClCG01G009540
CHH_Chr01:13456200-13456399	hyper	8	1	19	0.206573	0.384106	1.85942	NONE	NONE	ClCG01G009600-ClCG01G009610
CHH_Chr01:13457000-13457249	hyper	15	2	30	0.136646	0.338164	2.47475	NONE	NONE	ClCG01G009600-ClCG01G009610
CHH_Chr01:13500000-13500249	hypo	3	22	52	0.393293	0.209513	1.87718	NONE	NONE	ClCG01G009620-ClCG01G009630
CHH_Chr01:13527800-13527999	hyper	14	4	33	0.178571	0.375676	2.10378	NONE	NONE	ClCG01G009630-ClCG01G009640
CHH_Chr01:1352850-1353399	hyper	32	7	104	0.150623	0.325029	2.1579	NONE	NONE	ClCG01G001440-ClCG01G001450
CHH_Chr01:13532150-13532349	hypo	1	16	39	0.404913	0.202346	2.00109	NONE	NONE	ClCG01G009630-ClCG01G009640
CHH_Chr01:13607150-13607499	hyper	12	6	21	0.167293	0.380597	2.27503	NONE	NONE	ClCG01G009660-ClCG01G009670
CHH_Chr01:13608800-13608999	hyper	12	1	22	0.156015	0.418251	2.68084	NONE	NONE	ClCG01G009660-ClCG01G009670
CHH_Chr01:13614150-13614499	hyper	18	12	42	0.171039	0.349127	2.04122	NONE	NONE	ClCG01G009660-ClCG01G009670
CHH_Chr01:13616350-13616599	hyper	12	9	32	0.0622951	0.270042	4.33489	NONE	NONE	ClCG01G009660-ClCG01G009670
CHH_Chr01:13627250-13627499	hypo	5	12	30	0.274545	0.120172	2.28461	NONE	NONE	ClCG01G009660-ClCG01G009670
CHH_Chr01:13629950-13630199	hyper	10	1	30	0.2	0.4125	2.0625	NONE	NONE	ClCG01G009660-ClCG01G009670
CHH_Chr01:13643350-13643699	hypo	1	27	40	0.286614	0.0823755	3.47936	NONE	NONE	ClCG01G009660-ClCG01G009670
CHH_Chr01:13688700-13689049	hypo	2	21	51	0.230431	0.0787037	2.92783	NONE	NONE	ClCG01G009660-ClCG01G009670
CHH_Chr01:13715000-13715199	hyper	12	5	30	0.111111	0.271825	2.44643	NONE	NONE	ClCG01G009660-ClCG01G009670
CHH_Chr01:13728550-13728749	hyper	17	1	43	0.1875	0.346154	1.84615	NONE	NONE	ClCG01G009660-ClCG01G009670
CHH_Chr01:13753800-13753999	hyper	23	3	41	0.154481	0.305769	1.97933	NONE	NONE	ClCG01G009660-ClCG01G009670
CHH_Chr01:1375850-1376049	hyper	11	2	23	0.139651	0.302419	2.16554	NONE	NONE	ClCG01G001450-ClCG01G001460
CHH_Chr01:13795350-13795599	hypo	0	12	20	0.222494	0.0283019	7.86145	NONE	NONE	ClCG01G009700-ClCG01G009710
CHH_Chr01:13797350-13797549	hypo	2	16	35	0.235849	0.0846154	2.78731	NONE	NONE	ClCG01G009700-ClCG01G009710
CHH_Chr01:13807500-13807699	hyper	8	0	27	0.22379	0.525597	2.34861	NONE	NONE	ClCG01G009700-ClCG01G009710
CHH_Chr01:13812300-13812499	hyper	9	2	25	0.108183	0.288201	2.66401	NONE	NONE	ClCG01G009700-ClCG01G009710
CHH_Chr01:13823200-13823449	hyper	13	6	36	0.144529	0.306931	2.12366	NONE	NONE	ClCG01G009710-ClCG01G009720
CHH_Chr01:13850500-13850699	hyper	8	4	25	0.120858	0.301887	2.49787	NONE	NONE	ClCG01G009710-ClCG01G009720
CHH_Chr01:13882600-13882799	hyper	7	0	19	0.0769231	0.268874	3.49536	NONE	NONE	ClCG01G009720-ClCG01G009730
CHH_Chr01:13898800-13898999	hyper	17	3	32	0.163043	0.411215	2.52212	NONE	NONE	ClCG01G009730-ClCG01G009740
CHH_Chr01:13907200-13907499	hypo	2	13	31	0.23135	0.0523416	4.42001	NONE	NONE	ClCG01G009730-ClCG01G009740
CHH_Chr01:13942750-13943099	hyper	17	4	52	0.113135	0.30972	2.73761	NONE	NONE	ClCG01G009760-ClCG01G009770
CHH_Chr01:13957600-13957899	hyper	18	4	42	0.0699153	0.248062	3.54804	NONE	NONE	ClCG01G009760-ClCG01G009770
CHH_Chr01:13966100-13966299	hyper	9	3	21	0.123412	0.283544	2.29754	NONE	NONE	ClCG01G009760-ClCG01G009770
CHH_Chr01:14012200-14012399	hyper	7	1	16	0.136247	0.304029	2.23146	ClCG01G009790	_	NONE
CHH_Chr01:14027350-14027599	hyper	11	6	23	0.111111	0.273585	2.46226	NONE	NONE	ClCG01G009800-ClCG01G009810
CHH_Chr01:14035300-14035599	hypo	3	20	37	0.289655	0.120321	2.40736	NONE	NONE	ClCG01G009800-ClCG01G009810
CHH_Chr01:14038250-14038599	hypo	3	20	31	0.243421	0.076	3.20291	NONE	NONE	ClCG01G009800-ClCG01G009810
CHH_Chr01:14056200-14056399	hyper	18	6	39	0.154799	0.412844	2.66697	NONE	NONE	ClCG01G009810-ClCG01G009820
CHH_Chr01:1409750-1410099	hypo	2	29	34	0.342784	0.0632603	5.41862	NONE	NONE	ClCG01G001450-ClCG01G001460
CHH_Chr01:14105050-14105249	hyper	9	2	29	0.129353	0.329897	2.55036	NONE	NONE	ClCG01G009820-ClCG01G009830
CHH_Chr01:14111250-14111599	hyper	20	2	28	0.0590909	0.279898	4.73674	NONE	NONE	ClCG01G009820-ClCG01G009830
CHH_Chr01:14117200-14117399	hyper	9	0	23	0.105618	0.33092	3.13318	NONE	NONE	ClCG01G009820-ClCG01G009830
CHH_Chr01:14122150-14122399	hyper	14	2	40	0.116232	0.326299	2.80729	ClCG01G009830	uncharacterized protein LOC101203890	NONE
CHH_Chr01:14139400-14139599	hyper	18	2	35	0.146707	0.307065	2.09306	NONE	NONE	ClCG01G009840-ClCG01G009850
CHH_Chr01:14157750-14157949	hypo	2	15	25	0.254325	0.0882353	2.88235	NONE	NONE	ClCG01G009840-ClCG01G009850
CHH_Chr01:14158400-14158599	hypo	0	7	9	0.171021	0	17.1021	NONE	NONE	ClCG01G009840-ClCG01G009850
CHH_Chr01:14161800-14161999	hypo	3	19	36	0.218321	0.0639777	3.41245	NONE	NONE	ClCG01G009840-ClCG01G009850
CHH_Chr01:14184400-14184599	hypo	1	8	14	0.242507	0.0851735	2.84721	NONE	NONE	ClCG01G009850-ClCG01G009860
CHH_Chr01:14187700-14187899	hyper	9	1	21	0.0792079	0.369261	4.66193	NONE	NONE	ClCG01G009850-ClCG01G009860
CHH_Chr01:14204500-14204749	hypo	3	25	54	0.352055	0.156109	2.25519	ClCG01G009860	_	NONE
CHH_Chr01:14226500-14226799	hyper	15	2	29	0.0427852	0.197213	4.60938	NONE	NONE	ClCG01G009890-ClCG01G009900
CHH_Chr01:14227950-14228199	hyper	16	7	38	0.121043	0.304556	2.5161	ClCG01G009900	uncharacterized protein LOC103498231	NONE
CHH_Chr01:14237600-14237799	hyper	14	1	19	0.0894942	0.277966	3.10597	NONE	NONE	ClCG01G009900-ClCG01G009910
CHH_Chr01:14249750-14249949	hyper	9	0	14	0.148837	0.407767	2.73968	NONE	NONE	ClCG01G009900-ClCG01G009910
CHH_Chr01:14287000-14287199	hyper	7	1	24	0.0960699	0.248792	2.5897	NONE	NONE	ClCG01G009900-ClCG01G009910
CHH_Chr01:14310650-14310899	hyper	10	0	24	0.216162	0.430851	1.99319	NONE	NONE	ClCG01G009900-ClCG01G009910
CHH_Chr01:14314000-14314299	hyper	16	7	34	0.144518	0.306383	2.12003	NONE	NONE	ClCG01G009900-ClCG01G009910
CHH_Chr01:14337600-14337849	hyper	10	7	39	0.124138	0.349206	2.81305	NONE	NONE	ClCG01G009900-ClCG01G009910
CHH_Chr01:14382550-14382799	hypo	3	22	50	0.229412	0.0788913	2.90795	NONE	NONE	ClCG01G009920-ClCG01G009930
CHH_Chr01:14388250-14388449	hypo	1	15	20	0.233216	0.0454545	5.13074	NONE	NONE	ClCG01G009920-ClCG01G009930
CHH_Chr01:14391900-14392099	hyper	14	7	32	0.130019	0.323944	2.49151	NONE	NONE	ClCG01G009920-ClCG01G009930
CHH_Chr01:14402250-14402449	hypo	3	21	39	0.402913	0.171598	2.34801	NONE	NONE	ClCG01G009920-ClCG01G009930
CHH_Chr01:14403100-14403549	hyper	28	5	74	0.126862	0.316632	2.49588	NONE	NONE	ClCG01G009920-ClCG01G009930
CHH_Chr01:14438250-14438549	hypo	2	16	25	0.226471	0.0651466	3.47632	NONE	NONE	ClCG01G009920-ClCG01G009930
CHH_Chr01:14441950-14442149	hyper	8	1	14	0.0996564	0.323741	3.24857	NONE	NONE	ClCG01G009920-ClCG01G009930
CHH_Chr01:14450250-14450449	hyper	14	7	30	0.187411	0.471111	2.51379	NONE	NONE	ClCG01G009920-ClCG01G009930
CHH_Chr01:14451050-14451249	hypo	1	12	24	0.409314	0.127745	3.20416	NONE	NONE	ClCG01G009920-ClCG01G009930
CHH_Chr01:1445800-1446049	hyper	23	11	65	0.191157	0.347076	1.81566	NONE	NONE	ClCG01G001460-ClCG01G001470
CHH_Chr01:14484950-14485449	hyper	51	9	97	0.145996	0.403614	2.76456	NONE	NONE	ClCG01G009940-ClCG01G009950
CHH_Chr01:14497700-14497949	hyper	15	3	32	0.227907	0.530387	2.32721	NONE	NONE	ClCG01G009940-ClCG01G009950
CHH_Chr01:14509750-14510099	hyper	27	2	70	0.0804749	0.24119	2.99709	NONE	NONE	ClCG01G009940-ClCG01G009950
CHH_Chr01:14514000-14514349	hypo	2	24	54	0.292802	0.0942857	3.10548	NONE	NONE	ClCG01G009940-ClCG01G009950
CHH_Chr01:14516300-14516749	hyper	19	4	41	0.159341	0.314036	1.97085	NONE	NONE	ClCG01G009940-ClCG01G009950
CHH_Chr01:14519450-14519649	hypo	5	14	28	0.277937	0.0820669	3.38671	NONE	NONE	ClCG01G009940-ClCG01G009950
CHH_Chr01:14526150-14526349	hypo	6	17	45	0.294915	0.104885	2.81179	NONE	NONE	ClCG01G009940-ClCG01G009950
CHH_Chr01:14541050-14541249	hypo	4	18	29	0.310811	0.0938776	3.31081	NONE	NONE	ClCG01G009940-ClCG01G009950
CHH_Chr01:14553900-14554099	hyper	8	3	19	0.106036	0.42328	3.99186	NONE	NONE	ClCG01G009940-ClCG01G009950
CHH_Chr01:14578100-14578299	hypo	4	19	36	0.365482	0.141089	2.59044	NONE	NONE	ClCG01G009960-ClCG01G009970
CHH_Chr01:14578500-14578699	hyper	9	3	22	0.141631	0.337778	2.38492	NONE	NONE	ClCG01G009960-ClCG01G009970
CHH_Chr01:14604700-14604899	hyper	7	1	20	0.133106	0.307937	2.31347	NONE	NONE	ClCG01G009960-ClCG01G009970
CHH_Chr01:14618800-14618999	hypo	0	7	22	0.42779	0.127371	3.35861	NONE	NONE	ClCG01G009980-ClCG01G009990
CHH_Chr01:14706900-14707149	hyper	20	3	38	0.137987	0.318987	2.31172	NONE	NONE	ClCG01G010020-ClCG01G010030
CHH_Chr01:14721850-14722149	hyper	11	2	19	0.0909091	0.255159	2.80675	NONE	NONE	ClCG01G010020-ClCG01G010030
CHH_Chr01:14741250-14741449	hypo	2	13	30	0.292181	0.0677765	4.31095	NONE	NONE	ClCG01G010030-ClCG01G010040
CHH_Chr01:14754950-14755199	hyper	7	0	17	0.194805	0.347222	1.78241	NONE	NONE	ClCG01G010030-ClCG01G010040
CHH_Chr01:14762950-14763199	hyper	7	0	17	0.112179	0.278455	2.48223	NONE	NONE	ClCG01G010030-ClCG01G010040
CHH_Chr01:14786750-14787349	hyper	29	8	71	0.115113	0.265306	2.30475	NONE	NONE	ClCG01G010030-ClCG01G010040
CHH_Chr01:14793250-14793549	hyper	14	1	52	0.137866	0.300144	2.17707	NONE	NONE	ClCG01G010030-ClCG01G010040
CHH_Chr01:14887450-14887649	hypo	1	17	28	0.241135	0.0791139	3.04794	NONE	NONE	ClCG01G010090-ClCG01G010100
CHH_Chr01:14893600-14894049	hyper	20	2	42	0.171317	0.354603	2.06987	NONE	NONE	ClCG01G010090-ClCG01G010100
CHH_Chr01:14898850-14899049	hypo	1	7	23	0.248139	0.0980392	2.53102	NONE	NONE	ClCG01G010090-ClCG01G010100
CHH_Chr01:14936450-14936649	hypo	0	7	11	0.208333	0.0551181	3.77976	NONE	NONE	ClCG01G010090-ClCG01G010100
CHH_Chr01:14940850-14941049	hyper	15	2	35	0.0898438	0.249527	2.77735	NONE	NONE	ClCG01G010090-ClCG01G010100
CHH_Chr01:14944550-14944749	hyper	22	3	32	0.0787879	0.244949	3.10897	NONE	NONE	ClCG01G010090-ClCG01G010100
CHH_Chr01:14954250-14954499	hyper	13	6	46	0.184211	0.351082	1.90587	NONE	NONE	ClCG01G010090-ClCG01G010100
CHH_Chr01:14967300-14967549	hyper	9	4	19	0.121287	0.285714	2.35569	NONE	NONE	ClCG01G010100-ClCG01G010110
CHH_Chr01:15005050-15005449	hypo	2	27	72	0.255152	0.0919255	2.77564	NONE	NONE	ClCG01G010120-ClCG01G010140
CHH_Chr01:15013950-15014199	hyper	11	4	19	0.0945758	0.261818	2.76834	NONE	NONE	ClCG01G010120-ClCG01G010140
CHH_Chr01:15026550-15026899	hyper	12	6	35	0.112462	0.271552	2.41461	NONE	NONE	ClCG01G010120-ClCG01G010140
CHH_Chr01:15034800-15034999	hyper	10	4	30	0.117871	0.275316	2.33575	NONE	NONE	ClCG01G010120-ClCG01G010140
CHH_Chr01:15036700-15036899	hypo	0	8	11	0.189062	0	18.9062	NONE	NONE	ClCG01G010120-ClCG01G010140
CHH_Chr01:15041900-15042099	hyper	12	5	33	0.241803	0.418605	1.73118	NONE	NONE	ClCG01G010120-ClCG01G010140
CHH_Chr01:15046950-15047149	hyper	16	3	38	0.121377	0.274678	2.26302	NONE	NONE	ClCG01G010120-ClCG01G010140
CHH_Chr01:15056900-15057249	hyper	30	10	68	0.166897	0.332792	1.994	NONE	NONE	ClCG01G010140-ClCG01G010150
CHH_Chr01:15077100-15077499	hypo	3	29	44	0.22084	0.0575342	3.83841	NONE	NONE	ClCG01G010140-ClCG01G010150
CHH_Chr01:15090200-15090399	hyper	10	4	26	0.15405	0.312757	2.03023	NONE	NONE	ClCG01G010140-ClCG01G010150
CHH_Chr01:15117950-15118149	hyper	9	4	20	0.0756303	0.27476	3.63294	NONE	NONE	ClCG01G010140-ClCG01G010150
CHH_Chr01:15189500-15189799	hypo	1	14	19	0.262204	0.0619469	4.23272	ClCG01G010170	_	NONE
CHH_Chr01:15194800-15195149	hyper	21	2	46	0.0676692	0.243983	3.60553	ClCG01G010170	_	NONE
CHH_Chr01:1521750-1521949	hyper	9	1	23	0.113946	0.397661	3.48992	NONE	NONE	ClCG01G001510-ClCG01G001520
CHH_Chr01:15228650-15228899	hypo	0	10	12	0.239316	0.0321101	7.45299	ClCG01G010170	_	NONE
CHH_Chr01:15242200-15242399	hyper	9	4	17	0.134921	0.385542	2.85755	ClCG01G010170	_	NONE
CHH_Chr01:15274900-15275099	hyper	7	1	20	0.149485	0.305439	2.04328	NONE	NONE	ClCG01G010180-ClCG01G010190
CHH_Chr01:15285350-15285549	hyper	11	1	17	0.154116	0.335196	2.17496	NONE	NONE	ClCG01G010190-ClCG01G010200
CHH_Chr01:15295100-15295349	hyper	11	7	36	0.261682	0.422741	1.61547	NONE	NONE	ClCG01G010190-ClCG01G010200
CHH_Chr01:15316300-15316549	hyper	22	6	40	0.109756	0.267839	2.44031	NONE	NONE	ClCG01G010200-ClCG01G010210
CHH_Chr01:15318900-15319199	hypo	5	31	58	0.257975	0.0567227	4.548	NONE	NONE	ClCG01G010200-ClCG01G010210
CHH_Chr01:15323150-15323349	hyper	16	3	26	0.165289	0.345269	2.08887	NONE	NONE	ClCG01G010200-ClCG01G010210
CHH_Chr01:15353050-15353299	hyper	14	4	25	0.121019	0.301688	2.49289	NONE	NONE	ClCG01G010250-ClCG01G010260
CHH_Chr01:15354000-15354199	hyper	15	2	40	0.272727	0.533816	1.95733	NONE	NONE	ClCG01G010250-ClCG01G010260
CHH_Chr01:15369950-15370299	hyper	15	1	28	0.0502901	0.20595	4.09523	NONE	NONE	ClCG01G010260-ClCG01G010270
CHH_Chr01:15381650-15381899	hypo	0	16	32	0.270345	0.0541082	4.99637	NONE	NONE	ClCG01G010260-ClCG01G010270
CHH_Chr01:15383850-15384049	hyper	9	5	24	0.0983607	0.25	2.54167	NONE	NONE	ClCG01G010260-ClCG01G010270
CHH_Chr01:15409850-15410099	hyper	15	4	34	0.205539	0.403846	1.96481	NONE	NONE	ClCG01G010260-ClCG01G010270
CHH_Chr01:15425150-15425349	hyper	7	0	12	0.0800681	0.259005	3.23481	NONE	NONE	ClCG01G010270-ClCG01G010280
CHH_Chr01:15456200-15456399	hyper	8	1	21	0.060241	0.230404	3.8247	NONE	NONE	ClCG01G010270-ClCG01G010280
CHH_Chr01:15459850-15460149	hyper	15	3	33	0.135757	0.316633	2.33236	NONE	NONE	ClCG01G010270-ClCG01G010280
CHH_Chr01:15466650-15466849	hypo	0	7	9	0.179825	0	17.9825	NONE	NONE	ClCG01G010270-ClCG01G010280
CHH_Chr01:15489850-15490149	hyper	17	1	40	0.0856354	0.275049	3.21186	NONE	NONE	ClCG01G010270-ClCG01G010280
CHH_Chr01:15492700-15492949	hyper	20	13	64	0.186536	0.354412	1.89997	NONE	NONE	ClCG01G010270-ClCG01G010280
CHH_Chr01:15494800-15494999	hyper	22	1	36	0.120205	0.416867	3.46798	NONE	NONE	ClCG01G010270-ClCG01G010280
CHH_Chr01:15495450-15495649	hyper	8	6	19	0.0778098	0.275168	3.53642	NONE	NONE	ClCG01G010270-ClCG01G010280
CHH_Chr01:15521950-15522199	hypo	0	8	19	0.219277	0.0580645	3.77644	NONE	NONE	ClCG01G010270-ClCG01G010280
CHH_Chr01:1554050-1554249	hyper	8	1	21	0.145604	0.358974	2.46541	NONE	NONE	ClCG01G001540-ClCG01G001550
CHH_Chr01:15582500-15582699	hyper	8	3	23	0.101124	0.286982	2.83794	NONE	NONE	ClCG01G010280-ClCG01G010290
CHH_Chr01:15587650-15587849	hyper	15	4	32	0.184369	0.444142	2.40899	NONE	NONE	ClCG01G010280-ClCG01G010290
CHH_Chr01:15591250-15591499	hypo	0	15	26	0.205829	0.0426829	4.82227	NONE	NONE	ClCG01G010280-ClCG01G010290
CHH_Chr01:15611350-15611549	hyper	7	1	23	0.133705	0.292247	2.18576	NONE	NONE	ClCG01G010290-ClCG01G010300
CHH_Chr01:15613300-15613499	hyper	8	2	12	0.0874525	0.319066	3.64845	NONE	NONE	ClCG01G010290-ClCG01G010300
CHH_Chr01:15662550-15662749	hyper	14	2	24	0.079918	0.237589	2.9729	NONE	NONE	ClCG01G010320-ClCG01G010330
CHH_Chr01:15667950-15668149	hyper	8	2	26	0.108317	0.261146	2.41094	ClCG01G010330	_	NONE
CHH_Chr01:15679650-15679849	hyper	10	5	23	0.099345	0.250896	2.5255	NONE	NONE	ClCG01G010360-ClCG01G010370
CHH_Chr01:15691650-15691899	hyper	17	7	35	0.121495	0.294253	2.42193	NONE	NONE	ClCG01G010390-ClCG01G010400
CHH_Chr01:15699100-15699649	hyper	35	5	76	0.107143	0.272551	2.54381	NONE	NONE	ClCG01G010400-ClCG01G010410
CHH_Chr01:15707400-15707599	hypo	2	7	12	0.347973	0.166144	2.0944	NONE	NONE	ClCG01G010400-ClCG01G010410
CHH_Chr01:15717800-15718099	hypo	1	17	38	0.380435	0.186589	2.03889	NONE	NONE	ClCG01G010400-ClCG01G010410
CHH_Chr01:15747350-15747599	hypo	2	22	48	0.339316	0.171913	1.97377	NONE	NONE	ClCG01G010410-ClCG01G010420
CHH_Chr01:15804100-15804399	hypo	4	17	30	0.25832	0.0859375	3.00591	NONE	NONE	ClCG01G010410-ClCG01G010420
CHH_Chr01:15834850-15835049	hyper	10	7	35	0.172512	0.407258	2.36075	NONE	NONE	ClCG01G010430-ClCG01G010440
CHH_Chr01:15861300-15861499	hyper	7	1	12	0.115942	0.358974	3.09615	NONE	NONE	ClCG01G010430-ClCG01G010440
CHH_Chr01:15888650-15888999	hyper	18	8	57	0.127419	0.336268	2.63906	NONE	NONE	ClCG01G010450-ClCG01G010460
CHH_Chr01:15901000-15901199	hyper	8	2	23	0.163502	0.368794	2.25559	NONE	NONE	ClCG01G010450-ClCG01G010460
CHH_Chr01:15911750-15911949	hyper	13	4	28	0.168894	0.335863	1.9886	NONE	NONE	ClCG01G010450-ClCG01G010460
CHH_Chr01:15950600-15950799	hyper	13	1	24	0.0528233	0.205937	3.8986	NONE	NONE	ClCG01G010470-ClCG01G010480
CHH_Chr01:15968650-15968849	hyper	8	0	21	0.103037	0.278237	2.70036	NONE	NONE	ClCG01G010470-ClCG01G010480
CHH_Chr01:15970500-15970799	hyper	14	6	31	0.0982049	0.276316	2.81367	NONE	NONE	ClCG01G010470-ClCG01G010480
CHH_Chr01:16000400-16000599	hyper	11	3	29	0.075188	0.251082	3.33939	NONE	NONE	ClCG01G010470-ClCG01G010480
CHH_Chr01:16014350-16014599	hyper	19	2	31	0.125912	0.332096	2.63752	NONE	NONE	ClCG01G010470-ClCG01G010480
CHH_Chr01:16023400-16023649	hyper	10	2	20	0.121255	0.283883	2.3412	NONE	NONE	ClCG01G010470-ClCG01G010480
CHH_Chr01:16052700-16052899	hyper	8	1	13	0.034398	0.19213	5.58548	NONE	NONE	ClCG01G010490-ClCG01G010500
CHH_Chr01:16071300-16071549	hyper	19	9	36	0.111111	0.280961	2.52865	NONE	NONE	ClCG01G010490-ClCG01G010500
CHH_Chr01:16074200-16074499	hypo	5	19	46	0.28988	0.124863	2.32158	NONE	NONE	ClCG01G010490-ClCG01G010500
CHH_Chr01:16078950-16079149	hyper	11	3	18	0.1375	0.369099	2.68435	NONE	NONE	ClCG01G010490-ClCG01G010500
CHH_Chr01:16081900-16082249	hyper	21	5	41	0.0838509	0.257174	3.06704	NONE	NONE	ClCG01G010500-ClCG01G010510
CHH_Chr01:16105500-16105849	hyper	13	10	38	0.128137	0.307692	2.40127	NONE	NONE	ClCG01G010520-ClCG01G010530
CHH_Chr01:16141200-16141399	hypo	1	9	16	0.263158	0.10303	2.55418	NONE	NONE	ClCG01G010530-ClCG01G010540
CHH_Chr01:16166850-16167149	hyper	11	0	23	0.110577	0.281525	2.54596	NONE	NONE	ClCG01G010540-ClCG01G010550
CHH_Chr01:16225800-16226299	hypo	3	21	71	0.265616	0.0906574	2.92988	NONE	NONE	ClCG01G010570-ClCG01G010580
CHH_Chr01:16234750-16234949	hyper	15	2	25	0.133047	0.285714	2.14747	NONE	NONE	ClCG01G010570-ClCG01G010580
CHH_Chr01:16236100-16236299	hypo	1	13	22	0.300448	0.129845	2.3139	NONE	NONE	ClCG01G010570-ClCG01G010580
CHH_Chr01:16239150-16239349	hyper	16	4	38	0.177198	0.440191	2.48418	NONE	NONE	ClCG01G010580-ClCG01G010590
CHH_Chr01:1625150-1625699	hyper	34	4	64	0.132507	0.330594	2.49492	NONE	NONE	ClCG01G001630-ClCG01G001640
CHH_Chr01:16287700-16287899	hypo	1	9	15	0.25122	0.0669856	3.75035	NONE	NONE	ClCG01G010600-ClCG01G010610
CHH_Chr01:16314250-16314449	hypo	1	7	14	0.277344	0.0884956	3.13398	NONE	NONE	ClCG01G010600-ClCG01G010610
CHH_Chr01:16414950-16415149	hypo	1	11	20	0.241501	0.047532	5.0808	NONE	NONE	ClCG01G010600-ClCG01G010610
CHH_Chr01:16416500-16416749	hyper	12	1	27	0.0901213	0.242673	2.69274	NONE	NONE	ClCG01G010600-ClCG01G010610
CHH_Chr01:16418500-16418849	hypo	2	20	41	0.310855	0.149296	2.08214	NONE	NONE	ClCG01G010600-ClCG01G010610
CHH_Chr01:16465150-16465499	hyper	24	0	28	0.0455581	0.293716	6.44706	NONE	NONE	ClCG01G010600-ClCG01G010610
CHH_Chr01:16487000-16487399	hypo	1	33	69	0.269084	0.0768314	3.50226	NONE	NONE	ClCG01G010610-ClCG01G010620
CHH_Chr01:16488350-16488549	hyper	7	3	17	0.188811	0.364929	1.93277	NONE	NONE	ClCG01G010610-ClCG01G010620
CHH_Chr01:16496900-16497099	hypo	0	7	10	0.21519	0.0185185	11.6203	NONE	NONE	ClCG01G010610-ClCG01G010620
CHH_Chr01:16503150-16503349	hyper	8	2	25	0.145205	0.298969	2.05894	NONE	NONE	ClCG01G010610-ClCG01G010620
CHH_Chr01:16505050-16505249	hyper	13	6	29	0.0846154	0.251309	2.97001	NONE	NONE	ClCG01G010610-ClCG01G010620
CHH_Chr01:16506200-16506449	hyper	16	4	30	0.158215	0.388235	2.45385	NONE	NONE	ClCG01G010610-ClCG01G010620
CHH_Chr01:16524400-16524599	hypo	1	11	21	0.332481	0.156909	2.11894	NONE	NONE	ClCG01G010620-ClCG01G010630
CHH_Chr01:16561600-16562099	hyper	26	7	49	0.105077	0.31746	3.02122	NONE	NONE	ClCG01G010630-ClCG01G010640
CHH_Chr01:16573300-16573499	hyper	9	3	36	0.158242	0.354962	2.24316	NONE	NONE	ClCG01G010640-ClCG01G010650
CHH_Chr01:16576900-16577099	hyper	14	1	23	0.0445545	0.322645	7.24159	NONE	NONE	ClCG01G010640-ClCG01G010650
CHH_Chr01:16708150-16708449	hyper	11	4	19	0.0459906	0.293617	6.38429	NONE	NONE	ClCG01G010710-ClCG01G010720
CHH_Chr01:16722450-16722749	hyper	10	1	16	0.1375	0.346705	2.52149	NONE	NONE	ClCG01G010720-ClCG01G010730
CHH_Chr01:16731200-16731449	hyper	14	4	32	0.131148	0.297297	2.26689	NONE	NONE	ClCG01G010720-ClCG01G010730
CHH_Chr01:16761850-16762099	hyper	20	6	43	0.255072	0.521951	2.04629	NONE	NONE	ClCG01G010720-ClCG01G010730
CHH_Chr01:16806550-16806799	hyper	15	4	47	0.181818	0.453311	2.49321	NONE	NONE	ClCG01G010740-ClCG01G010750
CHH_Chr01:16810400-16810599	hypo	1	10	23	0.384848	0.0346821	11.0965	NONE	NONE	ClCG01G010740-ClCG01G010750
CHH_Chr01:16850800-16851149	hyper	27	18	80	0.117421	0.338462	2.88245	NONE	NONE	ClCG01G010740-ClCG01G010750
CHH_Chr01:16859450-16859649	hyper	11	2	41	0.25679	0.487705	1.89924	NONE	NONE	ClCG01G010760-ClCG01G010770
CHH_Chr01:16874650-16874949	hyper	20	2	37	0.157791	0.321986	2.04059	NONE	NONE	ClCG01G010760-ClCG01G010770
CHH_Chr01:16902050-16902399	hyper	12	2	28	0.032888	0.215447	6.55094	NONE	NONE	ClCG01G010770-ClCG01G010780
CHH_Chr01:16923200-16923799	hyper	34	6	63	0.117895	0.300144	2.54587	NONE	NONE	ClCG01G010770-ClCG01G010780
CHH_Chr01:16958700-16958899	hyper	10	6	24	0.0979228	0.28	2.85939	NONE	NONE	ClCG01G010820-ClCG01G010830
CHH_Chr01:16959650-16959849	hyper	23	2	44	0.277836	0.580977	2.09108	NONE	NONE	ClCG01G010820-ClCG01G010830
CHH_Chr01:16991950-16992199	hypo	3	21	42	0.332594	0.0594966	5.59014	NONE	NONE	ClCG01G010830-ClCG01G010840
CHH_Chr01:17006600-17006799	hyper	14	4	35	0.157699	0.350101	2.22005	NONE	NONE	ClCG01G010850-ClCG01G010860
CHH_Chr01:17025000-17025199	hyper	11	1	21	0.146104	0.335766	2.29813	NONE	NONE	ClCG01G010850-ClCG01G010860
CHH_Chr01:17058000-17058249	hypo	4	23	44	0.238028	0.0769231	3.09437	NONE	NONE	ClCG01G010890-ClCG01G010900
CHH_Chr01:17076550-17076849	hypo	1	12	21	0.254098	0.06	4.23497	NONE	NONE	ClCG01G010900-ClCG01G010920
CHH_Chr01:170900-171099	hyper	7	0	32	0.178718	0.41219	2.30638	NONE	NONE	ClCG01G000220-ClCG01G000230
CHH_Chr01:17095650-17095899	hyper	8	4	29	0.120865	0.283077	2.34209	NONE	NONE	ClCG01G010900-ClCG01G010920
CHH_Chr01:17113250-17113449	hyper	17	1	29	0.122807	0.305439	2.48715	NONE	NONE	ClCG01G010900-ClCG01G010920
CHH_Chr01:17119200-17119399	hyper	10	1	22	0.131474	0.35814	2.72403	NONE	NONE	ClCG01G010900-ClCG01G010920
CHH_Chr01:17124500-17124749	hypo	1	12	23	0.290323	0.139024	2.08829	NONE	NONE	ClCG01G010900-ClCG01G010920
CHH_Chr01:17187000-17187299	hyper	26	9	53	0.200361	0.357759	1.78557	NONE	NONE	ClCG01G010960-ClCG01G010970
CHH_Chr01:17220250-17220449	hyper	7	1	14	0.116379	0.308725	2.65275	NONE	NONE	ClCG01G010980-ClCG01G010990
CHH_Chr01:17229550-17229799	hyper	12	2	21	0.178446	0.352239	1.97392	NONE	NONE	ClCG01G010980-ClCG01G010990
CHH_Chr01:17245500-17245699	hyper	8	2	29	0.148973	0.345304	2.3179	NONE	NONE	ClCG01G010980-ClCG01G010990
CHH_Chr01:17247900-17248099	hyper	12	5	33	0.130146	0.28863	2.21774	NONE	NONE	ClCG01G010980-ClCG01G010990
CHH_Chr01:17261000-17261199	hypo	2	10	19	0.24026	0.0808081	2.97321	ClCG01G010990	uncharacterized protein LOC111019900	NONE
CHH_Chr01:17273350-17273599	hyper	16	1	30	0.147586	0.336283	2.27855	NONE	NONE	ClCG01G010990-ClCG01G011000
CHH_Chr01:17283400-17283799	hypo	1	35	51	0.381098	0.0804598	4.7365	NONE	NONE	ClCG01G010990-ClCG01G011000
CHH_Chr01:1729350-1729599	hyper	12	1	32	0.251163	0.407989	1.6244	NONE	NONE	ClCG01G001760-ClCG01G001770
CHH_Chr01:17311600-17311799	hypo	7	21	46	0.345845	0.17101	2.02237	NONE	NONE	ClCG01G010990-ClCG01G011000
CHH_Chr01:17321550-17321749	hypo	2	15	34	0.271622	0.0707071	3.84151	NONE	NONE	ClCG01G010990-ClCG01G011000
CHH_Chr01:17321900-17322249	hyper	30	2	61	0.15884	0.352601	2.21985	NONE	NONE	ClCG01G010990-ClCG01G011000
CHH_Chr01:17333600-17333849	hyper	18	2	34	0.140374	0.359195	2.55884	NONE	NONE	ClCG01G011000-ClCG01G011010
CHH_Chr01:17374750-17375199	hyper	21	1	42	0.0827887	0.293142	3.54084	NONE	NONE	ClCG01G011000-ClCG01G011010
CHH_Chr01:17386150-17386449	hyper	12	3	29	0.166436	0.357639	2.14881	NONE	NONE	ClCG01G011010-ClCG01G011020
CHH_Chr01:17394350-17394549	hyper	13	2	26	0.102157	0.298333	2.92035	NONE	NONE	ClCG01G011010-ClCG01G011020
CHH_Chr01:17397900-17398249	hyper	21	4	47	0.160393	0.332681	2.07416	NONE	NONE	ClCG01G011010-ClCG01G011020
CHH_Chr01:17424050-17424299	hyper	11	3	27	0.115163	0.309478	2.6873	NONE	NONE	ClCG01G011010-ClCG01G011020
CHH_Chr01:17439800-17439999	hypo	1	8	18	0.229602	0.0425963	5.39017	NONE	NONE	ClCG01G011010-ClCG01G011020
CHH_Chr01:17467000-17467249	hyper	10	1	26	0.140385	0.298453	2.12597	NONE	NONE	ClCG01G011010-ClCG01G011020
CHH_Chr01:17474150-17474349	hyper	7	3	21	0.135699	0.350133	2.58021	NONE	NONE	ClCG01G011010-ClCG01G011020
CHH_Chr01:17493300-17493599	hyper	23	5	38	0.0866935	0.2978	3.43509	NONE	NONE	ClCG01G011010-ClCG01G011020
CHH_Chr01:17504400-17504599	hyper	8	2	12	0.117967	0.309783	2.626	NONE	NONE	ClCG01G011010-ClCG01G011020
CHH_Chr01:17506900-17507099	hypo	0	9	15	0.253333	0.0984456	2.57333	NONE	NONE	ClCG01G011010-ClCG01G011020
CHH_Chr01:17523850-17524049	hyper	14	2	27	0.120996	0.394077	3.25693	NONE	NONE	ClCG01G011020-ClCG01G011030
CHH_Chr01:17535050-17535349	hypo	2	21	26	0.203762	0.0390244	5.22139	NONE	NONE	ClCG01G011020-ClCG01G011030
CHH_Chr01:17537350-17537549	hyper	17	2	36	0.13602	0.303819	2.23364	NONE	NONE	ClCG01G011020-ClCG01G011030
CHH_Chr01:17561000-17561199	hyper	16	9	46	0.188931	0.364384	1.92866	NONE	NONE	ClCG01G011040-ClCG01G011050
CHH_Chr01:17565600-17565799	hyper	14	2	26	0.111111	0.357414	3.21673	NONE	NONE	ClCG01G011040-ClCG01G011050
CHH_Chr01:1757850-1758099	hyper	14	1	47	0.145784	0.329688	2.26148	NONE	NONE	ClCG01G001780-ClCG01G001790
CHH_Chr01:17597650-17597899	hyper	21	0	50	0.347044	0.726829	2.09435	NONE	NONE	ClCG01G011070-ClCG01G011080
CHH_Chr01:17606450-17606749	hyper	11	3	23	0.118048	0.287749	2.43757	NONE	NONE	ClCG01G011070-ClCG01G011080
CHH_Chr01:17619550-17619849	hypo	1	11	21	0.237757	0.0429594	5.53445	NONE	NONE	ClCG01G011080-ClCG01G011090
CHH_Chr01:17620100-17620299	hypo	1	16	28	0.223035	0.021978	10.1481	NONE	NONE	ClCG01G011080-ClCG01G011090
CHH_Chr01:17621550-17621749	hyper	10	0	13	0.0719298	0.247078	3.43499	NONE	NONE	ClCG01G011080-ClCG01G011090
CHH_Chr01:17624850-17625149	hypo	2	35	55	0.291734	0.124744	2.33866	NONE	NONE	ClCG01G011080-ClCG01G011090
CHH_Chr01:17633250-17633499	hyper	11	0	27	0.120713	0.28169	2.33355	NONE	NONE	ClCG01G011080-ClCG01G011090
CHH_Chr01:17640950-17641199	hyper	23	3	38	0.122549	0.404887	3.30387	NONE	NONE	ClCG01G011080-ClCG01G011090
CHH_Chr01:17643150-17643449	hyper	15	1	33	0.0363269	0.20331	5.59666	NONE	NONE	ClCG01G011080-ClCG01G011090
CHH_Chr01:17647250-17647499	hyper	12	0	24	0.0608407	0.22252	3.65742	NONE	NONE	ClCG01G011080-ClCG01G011090
CHH_Chr01:17670750-17670949	hyper	7	2	29	0.126492	0.288276	2.27901	NONE	NONE	ClCG01G011090-ClCG01G011100
CHH_Chr01:17680450-17680649	hyper	7	3	15	0.0566038	0.217532	3.84307	ClCG01G011100	_	NONE
CHH_Chr01:17683750-17684149	hyper	21	3	38	0.0898148	0.303136	3.37512	ClCG01G011100	_	NONE
CHH_Chr01:1771950-1772199	hypo	1	20	50	0.338554	0.159527	2.12223	NONE	NONE	ClCG01G001790-ClCG01G001800
CHH_Chr01:17731150-17731499	hyper	28	2	59	0.25054	0.444536	1.77431	NONE	NONE	ClCG01G011120-ClCG01G011130
CHH_Chr01:17734850-17735049	hyper	7	0	11	0.230216	0.42963	1.8662	NONE	NONE	ClCG01G011120-ClCG01G011130
CHH_Chr01:17737100-17737349	hyper	12	3	33	0.166311	0.382937	2.30253	NONE	NONE	ClCG01G011120-ClCG01G011130
CHH_Chr01:17747850-17748049	hyper	7	1	16	0.0857143	0.256881	2.99694	ClCG01G011140	_	NONE
CHH_Chr01:17761150-17761599	hypo	5	51	101	0.30597	0.118502	2.58199	NONE	NONE	ClCG01G011150-ClCG01G011160
CHH_Chr01:17762050-17762249	hyper	11	2	19	0.0964912	0.282946	2.93235	NONE	NONE	ClCG01G011150-ClCG01G011160
CHH_Chr01:17778050-17778249	hyper	23	2	46	0.216435	0.391753	1.81002	NONE	NONE	ClCG01G011150-ClCG01G011160
CHH_Chr01:17781400-17781649	hyper	16	5	48	0.215365	0.404531	1.87835	NONE	NONE	ClCG01G011150-ClCG01G011160
CHH_Chr01:1778850-1779149	hyper	13	6	42	0.0898058	0.311321	3.4666	NONE	NONE	ClCG01G001800-ClCG01G001810
CHH_Chr01:17847050-17847249	hyper	8	4	18	0.079096	0.254692	3.22003	NONE	NONE	ClCG01G011160-ClCG01G011170
CHH_Chr01:17875400-17875699	hyper	10	3	20	0.113895	0.271967	2.38787	NONE	NONE	ClCG01G011160-ClCG01G011170
CHH_Chr01:17887450-17887649	hyper	9	4	27	0.110803	0.299728	2.70504	NONE	NONE	ClCG01G011160-ClCG01G011170
CHH_Chr01:17907350-17907699	hyper	19	7	41	0.114155	0.280138	2.45401	NONE	NONE	ClCG01G011160-ClCG01G011170
CHH_Chr01:17908900-17909149	hypo	0	10	20	0.18241	0.0287958	6.33462	NONE	NONE	ClCG01G011160-ClCG01G011170
CHH_Chr01:17953300-17954349	hyper	69	7	129	0.0716228	0.239102	3.33834	NONE	NONE	ClCG01G011160-ClCG01G011170
CHH_Chr01:17985700-17985999	hypo	1	21	33	0.193206	0.0179211	10.7809	NONE	NONE	ClCG01G011160-ClCG01G011170
CHH_Chr01:17994000-17994199	hyper	10	3	22	0.145969	0.430493	2.9492	NONE	NONE	ClCG01G011160-ClCG01G011170
CHH_Chr01:18000400-18000849	hypo	6	22	59	0.270598	0.106536	2.53997	NONE	NONE	ClCG01G011160-ClCG01G011170
CHH_Chr01:18009950-18010149	hypo	1	12	19	0.307102	0.097561	3.14779	NONE	NONE	ClCG01G011160-ClCG01G011170
CHH_Chr01:18039000-18039199	hypo	3	17	32	0.226415	0.0658436	3.43868	NONE	NONE	ClCG01G011170-ClCG01G011180
CHH_Chr01:18054150-18054449	hyper	13	0	26	0.115768	0.299197	2.58444	NONE	NONE	ClCG01G011170-ClCG01G011180
CHH_Chr01:18054750-18054999	hypo	0	7	7	0.172185	0	17.2185	NONE	NONE	ClCG01G011170-ClCG01G011180
CHH_Chr01:18077050-18077249	hyper	8	0	19	0.194783	0.364286	1.87022	NONE	NONE	ClCG01G011170-ClCG01G011180
CHH_Chr01:18120150-18120349	hyper	8	0	12	0.0668896	0.238569	3.5666	NONE	NONE	ClCG01G011190-ClCG01G011200
CHH_Chr01:18132950-18133249	hyper	17	5	42	0.123055	0.274112	2.22755	NONE	NONE	ClCG01G011190-ClCG01G011200
CHH_Chr01:18149400-18149599	hypo	1	15	30	0.354839	0.164502	2.15705	NONE	NONE	ClCG01G011210-ClCG01G011220
CHH_Chr01:18151700-18151899	hyper	7	0	11	0.119134	0.338403	2.84053	NONE	NONE	ClCG01G011210-ClCG01G011220
CHH_Chr01:18152100-18152299	hyper	8	2	15	0.190184	0.386441	2.03193	NONE	NONE	ClCG01G011210-ClCG01G011220
CHH_Chr01:18158050-18158299	hyper	9	2	27	0.214286	0.521212	2.43232	NONE	NONE	ClCG01G011210-ClCG01G011220
CHH_Chr01:18164100-18164299	hyper	7	1	19	0.170616	0.349481	2.04835	NONE	NONE	ClCG01G011210-ClCG01G011220
CHH_Chr01:18191950-18192299	hyper	17	3	36	0.128472	0.319218	2.48473	NONE	NONE	ClCG01G011210-ClCG01G011220
CHH_Chr01:18195550-18195849	hypo	1	23	37	0.243073	0.0877193	2.77103	NONE	NONE	ClCG01G011210-ClCG01G011220
CHH_Chr01:18219850-18220049	hyper	13	5	35	0.116331	0.272131	2.33928	ClCG01G011220	uncharacterized protein LOC111023818	NONE
CHH_Chr01:18232350-18232599	hypo	1	10	22	0.226821	0.0441176	5.14128	NONE	NONE	ClCG01G011220-ClCG01G011230
CHH_Chr01:18232550-18232749	hyper	14	4	25	0.129252	0.335	2.59184	NONE	NONE	ClCG01G011220-ClCG01G011230
CHH_Chr01:18264300-18264699	hyper	22	5	47	0.133423	0.364641	2.73297	NONE	NONE	ClCG01G011220-ClCG01G011230
CHH_Chr01:18335100-18335399	hyper	21	5	35	0.0916031	0.247152	2.69807	NONE	NONE	ClCG01G011270-ClCG01G011280
CHH_Chr01:18341650-18341949	hypo	3	32	53	0.229493	0.0670103	3.42474	NONE	NONE	ClCG01G011270-ClCG01G011280
CHH_Chr01:18355350-18355599	hyper	8	0	13	0.0826087	0.324955	3.93367	NONE	NONE	ClCG01G011290-ClCG01G011300
CHH_Chr01:18409550-18409749	hyper	8	0	23	0.115152	0.297214	2.58107	NONE	NONE	ClCG01G011300-ClCG01G011310
CHH_Chr01:18431400-18431699	hypo	1	22	30	0.334653	0.0416667	8.03168	NONE	NONE	ClCG01G011300-ClCG01G011310
CHH_Chr01:18432550-18432799	hyper	12	2	23	0.088785	0.258457	2.91105	NONE	NONE	ClCG01G011300-ClCG01G011310
CHH_Chr01:18434300-18434499	hyper	28	4	46	0.153499	0.392027	2.55394	NONE	NONE	ClCG01G011300-ClCG01G011310
CHH_Chr01:18469200-18469399	hypo	1	7	12	0.241158	0.038835	6.20981	NONE	NONE	ClCG01G011300-ClCG01G011310
CHH_Chr01:18514500-18514699	hypo	3	12	25	0.194444	0.0418118	4.65046	NONE	NONE	ClCG01G011310-ClCG01G011320
CHH_Chr01:18524150-18524499	hyper	14	1	35	0.129594	0.287086	2.21528	NONE	NONE	ClCG01G011310-ClCG01G011320
CHH_Chr01:18527850-18528199	hyper	19	3	39	0.0904033	0.247578	2.73859	NONE	NONE	ClCG01G011310-ClCG01G011320
CHH_Chr01:18532750-18532949	hypo	2	7	11	0.198953	0.0485934	4.09424	NONE	NONE	ClCG01G011310-ClCG01G011320
CHH_Chr01:18581950-18582199	hyper	13	10	32	0.128205	0.293706	2.29091	NONE	NONE	ClCG01G011320-ClCG01G011330
CHH_Chr01:18593700-18593949	hyper	15	7	41	0.213333	0.386792	1.81309	NONE	NONE	ClCG01G011320-ClCG01G011330
CHH_Chr01:18604800-18604999	hyper	22	5	41	0.165094	0.356452	2.15908	NONE	NONE	ClCG01G011330-ClCG01G011340
CHH_Chr01:18616950-18617249	hyper	14	4	32	0.0595238	0.213429	3.58561	NONE	NONE	ClCG01G011330-ClCG01G011340
CHH_Chr01:18697750-18697949	hypo	0	14	40	0.277228	0.113333	2.44613	NONE	NONE	ClCG01G011390-ClCG01G011400
CHH_Chr01:18711150-18711349	hypo	2	17	36	0.34279	0.127273	2.69335	NONE	NONE	ClCG01G011390-ClCG01G011400
CHH_Chr01:18751850-18752049	hyper	7	0	26	0.098581	0.249691	2.53285	NONE	NONE	ClCG01G011430-ClCG01G011440
CHH_Chr01:18773200-18773449	hypo	0	11	28	0.213213	0.0606061	3.51802	NONE	NONE	ClCG01G011430-ClCG01G011440
CHH_Chr01:18776750-18776999	hyper	9	4	24	0.100733	0.266348	2.64411	NONE	NONE	ClCG01G011430-ClCG01G011440
CHH_Chr01:18783300-18783749	hyper	23	8	46	0.0887918	0.2736	3.08136	NONE	NONE	ClCG01G011430-ClCG01G011440
CHH_Chr01:18790450-18790649	hypo	0	11	26	0.264591	0.079063	3.34659	NONE	NONE	ClCG01G011440-ClCG01G011450
CHH_Chr01:18793100-18793299	hypo	2	9	21	0.25	0.0877193	2.85	NONE	NONE	ClCG01G011440-ClCG01G011450
CHH_Chr01:18813350-18813549	hypo	0	19	36	0.454198	0.177515	2.55865	NONE	NONE	ClCG01G011460-ClCG01G011470
CHH_Chr01:18829050-18829249	hyper	8	6	16	0.0829016	0.286624	3.4574	NONE	NONE	ClCG01G011460-ClCG01G011470
CHH_Chr01:18886100-18886399	hypo	1	26	28	0.154867	0.00475059	32.5996	NONE	NONE	ClCG01G011470-ClCG01G011480
CHH_Chr01:18889600-18889849	hypo	2	10	41	0.455274	0.211538	2.1522	NONE	NONE	ClCG01G011470-ClCG01G011480
CHH_Chr01:18893850-18894099	hypo	0	17	26	0.209184	0.0547009	3.82414	NONE	NONE	ClCG01G011470-ClCG01G011480
CHH_Chr01:18897600-18897799	hyper	7	8	22	0.142857	0.313492	2.19444	NONE	NONE	ClCG01G011470-ClCG01G011480
CHH_Chr01:18956700-18956949	hyper	9	1	21	0.0488534	0.22807	4.66846	NONE	NONE	ClCG01G011490-ClCG01G011500
CHH_Chr01:18999250-18999449	hyper	8	4	23	0.0893536	0.283688	3.17489	NONE	NONE	ClCG01G011500-ClCG01G011510
CHH_Chr01:19017650-19017899	hyper	15	2	36	0.132721	0.29703	2.238	NONE	NONE	ClCG01G011510-ClCG01G011520
CHH_Chr01:19019050-19019349	hypo	0	20	47	0.457856	0.287145	1.59451	NONE	NONE	ClCG01G011510-ClCG01G011520
CHH_Chr01:19032850-19033099	hypo	4	17	49	0.396648	0.221951	1.7871	NONE	NONE	ClCG01G011520-ClCG01G011530
CHH_Chr01:19066450-19066899	hyper	21	5	45	0.0918173	0.258322	2.81344	NONE	NONE	ClCG01G011530-ClCG01G011540
CHH_Chr01:19120600-19120949	hyper	20	3	34	0.0955752	0.24558	2.56949	NONE	NONE	ClCG01G011530-ClCG01G011540
CHH_Chr01:19139200-19139799	hyper	38	7	64	0.0914454	0.266713	2.91664	NONE	NONE	ClCG01G011530-ClCG01G011540
CHH_Chr01:19200650-19200849	hypo	1	13	19	0.473934	0.234513	2.02092	NONE	NONE	ClCG01G011560-ClCG01G011570
CHH_Chr01:19201700-19201949	hyper	12	2	24	0.0789474	0.286041	3.62319	NONE	NONE	ClCG01G011560-ClCG01G011570
CHH_Chr01:1920300-1920649	hypo	0	25	63	0.326711	0.175225	1.86453	NONE	NONE	ClCG01G001920-ClCG01G001930
CHH_Chr01:19210900-19211199	hyper	17	5	56	0.174971	0.375	2.14321	NONE	NONE	ClCG01G011560-ClCG01G011570
CHH_Chr01:19264800-19265149	hyper	13	10	28	0.0911765	0.250779	2.75048	NONE	NONE	ClCG01G011580-ClCG01G011590
CHH_Chr01:19313850-19314049	hyper	7	0	13	0.0680851	0.233803	3.43398	NONE	NONE	ClCG01G011580-ClCG01G011590
CHH_Chr01:19338900-19339099	hyper	10	2	19	0.108571	0.267677	2.46544	NONE	NONE	ClCG01G011590-ClCG01G011600
CHH_Chr01:19366500-19366749	hyper	7	1	11	0.111975	0.30485	2.72248	NONE	NONE	ClCG01G011600-ClCG01G011610
CHH_Chr01:19419450-19419649	hyper	9	0	22	0.212245	0.42268	1.99148	ClCG01G011610	_	NONE
CHH_Chr01:19454400-19454599	hyper	8	1	10	0.0923077	0.320961	3.47707	NONE	NONE	ClCG01G011610-ClCG01G011620
CHH_Chr01:19489100-19489299	hyper	21	4	36	0.101423	0.265753	2.62024	NONE	NONE	ClCG01G011640-ClCG01G011650
CHH_Chr01:19588250-19588649	hyper	20	5	38	0.117066	0.278565	2.37955	NONE	NONE	ClCG01G011680-ClCG01G011690
CHH_Chr01:1961950-1962249	hyper	13	4	37	0.0827206	0.25801	3.11906	ClCG01G002000	probable GABA transporter 2	NONE
CHH_Chr01:19621150-19621399	hypo	3	10	29	0.316	0.142857	2.212	NONE	NONE	ClCG01G011680-ClCG01G011690
CHH_Chr01:19639000-19639199	hypo	0	7	16	0.269978	0.0737327	3.66158	NONE	NONE	ClCG01G011680-ClCG01G011690
CHH_Chr01:19650700-19650899	hypo	0	9	9	0.153527	0	15.3527	NONE	NONE	ClCG01G011680-ClCG01G011690
CHH_Chr01:19654000-19654249	hyper	9	0	14	0.152542	0.347826	2.28019	NONE	NONE	ClCG01G011680-ClCG01G011690
CHH_Chr01:19654950-19655249	hyper	11	1	15	0.0827068	0.320755	3.87822	NONE	NONE	ClCG01G011680-ClCG01G011690
CHH_Chr01:19679950-19680149	hypo	0	7	14	0.315315	0.134921	2.33704	NONE	NONE	ClCG01G011680-ClCG01G011690
CHH_Chr01:19696300-19696649	hyper	13	1	42	0.0851216	0.238676	2.80394	ClCG01G011690	secoisolariciresinol dehydrogenase	NONE
CHH_Chr01:1971400-1971949	hyper	33	4	83	0.138109	0.34505	2.49839	NONE	NONE	ClCG01G002010-ClCG01G002030
CHH_Chr01:1975100-1975449	hyper	23	8	48	0.206422	0.443373	2.1479	NONE	NONE	ClCG01G002010-ClCG01G002030
CHH_Chr01:19761100-19761449	hyper	13	1	24	0.111753	0.284382	2.54473	NONE	NONE	ClCG01G011700-ClCG01G011710
CHH_Chr01:19807150-19807449	hypo	1	19	37	0.209765	0.0520231	4.03215	NONE	NONE	ClCG01G011720-ClCG01G011730
CHH_Chr01:19849050-19849249	hypo	0	7	17	0.263158	0.0983607	2.67544	NONE	NONE	ClCG01G011740-ClCG01G011750
CHH_Chr01:19853500-19853749	hyper	12	5	30	0.11086	0.321149	2.89689	NONE	NONE	ClCG01G011740-ClCG01G011750
CHH_Chr01:19855850-19856249	hypo	3	21	39	0.28039	0.108818	2.57669	NONE	NONE	ClCG01G011740-ClCG01G011750
CHH_Chr01:19857000-19857349	hyper	16	7	46	0.103376	0.323059	3.1251	NONE	NONE	ClCG01G011740-ClCG01G011750
CHH_Chr01:19862800-19863049	hyper	11	5	37	0.176	0.379147	2.15424	NONE	NONE	ClCG01G011740-ClCG01G011750
CHH_Chr01:19893700-19894049	hyper	13	0	25	0.074344	0.293065	3.94201	NONE	NONE	ClCG01G011750-ClCG01G011760
CHH_Chr01:1995250-1995449	hyper	22	10	52	0.195584	0.407216	2.08206	NONE	NONE	ClCG01G002040-ClCG01G002050
CHH_Chr01:1996200-1996599	hyper	35	8	65	0.0699482	0.267967	3.83094	NONE	NONE	ClCG01G002040-ClCG01G002050
CHH_Chr01:20024550-20024899	hypo	0	35	50	0.230496	0.0681319	3.38309	NONE	NONE	ClCG01G011750-ClCG01G011760
CHH_Chr01:20058750-20059049	hyper	11	3	24	0.116006	0.30086	2.59349	NONE	NONE	ClCG01G011750-ClCG01G011760
CHH_Chr01:20065650-20065899	hypo	1	11	24	0.242177	0.0703851	3.44074	NONE	NONE	ClCG01G011760-ClCG01G011770
CHH_Chr01:20070550-20070749	hypo	3	17	22	0.204489	0.0429104	4.76548	NONE	NONE	ClCG01G011760-ClCG01G011770
CHH_Chr01:20109850-20110099	hyper	8	0	8	0.0458015	0.202643	4.42438	NONE	NONE	ClCG01G011760-ClCG01G011770
CHH_Chr01:20168500-20168799	hyper	7	9	22	0.111111	0.30663	2.75967	NONE	NONE	ClCG01G011760-ClCG01G011770
CHH_Chr01:20174650-20174849	hypo	0	7	8	0.210256	0.0252525	8.32615	NONE	NONE	ClCG01G011760-ClCG01G011770
CHH_Chr01:20223250-20223549	hyper	11	3	20	0.0823775	0.274788	3.33571	NONE	NONE	ClCG01G011770-ClCG01G011780
CHH_Chr01:20267150-20267399	hyper	16	6	32	0.0687285	0.290323	4.22419	NONE	NONE	ClCG01G011770-ClCG01G011780
CHH_Chr01:20316000-20316199	hyper	11	3	21	0.0525164	0.21256	4.0475	NONE	NONE	ClCG01G011770-ClCG01G011780
CHH_Chr01:2032000-2032399	hyper	26	0	44	0.0914634	0.249673	2.72976	NONE	NONE	ClCG01G002080-ClCG01G002090
CHH_Chr01:20321850-20322199	hyper	18	3	34	0.0837696	0.304348	3.63315	NONE	NONE	ClCG01G011770-ClCG01G011780
CHH_Chr01:20329650-20329849	hyper	8	0	14	0.0601719	0.234463	3.89656	NONE	NONE	ClCG01G011770-ClCG01G011780
CHH_Chr01:20387750-20387949	hyper	15	4	27	0.125	0.307937	2.46349	NONE	NONE	ClCG01G011770-ClCG01G011780
CHH_Chr01:2057050-2057399	hyper	17	3	44	0.135403	0.308452	2.27803	NONE	NONE	ClCG01G002100-ClCG01G002110
CHH_Chr01:20579600-20579799	hyper	8	0	20	0.113699	0.359438	3.16132	NONE	NONE	ClCG01G011780-ClCG01G011790
CHH_Chr01:20594950-20595399	hyper	21	6	54	0.140777	0.303007	2.15239	NONE	NONE	ClCG01G011780-ClCG01G011790
CHH_Chr01:20600750-20600999	hyper	8	2	17	0.072	0.228893	3.17907	NONE	NONE	ClCG01G011780-ClCG01G011790
CHH_Chr01:20607500-20607699	hyper	14	4	23	0.0867993	0.247379	2.85002	NONE	NONE	ClCG01G011780-ClCG01G011790
CHH_Chr01:20623050-20623249	hypo	1	17	29	0.266955	0.0552764	4.82946	NONE	NONE	ClCG01G011780-ClCG01G011790
CHH_Chr01:2063900-2064199	hyper	9	8	35	0.115942	0.282878	2.43983	NONE	NONE	ClCG01G002100-ClCG01G002110
CHH_Chr01:20640850-20641049	hyper	7	2	15	0.186615	0.438202	2.34816	NONE	NONE	ClCG01G011780-ClCG01G011790
CHH_Chr01:20671450-20671749	hyper	12	2	21	0.0570292	0.221939	3.89167	ClCG01G011790	uncharacterized protein LOC103493028 isoform X1	NONE
CHH_Chr01:20681150-20681499	hyper	20	4	42	0.145717	0.305428	2.09603	NONE	NONE	ClCG01G011790-ClCG01G011810
CHH_Chr01:20686150-20686349	hyper	16	7	29	0.116343	0.280353	2.4097	NONE	NONE	ClCG01G011790-ClCG01G011810
CHH_Chr01:20694350-20694599	hyper	12	2	20	0.232432	0.477707	2.05525	NONE	NONE	ClCG01G011790-ClCG01G011810
CHH_Chr01:20714300-20714649	hyper	19	3	37	0.083815	0.263747	3.14677	NONE	NONE	ClCG01G011790-ClCG01G011810
CHH_Chr01:20737850-20738049	hypo	0	7	14	0.242152	0.0682731	3.54682	NONE	NONE	ClCG01G011790-ClCG01G011810
CHH_Chr01:20807700-20808299	hypo	5	53	94	0.266026	0.0776778	3.42473	NONE	NONE	ClCG01G011810-ClCG01G011820
CHH_Chr01:20809000-20809199	hyper	15	6	45	0.218644	0.409692	1.87378	NONE	NONE	ClCG01G011810-ClCG01G011820
CHH_Chr01:20850100-20850499	hyper	25	9	50	0.177363	0.375697	2.11824	NONE	NONE	ClCG01G011810-ClCG01G011820
CHH_Chr01:20850500-20850749	hypo	2	10	14	0.320641	0.1	3.20641	NONE	NONE	ClCG01G011810-ClCG01G011820
CHH_Chr01:2085450-2085949	hyper	39	3	84	0.0708977	0.291789	4.11563	NONE	NONE	ClCG01G002100-ClCG01G002110
CHH_Chr01:20945550-20945849	hyper	14	3	29	0.11194	0.282569	2.52428	NONE	NONE	ClCG01G011830-ClCG01G011840
CHH_Chr01:20950850-20951099	hyper	9	2	19	0.0950226	0.267442	2.81451	NONE	NONE	ClCG01G011830-ClCG01G011840
CHH_Chr01:20953900-20954199	hyper	9	0	19	0.104981	0.285714	2.72158	NONE	NONE	ClCG01G011830-ClCG01G011840
CHH_Chr01:20976350-20976699	hyper	17	2	27	0.0379242	0.199546	5.26173	NONE	NONE	ClCG01G011830-ClCG01G011840
CHH_Chr01:20997050-20997299	hyper	16	4	31	0.143443	0.326658	2.27728	NONE	NONE	ClCG01G011840-ClCG01G011850
CHH_Chr01:21014450-21014749	hyper	16	4	27	0.12945	0.323353	2.4979	NONE	NONE	ClCG01G011840-ClCG01G011850
CHH_Chr01:21018000-21018249	hyper	17	3	28	0.109589	0.259786	2.37055	NONE	NONE	ClCG01G011840-ClCG01G011850
CHH_Chr01:2105500-2105799	hyper	15	0	36	0.0414788	0.200935	4.84427	NONE	NONE	ClCG01G002120-ClCG01G002130
CHH_Chr01:21065850-21066049	hypo	0	7	13	0.196621	0.0362694	5.42111	NONE	NONE	ClCG01G011850-ClCG01G011860
CHH_Chr01:21082400-21082749	hyper	12	1	19	0.118541	0.281623	2.37574	NONE	NONE	ClCG01G011850-ClCG01G011860
CHH_Chr01:21151250-21151599	hyper	17	3	22	0.092559	0.333333	3.60131	NONE	NONE	ClCG01G011850-ClCG01G011860
CHH_Chr01:21164250-21164449	hypo	0	8	14	0.227273	0.0725806	3.13131	NONE	NONE	ClCG01G011850-ClCG01G011860
CHH_Chr01:21215050-21215249	hyper	8	2	26	0.0787781	0.242857	3.0828	NONE	NONE	ClCG01G011870-ClCG01G011880
CHH_Chr01:21249800-21249999	hyper	9	0	18	0.0795455	0.246316	3.09654	NONE	NONE	ClCG01G011870-ClCG01G011880
CHH_Chr01:21314300-21314549	hypo	1	11	15	0.217857	0.0468227	4.65281	NONE	NONE	ClCG01G011910-ClCG01G011920
CHH_Chr01:21323100-21323349	hyper	12	5	32	0.131579	0.299786	2.27837	NONE	NONE	ClCG01G011910-ClCG01G011920
CHH_Chr01:21331200-21331549	hyper	20	4	47	0.146624	0.32022	2.18395	NONE	NONE	ClCG01G011910-ClCG01G011920
CHH_Chr01:21342600-21342799	hypo	0	14	29	0.203046	0.05	4.06091	ClCG01G011920	_	NONE
CHH_Chr01:21349300-21349649	hyper	16	1	28	0.109399	0.263233	2.40617	NONE	NONE	ClCG01G011920-ClCG01G011930
CHH_Chr01:2136500-2136749	hyper	12	3	34	0.205357	0.442478	2.15467	ClCG01G002160	aluminum-activated malate transporter 9-like	NONE
CHH_Chr01:21395550-21395849	hyper	17	6	32	0.104803	0.270661	2.58256	ClCG01G011960	uncharacterized protein LOC104814705	NONE
CHH_Chr01:21411650-21411949	hypo	1	30	57	0.281835	0.107496	2.6218	NONE	NONE	ClCG01G011960-ClCG01G011970
CHH_Chr01:21467450-21467649	hyper	15	3	41	0.153584	0.351171	2.28651	NONE	NONE	ClCG01G011960-ClCG01G011970
CHH_Chr01:21498350-21498549	hyper	18	2	37	0.172131	0.429577	2.49564	NONE	NONE	ClCG01G011970-ClCG01G011980
CHH_Chr01:21499200-21499499	hyper	14	2	36	0.144044	0.31994	2.22113	NONE	NONE	ClCG01G011970-ClCG01G011980
CHH_Chr01:21501050-21501249	hyper	12	4	31	0.0918367	0.266289	2.89959	NONE	NONE	ClCG01G011970-ClCG01G011980
CHH_Chr01:21509400-21509599	hypo	2	17	36	0.28252	0.0777027	3.63591	NONE	NONE	ClCG01G011980-ClCG01G011990
CHH_Chr01:21510550-21510849	hyper	24	11	52	0.169082	0.415612	2.45805	NONE	NONE	ClCG01G011980-ClCG01G011990
CHH_Chr01:21519650-21519849	hypo	5	19	31	0.25731	0.100793	2.55286	NONE	NONE	ClCG01G011980-ClCG01G011990
CHH_Chr01:21525950-21526149	hyper	14	3	26	0.0903361	0.279534	3.09438	NONE	NONE	ClCG01G011980-ClCG01G011990
CHH_Chr01:21541300-21541599	hyper	12	6	25	0.152648	0.324528	2.12599	NONE	NONE	ClCG01G011980-ClCG01G011990
CHH_Chr01:21557650-21557899	hyper	8	1	16	0.105903	0.284768	2.68896	NONE	NONE	ClCG01G011980-ClCG01G011990
CHH_Chr01:21622950-21623149	hyper	11	0	14	0.158305	0.362606	2.29055	NONE	NONE	ClCG01G012010-ClCG01G012020
CHH_Chr01:21640200-21640499	hypo	4	12	17	0.2134	0.0233918	9.12283	NONE	NONE	ClCG01G012010-ClCG01G012020
CHH_Chr01:2167250-2167449	hyper	11	4	33	0.130809	0.322449	2.46504	NONE	NONE	ClCG01G002200-ClCG01G002210
CHH_Chr01:21674550-21674799	hypo	9	25	42	0.422249	0.246575	1.71245	NONE	NONE	ClCG01G012010-ClCG01G012020
CHH_Chr01:21674850-21675199	hyper	23	3	54	0.205761	0.356832	1.7342	NONE	NONE	ClCG01G012010-ClCG01G012020
CHH_Chr01:21676500-21676699	hypo	0	11	18	0.293827	0.108911	2.69787	NONE	NONE	ClCG01G012010-ClCG01G012020
CHH_Chr01:21699100-21699399	hypo	2	27	56	0.3751	0.198992	1.88499	ClCG01G012050	uncharacterized protein LOC105435721 isoform X1	NONE
CHH_Chr01:21709950-21710149	hyper	12	0	29	0.180068	0.35539	1.97364	NONE	NONE	ClCG01G012070-ClCG01G012080
CHH_Chr01:21720400-21720749	hyper	16	1	37	0.0841584	0.304991	3.62401	NONE	NONE	ClCG01G012070-ClCG01G012080
CHH_Chr01:21732150-21732349	hyper	8	1	23	0.151923	0.334862	2.20416	NONE	NONE	ClCG01G012070-ClCG01G012080
CHH_Chr01:21738150-21738349	hyper	10	2	17	0.05	0.246231	4.92462	NONE	NONE	ClCG01G012070-ClCG01G012080
CHH_Chr01:21762700-21762949	hyper	21	10	49	0.268156	0.434978	1.6221	NONE	NONE	ClCG01G012080-ClCG01G012090
CHH_Chr01:21767200-21767599	hypo	1	23	46	0.22106	0.0631929	3.49818	NONE	NONE	ClCG01G012080-ClCG01G012090
CHH_Chr01:21774250-21774499	hyper	17	5	26	0.0736544	0.366501	4.97595	NONE	NONE	ClCG01G012080-ClCG01G012090
CHH_Chr01:2178800-2178999	hypo	1	10	28	0.41779	0.21883	1.9092	ClCG01G002230	uncharacterized protein LOC111023982	NONE
CHH_Chr01:21851500-21851699	hyper	13	4	33	0.161972	0.426621	2.63392	NONE	NONE	ClCG01G012080-ClCG01G012090
CHH_Chr01:21862500-21862699	hyper	14	0	42	0.330684	0.586066	1.77228	NONE	NONE	ClCG01G012090-ClCG01G012100
CHH_Chr01:21898200-21898399	hypo	0	7	12	0.173401	0.0159363	10.8809	NONE	NONE	ClCG01G012100-ClCG01G012110
CHH_Chr01:21910400-21910649	hypo	0	12	31	0.305195	0.141447	2.15766	NONE	NONE	ClCG01G012100-ClCG01G012110
CHH_Chr01:21916150-21916349	hypo	2	12	22	0.327801	0.151603	2.16222	NONE	NONE	ClCG01G012100-ClCG01G012110
CHH_Chr01:21930900-21931249	hyper	18	10	34	0.114162	0.265727	2.32763	NONE	NONE	ClCG01G012110-ClCG01G012120
CHH_Chr01:21947650-21947849	hyper	12	0	26	0.039039	0.201651	5.16537	ClCG01G012140	hypothetical protein Csa_1G166260	NONE
CHH_Chr01:21952400-21952649	hyper	17	3	37	0.195652	0.491961	2.51447	NONE	NONE	ClCG01G012140-ClCG01G012150
CHH_Chr01:21979850-21980149	hyper	18	4	37	0.11715	0.278502	2.37731	NONE	NONE	ClCG01G012140-ClCG01G012150
CHH_Chr01:22045200-22045399	hyper	14	2	36	0.281167	0.541039	1.92426	NONE	NONE	ClCG01G012150-ClCG01G012160
CHH_Chr01:22082600-22082999	hyper	24	8	44	0.0919689	0.334857	3.64098	NONE	NONE	ClCG01G012160-ClCG01G012170
CHH_Chr01:22096000-22096349	hyper	26	4	51	0.115165	0.301887	2.62133	NONE	NONE	ClCG01G012160-ClCG01G012170
CHH_Chr01:22120450-22120799	hyper	15	6	37	0.166082	0.343402	2.06767	NONE	NONE	ClCG01G012160-ClCG01G012170
CHH_Chr01:22130250-22130549	hypo	15	31	50	0.319728	0.129771	2.46379	NONE	NONE	ClCG01G012160-ClCG01G012170
CHH_Chr01:2213850-2214099	hyper	18	5	45	0.199108	0.446809	2.24405	NONE	NONE	ClCG01G002270-ClCG01G002280
CHH_Chr01:2217350-2217549	hypo	0	15	41	0.359392	0.156375	2.29828	NONE	NONE	ClCG01G002280-ClCG01G002290
CHH_Chr01:22183850-22184049	hyper	19	4	32	0.136905	0.325188	2.37529	NONE	NONE	ClCG01G012190-ClCG01G012200
CHH_Chr01:22192800-22192999	hypo	2	15	26	0.395904	0.188285	2.10269	NONE	NONE	ClCG01G012190-ClCG01G012200
CHH_Chr01:22215750-22215949	hypo	3	22	35	0.361162	0.202899	1.78001	NONE	NONE	ClCG01G012210-ClCG01G012220
CHH_Chr01:22220300-22220499	hyper	8	2	30	0.105016	0.257703	2.45395	NONE	NONE	ClCG01G012210-ClCG01G012220
CHH_Chr01:22229900-22230099	hyper	13	5	27	0.295707	0.646707	2.18698	NONE	NONE	ClCG01G012210-ClCG01G012220
CHH_Chr01:22238550-22238749	hyper	11	4	29	0.0952381	0.25	2.625	NONE	NONE	ClCG01G012220-ClCG01G012230
CHH_Chr01:223100-223299	hyper	18	0	43	0.285714	0.60054	2.10189	NONE	NONE	ClCG01G000280-ClCG01G000290
CHH_Chr01:22324200-22324399	hypo	1	9	14	0.240924	0.0674157	3.57371	NONE	NONE	ClCG01G012250-ClCG01G012260
CHH_Chr01:22331550-22331849	hyper	15	1	38	0.146853	0.36921	2.51414	NONE	NONE	ClCG01G012250-ClCG01G012260
CHH_Chr01:22392550-22392849	hyper	7	1	25	0.134173	0.286634	2.1363	NONE	NONE	ClCG01G012260-ClCG01G012270
CHH_Chr01:22400650-22400849	hyper	9	0	10	0.114094	0.318182	2.78877	ClCG01G012270	uncharacterized protein LOC101211587 isoform X2	NONE
CHH_Chr01:22478450-22478849	hyper	19	7	49	0.0890805	0.248974	2.79493	NONE	NONE	ClCG01G012280-ClCG01G012290
CHH_Chr01:22485250-22485449	hyper	14	1	32	0.190601	0.468447	2.45774	NONE	NONE	ClCG01G012280-ClCG01G012290
CHH_Chr01:22494100-22494299	hyper	7	1	19	0.108696	0.273171	2.51317	NONE	NONE	ClCG01G012280-ClCG01G012290
CHH_Chr01:22503650-22503949	hyper	12	1	27	0.110266	0.26178	2.37407	NONE	NONE	ClCG01G012280-ClCG01G012290
CHH_Chr01:22507550-22507749	hyper	7	0	9	0.126506	0.571429	4.51701	NONE	NONE	ClCG01G012280-ClCG01G012290
CHH_Chr01:22524650-22524899	hyper	18	4	49	0.198058	0.377327	1.90513	ClCG01G012290	_	NONE
CHH_Chr01:22565200-22565549	hypo	5	29	76	0.251462	0.088565	2.83929	NONE	NONE	ClCG01G012290-ClCG01G012300
CHH_Chr01:22566650-22566949	hypo	4	16	31	0.259494	0.0734649	3.53221	NONE	NONE	ClCG01G012290-ClCG01G012300
CHH_Chr01:22582150-22582349	hypo	0	14	25	0.448473	0.26	1.7249	NONE	NONE	ClCG01G012290-ClCG01G012300
CHH_Chr01:22582950-22583349	hypo	6	38	70	0.270352	0.0668348	4.04507	NONE	NONE	ClCG01G012290-ClCG01G012300
CHH_Chr01:22586250-22586499	hyper	8	0	16	0.0465116	0.282407	6.07176	NONE	NONE	ClCG01G012290-ClCG01G012300
CHH_Chr01:22611400-22611649	hyper	14	1	36	0.101711	0.279095	2.744	NONE	NONE	ClCG01G012310-ClCG01G012320
CHH_Chr01:22647950-22648199	hyper	17	1	40	0.132468	0.31929	2.41033	NONE	NONE	ClCG01G012320-ClCG01G012330
CHH_Chr01:22651600-22651949	hypo	1	16	22	0.30083	0.0289855	10.3786	ClCG01G012330	uncharacterized protein LOC103495179	NONE
CHH_Chr01:22696000-22696499	hyper	22	8	45	0.094697	0.285115	3.01082	NONE	NONE	ClCG01G012330-ClCG01G012340
CHH_Chr01:22708950-22709149	hyper	13	5	27	0.146727	0.326877	2.22779	NONE	NONE	ClCG01G012330-ClCG01G012340
CHH_Chr01:22766950-22767249	hyper	9	0	16	0.086911	0.275964	3.17525	NONE	NONE	ClCG01G012330-ClCG01G012340
CHH_Chr01:22768650-22768849	hyper	9	3	19	0.129321	0.348837	2.69744	NONE	NONE	ClCG01G012330-ClCG01G012340
CHH_Chr01:22776800-22777149	hyper	17	3	31	0.119469	0.271889	2.27581	NONE	NONE	ClCG01G012330-ClCG01G012340
CHH_Chr01:22800200-22800399	hyper	8	1	17	0.0702128	0.284444	4.05118	NONE	NONE	ClCG01G012330-ClCG01G012340
CHH_Chr01:228150-228349	hyper	13	0	30	0.204731	0.415054	2.02731	NONE	NONE	ClCG01G000280-ClCG01G000290
CHH_Chr01:22833650-22833849	hyper	17	4	49	0.250923	0.52183	2.07964	NONE	NONE	ClCG01G012330-ClCG01G012340
CHH_Chr01:22835900-22836099	hyper	10	0	10	0.0144231	0.225664	15.646	ClCG01G012340	uncharacterized protein LOC103500168	NONE
CHH_Chr01:22866700-22867049	hyper	14	7	29	0.103524	0.257519	2.48752	NONE	NONE	ClCG01G012340-ClCG01G012350
CHH_Chr01:22898500-22898849	hypo	2	16	23	0.258333	0.0818414	3.15651	NONE	NONE	ClCG01G012340-ClCG01G012350
CHH_Chr01:22926100-22926299	hyper	12	0	20	0.192149	0.478788	2.49176	NONE	NONE	ClCG01G012340-ClCG01G012350
CHH_Chr01:2299500-2299699	hyper	12	6	25	0.111399	0.337838	3.03268	NONE	NONE	ClCG01G002350-ClCG01G002360
CHH_Chr01:23104950-23105149	hyper	8	0	17	0.136972	0.325163	2.37394	NONE	NONE	ClCG01G012360-ClCG01G012370
CHH_Chr01:23130150-23130499	hypo	0	18	45	0.249592	0.0971168	2.57002	NONE	NONE	ClCG01G012370-ClCG01G012380
CHH_Chr01:23178650-23178849	hyper	7	0	9	0.0196592	0.175166	8.91013	NONE	NONE	ClCG01G012380-ClCG01G012390
CHH_Chr01:23270750-23270949	hyper	10	1	18	0.0996885	0.255856	2.56655	NONE	NONE	ClCG01G012380-ClCG01G012390
CHH_Chr01:23276050-23276249	hyper	8	4	22	0.0923845	0.25	2.70608	NONE	NONE	ClCG01G012380-ClCG01G012390
CHH_Chr01:23280200-23280549	hyper	14	5	34	0.0947712	0.251497	2.65373	NONE	NONE	ClCG01G012380-ClCG01G012390
CHH_Chr01:23321850-23322199	hyper	14	1	19	0.0570305	0.236328	4.14389	NONE	NONE	ClCG01G012390-ClCG01G012400
CHH_Chr01:23334850-23335049	hyper	10	2	22	0.0846682	0.251969	2.97595	NONE	NONE	ClCG01G012390-ClCG01G012400
CHH_Chr01:23337350-23337549	hyper	10	3	26	0.125	0.377358	3.01887	NONE	NONE	ClCG01G012390-ClCG01G012400
CHH_Chr01:23376150-23376399	hyper	8	1	14	0.140351	0.330855	2.35734	NONE	NONE	ClCG01G012390-ClCG01G012400
CHH_Chr01:23383050-23383249	hyper	13	1	21	0.0632911	0.241379	3.81379	NONE	NONE	ClCG01G012390-ClCG01G012400
CHH_Chr01:23387500-23387849	hyper	17	4	36	0.0818182	0.269412	3.29281	NONE	NONE	ClCG01G012390-ClCG01G012400
CHH_Chr01:23444450-23444649	hyper	9	3	22	0.101523	0.287918	2.83599	NONE	NONE	ClCG01G012390-ClCG01G012400
CHH_Chr01:23454300-23454499	hypo	0	14	27	0.288288	0.136139	2.11761	NONE	NONE	ClCG01G012390-ClCG01G012400
CHH_Chr01:2346150-2346349	hyper	11	0	23	0.032368	0.300292	9.27743	NONE	NONE	ClCG01G002370-ClCG01G002380
CHH_Chr01:23477200-23477499	hypo	0	16	32	0.219911	0.037037	5.93759	NONE	NONE	ClCG01G012390-ClCG01G012400
CHH_Chr01:23497400-23497749	hyper	13	8	34	0.127768	0.318612	2.49367	NONE	NONE	ClCG01G012390-ClCG01G012400
CHH_Chr01:23503650-23503849	hyper	7	2	16	0.0928144	0.272031	2.93091	NONE	NONE	ClCG01G012390-ClCG01G012400
CHH_Chr01:23506550-23506749	hypo	0	13	29	0.223329	0.0707635	3.15599	NONE	NONE	ClCG01G012390-ClCG01G012400
CHH_Chr01:23552450-23552649	hyper	15	4	28	0.132558	0.294915	2.2248	NONE	NONE	ClCG01G012390-ClCG01G012400
CHH_Chr01:23557000-23557299	hyper	16	0	28	0.117207	0.300578	2.56451	NONE	NONE	ClCG01G012390-ClCG01G012400
CHH_Chr01:2356600-2356899	hyper	10	7	36	0.102515	0.29717	2.89881	NONE	NONE	ClCG01G002370-ClCG01G002380
CHH_Chr01:23581450-23581649	hypo	2	11	18	0.201717	0.0502646	4.0131	NONE	NONE	ClCG01G012390-ClCG01G012400
CHH_Chr01:23606850-23607349	hyper	26	2	56	0.123429	0.304623	2.46801	NONE	NONE	ClCG01G012390-ClCG01G012400
CHH_Chr01:23611200-23611549	hyper	19	3	28	0.0701357	0.249531	3.55783	NONE	NONE	ClCG01G012390-ClCG01G012400
CHH_Chr01:23648050-23648249	hypo	2	9	16	0.236527	0.0135135	17.503	NONE	NONE	ClCG01G012390-ClCG01G012400
CHH_Chr01:23669450-23669699	hyper	13	1	30	0.159018	0.309107	1.94385	NONE	NONE	ClCG01G012390-ClCG01G012400
CHH_Chr01:23692750-23692949	hyper	9	1	15	0.0663265	0.226006	3.40748	NONE	NONE	ClCG01G012390-ClCG01G012400
CHH_Chr01:23731950-23732249	hyper	18	1	38	0.0643729	0.221526	3.44129	NONE	NONE	ClCG01G012390-ClCG01G012400
CHH_Chr01:23759200-23759449	hyper	10	0	11	0.117188	0.578947	4.94035	NONE	NONE	ClCG01G012390-ClCG01G012400
CHH_Chr01:23835800-23836049	hyper	14	1	32	0.27676	0.563043	2.03441	NONE	NONE	ClCG01G012400-ClCG01G012420
CHH_Chr01:23905400-23905699	hyper	9	0	18	0.152672	0.336257	2.20249	NONE	NONE	ClCG01G012400-ClCG01G012420
CHH_Chr01:23918650-23918849	hyper	8	0	10	0.0566038	0.227129	4.01262	NONE	NONE	ClCG01G012400-ClCG01G012420
CHH_Chr01:23921650-23921899	hypo	0	13	30	0.334495	0.176966	1.89016	NONE	NONE	ClCG01G012400-ClCG01G012420
CHH_Chr01:23923900-23924099	hyper	7	1	22	0.1	0.288952	2.88952	ClCG01G012420	_	NONE
CHH_Chr01:23964200-23964449	hyper	15	4	26	0.0682493	0.244842	3.58746	NONE	NONE	ClCG01G012420-ClCG01G012430
CHH_Chr01:23965650-23965849	hyper	15	1	29	0.124183	0.311579	2.50903	NONE	NONE	ClCG01G012420-ClCG01G012430
CHH_Chr01:23979150-23979449	hypo	0	9	20	0.174018	0.0219224	7.93788	NONE	NONE	ClCG01G012420-ClCG01G012430
CHH_Chr01:23981350-23981699	hyper	12	2	25	0.103759	0.303887	2.92877	NONE	NONE	ClCG01G012420-ClCG01G012430
CHH_Chr01:23984400-23984599	hyper	7	4	15	0.141975	0.31677	2.23116	NONE	NONE	ClCG01G012420-ClCG01G012430
CHH_Chr01:23995000-23995199	hypo	1	8	19	0.24	0.0766488	3.13116	NONE	NONE	ClCG01G012420-ClCG01G012430
CHH_Chr01:24005900-24006099	hypo	1	13	18	0.225296	0.069869	3.22456	NONE	NONE	ClCG01G012420-ClCG01G012430
CHH_Chr01:24007300-24007499	hypo	0	9	11	0.152425	0	15.2425	NONE	NONE	ClCG01G012420-ClCG01G012430
CHH_Chr01:24068900-24069099	hypo	0	7	13	0.300493	0.13125	2.28947	NONE	NONE	ClCG01G012420-ClCG01G012430
CHH_Chr01:24149550-24149749	hypo	0	7	9	0.229437	0.00628931	36.4805	NONE	NONE	ClCG01G012420-ClCG01G012430
CHH_Chr01:24162400-24162749	hyper	13	1	26	0.0754286	0.256125	3.39559	NONE	NONE	ClCG01G012420-ClCG01G012430
CHH_Chr01:24224300-24224499	hyper	7	0	10	0.0365854	0.241463	6.6	NONE	NONE	ClCG01G012430-ClCG01G012450
CHH_Chr01:24267850-24268049	hyper	8	1	14	0.0579345	0.21791	3.76132	NONE	NONE	ClCG01G012430-ClCG01G012450
CHH_Chr01:24268750-24268949	hypo	4	16	21	0.25419	0.0542169	4.68839	NONE	NONE	ClCG01G012430-ClCG01G012450
CHH_Chr01:24325200-24325399	hyper	9	4	22	0.185263	0.407801	2.2012	NONE	NONE	ClCG01G012430-ClCG01G012450
CHH_Chr01:24345550-24345799	hypo	2	14	29	0.206161	0.0561497	3.67163	NONE	NONE	ClCG01G012430-ClCG01G012450
CHH_Chr01:24411350-24411549	hyper	7	0	11	0.125683	0.367589	2.92473	NONE	NONE	ClCG01G012430-ClCG01G012450
CHH_Chr01:2444450-2444649	hyper	13	7	38	0.176136	0.326139	1.85163	NONE	NONE	ClCG01G002490-ClCG01G002500
CHH_Chr01:24464600-24464799	hypo	0	11	20	0.169916	0.0044843	37.8914	ClCG01G012470	_	NONE
CHH_Chr01:24493550-24493749	hyper	14	3	24	0.0877193	0.285326	3.25272	NONE	NONE	ClCG01G012480-ClCG01G012490
CHH_Chr01:24494100-24494349	hyper	18	1	40	0.151261	0.340992	2.25433	NONE	NONE	ClCG01G012480-ClCG01G012490
CHH_Chr01:24514000-24514199	hyper	14	4	41	0.155556	0.392857	2.52551	NONE	NONE	ClCG01G012490-ClCG01G012500
CHH_Chr01:24515950-24516299	hypo	3	24	33	0.214527	0.0555556	3.86149	NONE	NONE	ClCG01G012490-ClCG01G012500
CHH_Chr01:24539300-24539499	hyper	10	1	26	0.184636	0.368726	1.99704	NONE	NONE	ClCG01G012490-ClCG01G012500
CHH_Chr01:24570150-24570449	hyper	11	2	22	0.0873786	0.267267	3.05873	NONE	NONE	ClCG01G012500-ClCG01G012510
CHH_Chr01:24588550-24588749	hyper	12	3	25	0.2263	0.496933	2.1959	NONE	NONE	ClCG01G012500-ClCG01G012510
CHH_Chr01:24607300-24607849	hypo	3	39	57	0.221003	0.0477528	4.62807	NONE	NONE	ClCG01G012500-ClCG01G012510
CHH_Chr01:24608950-24609149	hypo	3	8	17	0.255814	0.100694	2.5405	NONE	NONE	ClCG01G012500-ClCG01G012510
CHH_Chr01:24642350-24642749	hypo	2	40	92	0.299279	0.13417	2.2306	NONE	NONE	ClCG01G012500-ClCG01G012510
CHH_Chr01:24645850-24646049	hypo	1	10	25	0.28012	0.121951	2.29699	NONE	NONE	ClCG01G012500-ClCG01G012510
CHH_Chr01:24698750-24698999	hyper	15	3	29	0.109375	0.353357	3.23069	NONE	NONE	ClCG01G012510-ClCG01G012520
CHH_Chr01:24707150-24707449	hyper	18	3	32	0.116766	0.3125	2.67628	NONE	NONE	ClCG01G012510-ClCG01G012520
CHH_Chr01:24752650-24752949	hyper	15	3	38	0.179048	0.373077	2.08367	ClCG01G012550	protein BUD31 homolog 1-like	NONE
CHH_Chr01:2476000-2476349	hypo	5	16	54	0.248491	0.0929071	2.67462	NONE	NONE	ClCG01G002500-ClCG01G002510
CHH_Chr01:24764750-24765099	hyper	16	3	22	0.0476948	0.22963	4.81457	NONE	NONE	ClCG01G012550-ClCG01G012560
CHH_Chr01:24768800-24769099	hyper	17	4	50	0.138934	0.290739	2.09264	NONE	NONE	ClCG01G012550-ClCG01G012560
CHH_Chr01:24775650-24775849	hyper	14	2	22	0.168889	0.350877	2.07756	NONE	NONE	ClCG01G012550-ClCG01G012560
CHH_Chr01:24786550-24786749	hyper	9	3	22	0.0924855	0.277929	3.00511	NONE	NONE	ClCG01G012550-ClCG01G012560
CHH_Chr01:24794600-24794799	hypo	0	9	9	0.182927	0	18.2927	NONE	NONE	ClCG01G012550-ClCG01G012560
CHH_Chr01:24820850-24821049	hypo	2	23	34	0.352657	0.170431	2.0692	ClCG01G012560	50S ribosomal protein L22, chloroplastic-like	NONE
CHH_Chr01:24827500-24827849	hypo	0	18	21	0.190669	0.0247748	7.69611	NONE	NONE	ClCG01G012560-ClCG01G012570
CHH_Chr01:24843950-24844249	hypo	1	9	27	0.270175	0.103245	2.61684	NONE	NONE	ClCG01G012560-ClCG01G012570
CHH_Chr01:24928600-24928849	hyper	11	0	23	0.240175	0.501845	2.0895	NONE	NONE	ClCG01G012580-ClCG01G012590
CHH_Chr01:24949400-24949599	hyper	19	3	39	0.108309	0.332494	3.06987	NONE	NONE	ClCG01G012580-ClCG01G012590
CHH_Chr01:24986700-24986949	hyper	19	6	52	0.175057	0.326087	1.86275	NONE	NONE	ClCG01G012600-ClCG01G012610
CHH_Chr01:25007050-25007299	hyper	19	4	35	0.180464	0.384444	2.13032	NONE	NONE	ClCG01G012630-ClCG01G012640
CHH_Chr01:25008650-25008849	hyper	14	2	29	0.135659	0.308451	2.27372	NONE	NONE	ClCG01G012630-ClCG01G012640
CHH_Chr01:25039400-25039599	hyper	18	4	55	0.219178	0.440252	2.00865	NONE	NONE	ClCG01G012630-ClCG01G012640
CHH_Chr01:25132700-25133049	hyper	13	2	29	0.142672	0.325984	2.28485	NONE	NONE	ClCG01G012640-ClCG01G012650
CHH_Chr01:25147600-25147799	hyper	29	0	48	0.124736	0.370614	2.97119	NONE	NONE	ClCG01G012640-ClCG01G012650
CHH_Chr01:25169000-25169249	hypo	0	17	49	0.244898	0.0921569	2.6574	NONE	NONE	ClCG01G012640-ClCG01G012650
CHH_Chr01:25190950-25191199	hyper	17	6	45	0.113166	0.298343	2.63632	NONE	NONE	ClCG01G012640-ClCG01G012650
CHH_Chr01:25213400-25213599	hyper	11	1	18	0.0841584	0.264957	3.14832	NONE	NONE	ClCG01G012640-ClCG01G012650
CHH_Chr01:25221650-25222049	hypo	0	34	54	0.215451	0.0388693	5.54296	NONE	NONE	ClCG01G012640-ClCG01G012650
CHH_Chr01:25254050-25254249	hyper	18	0	25	0.125	0.342742	2.74194	NONE	NONE	ClCG01G012650-ClCG01G012660
CHH_Chr01:25256750-25256949	hyper	11	2	22	0.112457	0.283883	2.52437	NONE	NONE	ClCG01G012650-ClCG01G012660
CHH_Chr01:25257100-25257299	hyper	10	1	26	0.120092	0.272374	2.26803	NONE	NONE	ClCG01G012650-ClCG01G012660
CHH_Chr01:25300200-25300449	hyper	21	4	45	0.107143	0.306391	2.85965	NONE	NONE	ClCG01G012650-ClCG01G012660
CHH_Chr01:25318650-25318849	hyper	11	1	23	0.136555	0.310263	2.27208	NONE	NONE	ClCG01G012650-ClCG01G012660
CHH_Chr01:25329850-25330049	hypo	2	16	42	0.2364	0.0833333	2.8368	NONE	NONE	ClCG01G012650-ClCG01G012660
CHH_Chr01:25351700-25351899	hyper	16	4	22	0.0607903	0.279683	4.60079	NONE	NONE	ClCG01G012670-ClCG01G012680
CHH_Chr01:25397100-25397449	hypo	2	21	35	0.225191	0.0581242	3.87431	NONE	NONE	ClCG01G012700-ClCG01G012710
CHH_Chr01:25401100-25401299	hyper	10	3	19	0.128205	0.34009	2.6527	NONE	NONE	ClCG01G012700-ClCG01G012710
CHH_Chr01:25431900-25432099	hyper	8	2	14	0.0798898	0.287879	3.60345	NONE	NONE	ClCG01G012700-ClCG01G012710
CHH_Chr01:25437500-25437799	hypo	2	18	31	0.238854	0.0812757	2.93881	NONE	NONE	ClCG01G012700-ClCG01G012710
CHH_Chr01:25440750-25440949	hyper	8	3	12	0.0431034	0.212329	4.92603	NONE	NONE	ClCG01G012700-ClCG01G012710
CHH_Chr01:25449200-25449499	hypo	1	20	30	0.265193	0.0634441	4.17995	NONE	NONE	ClCG01G012700-ClCG01G012710
CHH_Chr01:25457100-25457299	hyper	7	1	17	0.0902778	0.297778	3.29846	NONE	NONE	ClCG01G012700-ClCG01G012710
CHH_Chr01:25461100-25461299	hypo	7	14	43	0.259524	0.099768	2.60127	NONE	NONE	ClCG01G012700-ClCG01G012710
CHH_Chr01:25473850-25474199	hyper	26	1	44	0.0585443	0.239678	4.09395	NONE	NONE	ClCG01G012710-ClCG01G012720
CHH_Chr01:25488250-25488449	hyper	11	4	17	0.105263	0.273764	2.60076	NONE	NONE	ClCG01G012710-ClCG01G012720
CHH_Chr01:25491300-25491499	hyper	9	1	17	0.0745698	0.225383	3.02244	NONE	NONE	ClCG01G012710-ClCG01G012720
CHH_Chr01:25507100-25507449	hyper	16	0	29	0.0894677	0.243213	2.71844	NONE	NONE	ClCG01G012710-ClCG01G012720
CHH_Chr01:25558600-25558849	hyper	12	0	16	0.19715	0.531977	2.69834	NONE	NONE	ClCG01G012720-ClCG01G012740
CHH_Chr01:25562200-25562399	hyper	7	0	9	0.0301508	0.202532	6.7173	NONE	NONE	ClCG01G012720-ClCG01G012740
CHH_Chr01:25577550-25577749	hyper	11	0	21	0.15873	0.352685	2.22192	NONE	NONE	ClCG01G012720-ClCG01G012740
CHH_Chr01:25603000-25603349	hypo	0	27	50	0.223207	0.0391061	5.70772	NONE	NONE	ClCG01G012740-ClCG01G012750
CHH_Chr01:25607750-25608099	hyper	17	3	43	0.120755	0.277949	2.30176	NONE	NONE	ClCG01G012740-ClCG01G012750
CHH_Chr01:25648250-25648449	hyper	7	2	16	0.0942249	0.282759	3.00089	NONE	NONE	ClCG01G012750-ClCG01G012780
CHH_Chr01:25655150-25655349	hypo	0	15	26	0.393285	0.166113	2.36758	NONE	NONE	ClCG01G012750-ClCG01G012780
CHH_Chr01:25655350-25655549	hyper	11	5	22	0.137168	0.354054	2.58117	NONE	NONE	ClCG01G012750-ClCG01G012780
CHH_Chr01:25682300-25682699	hypo	2	20	44	0.241221	0.0611303	3.94602	ClCG01G012810	_	NONE
CHH_Chr01:25740000-25740349	hyper	23	7	52	0.115115	0.293981	2.5538	NONE	NONE	ClCG01G012820-ClCG01G012830
CHH_Chr01:25743750-25743999	hypo	0	15	25	0.213166	0.0509554	4.18339	NONE	NONE	ClCG01G012820-ClCG01G012830
CHH_Chr01:25779900-25780249	hyper	17	3	46	0.0990881	0.262679	2.65096	NONE	NONE	ClCG01G012820-ClCG01G012830
CHH_Chr01:25792450-25792649	hypo	0	10	16	0.223642	0.0616967	3.62487	ClCG01G012830	uncharacterized protein LOC103502718	NONE
CHH_Chr01:25824950-25825149	hyper	14	3	28	0.205479	0.504892	2.45714	NONE	NONE	ClCG01G012830-ClCG01G012840
CHH_Chr01:25825300-25825699	hypo	3	34	50	0.274682	0.110363	2.48889	NONE	NONE	ClCG01G012830-ClCG01G012840
CHH_Chr01:25920950-25921399	hypo	3	39	79	0.236629	0.0837538	2.82529	NONE	NONE	ClCG01G012890-ClCG01G012900
CHH_Chr01:25931200-25931399	hyper	7	2	21	0.142477	0.301205	2.11406	NONE	NONE	ClCG01G012890-ClCG01G012900
CHH_Chr01:25958050-25958249	hyper	13	6	36	0.21709	0.486726	2.24204	NONE	NONE	ClCG01G012900-ClCG01G012910
CHH_Chr01:25958500-25958799	hyper	26	4	69	0.285426	0.499585	1.75031	NONE	NONE	ClCG01G012900-ClCG01G012910
CHH_Chr01:25967500-25967899	hyper	22	0	52	0.0641953	0.236785	3.6885	ClCG01G012910	LOW QUALITY PROTEIN: fatty acyl-CoA reductase 3	NONE
CHH_Chr01:25969350-25969599	hyper	15	4	34	0.194602	0.434985	2.23525	ClCG01G012910	LOW QUALITY PROTEIN: fatty acyl-CoA reductase 3	NONE
CHH_Chr01:25972150-25972349	hyper	8	2	21	0.22541	0.498069	2.20962	ClCG01G012910	LOW QUALITY PROTEIN: fatty acyl-CoA reductase 3	NONE
CHH_Chr01:25987300-25987649	hypo	3	28	54	0.276946	0.0873181	3.17169	NONE	NONE	ClCG01G012910-ClCG01G012920
CHH_Chr01:25988250-25988549	hyper	13	2	28	0.129987	0.283699	2.18252	NONE	NONE	ClCG01G012910-ClCG01G012920
CHH_Chr01:26000700-26000899	hyper	14	6	26	0.0764706	0.243455	3.18365	NONE	NONE	ClCG01G012930-ClCG01G012940
CHH_Chr01:26008350-26008649	hyper	10	2	15	0.0778986	0.238235	3.05828	NONE	NONE	ClCG01G012930-ClCG01G012940
CHH_Chr01:26048300-26048499	hyper	11	2	19	0.148718	0.307087	2.06489	ClCG01G012950	pentatricopeptide repeat-containing protein At2g01860	NONE
CHH_Chr01:26088750-26088999	hypo	0	12	14	0.232984	0.0777202	2.99773	NONE	NONE	ClCG01G012970-ClCG01G012980
CHH_Chr01:26126450-26126699	hyper	11	2	30	0.106267	0.288235	2.71237	NONE	NONE	ClCG01G012990-ClCG01G013000
CHH_Chr01:26144100-26144299	hyper	9	2	26	0.266573	0.506711	1.90084	NONE	NONE	ClCG01G013010-ClCG01G013020
CHH_Chr01:26156800-26156999	hypo	5	21	33	0.445916	0.29386	1.51745	NONE	NONE	ClCG01G013040-ClCG01G013050
CHH_Chr01:26184400-26184599	hyper	17	3	33	0.116371	0.367013	3.15383	NONE	NONE	ClCG01G013060-ClCG01G013070
CHH_Chr01:26187100-26187299	hypo	1	15	36	0.480899	0.252508	1.90449	NONE	NONE	ClCG01G013070-ClCG01G013080
CHH_Chr01:26206000-26206349	hyper	13	3	30	0.0996933	0.381643	3.82817	NONE	NONE	ClCG01G013070-ClCG01G013080
CHH_Chr01:26207800-26208049	hyper	22	4	44	0.172786	0.430362	2.49072	NONE	NONE	ClCG01G013070-ClCG01G013080
CHH_Chr01:26211300-26211549	hyper	10	1	20	0.115139	0.274942	2.38792	NONE	NONE	ClCG01G013070-ClCG01G013080
CHH_Chr01:26220350-26220749	hyper	25	6	55	0.181818	0.43135	2.37243	NONE	NONE	ClCG01G013070-ClCG01G013080
CHH_Chr01:26246100-26246349	hypo	1	9	12	0.222222	0.015873	14	NONE	NONE	ClCG01G013080-ClCG01G013090
CHH_Chr01:26260350-26260549	hypo	0	15	28	0.301149	0.142163	2.11834	NONE	NONE	ClCG01G013120-ClCG01G013130
CHH_Chr01:26273250-26273449	hyper	16	2	38	0.154912	0.308846	1.99369	NONE	NONE	ClCG01G013130-ClCG01G013140
CHH_Chr01:26308900-26309099	hyper	11	2	29	0.113806	0.342629	3.01065	NONE	NONE	ClCG01G013150-ClCG01G013160
CHH_Chr01:26341900-26342199	hyper	11	8	22	0.125817	0.285714	2.27087	NONE	NONE	ClCG01G013180-ClCG01G013190
CHH_Chr01:26346550-26346849	hypo	0	17	27	0.469613	0.130435	3.60037	NONE	NONE	ClCG01G013180-ClCG01G013190
CHH_Chr01:26356000-26356299	hyper	18	3	35	0.183308	0.366771	2.00084	NONE	NONE	ClCG01G013180-ClCG01G013190
CHH_Chr01:26376000-26376249	hyper	22	8	51	0.116522	0.285714	2.45203	NONE	NONE	ClCG01G013190-ClCG01G013200
CHH_Chr01:26387500-26387749	hyper	15	5	39	0.0804829	0.233333	2.89917	NONE	NONE	ClCG01G013200-ClCG01G013210
CHH_Chr01:26387750-26387999	hypo	5	17	36	0.363636	0.134615	2.7013	NONE	NONE	ClCG01G013200-ClCG01G013210
CHH_Chr01:26413700-26413899	hyper	12	0	35	0.176407	0.416999	2.36385	NONE	NONE	ClCG01G013230-ClCG01G013240
CHH_Chr01:26436650-26436849	hypo	2	15	33	0.331707	0.158088	2.09824	NONE	NONE	ClCG01G013260-ClCG01G013270
CHH_Chr01:26494250-26494449	hypo	3	15	55	0.285714	0.11039	2.58824	NONE	NONE	ClCG01G013330-ClCG01G013340
CHH_Chr01:26520050-26520249	hypo	2	13	28	0.222527	0.0405616	5.48616	NONE	NONE	ClCG01G013350-ClCG01G013360
CHH_Chr01:26527150-26527399	hyper	12	3	48	0.276392	0.587558	2.12582	NONE	NONE	ClCG01G013360-ClCG01G013370
CHH_Chr01:26533100-26533299	hyper	7	0	11	0.0902111	0.243767	2.70219	NONE	NONE	ClCG01G013360-ClCG01G013370
CHH_Chr01:26536750-26536949	hypo	0	11	19	0.377966	0.109804	3.44219	NONE	NONE	ClCG01G013360-ClCG01G013370
CHH_Chr01:26598200-26598399	hyper	7	0	14	0.0666667	0.297546	4.46319	NONE	NONE	ClCG01G013410-ClCG01G013430
CHH_Chr01:26602850-26603049	hyper	7	0	25	0.0890481	0.23937	2.6881	NONE	NONE	ClCG01G013410-ClCG01G013430
CHH_Chr01:26610350-26610649	hypo	1	13	37	0.420655	0.238202	1.76596	NONE	NONE	ClCG01G013410-ClCG01G013430
CHH_Chr01:26627150-26627349	hyper	13	4	38	0.171827	0.393443	2.28977	NONE	NONE	ClCG01G013430-ClCG01G013440
CHH_Chr01:26680150-26680399	hyper	9	6	21	0.153846	0.398936	2.59309	NONE	NONE	ClCG01G013480-ClCG01G013490
CHH_Chr01:26686000-26686249	hyper	33	6	57	0.17421	0.330769	1.89868	NONE	NONE	ClCG01G013490-ClCG01G013500
CHH_Chr01:26696800-26696999	hyper	9	1	30	0.180064	0.351695	1.95316	NONE	NONE	ClCG01G013500-ClCG01G013510
CHH_Chr01:26718050-26718399	hyper	21	3	33	0.105788	0.372654	3.52264	NONE	NONE	ClCG01G013510-ClCG01G013520
CHH_Chr01:26720350-26720649	hypo	3	20	39	0.2529	0.0836707	3.02257	ClCG01G013520	_	NONE
CHH_Chr01:26721950-26722149	hyper	8	1	16	0.140496	0.39604	2.81887	NONE	NONE	ClCG01G013520-ClCG01G013530
CHH_Chr01:26749400-26749849	hypo	6	50	103	0.39229	0.20318	1.93075	NONE	NONE	ClCG01G013520-ClCG01G013530
CHH_Chr01:26767450-26767649	hyper	13	4	28	0.142105	0.415094	2.92103	ClCG01G013540	Prolamin-like domain	NONE
CHH_Chr01:26771900-26772099	hyper	10	2	24	0.096929	0.278796	2.87629	NONE	NONE	ClCG01G013540-ClCG01G013550
CHH_Chr01:26781900-26782199	hypo	3	18	24	0.210654	0.047619	4.42373	NONE	NONE	ClCG01G013540-ClCG01G013550
CHH_Chr01:26786250-26786549	hyper	12	3	27	0.10311	0.25365	2.46	NONE	NONE	ClCG01G013540-ClCG01G013550
CHH_Chr01:26797200-26797849	hyper	30	6	97	0.123787	0.282767	2.2843	NONE	NONE	ClCG01G013550-ClCG01G013560
CHH_Chr01:26828600-26828799	hypo	0	9	20	0.379447	0.158311	2.39684	NONE	NONE	ClCG01G013570-ClCG01G013580
CHH_Chr01:26831350-26831749	hyper	26	4	70	0.10574	0.260598	2.46451	NONE	NONE	ClCG01G013570-ClCG01G013580
CHH_Chr01:26840900-26841099	hypo	0	20	43	0.36	0.170678	2.10923	NONE	NONE	ClCG01G013570-ClCG01G013580
CHH_Chr01:26846300-26846499	hyper	15	1	23	0.0721868	0.249659	3.45851	NONE	NONE	ClCG01G013570-ClCG01G013580
CHH_Chr01:26867200-26867399	hyper	9	0	19	0.0158501	0.167647	10.577	NONE	NONE	ClCG01G013590-ClCG01G013600
CHH_Chr01:26878100-26878299	hyper	12	1	21	0.0748663	0.252273	3.36964	NONE	NONE	ClCG01G013590-ClCG01G013600
CHH_Chr01:26886400-26886599	hyper	9	0	14	0.0660377	0.225309	3.41182	NONE	NONE	ClCG01G013590-ClCG01G013600
CHH_Chr01:26925900-26926249	hyper	11	4	27	0.189271	0.34507	1.82315	NONE	NONE	ClCG01G013620-ClCG01G013630
CHH_Chr01:26947500-26947849	hyper	33	2	69	0.121569	0.333333	2.74194	NONE	NONE	ClCG01G013620-ClCG01G013630
CHH_Chr01:26979700-26979949	hyper	13	4	33	0.155556	0.310559	1.99645	NONE	NONE	ClCG01G013620-ClCG01G013630
CHH_Chr01:26994300-26994599	hypo	1	15	38	0.235577	0.0835031	2.82118	NONE	NONE	ClCG01G013620-ClCG01G013630
CHH_Chr01:27010000-27010249	hyper	17	4	33	0.119403	0.30069	2.51828	ClCG01G013640	50S ribosomal protein L19, chloroplastic-like isoform X1	NONE
CHH_Chr01:27025900-27026099	hyper	8	4	36	0.128302	0.388785	3.03024	NONE	NONE	ClCG01G013650-ClCG01G013660
CHH_Chr01:27042750-27042949	hyper	14	5	25	0.102703	0.275081	2.67842	NONE	NONE	ClCG01G013650-ClCG01G013660
CHH_Chr01:27056850-27057699	hyper	52	7	102	0.0973896	0.25334	2.60131	NONE	NONE	ClCG01G013650-ClCG01G013660
CHH_Chr01:27116550-27116799	hypo	3	14	27	0.280672	0.112219	2.5011	NONE	NONE	ClCG01G013670-ClCG01G013680
CHH_Chr01:27139950-27140149	hypo	2	11	18	0.247335	0.0583658	4.23767	NONE	NONE	ClCG01G013670-ClCG01G013680
CHH_Chr01:27179800-27179999	hyper	9	0	24	0.141836	0.303357	2.1388	NONE	NONE	ClCG01G013680-ClCG01G013690
CHH_Chr01:27182550-27182899	hyper	15	4	49	0.150103	0.342163	2.27953	NONE	NONE	ClCG01G013680-ClCG01G013690
CHH_Chr01:27206550-27206999	hypo	1	25	47	0.213235	0.0448029	4.75941	NONE	NONE	ClCG01G013680-ClCG01G013690
CHH_Chr01:27214300-27214599	hyper	9	1	18	0.161094	0.441781	2.74238	NONE	NONE	ClCG01G013680-ClCG01G013690
CHH_Chr01:27227850-27228049	hyper	13	3	24	0.0872211	0.315789	3.62056	NONE	NONE	ClCG01G013680-ClCG01G013690
CHH_Chr01:27286100-27286299	hyper	11	4	29	0.147232	0.324438	2.20358	NONE	NONE	ClCG01G013680-ClCG01G013690
CHH_Chr01:27299650-27299999	hyper	17	7	36	0.117066	0.354167	3.02535	NONE	NONE	ClCG01G013680-ClCG01G013690
CHH_Chr01:27320400-27320649	hyper	16	2	22	0.116049	0.272851	2.35117	NONE	NONE	ClCG01G013680-ClCG01G013690
CHH_Chr01:27330950-27331149	hypo	0	7	15	0.318681	0.150997	2.11051	NONE	NONE	ClCG01G013700-ClCG01G013710
CHH_Chr01:27349750-27349999	hyper	23	6	46	0.0954907	0.275539	2.8855	NONE	NONE	ClCG01G013720-ClCG01G013730
CHH_Chr01:27380350-27380549	hypo	1	7	14	0.21709	0.0410448	5.2891	NONE	NONE	ClCG01G013720-ClCG01G013730
CHH_Chr01:27397350-27397649	hypo	6	22	40	0.239808	0.0870968	2.75335	NONE	NONE	ClCG01G013720-ClCG01G013730
CHH_Chr01:27403000-27403199	hyper	11	5	18	0.0744467	0.231111	3.10438	NONE	NONE	ClCG01G013720-ClCG01G013730
CHH_Chr01:27408850-27409049	hyper	7	1	15	0.154423	0.329787	2.13561	NONE	NONE	ClCG01G013720-ClCG01G013730
CHH_Chr01:27455500-27455799	hyper	13	0	34	0.0344828	0.223855	6.49179	NONE	NONE	ClCG01G013740-ClCG01G013750
CHH_Chr01:27499750-27499999	hypo	1	11	27	0.243346	0.0682594	3.56502	NONE	NONE	ClCG01G013750-ClCG01G013760
CHH_Chr01:27502500-27502699	hypo	1	12	22	0.338747	0.101942	3.32295	NONE	NONE	ClCG01G013750-ClCG01G013760
CHH_Chr01:27503000-27503199	hyper	12	3	37	0.218605	0.397351	1.81767	NONE	NONE	ClCG01G013750-ClCG01G013760
CHH_Chr01:27512750-27513049	hyper	14	4	42	0.133866	0.384021	2.86869	NONE	NONE	ClCG01G013760-ClCG01G013770
CHH_Chr01:27517800-27518299	hypo	3	39	68	0.263979	0.107713	2.45077	NONE	NONE	ClCG01G013760-ClCG01G013770
CHH_Chr01:27583200-27583499	hypo	0	17	28	0.207895	0.0106762	19.4728	NONE	NONE	ClCG01G013780-ClCG01G013790
CHH_Chr01:27586550-27586749	hypo	0	11	16	0.277592	0.0277778	9.99331	NONE	NONE	ClCG01G013780-ClCG01G013790
CHH_Chr01:27616700-27616899	hyper	10	3	21	0.146067	0.335244	2.29513	NONE	NONE	ClCG01G013790-ClCG01G013800
CHH_Chr01:2762150-2762349	hypo	1	17	41	0.318653	0.109091	2.92098	NONE	NONE	ClCG01G002760-ClCG01G002770
CHH_Chr01:27624450-27624799	hyper	17	2	32	0.0834455	0.291139	3.48898	NONE	NONE	ClCG01G013790-ClCG01G013800
CHH_Chr01:27639750-27640099	hypo	1	35	56	0.478431	0.1875	2.55163	NONE	NONE	ClCG01G013800-ClCG01G013810
CHH_Chr01:27666600-27666799	hypo	1	10	25	0.271768	0.102244	2.65802	NONE	NONE	ClCG01G013810-ClCG01G013820
CHH_Chr01:27667750-27668099	hyper	24	7	50	0.128295	0.28047	2.18613	NONE	NONE	ClCG01G013810-ClCG01G013820
CHH_Chr01:27679400-27679649	hyper	19	5	47	0.12601	0.297821	2.36348	NONE	NONE	ClCG01G013810-ClCG01G013820
CHH_Chr01:27716950-27717249	hyper	21	2	45	0.0980066	0.256489	2.61705	NONE	NONE	ClCG01G013820-ClCG01G013830
CHH_Chr01:27718150-27718349	hyper	15	4	30	0.208754	0.403766	1.93417	NONE	NONE	ClCG01G013820-ClCG01G013830
CHH_Chr01:27720900-27721099	hypo	1	9	22	0.223039	0.0497512	4.48309	NONE	NONE	ClCG01G013820-ClCG01G013830
CHH_Chr01:27741150-27741399	hyper	19	3	32	0.109489	0.275547	2.51667	NONE	NONE	ClCG01G013830-ClCG01G013840
CHH_Chr01:27748250-27748549	hypo	0	10	13	0.217636	0.00358423	60.7205	NONE	NONE	ClCG01G013830-ClCG01G013840
CHH_Chr01:27754300-27754499	hyper	7	2	13	0.0425532	0.234783	5.51739	NONE	NONE	ClCG01G013830-ClCG01G013840
CHH_Chr01:27776950-27777299	hyper	19	1	45	0.0963983	0.268942	2.7899	NONE	NONE	ClCG01G013840-ClCG01G013850
CHH_Chr01:27791100-27791549	hypo	5	32	64	0.272438	0.101304	2.68932	NONE	NONE	ClCG01G013850-ClCG01G013860
CHH_Chr01:27793350-27793649	hyper	13	1	26	0.154562	0.314189	2.03277	NONE	NONE	ClCG01G013850-ClCG01G013860
CHH_Chr01:27815300-27815499	hyper	10	4	24	0.147668	0.303614	2.05606	NONE	NONE	ClCG01G013860-ClCG01G013870
CHH_Chr01:27832950-27833349	hyper	22	2	63	0.112479	0.2711	2.41022	NONE	NONE	ClCG01G013880-ClCG01G013890
CHH_Chr01:27869500-27869799	hypo	2	13	25	0.270239	0.0949367	2.84652	NONE	NONE	ClCG01G013880-ClCG01G013890
CHH_Chr01:2789600-2789799	hyper	8	1	11	0.0144404	0.180832	12.5226	ClCG01G002770	lysine-specific demethylase 5B isoform X3	NONE
CHH_Chr01:27909800-27909999	hyper	15	4	24	0.12844	0.291016	2.26576	ClCG01G013890	uncharacterized protein LOC111023247	NONE
CHH_Chr01:27915000-27915199	hypo	0	17	27	0.278788	0.122449	2.27677	NONE	NONE	ClCG01G013890-ClCG01G013900
CHH_Chr01:27922250-27922599	hypo	2	16	27	0.245487	0.0828402	2.96338	NONE	NONE	ClCG01G013890-ClCG01G013900
CHH_Chr01:27955900-27956749	hyper	65	28	149	0.135818	0.319209	2.35026	NONE	NONE	ClCG01G013900-ClCG01G013910
CHH_Chr01:27958450-27958749	hyper	29	7	68	0.185135	0.426901	2.30589	NONE	NONE	ClCG01G013900-ClCG01G013910
CHH_Chr01:27960200-27960399	hypo	2	8	14	0.304462	0.0632411	4.8143	NONE	NONE	ClCG01G013900-ClCG01G013910
CHH_Chr01:27967650-27967899	hypo	2	10	23	0.248266	0.0945017	2.62711	NONE	NONE	ClCG01G013900-ClCG01G013910
CHH_Chr01:2798050-2798249	hyper	8	0	17	0.0934343	0.250923	2.68555	ClCG01G002790	uncharacterized protein LOC111459253	NONE
CHH_Chr01:27988800-27989049	hypo	3	20	41	0.29979	0.106267	2.8211	NONE	NONE	ClCG01G013920-ClCG01G013930
CHH_Chr01:27996600-27996899	hypo	3	15	29	0.256815	0.105263	2.43974	NONE	NONE	ClCG01G013920-ClCG01G013930
CHH_Chr01:28029800-28029999	hypo	2	21	43	0.460177	0.241071	1.90888	NONE	NONE	ClCG01G013930-ClCG01G013940
CHH_Chr01:28030150-28030349	hyper	13	2	23	0.0643863	0.21875	3.39746	NONE	NONE	ClCG01G013930-ClCG01G013940
CHH_Chr01:28036950-28037149	hyper	14	4	27	0.133621	0.39267	2.93869	NONE	NONE	ClCG01G013930-ClCG01G013940
CHH_Chr01:28047050-28047249	hyper	9	1	11	0.0630631	0.301663	4.78351	NONE	NONE	ClCG01G013930-ClCG01G013940
CHH_Chr01:280500-281099	hyper	37	12	85	0.186022	0.341885	1.83787	NONE	NONE	ClCG01G000350-ClCG01G000360
CHH_Chr01:28071100-28071299	hypo	3	19	46	0.32973	0.150442	2.19173	NONE	NONE	ClCG01G013940-ClCG01G013950
CHH_Chr01:28073750-28073949	hyper	19	11	32	0.120141	0.511551	4.25791	NONE	NONE	ClCG01G013940-ClCG01G013950
CHH_Chr01:28078800-28078999	hypo	0	11	21	0.212963	0.05	4.25926	NONE	NONE	ClCG01G013940-ClCG01G013950
CHH_Chr01:28096950-28097199	hypo	1	17	31	0.243124	0.0754491	3.22236	NONE	NONE	ClCG01G013940-ClCG01G013950
CHH_Chr01:28106800-28106999	hyper	9	1	28	0.190776	0.36014	1.88777	NONE	NONE	ClCG01G013950-ClCG01G013960
CHH_Chr01:28129600-28129949	hyper	14	3	30	0.136704	0.29321	2.14485	NONE	NONE	ClCG01G013950-ClCG01G013960
CHH_Chr01:28134900-28135099	hypo	1	12	29	0.20904	0.0363036	5.75809	NONE	NONE	ClCG01G013950-ClCG01G013960
CHH_Chr01:28149450-28149649	hyper	23	4	46	0.23176	0.47929	2.06805	NONE	NONE	ClCG01G013950-ClCG01G013960
CHH_Chr01:281550-281899	hyper	32	5	63	0.257576	0.426101	1.65427	NONE	NONE	ClCG01G000350-ClCG01G000360
CHH_Chr01:28172500-28172849	hyper	37	4	72	0.12426	0.316957	2.55075	NONE	NONE	ClCG01G013970-ClCG01G013980
CHH_Chr01:28181100-28181449	hypo	5	13	46	0.245573	0.0853081	2.87866	NONE	NONE	ClCG01G013970-ClCG01G013980
CHH_Chr01:28204550-28204749	hypo	1	8	16	0.234513	0.0809061	2.89858	NONE	NONE	ClCG01G014000-ClCG01G014010
CHH_Chr01:28219400-28219649	hyper	20	2	40	0.121951	0.31716	2.60071	NONE	NONE	ClCG01G014000-ClCG01G014010
CHH_Chr01:2822450-2822649	hyper	7	0	25	0.057117	0.21159	3.70451	NONE	NONE	ClCG01G002810-ClCG01G002820
CHH_Chr01:28241600-28241849	hyper	10	1	20	0.0909091	0.241158	2.65273	NONE	NONE	ClCG01G014010-ClCG01G014020
CHH_Chr01:28257950-28258199	hyper	9	2	17	0.0952381	0.281787	2.95876	NONE	NONE	ClCG01G014010-ClCG01G014020
CHH_Chr01:28259850-28260149	hypo	1	13	27	0.2249	0.040625	5.53599	NONE	NONE	ClCG01G014010-ClCG01G014020
CHH_Chr01:282600-282799	hyper	11	4	17	0.166667	0.445652	2.67391	NONE	NONE	ClCG01G000350-ClCG01G000360
CHH_Chr01:28262500-28262749	hyper	10	1	15	0.128571	0.410745	3.19469	NONE	NONE	ClCG01G014010-ClCG01G014020
CHH_Chr01:28282850-28283149	hyper	7	0	10	0.0192308	0.220183	11.4495	ClCG01G014040	uncharacterized protein LOC111021922	NONE
CHH_Chr01:28311900-28312149	hyper	15	4	37	0.210962	0.543071	2.57426	NONE	NONE	ClCG01G014060-ClCG01G014070
CHH_Chr01:28321900-28322249	hyper	10	1	21	0.14939	0.331992	2.22231	NONE	NONE	ClCG01G014070-ClCG01G014080
CHH_Chr01:28366250-28366449	hypo	1	12	18	0.275735	0.0948122	2.90823	NONE	NONE	ClCG01G014090-ClCG01G014100
CHH_Chr01:28369000-28369199	hyper	9	5	30	0.144621	0.323917	2.23977	NONE	NONE	ClCG01G014090-ClCG01G014100
CHH_Chr01:28384100-28384299	hyper	7	1	13	0.185185	0.691589	3.73458	NONE	NONE	ClCG01G014110-ClCG01G014120
CHH_Chr01:2840650-2840849	hypo	0	18	32	0.206316	0.0365591	5.64334	NONE	NONE	ClCG01G002820-ClCG01G002830
CHH_Chr01:2844500-2844699	hypo	2	17	21	0.200993	0.0434783	4.62283	NONE	NONE	ClCG01G002820-ClCG01G002830
CHH_Chr01:2845550-2845999	hyper	36	8	87	0.140588	0.33451	2.37936	NONE	NONE	ClCG01G002820-ClCG01G002830
CHH_Chr01:28456450-28456649	hypo	1	16	31	0.294304	0.119444	2.46394	NONE	NONE	ClCG01G014160-ClCG01G014170
CHH_Chr01:28460600-28460799	hypo	0	15	29	0.314961	0.0855148	3.68311	NONE	NONE	ClCG01G014170-ClCG01G014180
CHH_Chr01:28496000-28496199	hyper	8	1	11	0.0847458	0.28341	3.34424	NONE	NONE	ClCG01G014200-ClCG01G014220
CHH_Chr01:28498650-28498999	hypo	2	15	21	0.326613	0.0842105	3.87853	NONE	NONE	ClCG01G014200-ClCG01G014220
CHH_Chr01:2850400-2850649	hyper	13	3	25	0.161929	0.370445	2.2877	NONE	NONE	ClCG01G002820-ClCG01G002830
CHH_Chr01:28504400-28504899	hyper	30	2	77	0.185185	0.346452	1.87084	NONE	NONE	ClCG01G014220-ClCG01G014230
CHH_Chr01:28524000-28524199	hyper	7	0	16	0.0775681	0.241935	3.11901	NONE	NONE	ClCG01G014230-ClCG01G014240
CHH_Chr01:28554000-28554299	hyper	16	1	21	0.0201729	0.247148	12.2515	NONE	NONE	ClCG01G014260-ClCG01G014270
CHH_Chr01:28566250-28566449	hypo	2	8	17	0.323684	0.111111	2.91316	NONE	NONE	ClCG01G014270-ClCG01G014280
CHH_Chr01:28578900-28579099	hypo	1	9	13	0.455319	0.114754	3.96778	NONE	NONE	ClCG01G014280-ClCG01G014290
CHH_Chr01:28585400-28585599	hyper	9	4	23	0.0818182	0.236984	2.89647	NONE	NONE	ClCG01G014280-ClCG01G014290
CHH_Chr01:2862500-2862849	hyper	29	7	51	0.14717	0.358974	2.43918	NONE	NONE	ClCG01G002820-ClCG01G002830
CHH_Chr01:2863050-2863349	hypo	3	20	36	0.287469	0.124207	2.31444	NONE	NONE	ClCG01G002820-ClCG01G002830
CHH_Chr01:28640300-28640599	hyper	16	1	33	0.28152	0.545998	1.93946	NONE	NONE	ClCG01G014310-ClCG01G014320
CHH_Chr01:28641100-28641299	hypo	4	16	35	0.284333	0.104651	2.71696	NONE	NONE	ClCG01G014310-ClCG01G014320
CHH_Chr01:28641800-28641999	hyper	16	6	31	0.0967742	0.298569	3.08521	NONE	NONE	ClCG01G014310-ClCG01G014320
CHH_Chr01:28693050-28693399	hyper	29	6	52	0.117163	0.285911	2.44027	ClCG01G014350	hypothetical protein CUMW_041050	NONE
CHH_Chr01:28712550-28712749	hypo	1	12	18	0.195686	0.0103704	18.8697	NONE	NONE	ClCG01G014370-ClCG01G014380
CHH_Chr01:28715800-28716049	hyper	14	1	40	0.226244	0.438433	1.93787	NONE	NONE	ClCG01G014370-ClCG01G014380
CHH_Chr01:28725450-28725799	hypo	3	31	59	0.319149	0.145952	2.18667	NONE	NONE	ClCG01G014380-ClCG01G014390
CHH_Chr01:2875100-2875299	hyper	17	2	31	0.143229	0.355401	2.48134	NONE	NONE	ClCG01G002820-ClCG01G002830
CHH_Chr01:28762800-28762999	hyper	8	0	21	0.0985915	0.2625	2.6625	NONE	NONE	ClCG01G014440-ClCG01G014450
CHH_Chr01:2876350-2876699	hyper	27	8	59	0.115055	0.334936	2.91109	NONE	NONE	ClCG01G002820-ClCG01G002830
CHH_Chr01:28768750-28768999	hyper	16	0	41	0.157661	0.332172	2.10687	NONE	NONE	ClCG01G014440-ClCG01G014450
CHH_Chr01:28784000-28784199	hyper	10	0	18	0.0429989	0.194503	4.52345	NONE	NONE	ClCG01G014450-ClCG01G014460
CHH_Chr01:28822150-28822499	hypo	5	23	50	0.236677	0.0763689	3.09913	NONE	NONE	ClCG01G014480-ClCG01G014490
CHH_Chr01:28824250-28824549	hypo	4	17	44	0.230435	0.0763006	3.02009	NONE	NONE	ClCG01G014480-ClCG01G014490
CHH_Chr01:28866100-28866449	hyper	20	11	72	0.217647	0.370166	1.70076	NONE	NONE	ClCG01G014530-ClCG01G014540
CHH_Chr01:28866450-28866699	hypo	0	19	26	0.3	0.0161943	18.525	NONE	NONE	ClCG01G014530-ClCG01G014540
CHH_Chr01:28873650-28873849	hypo	0	16	18	0.173077	0	17.3077	NONE	NONE	ClCG01G014540-ClCG01G014550
CHH_Chr01:28882500-28882699	hypo	2	24	44	0.305221	0.132964	2.29552	NONE	NONE	ClCG01G014550-ClCG01G014560
CHH_Chr01:28910900-28911199	hyper	15	6	42	0.290598	0.501014	1.72408	NONE	NONE	ClCG01G014590-ClCG01G014600
CHH_Chr01:28918750-28919049	hyper	26	6	66	0.350575	0.593234	1.69217	NONE	NONE	ClCG01G014600-ClCG01G014610
CHH_Chr01:28923000-28923249	hyper	12	2	34	0.12364	0.294186	2.37938	NONE	NONE	ClCG01G014600-ClCG01G014610
CHH_Chr01:28941050-28941249	hyper	9	2	15	0.0443038	0.247312	5.58218	NONE	NONE	ClCG01G014610-ClCG01G014620
CHH_Chr01:29022300-29022499	hyper	11	10	43	0.19958	0.43553	2.18223	NONE	NONE	ClCG01G014700-ClCG01G014710
CHH_Chr01:29022600-29022799	hypo	3	22	34	0.722727	0.347222	2.08145	NONE	NONE	ClCG01G014700-ClCG01G014710
CHH_Chr01:29063150-29063399	hyper	19	0	48	0.171277	0.352601	2.05866	NONE	NONE	ClCG01G014730-ClCG01G014740
CHH_Chr01:29089050-29089399	hypo	1	29	49	0.446309	0.128692	3.46804	ClCG01G014770	putative GEM-like protein 8 isoform X1	NONE
CHH_Chr01:29131200-29131599	hypo	2	33	38	0.20654	0.0124654	16.5691	NONE	NONE	ClCG01G014810-ClCG01G014820
CHH_Chr01:29137950-29138199	hypo	1	14	21	0.25037	0.0501319	4.99423	NONE	NONE	ClCG01G014810-ClCG01G014820
CHH_Chr01:29139350-29139549	hypo	1	17	32	0.361323	0.142857	2.52926	NONE	NONE	ClCG01G014810-ClCG01G014820
CHH_Chr01:29190800-29190999	hyper	9	4	22	0.0696203	0.264775	3.80314	NONE	NONE	ClCG01G014850-ClCG01G014860
CHH_Chr01:29214250-29214449	hypo	1	12	28	0.309023	0.128889	2.3976	NONE	NONE	ClCG01G014870-ClCG01G014880
CHH_Chr01:29217050-29217249	hyper	8	1	22	0.15	0.385159	2.56773	ClCG01G014880	hypothetical protein Csa_1G043070	NONE
CHH_Chr01:29267050-29267449	hyper	20	1	33	0.0800971	0.377528	4.71338	NONE	NONE	ClCG01G014950-ClCG01G014960
CHH_Chr01:29359200-29359399	hypo	2	16	28	0.219971	0.0618847	3.55453	NONE	NONE	ClCG01G015090-ClCG01G015100
CHH_Chr01:29359800-29359999	hyper	9	4	22	0.0221893	0.226244	10.1961	NONE	NONE	ClCG01G015090-ClCG01G015100
CHH_Chr01:29435700-29435949	hypo	1	25	40	0.532091	0.220532	2.41276	ClCG01G015150	gibberellin 20 oxidase 2-like	NONE
CHH_Chr01:29444750-29444949	hyper	13	6	38	0.0976431	0.269988	2.76505	NONE	NONE	ClCG01G015160-ClCG01G015170
CHH_Chr01:29488750-29488999	hyper	16	2	36	0.175695	0.395738	2.25241	NONE	NONE	ClCG01G015210-ClCG01G015220
CHH_Chr01:29499700-29499899	hyper	15	1	33	0.114943	0.292066	2.54098	NONE	NONE	ClCG01G015250-ClCG01G015260
CHH_Chr01:29525800-29526049	hypo	0	16	33	0.384516	0.149103	2.57886	NONE	NONE	ClCG01G015290-ClCG01G015300
CHH_Chr01:29534500-29534699	hyper	10	3	20	0.153005	0.372642	2.43548	NONE	NONE	ClCG01G015290-ClCG01G015300
CHH_Chr01:29543100-29543549	hyper	45	11	79	0.119807	0.338487	2.82527	ClCG01G015300	_	NONE
CHH_Chr01:29552900-29553249	hypo	2	27	65	0.406805	0.218202	1.86435	NONE	NONE	ClCG01G015320-ClCG01G015330
CHH_Chr01:29685850-29686049	hypo	0	7	13	0.214854	0.0408163	5.26393	NONE	NONE	ClCG01G015460-ClCG01G015470
CHH_Chr01:29688900-29689149	hyper	21	2	51	0.223913	0.462277	2.06454	NONE	NONE	ClCG01G015460-ClCG01G015470
CHH_Chr01:29726800-29727149	hypo	3	21	48	0.348865	0.188563	1.85013	NONE	NONE	ClCG01G015500-ClCG01G015510
CHH_Chr01:29770250-29770599	hypo	3	23	39	0.240838	0.0786773	3.06108	NONE	NONE	ClCG01G015540-ClCG01G015550
CHH_Chr01:29782000-29782349	hypo	3	16	37	0.461538	0.259009	1.78194	NONE	NONE	ClCG01G015560-ClCG01G015580
CHH_Chr01:29804950-29805149	hypo	5	12	23	0.227368	0.0627178	3.62526	NONE	NONE	ClCG01G015560-ClCG01G015580
CHH_Chr01:29910750-29911099	hyper	19	0	27	0.0364299	0.227188	6.23631	NONE	NONE	ClCG01G015640-ClCG01G015650
CHH_Chr01:29936800-29936999	hyper	21	0	28	0.101604	0.423759	4.17068	NONE	NONE	ClCG01G015660-ClCG01G015670
CHH_Chr01:29966300-29966549	hypo	1	18	35	0.330864	0.171806	1.9258	NONE	NONE	ClCG01G015690-ClCG01G015700
CHH_Chr01:29969500-29969699	hyper	9	1	21	0.0607735	0.289389	4.76177	ClCG01G015700	WAT1-related protein At5g64700-like isoform X2	NONE
CHH_Chr01:29996650-29996849	hypo	1	13	27	0.263033	0.0816327	3.22216	NONE	NONE	ClCG01G015700-ClCG01G015710
CHH_Chr01:30039000-30039199	hyper	7	2	14	0.139442	0.331395	2.37658	NONE	NONE	ClCG01G015720-ClCG01G015740
CHH_Chr01:30042950-30043149	hyper	16	0	45	0.0731452	0.2333	3.18955	NONE	NONE	ClCG01G015720-ClCG01G015740
CHH_Chr01:30059850-30060099	hyper	11	2	34	0.124365	0.316986	2.54882	NONE	NONE	ClCG01G015750-ClCG01G015760
CHH_Chr01:30134250-30134449	hyper	14	0	37	0.214756	0.409666	1.90759	NONE	NONE	ClCG01G015820-ClCG01G015830
CHH_Chr01:30173200-30173549	hypo	2	22	34	0.313869	0.1	3.13869	NONE	NONE	ClCG01G015870-ClCG01G015880
CHH_Chr01:30202200-30202399	hyper	13	1	29	0.2	0.377358	1.88679	NONE	NONE	ClCG01G015900-ClCG01G015910
CHH_Chr01:30229250-30229449	hypo	0	12	28	0.396869	0.174863	2.2696	NONE	NONE	ClCG01G015910-ClCG01G015920
CHH_Chr01:30241550-30241749	hyper	14	0	27	0.241135	0.528701	2.19255	NONE	NONE	ClCG01G015930-ClCG01G015940
CHH_Chr01:30373700-30373899	hyper	7	1	25	0.10566	0.302663	2.86449	NONE	NONE	ClCG01G016060-ClCG01G016070
CHH_Chr01:30403150-30403449	hypo	2	23	82	0.431929	0.26232	1.64658	NONE	NONE	ClCG01G016080-ClCG01G016090
CHH_Chr01:30564400-30564649	hypo	0	17	43	0.22101	0.0568475	3.88776	NONE	NONE	ClCG01G016210-ClCG01G016220
CHH_Chr01:30573800-30573999	hyper	18	1	23	0.0583333	0.281437	4.82464	NONE	NONE	ClCG01G016220-ClCG01G016230
CHH_Chr01:30584800-30585049	hyper	17	5	39	0.212121	0.450794	2.12517	NONE	NONE	ClCG01G016230-ClCG01G016240
CHH_Chr01:30626550-30626749	hyper	7	1	22	0.283333	0.434783	1.53453	NONE	NONE	ClCG01G016280-ClCG01G016290
CHH_Chr01:3064900-3065149	hyper	7	0	14	0.0257353	0.325581	12.6512	NONE	NONE	ClCG01G003020-ClCG01G003030
CHH_Chr01:30668850-30669049	hyper	20	1	46	0.251969	0.419472	1.66478	NONE	NONE	ClCG01G016300-ClCG01G016310
CHH_Chr01:30702750-30702949	hypo	0	7	29	0.334152	0.177384	1.88378	NONE	NONE	ClCG01G016330-ClCG01G016340
CHH_Chr01:30712950-30713199	hyper	11	3	36	0.13278	0.316667	2.3849	NONE	NONE	ClCG01G016340-ClCG01G016350
CHH_Chr01:30722000-30722249	hypo	1	18	25	0.386364	0.0683594	5.65195	NONE	NONE	ClCG01G016340-ClCG01G016350
CHH_Chr01:30734650-30734899	hypo	1	24	44	0.275635	0.116711	2.36169	NONE	NONE	ClCG01G016350-ClCG01G016360
CHH_Chr01:30739700-30740049	hyper	27	5	59	0.134826	0.327963	2.4325	NONE	NONE	ClCG01G016350-ClCG01G016360
CHH_Chr01:30740150-30740349	hypo	1	7	15	0.260504	0.0944742	2.75741	NONE	NONE	ClCG01G016350-ClCG01G016360
CHH_Chr01:30751000-30751199	hyper	10	0	21	0.12844	0.316406	2.46345	NONE	NONE	ClCG01G016350-ClCG01G016360
CHH_Chr01:30752000-30752199	hyper	16	2	25	0.0891365	0.302326	3.39172	NONE	NONE	ClCG01G016350-ClCG01G016360
CHH_Chr01:30753050-30753249	hypo	3	10	22	0.246212	0.0902256	2.72885	NONE	NONE	ClCG01G016350-ClCG01G016360
CHH_Chr01:30799600-30799799	hypo	1	10	28	0.314488	0.158996	1.97796	NONE	NONE	ClCG01G016420-ClCG01G016430
CHH_Chr01:3085800-3086149	hyper	24	0	54	0.12552	0.311121	2.47866	NONE	NONE	ClCG01G003050-ClCG01G003060
CHH_Chr01:30883150-30883349	hypo	4	14	39	0.316832	0.139731	2.26745	ClCG01G016470	uncharacterized protein LOC111477741 isoform X2	NONE
CHH_Chr01:3096450-3096799	hyper	12	7	38	0.06	0.224832	3.7472	NONE	NONE	ClCG01G003070-ClCG01G003080
CHH_Chr01:30964700-30965099	hyper	31	10	89	0.181179	0.409258	2.25887	ClCG01G016560	cyclin-H1-1 isoform X1	NONE
CHH_Chr01:31012650-31012949	hyper	21	3	41	0.114169	0.282669	2.47589	ClCG01G016590	methylesterase 10	NONE
CHH_Chr01:31019250-31019499	hyper	25	1	46	0.244957	0.450142	1.83764	ClCG01G016590	methylesterase 10	NONE
CHH_Chr01:31024750-31025099	hypo	1	25	50	0.306564	0.14668	2.09002	NONE	NONE	ClCG01G016590-ClCG01G016600
CHH_Chr01:31087450-31087699	hypo	2	18	23	0.48801	0.12	4.06675	NONE	NONE	ClCG01G016630-ClCG01G016640
CHH_Chr01:31088650-31088849	hyper	12	3	25	0.191781	0.376126	1.96123	NONE	NONE	ClCG01G016630-ClCG01G016640
CHH_Chr01:31137100-31137299	hypo	5	17	24	0.236842	0.0365854	6.47368	NONE	NONE	ClCG01G016680-ClCG01G016690
CHH_Chr01:31172550-31172749	hyper	11	7	31	0.278932	0.466238	1.67151	NONE	NONE	ClCG01G016700-ClCG01G016710
CHH_Chr01:31243200-31243449	hyper	8	0	11	0.0265781	0.209184	7.87054	NONE	NONE	ClCG01G016750-ClCG01G016760
CHH_Chr01:31293550-31293849	hyper	14	2	38	0.130682	0.352298	2.69584	NONE	NONE	ClCG01G016800-ClCG01G016810
CHH_Chr01:31330250-31330649	hyper	15	2	39	0.0743381	0.303109	4.07744	NONE	NONE	ClCG01G016820-ClCG01G016830
CHH_Chr01:31355750-31355949	hypo	2	16	34	0.56701	0.246537	2.2999	ClCG01G016860	Lipase, class 3	NONE
CHH_Chr01:31375700-31375899	hyper	7	2	20	0.361039	0.702439	1.9456	NONE	NONE	ClCG01G016860-ClCG01G016870
CHH_Chr01:31377550-31377799	hyper	16	1	33	0.088843	0.275495	3.10092	NONE	NONE	ClCG01G016860-ClCG01G016870
CHH_Chr01:31452100-31452399	hypo	0	10	17	0.222642	0.00852878	26.1047	NONE	NONE	ClCG01G016930-ClCG01G016940
CHH_Chr01:31457500-31457949	hyper	39	2	84	0.0959442	0.246097	2.565	NONE	NONE	ClCG01G016930-ClCG01G016940
CHH_Chr01:31468400-31468599	hyper	8	1	29	0.156701	0.312649	1.9952	NONE	NONE	ClCG01G016930-ClCG01G016940
CHH_Chr01:31509650-31510099	hyper	30	6	83	0.196527	0.354214	1.80237	NONE	NONE	ClCG01G016960-ClCG01G016970
CHH_Chr01:31544400-31544699	hyper	16	0	39	0.248252	0.434864	1.75171	NONE	NONE	ClCG01G016990-ClCG01G017000
CHH_Chr01:31734750-31734949	hyper	11	0	32	0.16141	0.452153	2.80127	NONE	NONE	ClCG01G017180-ClCG01G017190
CHH_Chr01:31741100-31741349	hyper	12	0	27	0.154676	0.331484	2.14308	NONE	NONE	ClCG01G017180-ClCG01G017190
CHH_Chr01:31746250-31746449	hypo	0	14	21	0.216274	0.038961	5.55103	NONE	NONE	ClCG01G017180-ClCG01G017190
CHH_Chr01:31765200-31765399	hyper	8	1	14	0.0379507	0.213043	5.6137	NONE	NONE	ClCG01G017190-ClCG01G017200
CHH_Chr01:31766700-31767149	hyper	18	2	43	0.0659341	0.226577	3.43642	NONE	NONE	ClCG01G017190-ClCG01G017200
CHH_Chr01:31768100-31768299	hyper	12	1	30	0.192683	0.496753	2.57809	NONE	NONE	ClCG01G017190-ClCG01G017200
CHH_Chr01:31781750-31782099	hypo	4	24	39	0.255285	0.0836278	3.05263	NONE	NONE	ClCG01G017200-ClCG01G017210
CHH_Chr01:31865150-31865349	hypo	1	8	17	0.312292	0.119134	2.62136	NONE	NONE	ClCG01G017310-ClCG01G017320
CHH_Chr01:31891050-31891249	hyper	15	0	44	0.226983	0.409178	1.80268	NONE	NONE	ClCG01G017340-ClCG01G017350
CHH_Chr01:31910750-31910949	hyper	9	0	23	0.253036	0.451253	1.78335	NONE	NONE	ClCG01G017370-ClCG01G017380
CHH_Chr01:31915350-31915599	hyper	12	0	27	0.111455	0.281304	2.52392	NONE	NONE	ClCG01G017380-ClCG01G017390
CHH_Chr01:3192650-3192849	hyper	8	7	23	0.235507	0.488688	2.07504	NONE	NONE	ClCG01G003110-ClCG01G003120
CHH_Chr01:31947300-31947649	hyper	19	6	57	0.341489	0.512635	1.50118	NONE	NONE	ClCG01G017390-ClCG01G017400
CHH_Chr01:31948200-31948399	hypo	0	14	30	0.311457	0.0949821	3.27912	NONE	NONE	ClCG01G017390-ClCG01G017400
CHH_Chr01:32110700-32111149	hyper	39	5	93	0.166745	0.362947	2.17666	NONE	NONE	ClCG01G017580-ClCG01G017590
CHH_Chr01:32116100-32116449	hyper	12	1	18	0.0338101	0.272374	8.05597	NONE	NONE	ClCG01G017590-ClCG01G017600
CHH_Chr01:32119900-32120499	hyper	21	3	37	0.0372856	0.211494	5.67228	NONE	NONE	ClCG01G017590-ClCG01G017600
CHH_Chr01:32237300-32237599	hyper	11	1	42	0.171289	0.399576	2.33276	NONE	NONE	ClCG01G017760-ClCG01G017770
CHH_Chr01:32239850-32240049	hyper	7	2	13	0.128405	0.394958	3.07588	NONE	NONE	ClCG01G017760-ClCG01G017770
CHH_Chr01:32292850-32293099	hyper	13	3	36	0.163557	0.380228	2.32475	NONE	NONE	ClCG01G017800-ClCG01G017810
CHH_Chr01:32449550-32449749	hyper	11	0	19	0.34238	0.685144	2.00112	NONE	NONE	ClCG01G017920-ClCG01G017930
CHH_Chr01:32461650-32461849	hyper	9	0	21	0.0578616	0.251386	4.34461	NONE	NONE	ClCG01G017940-ClCG01G017950
CHH_Chr01:3246800-3246999	hyper	8	0	18	0.0773109	0.254019	3.28568	NONE	NONE	ClCG01G003180-ClCG01G003190
CHH_Chr01:32469950-32470299	hyper	14	0	20	0.08	0.408537	5.10671	NONE	NONE	ClCG01G017950-ClCG01G017960
CHH_Chr01:32472200-32472499	hypo	0	19	32	0.492243	0.189003	2.60441	NONE	NONE	ClCG01G017950-ClCG01G017960
CHH_Chr01:32472850-32473249	hypo	4	33	68	0.502387	0.2194	2.28983	NONE	NONE	ClCG01G017950-ClCG01G017960
CHH_Chr01:32513450-32513649	hyper	8	2	30	0.170877	0.565062	3.30684	NONE	NONE	ClCG01G018010-ClCG01G018020
CHH_Chr01:32535700-32535999	hypo	3	23	59	0.339049	0.185393	1.82881	NONE	NONE	ClCG01G018030-ClCG01G018040
CHH_Chr01:32545950-32546149	hyper	10	0	18	0.0558659	0.323102	5.78352	NONE	NONE	ClCG01G018040-ClCG01G018050
CHH_Chr01:32665200-32665499	hypo	1	13	26	0.178628	0.0254958	7.0062	NONE	NONE	ClCG01G018120-ClCG01G018130
CHH_Chr01:32693900-32694449	hyper	36	6	104	0.164547	0.344809	2.09551	NONE	NONE	ClCG01G018130-ClCG01G018140
CHH_Chr01:32708750-32709099	hyper	10	5	21	0.0285714	0.188034	6.5812	NONE	NONE	ClCG01G018140-ClCG01G018150
CHH_Chr01:32714700-32714899	hyper	10	1	16	0.179348	0.460591	2.56814	NONE	NONE	ClCG01G018160-ClCG01G018170
CHH_Chr01:32721350-32721549	hyper	9	0	22	0.280702	0.534682	1.9048	NONE	NONE	ClCG01G018160-ClCG01G018170
CHH_Chr01:32726850-32727149	hypo	0	8	18	0.265709	0.095952	2.76919	NONE	NONE	ClCG01G018160-ClCG01G018170
CHH_Chr01:32728250-32728549	hyper	16	4	31	0.151639	0.406452	2.68038	NONE	NONE	ClCG01G018160-ClCG01G018170
CHH_Chr01:32731850-32732149	hyper	9	0	42	0.262599	0.522757	1.9907	NONE	NONE	ClCG01G018160-ClCG01G018170
CHH_Chr01:32816250-32816449	hyper	8	1	22	0.186411	0.339286	1.82009	NONE	NONE	ClCG01G018280-ClCG01G018290
CHH_Chr01:32826300-32826549	hyper	18	0	62	0.185328	0.344045	1.85641	ClCG01G018300	glycosyltransferase, partial	NONE
CHH_Chr01:32831500-32831699	hyper	9	0	20	0.109015	0.271565	2.49109	ClCG01G018300	glycosyltransferase, partial	NONE
CHH_Chr01:32902300-32902649	hyper	15	9	25	0.0880734	0.312629	3.54965	NONE	NONE	ClCG01G018380-ClCG01G018390
CHH_Chr01:32971150-32971399	hyper	11	1	19	0.0470035	0.229483	4.88226	NONE	NONE	ClCG01G018460-ClCG01G018470
CHH_Chr01:33001200-33001449	hypo	4	21	51	0.34232	0.175207	1.95381	NONE	NONE	ClCG01G018490-ClCG01G018500
CHH_Chr01:33069300-33069499	hyper	9	6	22	0.108883	0.290698	2.66983	NONE	NONE	ClCG01G018570-ClCG01G018580
CHH_Chr01:33113200-33113449	hyper	9	0	49	0.141827	0.330882	2.333	NONE	NONE	ClCG01G018590-ClCG01G018600
CHH_Chr01:3315750-3316049	hypo	1	16	57	0.310466	0.0991254	3.13206	NONE	NONE	ClCG01G003250-ClCG01G003260
CHH_Chr01:33162200-33162599	hypo	3	25	39	0.220404	0.0622222	3.54221	NONE	NONE	ClCG01G018640-ClCG01G018650
CHH_Chr01:3319350-3319599	hyper	14	0	40	0.142574	0.339362	2.38025	NONE	NONE	ClCG01G003250-ClCG01G003260
CHH_Chr01:33232500-33232699	hypo	0	14	21	0.308108	0.0659898	4.66902	NONE	NONE	ClCG01G018740-ClCG01G018750
CHH_Chr01:3325750-3325999	hyper	9	2	14	0.0153061	0.196364	12.8291	NONE	NONE	ClCG01G003260-ClCG01G003270
CHH_Chr01:33283750-33283949	hyper	12	0	38	0.214341	0.370739	1.72967	NONE	NONE	ClCG01G018820-ClCG01G018830
CHH_Chr01:33287200-33287399	hypo	0	21	40	0.433705	0.182716	2.37366	NONE	NONE	ClCG01G018820-ClCG01G018830
CHH_Chr01:33342150-33342399	hypo	3	18	39	0.251309	0.0878049	2.86213	NONE	NONE	ClCG01G018880-ClCG01G018890
CHH_Chr01:33383600-33383799	hyper	10	3	35	0.093178	0.252055	2.70509	ClCG01G018920	type I inositol 1,4,5-trisphosphate 5-phosphatase CVP2-like	NONE
CHH_Chr01:33398150-33398349	hyper	10	1	24	0.150259	0.424581	2.82566	NONE	NONE	ClCG01G018940-ClCG01G018950
CHH_Chr01:33408850-33409049	hyper	11	1	18	0.035545	0.191235	5.38008	NONE	NONE	ClCG01G018950-ClCG01G018960
CHH_Chr01:33543900-33544249	hyper	18	6	37	0.0787781	0.338957	4.30268	NONE	NONE	ClCG01G019190-ClCG01G019200
CHH_Chr01:33550350-33550549	hypo	0	13	21	0.538682	0.333333	1.61605	NONE	NONE	ClCG01G019210-ClCG01G019220
CHH_Chr01:33561800-33562049	hypo	3	22	54	0.355383	0.164927	2.15479	ClCG01G019220	cytochrome P450 CYP736A12-like	NONE
CHH_Chr01:33603050-33603249	hyper	19	2	43	0.183234	0.395147	2.15652	NONE	NONE	ClCG01G019260-ClCG01G019270
CHH_Chr01:33717600-33717849	hyper	17	11	40	0.0910714	0.278378	3.0567	NONE	NONE	ClCG01G019390-ClCG01G019400
CHH_Chr01:33719700-33720049	hyper	22	3	47	0.16042	0.321489	2.00405	NONE	NONE	ClCG01G019390-ClCG01G019400
CHH_Chr01:33732250-33732449	hyper	9	1	23	0.0975081	0.295031	3.02571	NONE	NONE	ClCG01G019410-ClCG01G019420
CHH_Chr01:33743600-33743799	hyper	8	3	19	0.160079	0.339332	2.11978	NONE	NONE	ClCG01G019430-ClCG01G019440
CHH_Chr01:33781550-33781749	hyper	8	0	26	0.193033	0.348552	1.80566	NONE	NONE	ClCG01G019510-ClCG01G019520
CHH_Chr01:3385800-3385999	hyper	10	0	16	0.0501002	0.231527	4.62128	NONE	NONE	ClCG01G003300-ClCG01G003310
CHH_Chr01:33926650-33926949	hyper	14	4	32	0.15	0.343023	2.28682	NONE	NONE	ClCG01G019710-ClCG01G019720
CHH_Chr01:33928450-33928649	hyper	13	1	41	0.229771	0.44142	1.92113	NONE	NONE	ClCG01G019710-ClCG01G019720
CHH_Chr01:3394350-3394649	hyper	15	1	21	0.115702	0.504587	4.36107	NONE	NONE	ClCG01G003300-ClCG01G003310
CHH_Chr01:33956250-33956499	hyper	14	1	36	0.0813094	0.286517	3.52379	ClCG01G019780	uncharacterized protein LOC103485074	NONE
CHH_Chr01:33996500-33996699	hypo	1	7	9	0.320513	0.0774194	4.13996	NONE	NONE	ClCG01G019800-ClCG01G019810
CHH_Chr01:33999350-33999549	hyper	19	0	25	0.0449438	0.270349	6.01526	ClCG01G019810	uncharacterized protein LOC103485074	NONE
CHH_Chr01:34005000-34005349	hypo	7	26	47	0.237319	0.0844156	2.81132	NONE	NONE	ClCG01G019810-ClCG01G019820
CHH_Chr01:34006800-34007049	hyper	9	4	16	0.0794702	0.287671	3.61986	NONE	NONE	ClCG01G019810-ClCG01G019820
CHH_Chr01:34058200-34058449	hyper	12	1	36	0.163435	0.381476	2.33411	NONE	NONE	ClCG01G019870-ClCG01G019880
CHH_Chr01:34060000-34060199	hyper	10	2	21	0.0674157	0.256214	3.80051	NONE	NONE	ClCG01G019870-ClCG01G019880
CHH_Chr01:3408050-3408299	hyper	13	9	39	0.177778	0.503817	2.83397	NONE	NONE	ClCG01G003310-ClCG01G003320
CHH_Chr01:34135700-34136049	hyper	17	5	52	0.108108	0.268428	2.48296	NONE	NONE	ClCG01G019990-ClCG01G020000
CHH_Chr01:34187600-34187799	hyper	9	3	21	0.0877193	0.286658	3.2679	NONE	NONE	ClCG01G020040-ClCG01G020050
CHH_Chr01:34235800-34235999	hypo	0	10	27	0.342355	0.143238	2.3901	NONE	NONE	ClCG01G020100-ClCG01G020110
CHH_Chr01:34247850-34248049	hypo	1	10	26	0.38587	0.186391	2.07022	NONE	NONE	ClCG01G020110-ClCG01G020120
CHH_Chr01:34264000-34264199	hypo	1	11	31	0.21775	0.063981	3.40336	NONE	NONE	ClCG01G020130-ClCG01G020140
CHH_Chr01:34292300-34292499	hyper	8	0	15	0.228412	0.485549	2.12576	NONE	NONE	ClCG01G020140-ClCG01G020150
CHH_Chr01:34306400-34306699	hyper	23	5	43	0.0964912	0.308911	3.20144	NONE	NONE	ClCG01G020160-ClCG01G020170
CHH_Chr01:34336450-34336699	hyper	10	0	12	0.0043956	0.230769	52.5	NONE	NONE	ClCG01G020200-ClCG01G020210
CHH_Chr01:34345350-34345549	hyper	11	2	17	0.059322	0.247312	4.16897	NONE	NONE	ClCG01G020230-ClCG01G020240
CHH_Chr01:3437900-3438299	hyper	24	4	41	0.0666667	0.269615	4.04422	NONE	NONE	ClCG01G003330-ClCG01G003340
CHH_Chr01:34381000-34381249	hyper	16	2	37	0.178612	0.427406	2.39293	NONE	NONE	ClCG01G020270-ClCG01G020280
CHH_Chr01:3438450-3438749	hypo	3	42	90	0.50278	0.268293	1.874	NONE	NONE	ClCG01G003330-ClCG01G003340
CHH_Chr01:34384950-34385149	hyper	10	4	30	0.214953	0.403175	1.87564	NONE	NONE	ClCG01G020280-ClCG01G020290
CHH_Chr01:3438800-3438999	hyper	7	0	27	0.2	0.430155	2.15078	NONE	NONE	ClCG01G003330-ClCG01G003340
CHH_Chr01:34442250-34442449	hypo	0	10	15	0.214171	0.0245566	8.72151	NONE	NONE	ClCG01G020300-ClCG01G020310
CHH_Chr01:34463400-34463749	hyper	14	3	30	0.046814	0.197842	4.22612	NONE	NONE	ClCG01G020330-ClCG01G020340
CHH_Chr01:34479250-34479599	hypo	0	28	53	0.397683	0.129808	3.06364	NONE	NONE	ClCG01G020340-ClCG01G020350
CHH_Chr01:34493800-34493999	hypo	1	10	24	0.377451	0.12069	3.12745	NONE	NONE	ClCG01G020350-ClCG01G020360
CHH_Chr01:34517900-34518099	hypo	5	18	33	0.410377	0.213592	1.92131	NONE	NONE	ClCG01G020370-ClCG01G020380
CHH_Chr01:3454950-3455149	hyper	7	2	16	0.208556	0.465608	2.23253	NONE	NONE	ClCG01G003340-ClCG01G003350
CHH_Chr01:34559850-34560099	hypo	6	23	63	0.381496	0.164179	2.32365	NONE	NONE	ClCG01G020400-ClCG01G020410
CHH_Chr01:345900-346249	hyper	14	2	40	0.0601671	0.224756	3.73552	NONE	NONE	ClCG01G000440-ClCG01G000450
CHH_Chr01:34599750-34600099	hyper	8	1	16	0.0226131	0.195846	8.66073	NONE	NONE	ClCG01G020470-ClCG01G020480
CHH_Chr01:3460650-3461099	hyper	41	0	73	0.0116861	0.219512	18.784	NONE	NONE	ClCG01G003340-ClCG01G003350
CHH_Chr01:34624450-34624699	hypo	2	13	19	0.30504	0.119134	2.56049	ClCG01G020490	protein MID1-COMPLEMENTING ACTIVITY 1 isoform X1	NONE
CHH_Chr01:34628700-34628899	hypo	1	14	25	0.452941	0.245211	1.84715	NONE	NONE	ClCG01G020500-ClCG01G020510
CHH_Chr01:3471750-3471949	hypo	2	11	22	0.338109	0.125641	2.69107	ClCG01G003350	transcription factor bHLH118-like	NONE
CHH_Chr01:34751450-34751649	hyper	9	0	14	0.0769231	0.408416	5.30941	NONE	NONE	ClCG01G020630-ClCG01G020640
CHH_Chr01:34794250-34794499	hyper	15	0	30	0.123229	0.500829	4.0642	NONE	NONE	ClCG01G020730-ClCG01G020740
CHH_Chr01:3483300-3483549	hypo	1	22	33	0.385366	0.130872	2.94459	NONE	NONE	ClCG01G003350-ClCG01G003360
CHH_Chr01:3484100-3484349	hyper	16	8	41	0.145342	0.357143	2.45726	NONE	NONE	ClCG01G003350-ClCG01G003360
CHH_Chr01:34886850-34887149	hypo	4	18	32	0.278779	0.114114	2.44299	NONE	NONE	ClCG01G020860-ClCG01G020870
CHH_Chr01:34892100-34892299	hypo	1	11	32	0.284322	0.122581	2.31947	NONE	NONE	ClCG01G020860-ClCG01G020870
CHH_Chr01:3489700-3489949	hypo	2	12	21	0.302548	0.0809444	3.73773	NONE	NONE	ClCG01G003350-ClCG01G003360
CHH_Chr01:34901050-34901399	hyper	15	2	29	0.0636364	0.231173	3.63272	NONE	NONE	ClCG01G020870-ClCG01G020880
CHH_Chr01:34912050-34912349	hypo	0	13	28	0.229102	0.0239651	9.55981	NONE	NONE	ClCG01G020890-ClCG01G020900
CHH_Chr01:35041350-35041549	hyper	11	2	30	0.150246	0.302548	2.01368	NONE	NONE	ClCG01G021050-ClCG01G021060
CHH_Chr01:35154200-35154399	hyper	12	3	32	0.144404	0.333333	2.30833	ClCG01G021250	SNF1-related protein kinase regulatory subunit beta-2	NONE
CHH_Chr01:35211900-35212299	hypo	2	28	31	0.373997	0.013986	26.7408	NONE	NONE	ClCG01G021350-ClCG01G021360
CHH_Chr01:35259100-35259299	hyper	8	0	11	0.0469897	0.219549	4.67227	ClCG01G021440	inositol-phosphate phosphatase-like	NONE
CHH_Chr01:35295200-35295399	hypo	3	10	15	0.250896	0.0666667	3.76344	NONE	NONE	ClCG01G021500-ClCG01G021510
CHH_Chr01:35344450-35344749	hyper	16	1	48	0.179695	0.331683	1.84581	NONE	NONE	ClCG01G021570-ClCG01G021580
CHH_Chr01:35344900-35345149	hyper	14	2	33	0.109862	0.310127	2.82288	NONE	NONE	ClCG01G021570-ClCG01G021580
CHH_Chr01:35372000-35372349	hyper	31	11	65	0.0959119	0.312955	3.26294	NONE	NONE	ClCG01G021590-ClCG01G021600
CHH_Chr01:35380500-35380699	hypo	0	9	27	0.250302	0.0919003	2.72363	NONE	NONE	ClCG01G021600-ClCG01G021610
CHH_Chr01:35390850-35391049	hyper	8	1	25	0.142857	0.350515	2.45361	ClCG01G021630	pyrophosphate--fructose 6-phosphate 1-phosphotransferase subunit beta	NONE
CHH_Chr01:35409450-35409849	hyper	22	4	66	0.112061	0.267299	2.3853	NONE	NONE	ClCG01G021630-ClCG01G021640
CHH_Chr01:35425350-35425649	hyper	12	5	39	0.0722433	0.232472	3.21791	NONE	NONE	ClCG01G021680-ClCG01G021690
CHH_Chr01:35501350-35501549	hyper	10	0	21	0.116129	0.304622	2.62313	NONE	NONE	ClCG01G021760-ClCG01G021770
CHH_Chr01:35512800-35512999	hyper	9	0	24	0.0880626	0.295143	3.35152	NONE	NONE	ClCG01G021770-ClCG01G021780
CHH_Chr01:35550400-35550649	hyper	15	0	27	0.0519802	0.252066	4.84927	ClCG01G021840	hypothetical protein CUMW_015070	NONE
CHH_Chr01:3567500-3567699	hyper	8	2	15	0.0309829	0.189563	6.11832	NONE	NONE	ClCG01G003400-ClCG01G003410
CHH_Chr01:35684900-35685349	hyper	31	2	74	0.0857143	0.256368	2.99096	NONE	NONE	ClCG01G022070-ClCG01G022080
CHH_Chr01:35712600-35712849	hypo	2	19	54	0.369593	0.165508	2.23309	NONE	NONE	ClCG01G022110-ClCG01G022120
CHH_Chr01:35737050-35737249	hyper	9	0	10	0.146199	0.314465	2.15094	NONE	NONE	ClCG01G022120-ClCG01G022130
CHH_Chr01:35816300-35816499	hyper	7	0	19	0.02886	0.198312	6.87152	ClCG01G022230	uncharacterized protein LOC101208368	NONE
CHH_Chr01:35825850-35826049	hypo	0	11	20	0.376471	0.18593	2.0248	ClCG01G022230	uncharacterized protein LOC101208368	NONE
CHH_Chr01:35883700-35883899	hypo	0	7	14	0.30618	0.0194647	15.73	NONE	NONE	ClCG01G022300-ClCG01G022310
CHH_Chr01:35922000-35922249	hyper	20	4	34	0.0548673	0.212598	3.87478	NONE	NONE	ClCG01G022350-ClCG01G022360
CHH_Chr01:35942900-35943199	hyper	17	1	34	0.16875	0.323308	1.9159	ClCG01G022390	uncharacterized protein LOC103484568	NONE
CHH_Chr01:35960700-35961049	hyper	11	2	26	0.09375	0.312796	3.33649	NONE	NONE	ClCG01G022410-ClCG01G022420
CHH_Chr01:36038550-36038899	hyper	18	1	41	0.11083	0.267732	2.4157	NONE	NONE	ClCG01G022520-ClCG01G022530
CHH_Chr01:36058400-36058649	hyper	12	4	29	0.132121	0.301059	2.27866	NONE	NONE	ClCG01G022530-ClCG01G022550
CHH_Chr01:36086600-36086849	hypo	0	23	47	0.281901	0.0847458	3.32643	NONE	NONE	ClCG01G022580-ClCG01G022590
CHH_Chr01:36087150-36087349	hyper	8	3	30	0.256579	0.534286	2.08234	NONE	NONE	ClCG01G022580-ClCG01G022590
CHH_Chr01:36103600-36103799	hyper	8	0	15	0.12	0.335821	2.79851	NONE	NONE	ClCG01G022580-ClCG01G022590
CHH_Chr01:3616100-3616299	hyper	8	2	29	0.229275	0.392857	1.71348	NONE	NONE	ClCG01G003480-ClCG01G003490
CHH_Chr01:36315850-36316099	hypo	0	13	34	0.296226	0.119921	2.47019	NONE	NONE	ClCG01G022800-ClCG01G022810
CHH_Chr01:36326000-36326199	hyper	10	1	36	0.131902	0.284031	2.15335	NONE	NONE	ClCG01G022810-ClCG01G022820
CHH_Chr01:36353100-36353449	hypo	7	25	46	0.319933	0.101871	3.14057	NONE	NONE	ClCG01G022850-ClCG01G022860
CHH_Chr01:36354450-36354649	hyper	16	1	33	0.119048	0.315315	2.64865	NONE	NONE	ClCG01G022850-ClCG01G022860
CHH_Chr01:36367200-36367499	hypo	1	8	24	0.225256	0.0490798	4.58959	ClCG01G022890	general transcription factor IIH subunit 4 isoform X1	NONE
CHH_Chr01:36437950-36438299	hyper	18	2	34	0.119512	0.292894	2.45075	NONE	NONE	ClCG01G022980-ClCG01G022990
CHH_Chr01:36474000-36474249	hyper	14	0	39	0.318182	0.584041	1.83556	NONE	NONE	ClCG01G023040-ClCG01G023050
CHH_Chr01:36501200-36501449	hyper	16	0	34	0.0779817	0.231744	2.97177	NONE	NONE	ClCG01G023080-ClCG01G023090
CHH_Chr01:36505700-36505949	hyper	9	0	12	0.134831	0.511945	3.79693	NONE	NONE	ClCG01G023090-ClCG01G023100
CHH_Chr01:36569800-36570099	hyper	10	2	35	0.127238	0.310393	2.43946	NONE	NONE	ClCG01G023170-ClCG01G023180
CHH_Chr01:36597400-36597749	hypo	2	25	30	0.195195	0.0357895	5.45398	NONE	NONE	ClCG01G023220-ClCG01G023230
CHH_Chr01:36656100-36656299	hyper	12	2	26	0.19186	0.356481	1.85802	NONE	NONE	ClCG01G023270-ClCG01G023280
CHH_Chr01:36692800-36692999	hyper	17	4	33	0.185039	0.611494	3.30467	NONE	NONE	ClCG01G023330-ClCG01G023340
CHH_Chr01:367750-368099	hyper	20	1	45	0.200426	0.478682	2.38832	NONE	NONE	ClCG01G000450-ClCG01G000460
CHH_Chr01:36791250-36791749	hyper	17	2	29	0.0619883	0.219653	3.54346	NONE	NONE	ClCG01G023450-ClCG01G023460
CHH_Chr01:36866500-36866699	hyper	12	2	37	0.112523	0.282443	2.5101	NONE	NONE	ClCG01G023560-ClCG01G023570
CHH_Chr01:36871100-36871399	hyper	8	1	27	0.0715232	0.309417	4.32611	ClCG01G023570	GDSL esterase/lipase At5g45920	NONE
CHH_Chr01:36919800-36920099	hyper	9	3	39	0.114873	0.267597	2.3295	NONE	NONE	ClCG01G023620-ClCG01G023630
CHH_Chr01:37101400-37101599	hypo	3	21	39	0.227045	0.0506466	4.48293	NONE	NONE	ClCG01G023860-ClCG01G023870
CHH_Chr01:37101700-37101899	hyper	20	7	45	0.102247	0.295612	2.89115	NONE	NONE	ClCG01G023860-ClCG01G023870
CHH_Chr01:37146450-37146999	hyper	34	6	108	0.149386	0.323227	2.1637	NONE	NONE	ClCG01G023910-ClCG01G023920
CHH_Chr01:3720950-3721299	hyper	18	5	31	0.0531208	0.227758	4.28754	NONE	NONE	ClCG01G003530-ClCG01G003540
CHH_Chr01:37231850-37232099	hyper	13	1	24	0.0880445	0.252427	2.86704	ClCG01G024040	hypothetical protein CICLE_v10017858mg	NONE
CHH_Chr01:37288150-37288349	hyper	12	2	20	0.145833	0.327078	2.24282	NONE	NONE	ClCG01G024120-ClCG01G024130
CHH_Chr01:37473250-37473499	hyper	11	3	26	0.224684	0.407351	1.813	NONE	NONE	ClCG01G024340-ClCG01G024350
CHH_Chr01:37499950-37500149	hyper	8	0	23	0.116564	0.2848	2.44328	NONE	NONE	ClCG01G024400-ClCG01G024410
CHH_Chr01:37502300-37502699	hyper	28	3	51	0.165251	0.341912	2.06904	NONE	NONE	ClCG01G024400-ClCG01G024410
CHH_Chr01:37572950-37573149	hyper	7	0	10	0.00587084	0.167347	28.5048	NONE	NONE	ClCG01G024540-ClCG01G024550
CHH_Chr01:37689900-37690099	hyper	10	1	26	0.0692488	0.225434	3.25541	NONE	NONE	ClCG01G024650-ClCG01G024660
CHH_Chr01:37729550-37729949	hyper	25	2	31	0.0170732	0.172848	10.1239	NONE	NONE	ClCG01G024680-ClCG01G024690
CHH_Chr01:3782050-3782349	hyper	12	0	44	0.144438	0.294996	2.04237	NONE	NONE	ClCG01G003600-ClCG01G003610
CHH_Chr01:37873550-37873799	hyper	16	3	35	0.145478	0.317047	2.17934	NONE	NONE	ClCG01G024840-ClCG01G024850
CHH_Chr01:37910900-37911149	hypo	0	12	37	0.311372	0.147132	2.11627	NONE	NONE	ClCG01G024870-ClCG01G024880
CHH_Chr01:37913700-37913949	hyper	18	2	36	0.146751	0.36107	2.46043	NONE	NONE	ClCG01G024870-ClCG01G024880
CHH_Chr01:37980000-37980199	hyper	7	4	11	0.120192	0.353448	2.94069	NONE	NONE	ClCG01G024920-ClCG01G024930
CHH_Chr01:37981800-37981999	hyper	16	4	36	0.162815	0.441176	2.70968	NONE	NONE	ClCG01G024920-ClCG01G024930
CHH_Chr01:3801450-3801749	hyper	28	4	39	0.070229	0.326415	4.64787	NONE	NONE	ClCG01G003600-ClCG01G003610
CHH_Chr01:38073750-38074099	hyper	15	2	33	0.227357	0.420635	1.85011	NONE	NONE	ClCG01G025040-ClCG01G025050
CHH_Chr01:38075200-38075449	hyper	15	3	28	0.101302	0.311828	3.07819	NONE	NONE	ClCG01G025040-ClCG01G025050
CHH_Chr01:38180850-38181049	hypo	2	9	15	0.236467	0.0613108	3.85686	ClCG01G025080	187-kDa microtubule-associated protein AIR9	NONE
CHH_Chr01:38254550-38254799	hypo	1	12	34	0.379116	0.142617	2.65828	NONE	NONE	ClCG01G025130-ClCG01G025140
CHH_Chr01:38264750-38265049	hyper	16	2	33	0.0803109	0.364486	4.53844	NONE	NONE	ClCG01G025150-ClCG01G025160
CHH_Chr01:38285700-38285949	hyper	21	1	48	0.251948	0.522751	2.07484	NONE	NONE	ClCG01G025180-ClCG01G025190
CHH_Chr01:38392000-38392299	hyper	21	2	45	0.12513	0.3387	2.70678	ClCG01G025310	hypothetical protein CUMW_008660	NONE
CHH_Chr01:38579100-38579299	hypo	3	16	30	0.299658	0.0901408	3.32433	ClCG01G025490	haloacid dehalogenase-like hydrolase domain-containing protein At3g48420	NONE
CHH_Chr01:38607150-38607499	hyper	19	1	30	0.0376471	0.231441	6.14765	ClCG01G025530	protein SUPPRESSOR OF FRI 4 isoform X3	NONE
CHH_Chr01:38660400-38660599	hyper	7	0	24	0.138264	0.291834	2.11071	NONE	NONE	ClCG01G025590-ClCG01G025600
CHH_Chr01:38677000-38677199	hypo	2	20	39	0.448931	0.183544	2.4459	NONE	NONE	ClCG01G025610-ClCG01G025620
CHH_Chr01:38693950-38694199	hyper	15	2	48	0.156105	0.401294	2.57067	NONE	NONE	ClCG01G025620-ClCG01G025630
CHH_Chr01:38711300-38711599	hypo	4	17	72	0.311628	0.153571	2.0292	NONE	NONE	ClCG01G025640-ClCG01G025650
CHH_Chr01:38714950-38715199	hyper	15	7	35	0.0703911	0.265323	3.76927	NONE	NONE	ClCG01G025640-ClCG01G025650
CHH_Chr01:3885600-3885949	hyper	26	3	66	0.170608	0.429599	2.51805	NONE	NONE	ClCG01G003690-ClCG01G003700
CHH_Chr01:38860750-38860999	hyper	19	4	44	0.0892562	0.257683	2.88701	NONE	NONE	ClCG01G025800-ClCG01G025810
CHH_Chr01:3887150-3887349	hyper	10	2	27	0.102088	0.260638	2.55307	NONE	NONE	ClCG01G003690-ClCG01G003700
CHH_Chr01:39053750-39053949	hyper	14	5	32	0.197635	0.381071	1.92815	NONE	NONE	>ClCG01G026000
CHH_Chr01:3914850-3915049	hyper	7	6	22	0.164087	0.341121	2.07891	ClCG01G003710	Cytochrome P450	NONE
CHH_Chr01:3931150-3931399	hypo	2	22	40	0.46888	0.29845	1.57105	NONE	NONE	ClCG01G003710-ClCG01G003720
CHH_Chr01:3990600-3990799	hyper	10	2	33	0.0837359	0.234647	2.80223	NONE	NONE	ClCG01G003750-ClCG01G003760
CHH_Chr01:4113250-4113499	hyper	7	3	20	0.201729	0.433071	2.14679	NONE	NONE	ClCG01G003860-ClCG01G003870
CHH_Chr01:4128900-4129199	hyper	22	6	33	0.0711297	0.314448	4.42076	NONE	NONE	ClCG01G003870-ClCG01G003880
CHH_Chr01:4131800-4131999	hyper	11	1	38	0.111979	0.272476	2.43327	NONE	NONE	ClCG01G003870-ClCG01G003880
CHH_Chr01:4161750-4162099	hyper	21	4	44	0.266247	0.44863	1.68501	NONE	NONE	ClCG01G003900-ClCG01G003910
CHH_Chr01:4162400-4162599	hyper	9	2	15	0.0946602	0.310231	3.27731	NONE	NONE	ClCG01G003900-ClCG01G003910
CHH_Chr01:4181500-4181899	hyper	15	2	39	0.144833	0.314516	2.17158	NONE	NONE	ClCG01G003900-ClCG01G003910
CHH_Chr01:4220000-4220199	hypo	2	22	42	0.343548	0.174194	1.97222	NONE	NONE	ClCG01G003910-ClCG01G003920
CHH_Chr01:4272700-4273049	hypo	1	19	44	0.307336	0.100329	3.06328	NONE	NONE	ClCG01G003920-ClCG01G003950
CHH_Chr01:4291200-4291499	hyper	19	1	31	0.135338	0.398268	2.94276	NONE	NONE	ClCG01G003920-ClCG01G003950
CHH_Chr01:4319450-4319699	hypo	2	16	35	0.310289	0.125828	2.46598	NONE	NONE	ClCG01G003950-ClCG01G003970
CHH_Chr01:4385850-4386049	hypo	3	21	42	0.388966	0.229826	1.69243	ClCG01G004040	probable pectinesterase 68	NONE
CHH_Chr01:4397050-4397249	hypo	0	10	19	0.257143	0.0569106	4.51837	NONE	NONE	ClCG01G004060-ClCG01G004070
CHH_Chr01:4397550-4397949	hypo	5	40	92	0.315431	0.118018	2.67273	NONE	NONE	ClCG01G004060-ClCG01G004070
CHH_Chr01:4400100-4400299	hypo	0	9	34	0.311075	0.140541	2.21342	NONE	NONE	ClCG01G004060-ClCG01G004070
CHH_Chr01:4436150-4436599	hyper	18	0	47	0.159783	0.42807	2.67908	NONE	NONE	ClCG01G004090-ClCG01G004100
CHH_Chr01:4475250-4475649	hyper	18	3	35	0.0694952	0.240079	3.45462	NONE	NONE	ClCG01G004110-ClCG01G004130
CHH_Chr01:4481650-4481899	hyper	16	2	39	0.170597	0.329761	1.93298	NONE	NONE	ClCG01G004130-ClCG01G004140
CHH_Chr01:4496150-4496499	hyper	11	0	23	0.0692308	0.23993	3.46565	ClCG01G004160	uncharacterized protein LOC111021995	NONE
CHH_Chr01:4500850-4501099	hyper	18	5	43	0.0594901	0.34486	5.79693	ClCG01G004170	hypothetical protein TanjilG_00916	NONE
CHH_Chr01:4508100-4508349	hyper	14	1	41	0.144465	0.343091	2.3749	NONE	NONE	ClCG01G004180-ClCG01G004190
CHH_Chr01:4522550-4522799	hyper	7	1	18	0.0996094	0.257471	2.58481	ClCG01G004200	uncharacterized protein LOC111016204	NONE
CHH_Chr01:4524850-4525049	hyper	10	4	42	0.18097	0.334158	1.84648	NONE	NONE	ClCG01G004200-ClCG01G004210
CHH_Chr01:4571300-4571599	hyper	21	2	45	0.0820283	0.25	3.04773	NONE	NONE	ClCG01G004260-ClCG01G004270
CHH_Chr01:4580600-4580799	hypo	1	17	33	0.229675	0.0772358	2.97368	NONE	NONE	ClCG01G004260-ClCG01G004270
CHH_Chr01:4581550-4581799	hyper	11	3	21	0.158805	0.488281	3.07472	NONE	NONE	ClCG01G004260-ClCG01G004270
CHH_Chr01:4633300-4633499	hyper	7	0	27	0.0771605	0.231788	3.00397	NONE	NONE	ClCG01G004350-ClCG01G004360
CHH_Chr01:4639900-4640099	hyper	21	0	28	0.114551	0.375486	3.27789	NONE	NONE	ClCG01G004360-ClCG01G004370
CHH_Chr01:4663500-4663699	hyper	12	0	15	0.205696	0.48	2.33354	NONE	NONE	ClCG01G004390-ClCG01G004400
CHH_Chr01:4756800-4756999	hyper	8	2	17	0.162228	0.35119	2.1648	NONE	NONE	ClCG01G004450-ClCG01G004460
CHH_Chr01:4798050-4798349	hyper	12	2	33	0.273319	0.494305	1.80853	NONE	NONE	ClCG01G004490-ClCG01G004500
CHH_Chr01:4821750-4821949	hyper	7	1	24	0.135983	0.306767	2.25592	NONE	NONE	ClCG01G004510-ClCG01G004520
CHH_Chr01:4911600-4911799	hyper	7	3	18	0.198777	0.476489	2.39711	NONE	NONE	ClCG01G004600-ClCG01G004610
CHH_Chr01:4928300-4928499	hypo	7	18	44	0.411321	0.180527	2.27844	NONE	NONE	ClCG01G004610-ClCG01G004620
CHH_Chr01:4966000-4966249	hyper	12	9	28	0.122029	0.272727	2.23495	NONE	NONE	ClCG01G004660-ClCG01G004670
CHH_Chr01:4969200-4969549	hyper	14	0	29	0.0797342	0.259259	3.25154	NONE	NONE	ClCG01G004670-ClCG01G004680
CHH_Chr01:4985600-4985799	hypo	1	17	39	0.283082	0.128289	2.20659	NONE	NONE	ClCG01G004700-ClCG01G004710
CHH_Chr01:5007450-5007649	hyper	11	1	36	0.0932018	0.275648	2.95754	ClCG01G004730	stellacyanin-like	NONE
CHH_Chr01:5044650-5044849	hyper	11	0	37	0.187044	0.357022	1.90876	NONE	NONE	ClCG01G004780-ClCG01G004790
CHH_Chr01:5063550-5063749	hypo	0	9	12	0.226891	0.0521173	4.35347	ClCG01G004790	endoglucanase 4-like	NONE
CHH_Chr01:5093850-5094049	hypo	2	14	22	0.229114	0.0789474	2.90211	NONE	NONE	ClCG01G004800-ClCG01G004810
CHH_Chr01:509900-510249	hyper	13	2	27	0.0587467	0.237942	4.0503	NONE	NONE	ClCG01G000580-ClCG01G000590
CHH_Chr01:5120250-5120449	hyper	12	5	28	0.143805	0.3125	2.17308	NONE	NONE	ClCG01G004820-ClCG01G004830
CHH_Chr01:5122150-5122349	hyper	7	0	18	0.096463	0.278373	2.8858	NONE	NONE	ClCG01G004820-ClCG01G004830
CHH_Chr01:5180600-5180799	hyper	12	0	26	0.0972332	0.273752	2.81542	ClCG01G004900	probable LRR receptor-like serine/threonine-protein kinase At4g36180	NONE
CHH_Chr01:5240050-5240249	hyper	12	3	41	0.122429	0.289883	2.36777	NONE	NONE	ClCG01G004950-ClCG01G004960
CHH_Chr01:524500-524849	hypo	1	18	36	0.419426	0.212885	1.9702	NONE	NONE	ClCG01G000600-ClCG01G000610
CHH_Chr01:5282300-5282649	hyper	22	0	54	0.0868056	0.269918	3.10945	ClCG01G004980	probable LRR receptor-like serine/threonine-protein kinase At4g08850	NONE
CHH_Chr01:5309200-5309399	hyper	9	2	24	0.193277	0.348092	1.801	ClCG01G005010	uncharacterized protein LOC101216661	NONE
CHH_Chr01:5377750-5378049	hyper	19	2	45	0.190141	0.489982	2.57694	NONE	NONE	ClCG01G005070-ClCG01G005080
CHH_Chr01:5420100-5420399	hypo	12	9	32	0.337543	0.173154	1.94938	NONE	NONE	ClCG01G005120-ClCG01G005130
CHH_Chr01:5465800-5466049	hypo	2	26	56	0.387336	0.16763	2.31066	NONE	NONE	ClCG01G005150-ClCG01G005160
CHH_Chr01:5482100-5482399	hyper	22	5	38	0.0882883	0.331787	3.75799	NONE	NONE	ClCG01G005150-ClCG01G005160
CHH_Chr01:5496500-5496699	hyper	17	6	37	0.17509	0.434375	2.48086	NONE	NONE	ClCG01G005160-ClCG01G005170
CHH_Chr01:5527350-5527549	hyper	7	0	17	0.138987	0.294494	2.11886	NONE	NONE	ClCG01G005190-ClCG01G005200
CHH_Chr01:5543700-5543999	hyper	7	0	17	0.0295567	0.238372	8.06492	NONE	NONE	ClCG01G005200-ClCG01G005210
CHH_Chr01:5582300-5582499	hyper	12	1	24	0.103348	0.259386	2.50983	NONE	NONE	ClCG01G005240-ClCG01G005250
CHH_Chr01:5598000-5598299	hypo	0	20	32	0.307241	0.076006	4.04232	NONE	NONE	ClCG01G005260-ClCG01G005280
CHH_Chr01:5609750-5610049	hyper	24	2	62	0.150407	0.382581	2.54364	NONE	NONE	ClCG01G005280-ClCG01G005290
CHH_Chr01:5700700-5700949	hyper	12	4	39	0.102228	0.27454	2.68556	NONE	NONE	ClCG01G005340-ClCG01G005350
CHH_Chr01:5714500-5714849	hyper	22	10	67	0.204795	0.390671	1.90762	ClCG01G005350	MADS-box protein SOC1 isoform X1	NONE
CHH_Chr01:5722450-5722649	hypo	3	11	21	0.257812	0.04	6.44531	NONE	NONE	ClCG01G005350-ClCG01G005360
CHH_Chr01:5723050-5723249	hyper	8	1	22	0.0742574	0.30303	4.08081	NONE	NONE	ClCG01G005350-ClCG01G005360
CHH_Chr01:5804200-5804449	hyper	8	0	8	0	0.154242	15.4242	NONE	NONE	ClCG01G005420-ClCG01G005430
CHH_Chr01:5841550-5841749	hyper	15	1	34	0.0832328	0.242226	2.91022	NONE	NONE	ClCG01G005460-ClCG01G005470
CHH_Chr01:5842600-5842949	hyper	13	5	40	0.0810811	0.234811	2.896	NONE	NONE	ClCG01G005460-ClCG01G005470
CHH_Chr01:5926350-5926549	hypo	1	11	19	0.256944	0.1	2.56944	NONE	NONE	ClCG01G005530-ClCG01G005540
CHH_Chr01:6028800-6028999	hypo	0	12	16	0.192192	0.0332103	5.78712	ClCG01G005640	probable transcriptional regulator SLK2 isoform X2	NONE
CHH_Chr01:6049900-6050249	hyper	15	2	29	0.131737	0.378086	2.87002	NONE	NONE	ClCG01G005640-ClCG01G005650
CHH_Chr01:6090450-6090749	hypo	3	19	51	0.261787	0.0974771	2.68562	NONE	NONE	ClCG01G005660-ClCG01G005670
CHH_Chr01:6111600-6111949	hyper	27	3	57	0.200608	0.404145	2.0146	NONE	NONE	ClCG01G005680-ClCG01G005690
CHH_Chr01:6123800-6124199	hyper	32	8	81	0.227523	0.407878	1.79269	NONE	NONE	ClCG01G005690-ClCG01G005700
CHH_Chr01:6176400-6176749	hyper	16	8	43	0.157895	0.356265	2.25635	NONE	NONE	ClCG01G005710-ClCG01G005720
CHH_Chr01:6178800-6178999	hypo	0	8	17	0.272908	0.102004	2.67548	NONE	NONE	ClCG01G005710-ClCG01G005720
CHH_Chr01:6179500-6179749	hyper	27	4	67	0.217654	0.388889	1.78673	NONE	NONE	ClCG01G005710-ClCG01G005720
CHH_Chr01:6209300-6209649	hypo	4	39	64	0.257	0.0816506	3.14756	NONE	NONE	ClCG01G005720-ClCG01G005730
CHH_Chr01:6211650-6211949	hyper	15	3	38	0.192635	0.455598	2.36509	NONE	NONE	ClCG01G005720-ClCG01G005730
CHH_Chr01:6232500-6232699	hypo	0	8	22	0.365714	0.185567	1.97079	NONE	NONE	ClCG01G005740-ClCG01G005750
CHH_Chr01:6311100-6311349	hyper	22	1	43	0.137863	0.337618	2.44894	NONE	NONE	ClCG01G005790-ClCG01G005800
CHH_Chr01:6345450-6345649	hypo	1	10	38	0.230769	0.0799087	2.88791	NONE	NONE	ClCG01G005810-ClCG01G005820
CHH_Chr01:6362450-6362799	hypo	0	27	35	0.182609	0.0236626	7.7172	NONE	NONE	ClCG01G005810-ClCG01G005820
CHH_Chr01:6364950-6365149	hypo	0	10	14	0.320334	0.0924025	3.46673	NONE	NONE	ClCG01G005810-ClCG01G005820
CHH_Chr01:6374200-6374699	hypo	1	27	62	0.241956	0.0692124	3.49585	NONE	NONE	ClCG01G005820-ClCG01G005830
CHH_Chr01:6413200-6413449	hyper	17	11	56	0.1527	0.34555	2.26293	NONE	NONE	ClCG01G005830-ClCG01G005840
CHH_Chr01:6419950-6420349	hypo	1	35	68	0.270718	0.0316456	8.5547	NONE	NONE	ClCG01G005830-ClCG01G005840
CHH_Chr01:6446700-6446899	hyper	18	1	34	0.116364	0.320695	2.75597	NONE	NONE	ClCG01G005860-ClCG01G005870
CHH_Chr01:6512750-6513049	hyper	20	4	54	0.239038	0.392185	1.64068	NONE	NONE	ClCG01G005910-ClCG01G005920
CHH_Chr01:6514050-6514399	hypo	0	21	32	0.220833	0.023166	9.53264	NONE	NONE	ClCG01G005910-ClCG01G005920
CHH_Chr01:6554450-6554649	hypo	0	18	40	0.364256	0.209135	1.74173	NONE	NONE	ClCG01G005960-ClCG01G005970
CHH_Chr01:6610350-6610749	hyper	29	6	68	0.17095	0.387952	2.26939	NONE	NONE	ClCG01G005970-ClCG01G005980
CHH_Chr01:6618500-6618849	hyper	15	3	21	0.0315315	0.22943	7.27622	ClCG01G005980	uncharacterized PKHD-type hydroxylase At1g22950-like	NONE
CHH_Chr01:6626200-6626449	hyper	10	2	29	0.102041	0.259434	2.54245	NONE	NONE	ClCG01G005980-ClCG01G005990
CHH_Chr01:6676550-6676849	hyper	15	4	40	0.205746	0.417169	2.02759	NONE	NONE	ClCG01G006020-ClCG01G006030
CHH_Chr01:668550-668799	hyper	12	1	34	0.110807	0.300771	2.71437	NONE	NONE	ClCG01G000790-ClCG01G000800
CHH_Chr01:6702250-6702499	hyper	19	0	48	0.178044	0.416961	2.3419	NONE	NONE	ClCG01G006040-ClCG01G006050
CHH_Chr01:6725000-6725199	hyper	14	0	25	0.0287648	0.202299	7.03286	NONE	NONE	ClCG01G006050-ClCG01G006060
CHH_Chr01:6735200-6735499	hyper	25	4	41	0.156611	0.31068	1.98377	NONE	NONE	ClCG01G006050-ClCG01G006060
CHH_Chr01:6737400-6737749	hyper	33	5	83	0.205349	0.365889	1.7818	NONE	NONE	ClCG01G006050-ClCG01G006060
CHH_Chr01:6793600-6793799	hyper	8	6	27	0.202142	0.448276	2.21763	NONE	NONE	ClCG01G006070-ClCG01G006080
CHH_Chr01:6797350-6797549	hypo	0	20	29	0.199052	0.012605	15.7915	NONE	NONE	ClCG01G006070-ClCG01G006080
CHH_Chr01:6812200-6812449	hypo	0	10	36	0.273913	0.11619	2.35745	NONE	NONE	ClCG01G006090-ClCG01G006100
CHH_Chr01:6853300-6853499	hypo	0	19	29	0.227603	0.0666667	3.41404	NONE	NONE	ClCG01G006140-ClCG01G006150
CHH_Chr01:6856000-6856349	hyper	19	0	29	0.11223	0.353206	3.14715	NONE	NONE	ClCG01G006140-ClCG01G006150
CHH_Chr01:6887800-6888149	hyper	24	0	49	0.12376	0.383666	3.10008	NONE	NONE	ClCG01G006160-ClCG01G006170
CHH_Chr01:6898650-6898949	hyper	15	3	45	0.116716	0.289493	2.48033	NONE	NONE	ClCG01G006170-ClCG01G006180
CHH_Chr01:6910950-6911149	hypo	2	13	27	0.248062	0.08742	2.83759	NONE	NONE	ClCG01G006190-ClCG01G006200
CHH_Chr01:6914950-6915299	hypo	2	16	29	0.371795	0.115385	3.22222	NONE	NONE	ClCG01G006190-ClCG01G006200
CHH_Chr01:6920400-6920599	hypo	4	18	31	0.275	0.117166	2.34709	NONE	NONE	ClCG01G006200-ClCG01G006230
CHH_Chr01:6999550-6999799	hypo	2	17	32	0.373967	0.221925	1.6851	NONE	NONE	ClCG01G006280-ClCG01G006290
CHH_Chr01:7009950-7010249	hyper	33	0	65	0.128102	0.344828	2.69181	NONE	NONE	ClCG01G006290-ClCG01G006300
CHH_Chr01:7023600-7023799	hypo	1	8	15	0.192901	0.0409091	4.71536	NONE	NONE	ClCG01G006300-ClCG01G006310
CHH_Chr01:7026650-7026849	hyper	11	1	21	0.226415	0.452229	1.99735	NONE	NONE	ClCG01G006300-ClCG01G006310
CHH_Chr01:7037250-7037549	hyper	13	3	40	0.136659	0.321033	2.34915	NONE	NONE	ClCG01G006310-ClCG01G006320
CHH_Chr01:7054400-7054599	hypo	2	7	14	0.206367	0.0497925	4.14453	NONE	NONE	ClCG01G006320-ClCG01G006330
CHH_Chr01:7055650-7055849	hyper	13	4	33	0.158895	0.318966	2.0074	NONE	NONE	ClCG01G006320-ClCG01G006330
CHH_Chr01:7057900-7058199	hyper	12	0	38	0.0811966	0.235679	2.90258	NONE	NONE	ClCG01G006320-ClCG01G006330
CHH_Chr01:7076200-7076449	hyper	32	1	38	0.0487106	0.331536	6.80625	ClCG01G006350	uncharacterized protein LOC103504553	NONE
CHH_Chr01:7084300-7084499	hypo	0	15	32	0.287975	0.129259	2.2279	NONE	NONE	ClCG01G006350-ClCG01G006360
CHH_Chr01:7103750-7103949	hyper	8	1	17	0.0782313	0.283422	3.62288	NONE	NONE	ClCG01G006350-ClCG01G006360
CHH_Chr01:7137450-7137699	hypo	2	10	24	0.285714	0.0993377	2.87619	NONE	NONE	ClCG01G006370-ClCG01G006380
CHH_Chr01:7156800-7157099	hypo	2	31	56	0.25072	0.0988701	2.53586	NONE	NONE	ClCG01G006370-ClCG01G006380
CHH_Chr01:7180300-7180499	hyper	7	2	13	0.0614973	0.229706	3.73523	ClCG01G006380	phosphoglucomutase, cytoplasmic isoform X1	NONE
CHH_Chr01:7203450-7203649	hyper	10	0	29	0.157522	0.319171	2.0262	NONE	NONE	ClCG01G006400-ClCG01G006410
CHH_Chr01:7211050-7211349	hypo	3	22	80	0.384804	0.192126	2.00287	NONE	NONE	ClCG01G006400-ClCG01G006410
CHH_Chr01:7242000-7242249	hypo	2	34	83	0.431743	0.206544	2.09032	NONE	NONE	ClCG01G006430-ClCG01G006440
CHH_Chr01:7280750-7281049	hyper	22	3	58	0.160204	0.398126	2.48512	NONE	NONE	ClCG01G006440-ClCG01G006450
CHH_Chr01:7340000-7340199	hyper	16	3	52	0.265248	0.461272	1.73902	NONE	NONE	ClCG01G006510-ClCG01G006520
CHH_Chr01:7340400-7340599	hyper	16	6	36	0.257261	0.497409	1.93348	NONE	NONE	ClCG01G006510-ClCG01G006520
CHH_Chr01:7350200-7350449	hyper	19	0	54	0.210884	0.422695	2.00439	NONE	NONE	ClCG01G006510-ClCG01G006520
CHH_Chr01:7377050-7377299	hyper	10	0	29	0.175501	0.391129	2.22865	NONE	NONE	ClCG01G006530-ClCG01G006540
CHH_Chr01:7475800-7475999	hypo	1	7	12	0.353191	0.134146	2.63288	NONE	NONE	ClCG01G006630-ClCG01G006640
CHH_Chr01:7504450-7504649	hyper	7	0	13	0.115732	0.28223	2.43864	NONE	NONE	ClCG01G006640-ClCG01G006650
CHH_Chr01:7508000-7508199	hyper	18	3	37	0.192604	0.346561	1.79934	NONE	NONE	ClCG01G006640-ClCG01G006650
CHH_Chr01:7513300-7513549	hyper	13	2	38	0.146552	0.302326	2.06293	NONE	NONE	ClCG01G006640-ClCG01G006650
CHH_Chr01:7523100-7523599	hypo	4	36	87	0.38481	0.194489	1.97857	NONE	NONE	ClCG01G006650-ClCG01G006660
CHH_Chr01:7534500-7534749	hypo	2	23	41	0.366594	0.168874	2.17081	NONE	NONE	ClCG01G006650-ClCG01G006660
CHH_Chr01:755300-755599	hyper	22	1	55	0.0575843	0.225857	3.92219	NONE	NONE	ClCG01G000870-ClCG01G000880
CHH_Chr01:7553950-7554349	hyper	21	1	44	0.142202	0.300926	2.11619	NONE	NONE	ClCG01G006670-ClCG01G006680
CHH_Chr01:7614000-7614199	hyper	9	0	29	0.100358	0.252924	2.52021	NONE	NONE	ClCG01G006700-ClCG01G006710
CHH_Chr01:7636050-7636249	hypo	1	16	31	0.298182	0.137741	2.1648	NONE	NONE	ClCG01G006710-ClCG01G006720
CHH_Chr01:7641450-7641649	hyper	19	0	28	0.167364	0.568182	3.39489	NONE	NONE	ClCG01G006710-ClCG01G006720
CHH_Chr01:7652400-7652599	hypo	1	34	67	0.527374	0.253886	2.07721	NONE	NONE	ClCG01G006710-ClCG01G006720
CHH_Chr01:7661650-7661849	hypo	0	7	22	0.326754	0.15444	2.11573	NONE	NONE	ClCG01G006710-ClCG01G006720
CHH_Chr01:7693650-7693949	hyper	17	2	39	0.0603567	0.259601	4.30111	NONE	NONE	ClCG01G006730-ClCG01G006740
CHH_Chr01:7708650-7708949	hyper	19	4	50	0.291667	0.550588	1.88773	NONE	NONE	ClCG01G006750-ClCG01G006760
CHH_Chr01:7710000-7710199	hyper	7	0	19	0.0957447	0.265597	2.77401	NONE	NONE	ClCG01G006750-ClCG01G006760
CHH_Chr01:7720050-7720349	hyper	18	3	45	0.184319	0.402044	2.18124	NONE	NONE	ClCG01G006750-ClCG01G006760
CHH_Chr01:7753100-7753299	hyper	11	2	24	0.081862	0.318627	3.89225	NONE	NONE	ClCG01G006770-ClCG01G006780
CHH_Chr01:7788950-7789199	hypo	0	17	36	0.172209	0.0183908	9.36387	NONE	NONE	ClCG01G006770-ClCG01G006780
CHH_Chr01:7817000-7817349	hypo	1	31	79	0.334098	0.165496	2.01877	NONE	NONE	ClCG01G006780-ClCG01G006790
CHH_Chr01:7844200-7844399	hyper	11	3	29	0.248815	0.597122	2.39986	NONE	NONE	ClCG01G006800-ClCG01G006810
CHH_Chr01:7845250-7845449	hyper	14	4	35	0.148282	0.30086	2.02897	NONE	NONE	ClCG01G006800-ClCG01G006810
CHH_Chr01:7861450-7861649	hyper	7	1	24	0.160059	0.380952	2.38008	NONE	NONE	ClCG01G006800-ClCG01G006810
CHH_Chr01:7863350-7863599	hypo	0	14	22	0.391304	0.0841121	4.65217	NONE	NONE	ClCG01G006800-ClCG01G006810
CHH_Chr01:7894950-7895149	hyper	7	1	21	0.188446	0.412073	2.1867	NONE	NONE	ClCG01G006820-ClCG01G006830
CHH_Chr01:7903750-7904049	hyper	14	3	26	0.13172	0.282392	2.14387	NONE	NONE	ClCG01G006830-ClCG01G006840
CHH_Chr01:7916400-7916599	hypo	0	19	36	0.259259	0.0811744	3.19385	ClCG01G006840	AIG1-type guanine nucleotide-binding (G) domain containing protein	NONE
CHH_Chr01:7935550-7935749	hyper	8	1	19	0.0563565	0.290749	5.1591	NONE	NONE	ClCG01G006850-ClCG01G006860
CHH_Chr01:7973800-7973999	hypo	0	10	37	0.28952	0.130942	2.21106	NONE	NONE	ClCG01G006860-ClCG01G006870
CHH_Chr01:7978200-7978499	hypo	5	30	62	0.40932	0.188804	2.16797	NONE	NONE	ClCG01G006860-ClCG01G006870
CHH_Chr01:8006750-8006949	hypo	1	17	42	0.264849	0.10419	2.54198	NONE	NONE	ClCG01G006880-ClCG01G006890
CHH_Chr01:8019050-8019249	hypo	2	12	25	0.250896	0.0794979	3.15601	NONE	NONE	ClCG01G006890-ClCG01G006900
CHH_Chr01:8053750-8053949	hyper	21	3	45	0.306024	0.579487	1.8936	NONE	NONE	ClCG01G006940-ClCG01G006950
CHH_Chr01:8116800-8116999	hypo	0	17	30	0.364734	0.100811	3.618	NONE	NONE	ClCG01G007030-ClCG01G007040
CHH_Chr01:8151150-8151399	hyper	18	3	42	0.12749	0.288203	2.26059	NONE	NONE	ClCG01G007080-ClCG01G007090
CHH_Chr01:8157750-8158099	hyper	20	3	45	0.0633609	0.254509	4.01682	NONE	NONE	ClCG01G007080-ClCG01G007090
CHH_Chr01:8180850-8181049	hyper	15	5	46	0.1917	0.487124	2.54108	NONE	NONE	ClCG01G007100-ClCG01G007110
CHH_Chr01:8204350-8204599	hyper	19	3	50	0.258763	0.450479	1.7409	NONE	NONE	ClCG01G007130-ClCG01G007140
CHH_Chr01:8240700-8240899	hyper	14	2	28	0.293634	0.552511	1.88163	NONE	NONE	ClCG01G007160-ClCG01G007170
CHH_Chr01:8297100-8297299	hyper	21	1	42	0.222603	0.406429	1.82581	NONE	NONE	ClCG01G007230-ClCG01G007240
CHH_Chr01:8305050-8305399	hypo	0	19	24	0.234631	0.0276498	8.48583	NONE	NONE	ClCG01G007250-ClCG01G007260
CHH_Chr01:8330000-8330249	hyper	22	4	48	0.108199	0.335433	3.10016	NONE	NONE	ClCG01G007280-ClCG01G007290
CHH_Chr01:8363750-8364149	hyper	32	8	71	0.152514	0.405517	2.65888	ClCG01G007330	_	NONE
CHH_Chr01:8370250-8370549	hypo	1	27	67	0.268872	0.097931	2.74553	NONE	NONE	ClCG01G007330-ClCG01G007340
CHH_Chr01:8384650-8384849	hyper	8	5	15	0.154122	0.305031	1.97916	NONE	NONE	ClCG01G007350-ClCG01G007360
CHH_Chr01:8401300-8401499	hypo	1	12	28	0.30363	0.132988	2.28314	NONE	NONE	ClCG01G007380-ClCG01G007390
CHH_Chr01:8438150-8438349	hyper	7	1	17	0.0806962	0.251979	3.12256	NONE	NONE	ClCG01G007430-ClCG01G007440
CHH_Chr01:8451750-8451999	hypo	3	19	40	0.212766	0.0560876	3.79346	NONE	NONE	ClCG01G007430-ClCG01G007440
CHH_Chr01:8522150-8522599	hypo	1	44	90	0.371984	0.199508	1.86451	NONE	NONE	ClCG01G007490-ClCG01G007500
CHH_Chr01:8577200-8577399	hypo	0	12	34	0.555556	0.229508	2.42063	NONE	NONE	ClCG01G007520-ClCG01G007530
CHH_Chr01:8577750-8577949	hyper	21	3	45	0.200908	0.364787	1.81569	NONE	NONE	ClCG01G007520-ClCG01G007530
CHH_Chr01:8606200-8606399	hyper	10	7	27	0.167131	0.372549	2.22908	NONE	NONE	ClCG01G007550-ClCG01G007560
CHH_Chr01:8610100-8610499	hyper	25	0	44	0.212791	0.394899	1.85581	NONE	NONE	ClCG01G007550-ClCG01G007560
CHH_Chr01:8611850-8612049	hyper	17	6	55	0.118306	0.334315	2.82584	NONE	NONE	ClCG01G007550-ClCG01G007560
CHH_Chr01:8644000-8645049	hyper	49	7	153	0.0890777	0.243639	2.73513	NONE	NONE	ClCG01G007580-ClCG01G007590
CHH_Chr01:8648950-8649149	hyper	13	7	41	0.24263	0.5	2.06075	NONE	NONE	ClCG01G007580-ClCG01G007590
CHH_Chr01:8649150-8649349	hypo	4	24	56	0.417085	0.260456	1.60136	NONE	NONE	ClCG01G007580-ClCG01G007590
CHH_Chr01:8668100-8668349	hyper	24	5	60	0.219081	0.489218	2.23304	NONE	NONE	ClCG01G007590-ClCG01G007600
CHH_Chr01:8668650-8668849	hypo	1	17	39	0.391304	0.183767	2.12935	NONE	NONE	ClCG01G007590-ClCG01G007600
CHH_Chr01:8677000-8677349	hypo	0	11	13	0.470588	0	47.0588	NONE	NONE	ClCG01G007590-ClCG01G007600
CHH_Chr01:8677400-8677699	hyper	12	2	19	0.126214	0.291429	2.30901	NONE	NONE	ClCG01G007590-ClCG01G007600
CHH_Chr01:8679400-8679599	hyper	17	0	30	0.0702988	0.25183	3.58228	NONE	NONE	ClCG01G007590-ClCG01G007600
CHH_Chr01:8717500-8717699	hyper	16	8	33	0.148438	0.364372	2.45472	ClCG01G007630	uncharacterized protein LOC101214809	NONE
CHH_Chr01:8730000-8730199	hyper	10	0	20	0.142672	0.297125	2.08257	NONE	NONE	ClCG01G007630-ClCG01G007640
CHH_Chr01:8730400-8730599	hypo	2	10	27	0.439394	0.203333	2.16095	NONE	NONE	ClCG01G007630-ClCG01G007640
CHH_Chr01:8731000-8731199	hyper	18	2	37	0.160648	0.383948	2.39	NONE	NONE	ClCG01G007630-ClCG01G007640
CHH_Chr01:8745050-8745649	hyper	42	6	109	0.157498	0.318048	2.01938	NONE	NONE	ClCG01G007650-ClCG01G007660
CHH_Chr01:8762900-8763149	hypo	9	20	42	0.440072	0.123967	3.54991	NONE	NONE	ClCG01G007660-ClCG01G007670
CHH_Chr01:8765600-8765849	hyper	14	2	30	0.095941	0.255882	2.66708	NONE	NONE	ClCG01G007660-ClCG01G007670
CHH_Chr01:8787800-8787999	hypo	1	19	37	0.273333	0.0968586	2.82198	NONE	NONE	ClCG01G007690-ClCG01G007700
CHH_Chr01:8790050-8790299	hyper	15	5	33	0.120041	0.461353	3.8433	NONE	NONE	ClCG01G007690-ClCG01G007700
CHH_Chr01:8791650-8791849	hyper	7	4	15	0.248619	0.589147	2.36968	NONE	NONE	ClCG01G007690-ClCG01G007700
CHH_Chr01:8801900-8802149	hyper	13	5	31	0.0878049	0.238839	2.72011	ClCG01G007710	_	NONE
CHH_Chr01:8805750-8805949	hypo	1	7	13	0.326996	0.117216	2.78969	ClCG01G007710	_	NONE
CHH_Chr01:8807100-8807399	hypo	5	34	64	0.417054	0.228675	1.82378	ClCG01G007710	_	NONE
CHH_Chr01:8824000-8824399	hyper	18	0	25	0.0808081	0.443333	5.48625	NONE	NONE	ClCG01G007720-ClCG01G007730
CHH_Chr01:8824350-8824599	hypo	2	18	29	0.437018	0.225806	1.93537	NONE	NONE	ClCG01G007720-ClCG01G007730
CHH_Chr01:8825550-8825899	hyper	16	4	42	0.0639731	0.228395	3.57018	NONE	NONE	ClCG01G007720-ClCG01G007730
CHH_Chr01:8828050-8828349	hyper	13	1	28	0.044293	0.307551	6.94355	NONE	NONE	ClCG01G007720-ClCG01G007730
CHH_Chr01:8870100-8870299	hyper	9	0	34	0.120638	0.273154	2.26424	NONE	NONE	ClCG01G007780-ClCG01G007790
CHH_Chr01:8913100-8913349	hyper	14	0	33	0.102246	0.260563	2.54839	NONE	NONE	ClCG01G007820-ClCG01G007830
CHH_Chr01:8914000-8914299	hypo	0	14	31	0.299625	0.0954861	3.1379	NONE	NONE	ClCG01G007820-ClCG01G007830
CHH_Chr01:8961050-8961399	hyper	32	4	66	0.110169	0.362705	3.29224	NONE	NONE	ClCG01G007850-ClCG01G007860
CHH_Chr01:8993750-8994049	hyper	9	0	21	0.0434211	0.252174	5.80764	NONE	NONE	ClCG01G007870-ClCG01G007880
CHH_Chr01:8999200-8999549	hyper	18	3	30	0.0536131	0.325103	6.06388	NONE	NONE	ClCG01G007870-ClCG01G007880
CHH_Chr01:9033600-9033849	hypo	0	13	36	0.3397	0.14	2.42643	NONE	NONE	ClCG01G007880-ClCG01G007890
CHH_Chr01:9049700-9049899	hyper	12	7	42	0.182596	0.400922	2.19567	NONE	NONE	ClCG01G007890-ClCG01G007900
CHH_Chr01:9073650-9073949	hyper	10	0	20	0.0507757	0.255639	5.03467	ClCG01G007920	ATP-dependent DNA helicase At3g02060, chloroplastic	NONE
CHH_Chr01:9099500-9099699	hyper	13	4	30	0.128571	0.330296	2.56897	NONE	NONE	ClCG01G007940-ClCG01G007950
CHH_Chr01:9105500-9105699	hypo	1	22	37	0.328302	0.118056	2.78091	NONE	NONE	ClCG01G007940-ClCG01G007950
CHH_Chr01:911000-911349	hyper	18	10	46	0.108718	0.297297	2.73457	NONE	NONE	ClCG01G001030-ClCG01G001060
CHH_Chr01:9117650-9117899	hyper	16	1	31	0.0888325	0.263011	2.96075	NONE	NONE	ClCG01G007950-ClCG01G007960
CHH_Chr01:916850-917049	hypo	2	18	43	0.280303	0.130039	2.15553	NONE	NONE	ClCG01G001060-ClCG01G001070
CHH_Chr01:9231950-9232149	hypo	4	16	50	0.298264	0.132632	2.24881	NONE	NONE	ClCG01G008040-ClCG01G008050
CHH_Chr01:9260850-9261149	hypo	3	39	65	0.406968	0.23852	1.70622	NONE	NONE	ClCG01G008050-ClCG01G008060
CHH_Chr01:9283550-9283899	hypo	3	19	56	0.282222	0.113108	2.49516	NONE	NONE	ClCG01G008080-ClCG01G008090
CHH_Chr01:9302450-9302649	hyper	8	1	22	0.115543	0.313539	2.71361	NONE	NONE	ClCG01G008080-ClCG01G008090
CHH_Chr01:9324550-9324899	hypo	0	34	44	0.172869	0	17.2869	ClCG01G008100	probable prefoldin subunit 5	NONE
CHH_Chr01:9330400-9330749	hyper	15	1	30	0.0208748	0.178363	8.54442	NONE	NONE	ClCG01G008100-ClCG01G008110
CHH_Chr01:9342750-9342949	hyper	12	1	25	0.221636	0.492958	2.22418	NONE	NONE	ClCG01G008110-ClCG01G008120
CHH_Chr01:9345600-9345799	hypo	0	8	18	0.23138	0.0599369	3.8604	NONE	NONE	ClCG01G008110-ClCG01G008120
CHH_Chr01:9361400-9361899	hyper	29	1	89	0.119561	0.285801	2.39042	NONE	NONE	ClCG01G008120-ClCG01G008130
CHH_Chr01:9385750-9385949	hyper	9	2	27	0.0918079	0.264706	2.88326	NONE	NONE	ClCG01G008160-ClCG01G008170
CHH_Chr01:9393700-9393899	hypo	0	11	25	0.390187	0.136778	2.8527	NONE	NONE	ClCG01G008160-ClCG01G008170
CHH_Chr01:9393950-9394199	hyper	18	2	55	0.186327	0.385143	2.06703	NONE	NONE	ClCG01G008160-ClCG01G008170
CHH_Chr01:9410600-9410799	hyper	15	6	40	0.185027	0.357349	1.93134	NONE	NONE	ClCG01G008170-ClCG01G008180
CHH_Chr01:9412550-9412799	hypo	2	21	49	0.669243	0.265758	2.51824	NONE	NONE	ClCG01G008170-ClCG01G008180
CHH_Chr01:9414000-9414199	hyper	16	3	31	0.171123	0.332353	1.94219	NONE	NONE	ClCG01G008170-ClCG01G008180
CHH_Chr01:9414450-9414699	hyper	15	2	25	0.109589	0.285714	2.60714	NONE	NONE	ClCG01G008170-ClCG01G008180
CHH_Chr01:9422050-9422249	hyper	12	4	26	0.0953347	0.269702	2.829	NONE	NONE	ClCG01G008170-ClCG01G008180
CHH_Chr01:9426550-9426999	hyper	27	5	80	0.205018	0.493827	2.4087	NONE	NONE	ClCG01G008170-ClCG01G008180
CHH_Chr01:9427250-9427449	hypo	1	16	39	0.338164	0.179598	1.8829	NONE	NONE	ClCG01G008170-ClCG01G008180
CHH_Chr01:9438000-9438199	hyper	9	2	30	0.167035	0.3657	2.18936	NONE	NONE	ClCG01G008170-ClCG01G008180
CHH_Chr01:9439050-9439299	hyper	21	13	48	0.168455	0.321976	1.91135	NONE	NONE	ClCG01G008170-ClCG01G008180
CHH_Chr01:9446500-9446699	hypo	3	21	44	0.547945	0.263158	2.08219	NONE	NONE	ClCG01G008170-ClCG01G008180
CHH_Chr01:9523450-9523699	hypo	3	8	36	0.274336	0.108744	2.52276	NONE	NONE	ClCG01G008220-ClCG01G008230
CHH_Chr01:9543900-9544099	hypo	1	10	30	0.346561	0.138655	2.49944	NONE	NONE	ClCG01G008230-ClCG01G008240
CHH_Chr01:9544100-9544299	hyper	10	1	14	0.124444	0.3	2.41071	NONE	NONE	ClCG01G008230-ClCG01G008240
CHH_Chr01:9599300-9599499	hyper	19	6	48	0.228102	0.459276	2.01347	NONE	NONE	ClCG01G008280-ClCG01G008290
CHH_Chr01:9641150-9641449	hyper	30	0	40	0.0681319	0.240793	3.53422	NONE	NONE	ClCG01G008310-ClCG01G008320
CHH_Chr01:9654450-9654649	hyper	9	1	23	0.160643	0.340122	2.11726	NONE	NONE	ClCG01G008310-ClCG01G008320
CHH_Chr01:9659700-9660049	hypo	2	32	62	0.31127	0.151982	2.04807	NONE	NONE	ClCG01G008310-ClCG01G008320
CHH_Chr01:9674600-9674799	hyper	13	3	34	0.155756	0.313305	2.01151	NONE	NONE	ClCG01G008310-ClCG01G008320
CHH_Chr01:9675150-9675349	hyper	16	2	42	0.174419	0.412752	2.36644	NONE	NONE	ClCG01G008310-ClCG01G008320
CHH_Chr01:9676950-9677249	hypo	0	17	28	0.176413	0.0200472	8.79991	NONE	NONE	ClCG01G008310-ClCG01G008320
CHH_Chr01:9678450-9678799	hyper	14	4	37	0.197321	0.5	2.53394	NONE	NONE	ClCG01G008310-ClCG01G008320
CHH_Chr01:9693350-9693549	hypo	1	9	19	0.222222	0.0698467	3.18157	NONE	NONE	ClCG01G008310-ClCG01G008320
CHH_Chr01:9701200-9701449	hypo	1	22	51	0.314745	0.151703	2.07475	NONE	NONE	ClCG01G008320-ClCG01G008330
CHH_Chr01:9709000-9709599	hyper	45	7	87	0.174153	0.406323	2.33313	NONE	NONE	ClCG01G008330-ClCG01G008340
CHH_Chr01:9721800-9722149	hyper	18	5	55	0.0989933	0.276553	2.79366	NONE	NONE	ClCG01G008340-ClCG01G008350
CHH_Chr01:9747400-9747599	hyper	13	7	39	0.193291	0.378307	1.95719	NONE	NONE	ClCG01G008350-ClCG01G008360
CHH_Chr01:9750850-9751049	hypo	2	13	37	0.201629	0.0435606	4.62871	NONE	NONE	ClCG01G008350-ClCG01G008360
CHH_Chr01:9766450-9766749	hyper	19	4	45	0.158055	0.331963	2.1003	NONE	NONE	ClCG01G008350-ClCG01G008360
CHH_Chr01:9819700-9819899	hyper	8	0	13	0.116809	0.269531	2.30745	NONE	NONE	ClCG01G008380-ClCG01G008390
CHH_Chr01:9825450-9825649	hypo	0	9	15	0.44958	0.0849858	5.29006	NONE	NONE	ClCG01G008380-ClCG01G008390
CHH_Chr01:9827900-9828099	hypo	0	18	27	0.514071	0.224719	2.28762	NONE	NONE	ClCG01G008380-ClCG01G008390
CHH_Chr01:9831600-9831899	hyper	24	3	45	0.116838	0.27087	2.31833	NONE	NONE	ClCG01G008390-ClCG01G008400
CHH_Chr01:9844500-9844849	hypo	0	21	30	0.287532	0.04158	6.91514	NONE	NONE	ClCG01G008390-ClCG01G008400
CHH_Chr01:9846400-9846599	hypo	1	10	33	0.345703	0.157252	2.1984	NONE	NONE	ClCG01G008390-ClCG01G008400
CHH_Chr01:9865600-9865849	hypo	0	15	54	0.235624	0.0665163	3.54235	NONE	NONE	ClCG01G008410-ClCG01G008420
CHH_Chr01:9910400-9910649	hyper	11	0	28	0.0950119	0.30749	3.23633	NONE	NONE	ClCG01G008420-ClCG01G008430
CHH_Chr01:9915950-9916199	hypo	1	16	39	0.241798	0.091047	2.65575	NONE	NONE	ClCG01G008430-ClCG01G008440
CHH_Chr01:9954800-9954999	hypo	0	12	23	0.224551	0.0274841	8.1702	NONE	NONE	ClCG01G008440-ClCG01G008450
CHH_Chr01:9972200-9972399	hyper	13	3	33	0.156863	0.357303	2.27781	NONE	NONE	ClCG01G008440-ClCG01G008450
CHH_Chr01:9972450-9972649	hypo	3	12	20	0.265306	0.114416	2.31878	NONE	NONE	ClCG01G008440-ClCG01G008450
CHH_Chr02:10020300-10020649	hyper	29	5	76	0.201476	0.360398	1.78879	NONE	NONE	ClCG02G008050-ClCG02G008060
CHH_Chr02:10022750-10022949	hypo	0	9	24	0.347032	0.160051	2.16826	NONE	NONE	ClCG02G008050-ClCG02G008060
CHH_Chr02:10027300-10027599	hyper	21	3	39	0.113772	0.268769	2.36234	NONE	NONE	ClCG02G008050-ClCG02G008060
CHH_Chr02:10035250-10035449	hypo	0	10	20	0.241379	0.053719	4.49337	NONE	NONE	ClCG02G008050-ClCG02G008060
CHH_Chr02:10047250-10047449	hyper	12	2	29	0.109402	0.275563	2.51882	NONE	NONE	ClCG02G008060-ClCG02G008070
CHH_Chr02:10050800-10050999	hyper	14	3	32	0.116477	0.278846	2.394	NONE	NONE	ClCG02G008060-ClCG02G008070
CHH_Chr02:10069750-10069949	hyper	10	1	28	0.24812	0.494186	1.99172	NONE	NONE	ClCG02G008060-ClCG02G008070
CHH_Chr02:10088050-10088299	hyper	18	4	47	0.134731	0.300557	2.2308	NONE	NONE	ClCG02G008070-ClCG02G008080
CHH_Chr02:10092700-10092949	hypo	0	14	24	0.420469	0.180952	2.32364	NONE	NONE	ClCG02G008070-ClCG02G008080
CHH_Chr02:10108600-10108799	hyper	7	0	17	0.133813	0.348425	2.60382	NONE	NONE	ClCG02G008070-ClCG02G008080
CHH_Chr02:10110050-10110649	hypo	4	32	88	0.363243	0.213046	1.70499	NONE	NONE	ClCG02G008070-ClCG02G008080
CHH_Chr02:10146700-10146899	hyper	8	0	24	0.12069	0.296791	2.45913	NONE	NONE	ClCG02G008070-ClCG02G008080
CHH_Chr02:10162700-10162899	hypo	1	13	20	0.26893	0.065	4.13738	NONE	NONE	ClCG02G008080-ClCG02G008090
CHH_Chr02:10165550-10165949	hyper	23	5	50	0.0839793	0.248307	2.95676	NONE	NONE	ClCG02G008080-ClCG02G008090
CHH_Chr02:10192450-10192649	hyper	11	3	22	0.114286	0.282132	2.46865	NONE	NONE	ClCG02G008090-ClCG02G008100
CHH_Chr02:10197300-10197599	hypo	1	25	43	0.268924	0.114754	2.34348	NONE	NONE	ClCG02G008100-ClCG02G008110
CHH_Chr02:10200600-10200849	hyper	17	2	50	0.127507	0.282497	2.21554	NONE	NONE	ClCG02G008100-ClCG02G008110
CHH_Chr02:10218350-10218549	hyper	20	4	44	0.14374	0.341731	2.37742	NONE	NONE	ClCG02G008110-ClCG02G008120
CHH_Chr02:10219350-10219699	hypo	3	25	47	0.248031	0.0950495	2.6095	NONE	NONE	ClCG02G008110-ClCG02G008120
CHH_Chr02:10220100-10220349	hyper	13	1	35	0.177874	0.333333	1.87398	NONE	NONE	ClCG02G008110-ClCG02G008120
CHH_Chr02:10265550-10265799	hypo	2	10	18	0.231111	0.0629371	3.6721	NONE	NONE	ClCG02G008140-ClCG02G008150
CHH_Chr02:10285350-10285599	hypo	2	14	35	0.25	0.0943396	2.65	NONE	NONE	ClCG02G008140-ClCG02G008150
CHH_Chr02:10322050-10322499	hypo	3	28	42	0.207022	0.0348101	5.94717	NONE	NONE	ClCG02G008150-ClCG02G008160
CHH_Chr02:10379450-10379749	hypo	1	18	23	0.254111	0.0621118	4.09118	NONE	NONE	ClCG02G008170-ClCG02G008180
CHH_Chr02:10403000-10403199	hyper	9	0	27	0.321659	0.57839	1.79815	NONE	NONE	ClCG02G008190-ClCG02G008200
CHH_Chr02:10424250-10424449	hyper	9	5	27	0.136	0.365759	2.6894	NONE	NONE	ClCG02G008190-ClCG02G008200
CHH_Chr02:10439200-10439699	hyper	35	5	66	0.0684755	0.228535	3.33748	NONE	NONE	ClCG02G008200-ClCG02G008210
CHH_Chr02:1044250-1044499	hyper	9	2	22	0.146617	0.336207	2.2931	NONE	NONE	ClCG02G000890-ClCG02G000900
CHH_Chr02:10455400-10455799	hypo	1	29	55	0.260586	0.105442	2.47137	NONE	NONE	ClCG02G008210-ClCG02G008220
CHH_Chr02:10458450-10458649	hyper	11	3	27	0.12926	0.279492	2.16225	NONE	NONE	ClCG02G008210-ClCG02G008220
CHH_Chr02:10471750-10472049	hypo	1	11	18	0.22963	0.0785714	2.92256	NONE	NONE	ClCG02G008220-ClCG02G008230
CHH_Chr02:10482800-10483099	hyper	12	3	49	0.163704	0.377088	2.30347	NONE	NONE	ClCG02G008220-ClCG02G008230
CHH_Chr02:10490400-10490599	hyper	11	4	33	0.123529	0.286207	2.31691	NONE	NONE	ClCG02G008220-ClCG02G008230
CHH_Chr02:10508300-10508649	hyper	14	6	33	0.140994	0.311688	2.21064	NONE	NONE	ClCG02G008240-ClCG02G008250
CHH_Chr02:10513350-10513549	hypo	2	8	21	0.216643	0.0483271	4.48284	NONE	NONE	ClCG02G008240-ClCG02G008250
CHH_Chr02:1053050-1053249	hypo	2	10	26	0.293388	0.0662651	4.4275	NONE	NONE	ClCG02G000900-ClCG02G000910
CHH_Chr02:1054700-1055049	hypo	1	22	64	0.275215	0.087242	3.15462	NONE	NONE	ClCG02G000900-ClCG02G000910
CHH_Chr02:10568500-10568849	hypo	2	24	41	0.208385	0.0559242	3.7262	NONE	NONE	ClCG02G008250-ClCG02G008260
CHH_Chr02:10594750-10594999	hypo	8	24	56	0.340511	0.122682	2.77556	NONE	NONE	ClCG02G008250-ClCG02G008260
CHH_Chr02:1062650-1062849	hyper	7	1	13	0.120588	0.417969	3.46608	NONE	NONE	ClCG02G000900-ClCG02G000910
CHH_Chr02:10636250-10636449	hypo	1	9	12	0.190476	0.0310559	6.13333	NONE	NONE	ClCG02G008280-ClCG02G008290
CHH_Chr02:10644750-10644999	hypo	0	8	11	0.246528	0.0687023	3.58835	NONE	NONE	ClCG02G008280-ClCG02G008290
CHH_Chr02:10646150-10646649	hypo	2	20	28	0.2806	0.0602094	4.66041	NONE	NONE	ClCG02G008280-ClCG02G008290
CHH_Chr02:10646900-10647199	hyper	13	1	28	0.193746	0.354691	1.8307	NONE	NONE	ClCG02G008280-ClCG02G008290
CHH_Chr02:10656100-10656449	hyper	15	3	38	0.11375	0.267728	2.35365	NONE	NONE	ClCG02G008280-ClCG02G008290
CHH_Chr02:10669150-10669649	hyper	35	5	77	0.170584	0.410886	2.4087	NONE	NONE	ClCG02G008280-ClCG02G008290
CHH_Chr02:1068200-1068599	hyper	45	6	69	0.0673077	0.407068	6.04787	NONE	NONE	ClCG02G000910-ClCG02G000920
CHH_Chr02:10689450-10689699	hyper	8	0	14	0.117819	0.307522	2.61013	NONE	NONE	ClCG02G008290-ClCG02G008300
CHH_Chr02:10748150-10748349	hypo	1	10	22	0.245658	0.0533643	4.60341	NONE	NONE	ClCG02G008330-ClCG02G008340
CHH_Chr02:10750850-10751149	hyper	10	3	19	0.122222	0.284714	2.32948	NONE	NONE	ClCG02G008330-ClCG02G008340
CHH_Chr02:10770650-10770999	hyper	22	4	40	0.0397422	0.202445	5.09394	NONE	NONE	ClCG02G008350-ClCG02G008370
CHH_Chr02:10791600-10791899	hypo	1	14	41	0.275862	0.123288	2.23755	NONE	NONE	ClCG02G008380-ClCG02G008390
CHH_Chr02:10829350-10829549	hyper	15	5	43	0.201602	0.360124	1.78631	NONE	NONE	ClCG02G008390-ClCG02G008400
CHH_Chr02:10835450-10835699	hyper	12	2	33	0.148547	0.43128	2.90332	NONE	NONE	ClCG02G008390-ClCG02G008400
CHH_Chr02:10836100-10836349	hypo	4	16	37	0.323601	0.0861619	3.75573	NONE	NONE	ClCG02G008390-ClCG02G008400
CHH_Chr02:10863950-10864299	hyper	18	5	37	0.129091	0.434174	3.36332	NONE	NONE	ClCG02G008400-ClCG02G008410
CHH_Chr02:10873200-10873399	hypo	0	9	21	0.241983	0.0755627	3.20241	NONE	NONE	ClCG02G008400-ClCG02G008410
CHH_Chr02:10903900-10904099	hyper	12	2	32	0.0958466	0.284127	2.96439	NONE	NONE	ClCG02G008430-ClCG02G008440
CHH_Chr02:10909400-10909599	hyper	7	2	29	0.142857	0.300601	2.10421	NONE	NONE	ClCG02G008430-ClCG02G008440
CHH_Chr02:10921900-10922099	hyper	14	8	32	0.125945	0.327922	2.6037	NONE	NONE	ClCG02G008440-ClCG02G008450
CHH_Chr02:10949500-10949699	hypo	1	10	19	0.226891	0.0577428	3.92934	NONE	NONE	ClCG02G008460-ClCG02G008470
CHH_Chr02:10959450-10959699	hypo	1	15	39	0.37931	0.162011	2.34126	NONE	NONE	ClCG02G008460-ClCG02G008470
CHH_Chr02:10960950-10961149	hypo	3	16	40	0.408676	0.253801	1.61022	NONE	NONE	ClCG02G008460-ClCG02G008470
CHH_Chr02:10973200-10973399	hyper	11	8	29	0.207547	0.392105	1.88923	NONE	NONE	ClCG02G008460-ClCG02G008470
CHH_Chr02:10976550-10976749	hyper	21	4	38	0.149292	0.347496	2.32763	NONE	NONE	ClCG02G008460-ClCG02G008470
CHH_Chr02:10979300-10979649	hyper	18	6	40	0.105799	0.262846	2.48438	NONE	NONE	ClCG02G008460-ClCG02G008470
CHH_Chr02:10983200-10983549	hypo	1	21	47	0.225155	0.0658174	3.42091	NONE	NONE	ClCG02G008460-ClCG02G008470
CHH_Chr02:10988350-10988549	hypo	2	8	12	0.294798	0.097561	3.02168	NONE	NONE	ClCG02G008460-ClCG02G008470
CHH_Chr02:10990400-10990599	hypo	0	15	18	0.243101	0.0891089	2.72814	NONE	NONE	ClCG02G008460-ClCG02G008470
CHH_Chr02:11008850-11009249	hyper	21	8	51	0.0972355	0.286192	2.94328	NONE	NONE	ClCG02G008470-ClCG02G008480
CHH_Chr02:11026200-11026449	hyper	33	6	52	0.176661	0.412897	2.33722	NONE	NONE	ClCG02G008480-ClCG02G008490
CHH_Chr02:11037800-11038049	hypo	1	7	13	0.303704	0.0882353	3.44198	NONE	NONE	ClCG02G008480-ClCG02G008490
CHH_Chr02:1105600-1105949	hyper	29	7	69	0.129422	0.306306	2.36673	NONE	NONE	ClCG02G000920-ClCG02G000930
CHH_Chr02:11059250-11059449	hypo	0	14	24	0.298279	0.0734266	4.06228	NONE	NONE	ClCG02G008490-ClCG02G008500
CHH_Chr02:11099250-11099499	hypo	1	26	40	0.24	0.0589888	4.06857	NONE	NONE	ClCG02G008510-ClCG02G008520
CHH_Chr02:11158700-11158949	hyper	11	1	29	0.179072	0.349333	1.9508	NONE	NONE	ClCG02G008550-ClCG02G008560
CHH_Chr02:1118400-1118599	hypo	2	10	35	0.383598	0.141089	2.71883	NONE	NONE	ClCG02G000930-ClCG02G000940
CHH_Chr02:11187500-11187699	hypo	2	7	31	0.385965	0.211394	1.82581	NONE	NONE	ClCG02G008550-ClCG02G008560
CHH_Chr02:11201950-11202149	hyper	7	0	15	0.113786	0.298622	2.62443	NONE	NONE	ClCG02G008550-ClCG02G008560
CHH_Chr02:11208350-11208699	hypo	1	16	23	0.274648	0.091358	3.00628	NONE	NONE	ClCG02G008550-ClCG02G008560
CHH_Chr02:11248300-11248549	hyper	16	1	37	0.135593	0.328455	2.42236	NONE	NONE	ClCG02G008550-ClCG02G008560
CHH_Chr02:11263300-11263499	hyper	16	3	37	0.0861619	0.271949	3.15625	NONE	NONE	ClCG02G008550-ClCG02G008560
CHH_Chr02:11267300-11267499	hypo	0	13	17	0.227273	0.0629371	3.61111	NONE	NONE	ClCG02G008550-ClCG02G008560
CHH_Chr02:11281050-11281299	hypo	1	21	35	0.251256	0.0862069	2.91457	NONE	NONE	ClCG02G008550-ClCG02G008560
CHH_Chr02:11305050-11305399	hyper	28	9	77	0.194215	0.366271	1.88591	NONE	NONE	ClCG02G008550-ClCG02G008560
CHH_Chr02:11328550-11328749	hyper	11	6	30	0.0962025	0.27234	2.83091	NONE	NONE	ClCG02G008560-ClCG02G008580
CHH_Chr02:11349800-11349999	hyper	13	2	18	0.134048	0.294304	2.19551	NONE	NONE	ClCG02G008560-ClCG02G008580
CHH_Chr02:11399150-11399499	hyper	23	4	55	0.211394	0.433673	2.05149	NONE	NONE	ClCG02G008590-ClCG02G008600
CHH_Chr02:11411150-11411499	hyper	15	4	29	0.119114	0.273376	2.29509	NONE	NONE	ClCG02G008590-ClCG02G008600
CHH_Chr02:11416900-11417099	hyper	18	8	38	0.178279	0.392157	2.19968	ClCG02G008600	_	NONE
CHH_Chr02:11443650-11443899	hyper	15	5	44	0.214781	0.372549	1.73456	NONE	NONE	ClCG02G008610-ClCG02G008620
CHH_Chr02:11451400-11451699	hypo	1	17	26	0.275701	0.0521173	5.29001	NONE	NONE	ClCG02G008620-ClCG02G008630
CHH_Chr02:1145150-1145349	hyper	7	0	13	0.100817	0.313433	3.10891	NONE	NONE	ClCG02G000950-ClCG02G000960
CHH_Chr02:11495300-11495499	hyper	10	0	20	0.205821	0.604743	2.9382	NONE	NONE	ClCG02G008630-ClCG02G008640
CHH_Chr02:11525450-11525699	hyper	17	2	33	0.169431	0.474797	2.8023	NONE	NONE	ClCG02G008640-ClCG02G008650
CHH_Chr02:11548600-11548799	hyper	8	0	13	0.0971751	0.344671	3.54691	NONE	NONE	ClCG02G008640-ClCG02G008650
CHH_Chr02:11567900-11568149	hyper	10	0	20	0.0874832	0.244063	2.78983	NONE	NONE	ClCG02G008640-ClCG02G008650
CHH_Chr02:11601700-11601899	hypo	0	9	25	0.261596	0.101818	2.56924	NONE	NONE	ClCG02G008660-ClCG02G008670
CHH_Chr02:11654300-11654499	hypo	2	21	35	0.288509	0.130435	2.2119	NONE	NONE	ClCG02G008690-ClCG02G008700
CHH_Chr02:11707600-11707849	hyper	8	1	18	0.16877	0.428325	2.53792	NONE	NONE	ClCG02G008700-ClCG02G008710
CHH_Chr02:11708200-11708399	hypo	0	11	16	0.338028	0.16318	2.07151	NONE	NONE	ClCG02G008700-ClCG02G008710
CHH_Chr02:11745400-11745599	hyper	8	2	14	0.151042	0.307692	2.03714	NONE	NONE	ClCG02G008700-ClCG02G008710
CHH_Chr02:11755200-11755499	hypo	1	28	44	0.241552	0.0630252	3.83262	NONE	NONE	ClCG02G008700-ClCG02G008710
CHH_Chr02:11781500-11781749	hyper	8	2	26	0.11215	0.281713	2.51194	NONE	NONE	ClCG02G008720-ClCG02G008730
CHH_Chr02:11793550-11793749	hyper	7	3	26	0.15608	0.327586	2.09884	NONE	NONE	ClCG02G008720-ClCG02G008730
CHH_Chr02:11807800-11808099	hyper	21	5	34	0.11324	0.306998	2.71103	NONE	NONE	ClCG02G008720-ClCG02G008730
CHH_Chr02:11817000-11817199	hyper	7	0	14	0.0536278	0.237113	4.42147	NONE	NONE	ClCG02G008720-ClCG02G008730
CHH_Chr02:11837850-11838049	hyper	9	2	22	0.0876623	0.249201	2.84274	NONE	NONE	ClCG02G008730-ClCG02G008740
CHH_Chr02:11895650-11896049	hyper	27	6	50	0.11127	0.267399	2.40317	NONE	NONE	ClCG02G008750-ClCG02G008760
CHH_Chr02:11903050-11903249	hyper	14	0	35	0.092545	0.270517	2.92308	NONE	NONE	ClCG02G008750-ClCG02G008760
CHH_Chr02:11949750-11950249	hyper	25	12	59	0.0947741	0.267776	2.82541	NONE	NONE	ClCG02G008770-ClCG02G008780
CHH_Chr02:11956150-11956449	hyper	9	1	21	0.10162	0.258462	2.54341	NONE	NONE	ClCG02G008770-ClCG02G008780
CHH_Chr02:11977100-11977449	hyper	22	4	41	0.0698198	0.243902	3.49331	NONE	NONE	ClCG02G008770-ClCG02G008780
CHH_Chr02:11983050-11983249	hypo	1	11	22	0.316076	0.0983607	3.21344	NONE	NONE	ClCG02G008770-ClCG02G008780
CHH_Chr02:11997500-11997749	hyper	15	7	35	0.138012	0.368836	2.6725	NONE	NONE	ClCG02G008780-ClCG02G008790
CHH_Chr02:11998100-11998349	hyper	23	5	46	0.240385	0.493464	2.05281	NONE	NONE	ClCG02G008780-ClCG02G008790
CHH_Chr02:11998750-11998949	hyper	14	3	37	0.104121	0.329966	3.16905	NONE	NONE	ClCG02G008780-ClCG02G008790
CHH_Chr02:12029750-12029999	hyper	8	5	21	0.100358	0.256831	2.55913	NONE	NONE	ClCG02G008800-ClCG02G008810
CHH_Chr02:12067000-12067199	hyper	15	3	52	0.230263	0.403101	1.75061	NONE	NONE	ClCG02G008820-ClCG02G008830
CHH_Chr02:12086500-12086699	hypo	1	13	24	0.201087	0.0385488	5.21643	NONE	NONE	ClCG02G008820-ClCG02G008830
CHH_Chr02:12112700-12113199	hypo	4	42	85	0.355064	0.167324	2.12201	NONE	NONE	ClCG02G008830-ClCG02G008840
CHH_Chr02:12114450-12114649	hyper	12	5	31	0.134503	0.324468	2.41235	NONE	NONE	ClCG02G008830-ClCG02G008840
CHH_Chr02:12120850-12121049	hypo	2	15	27	0.33617	0.16041	2.0957	NONE	NONE	ClCG02G008830-ClCG02G008840
CHH_Chr02:12122500-12122799	hypo	0	11	12	0.194245	0	19.4245	NONE	NONE	ClCG02G008830-ClCG02G008840
CHH_Chr02:12146500-12146749	hyper	10	5	30	0.104129	0.285171	2.73863	NONE	NONE	ClCG02G008830-ClCG02G008840
CHH_Chr02:12154150-12154499	hyper	33	10	72	0.134424	0.296861	2.20839	NONE	NONE	ClCG02G008830-ClCG02G008840
CHH_Chr02:12155450-12156049	hypo	2	26	55	0.184497	0.0340314	5.42138	NONE	NONE	ClCG02G008830-ClCG02G008840
CHH_Chr02:12164200-12164399	hyper	9	0	15	0.0671642	0.333333	4.96296	NONE	NONE	ClCG02G008840-ClCG02G008850
CHH_Chr02:12178150-12178499	hyper	21	2	48	0.149461	0.322362	2.15683	NONE	NONE	ClCG02G008870-ClCG02G008880
CHH_Chr02:12231400-12231599	hyper	12	2	22	0.0299401	0.195736	6.5376	NONE	NONE	ClCG02G008890-ClCG02G008900
CHH_Chr02:12243600-12243949	hyper	22	4	43	0.165572	0.393826	2.37858	NONE	NONE	ClCG02G008900-ClCG02G008910
CHH_Chr02:12249550-12250049	hyper	45	8	110	0.169795	0.400343	2.3578	NONE	NONE	ClCG02G008900-ClCG02G008910
CHH_Chr02:12257500-12257699	hyper	11	1	43	0.139456	0.29822	2.13845	NONE	NONE	ClCG02G008900-ClCG02G008910
CHH_Chr02:12271400-12271649	hyper	8	3	29	0.0987395	0.327366	3.31545	NONE	NONE	ClCG02G008900-ClCG02G008910
CHH_Chr02:12281200-12281549	hypo	7	23	44	0.246259	0.0894569	2.75282	NONE	NONE	ClCG02G008900-ClCG02G008910
CHH_Chr02:12304050-12304249	hyper	10	0	36	0.125523	0.297143	2.36724	NONE	NONE	ClCG02G008910-ClCG02G008920
CHH_Chr02:12319350-12319549	hypo	0	10	18	0.335727	0.136986	2.45081	NONE	NONE	ClCG02G008910-ClCG02G008920
CHH_Chr02:12352650-12352849	hypo	2	20	37	0.480114	0.226833	2.1166	ClCG02G008930	cellulose synthase-like protein H1 isoform X1	NONE
CHH_Chr02:12364250-12364499	hypo	2	11	27	0.289256	0.13786	2.09819	NONE	NONE	ClCG02G008940-ClCG02G008950
CHH_Chr02:12368100-12368299	hyper	8	2	24	0.205742	0.43361	2.10755	NONE	NONE	ClCG02G008950-ClCG02G008960
CHH_Chr02:12399150-12399349	hyper	8	0	25	0.0794824	0.25072	3.15441	NONE	NONE	ClCG02G008950-ClCG02G008960
CHH_Chr02:12415050-12415399	hyper	24	7	46	0.117895	0.277512	2.3539	NONE	NONE	ClCG02G008950-ClCG02G008960
CHH_Chr02:12423850-12424149	hyper	11	0	28	0.13172	0.317647	2.41152	ClCG02G008960	uncharacterized protein LOC111022071	NONE
CHH_Chr02:12435800-12436049	hypo	1	11	22	0.313178	0.139344	2.24751	NONE	NONE	ClCG02G008970-ClCG02G008980
CHH_Chr02:12436800-12437049	hyper	17	4	24	0.140903	0.323601	2.29662	NONE	NONE	ClCG02G008970-ClCG02G008980
CHH_Chr02:12438300-12438549	hyper	7	2	26	0.11128	0.262712	2.36081	NONE	NONE	ClCG02G008970-ClCG02G008980
CHH_Chr02:12443050-12443649	hyper	30	8	73	0.0541467	0.22547	4.16405	NONE	NONE	ClCG02G008970-ClCG02G008980
CHH_Chr02:12449200-12449449	hypo	1	20	45	0.556157	0.232759	2.38942	NONE	NONE	ClCG02G008970-ClCG02G008980
CHH_Chr02:12452650-12452849	hyper	10	0	23	0.188995	0.41744	2.20873	ClCG02G008980	cellulose synthase-like protein H1	NONE
CHH_Chr02:12456100-12456499	hypo	4	34	53	0.312872	0.0682819	4.58207	NONE	NONE	ClCG02G008990-ClCG02G009000
CHH_Chr02:12478750-12479099	hyper	22	6	52	0.0595611	0.214773	3.60592	NONE	NONE	ClCG02G009000-ClCG02G009010
CHH_Chr02:12495650-12496149	hypo	3	28	47	0.284337	0.133197	2.13472	NONE	NONE	ClCG02G009010-ClCG02G009030
CHH_Chr02:12514400-12514799	hypo	4	40	80	0.346049	0.179525	1.92758	NONE	NONE	ClCG02G009010-ClCG02G009030
CHH_Chr02:12540950-12541149	hyper	24	6	40	0.208955	0.367041	1.75655	NONE	NONE	ClCG02G009010-ClCG02G009030
CHH_Chr02:12541500-12541749	hyper	8	2	24	0.130952	0.295597	2.25729	NONE	NONE	ClCG02G009010-ClCG02G009030
CHH_Chr02:12542400-12542649	hyper	16	1	35	0.0776451	0.241379	3.10875	NONE	NONE	ClCG02G009010-ClCG02G009030
CHH_Chr02:12597600-12597799	hyper	10	3	25	0.15519	0.373529	2.40691	NONE	NONE	ClCG02G009080-ClCG02G009090
CHH_Chr02:12617700-12617949	hypo	4	12	39	0.306911	0.13059	2.35018	NONE	NONE	ClCG02G009100-ClCG02G009110
CHH_Chr02:12629050-12629399	hyper	16	6	30	0.142132	0.312614	2.19946	NONE	NONE	ClCG02G009100-ClCG02G009110
CHH_Chr02:12634500-12634699	hyper	7	3	12	0.107728	0.452381	4.19928	NONE	NONE	ClCG02G009100-ClCG02G009110
CHH_Chr02:12637500-12637699	hypo	0	7	11	0.367089	0.110368	3.32605	NONE	NONE	ClCG02G009100-ClCG02G009110
CHH_Chr02:12639100-12639299	hypo	0	9	20	0.322727	0.152893	2.11081	NONE	NONE	ClCG02G009100-ClCG02G009110
CHH_Chr02:12639350-12639549	hyper	9	2	18	0.131086	0.300518	2.29252	NONE	NONE	ClCG02G009100-ClCG02G009110
CHH_Chr02:12649550-12649749	hypo	0	12	34	0.25	0.0873926	2.86066	NONE	NONE	ClCG02G009100-ClCG02G009110
CHH_Chr02:12662000-12662199	hyper	13	4	34	0.0923077	0.253369	2.74483	NONE	NONE	ClCG02G009100-ClCG02G009110
CHH_Chr02:12671100-12671349	hyper	18	6	43	0.132468	0.315789	2.3839	NONE	NONE	ClCG02G009100-ClCG02G009110
CHH_Chr02:12679750-12679949	hyper	7	1	13	0.10452	0.2775	2.655	NONE	NONE	ClCG02G009100-ClCG02G009110
CHH_Chr02:1268650-1268849	hyper	10	2	19	0.0993884	0.252955	2.54512	NONE	NONE	ClCG02G001070-ClCG02G001080
CHH_Chr02:12709250-12709449	hypo	3	8	20	0.305019	0.125	2.44015	NONE	NONE	ClCG02G009120-ClCG02G009130
CHH_Chr02:12720250-12720549	hyper	16	7	35	0.148031	0.298755	2.01819	NONE	NONE	ClCG02G009120-ClCG02G009130
CHH_Chr02:12727950-12728149	hypo	1	12	16	0.223242	0.0462633	4.82545	ClCG02G009130	_	NONE
CHH_Chr02:12741450-12741649	hyper	11	4	21	0.0947867	0.287129	3.02921	NONE	NONE	ClCG02G009130-ClCG02G009140
CHH_Chr02:12766050-12766299	hyper	8	0	14	0.0941176	0.345455	3.67045	NONE	NONE	ClCG02G009140-ClCG02G009150
CHH_Chr02:12781950-12782149	hyper	7	2	25	0.134165	0.300493	2.23972	NONE	NONE	ClCG02G009140-ClCG02G009150
CHH_Chr02:12794500-12794699	hyper	10	2	26	0.13892	0.390244	2.80914	NONE	NONE	ClCG02G009150-ClCG02G009160
CHH_Chr02:12796650-12796949	hyper	13	2	23	0.0259918	0.193622	7.44935	NONE	NONE	ClCG02G009150-ClCG02G009160
CHH_Chr02:12840600-12840799	hyper	7	2	12	0.104558	0.264706	2.53167	NONE	NONE	ClCG02G009160-ClCG02G009170
CHH_Chr02:12867350-12867549	hypo	6	10	18	0.204545	0.0458015	4.46591	NONE	NONE	ClCG02G009170-ClCG02G009180
CHH_Chr02:12915250-12915449	hypo	1	9	13	0.204545	0.0457516	4.47078	NONE	NONE	ClCG02G009180-ClCG02G009190
CHH_Chr02:12926200-12926399	hyper	9	3	17	0.125763	0.307273	2.44327	NONE	NONE	ClCG02G009180-ClCG02G009190
CHH_Chr02:12941800-12941999	hypo	0	9	18	0.269685	0.0732323	3.6826	NONE	NONE	ClCG02G009180-ClCG02G009190
CHH_Chr02:12942450-12942699	hypo	5	24	34	0.273608	0.117506	2.32846	NONE	NONE	ClCG02G009180-ClCG02G009190
CHH_Chr02:12980750-12981149	hyper	22	3	41	0.0950662	0.257967	2.71355	ClCG02G009190	_	NONE
CHH_Chr02:13038750-13039049	hyper	25	5	50	0.0993789	0.302655	3.04546	NONE	NONE	ClCG02G009200-ClCG02G009210
CHH_Chr02:13040850-13041049	hypo	1	8	22	0.261589	0.103093	2.53742	NONE	NONE	ClCG02G009200-ClCG02G009210
CHH_Chr02:13072800-13073049	hyper	9	8	26	0.0786963	0.260223	3.30667	NONE	NONE	ClCG02G009200-ClCG02G009210
CHH_Chr02:13086000-13086349	hyper	20	6	56	0.115772	0.269755	2.33006	NONE	NONE	ClCG02G009200-ClCG02G009210
CHH_Chr02:13108000-13108399	hyper	20	0	25	0.0391892	0.310433	7.92138	NONE	NONE	ClCG02G009200-ClCG02G009210
CHH_Chr02:13156050-13156249	hyper	8	0	19	0.0985915	0.304659	3.09012	NONE	NONE	ClCG02G009200-ClCG02G009210
CHH_Chr02:13168050-13168499	hypo	20	35	78	0.353712	0.109281	3.23671	NONE	NONE	ClCG02G009210-ClCG02G009220
CHH_Chr02:13175100-13175349	hyper	10	0	15	0.102102	0.255952	2.50683	NONE	NONE	ClCG02G009210-ClCG02G009220
CHH_Chr02:1323550-1323749	hypo	2	8	11	0.506438	0.175	2.89393	NONE	NONE	ClCG02G001110-ClCG02G001120
CHH_Chr02:1328200-1328499	hypo	1	18	30	0.449036	0.175	2.56592	NONE	NONE	ClCG02G001120-ClCG02G001130
CHH_Chr02:13283700-13283899	hyper	15	1	23	0.0545455	0.240157	4.40289	NONE	NONE	ClCG02G009250-ClCG02G009270
CHH_Chr02:13289500-13289749	hypo	2	17	25	0.228829	0.0559006	4.09349	NONE	NONE	ClCG02G009250-ClCG02G009270
CHH_Chr02:13296300-13296599	hyper	11	1	27	0.0974684	0.30292	3.10788	NONE	NONE	ClCG02G009250-ClCG02G009270
CHH_Chr02:13319650-13319849	hypo	1	7	13	0.274752	0.0940594	2.92105	NONE	NONE	ClCG02G009250-ClCG02G009270
CHH_Chr02:13351800-13351999	hypo	2	13	16	0.223108	0.0583333	3.8247	NONE	NONE	ClCG02G009250-ClCG02G009270
CHH_Chr02:13359450-13359799	hypo	5	26	39	0.296512	0.139269	2.12905	NONE	NONE	ClCG02G009250-ClCG02G009270
CHH_Chr02:13374700-13375049	hyper	13	4	34	0.0939525	0.247331	2.63251	NONE	NONE	ClCG02G009250-ClCG02G009270
CHH_Chr02:13379900-13380099	hyper	14	5	26	0.112903	0.263822	2.33671	NONE	NONE	ClCG02G009250-ClCG02G009270
CHH_Chr02:13433900-13434099	hypo	0	10	14	0.313636	0.139241	2.25248	NONE	NONE	ClCG02G009250-ClCG02G009270
CHH_Chr02:13436650-13436849	hyper	7	2	14	0.13799	0.358824	2.60036	NONE	NONE	ClCG02G009250-ClCG02G009270
CHH_Chr02:13443800-13444149	hyper	31	4	59	0.0703235	0.25	3.555	NONE	NONE	ClCG02G009250-ClCG02G009270
CHH_Chr02:13447800-13447999	hypo	1	8	11	0.22503	0.0289855	7.76354	NONE	NONE	ClCG02G009250-ClCG02G009270
CHH_Chr02:13448450-13448649	hyper	9	0	18	0.0950119	0.257576	2.71098	NONE	NONE	ClCG02G009250-ClCG02G009270
CHH_Chr02:13472100-13472299	hyper	16	3	28	0.101235	0.254032	2.50934	NONE	NONE	ClCG02G009250-ClCG02G009270
[truncated: 14,074 more rows]

## Sheet: 25d_ck_CG
Region	type	DmC-hyper	DmC-hypo	total-C	all-methy1	all-methy2	foldchange	overlap-gene	GeneAnnot	Intergenic
CG_Chr00:2643200-2643399	hypo	0	8	11	1	0.42623	2.34615	NONE	NONE	ClCG00G000800-ClCG00G000810
CG_Chr00:4995100-4995449	hypo	0	15	19	0.268061	0.0576271	4.65164	NONE	NONE	ClCG00G001520-ClCG00G001570
CG_Chr00:8056050-8056549	hyper	27	4	62	0.129268	0.46008	3.55911	NONE	NONE	ClCG00G003070-ClCG00G003100
CG_Chr01:15279150-15279499	hyper	12	4	17	0.233577	0.858065	3.67359	NONE	NONE	ClCG01G010180-ClCG01G010190
CG_Chr01:18300450-18300749	hyper	8	0	15	0.121718	0.441048	3.62351	ClCG01G011260	hypothetical protein GOBAR_AA36697	NONE
CG_Chr01:19268600-19268849	hypo	0	9	22	0.454219	0.11828	3.84022	NONE	NONE	ClCG01G011580-ClCG01G011590
CG_Chr01:20023050-20023249	hypo	0	8	13	0.986207	0.288889	3.41379	NONE	NONE	ClCG01G011750-ClCG01G011760
CG_Chr01:4526050-4526399	hyper	10	3	14	0.0973451	0.672131	6.90462	NONE	NONE	ClCG01G004210-ClCG01G004220
CG_Chr02:15727500-15727699	hypo	0	7	16	0.849206	0.347826	2.44147	NONE	NONE	ClCG02G009870-ClCG02G009880
CG_Chr02:20775200-20775399	hypo	0	7	9	0.95283	0.398148	2.39315	NONE	NONE	ClCG02G010540-ClCG02G010550
CG_Chr02:20949700-20950049	hypo	0	9	14	0.567901	0.174419	3.25597	NONE	NONE	ClCG02G010560-ClCG02G010570
CG_Chr02:21257450-21257749	hypo	0	21	42	0.433506	0.052381	8.27602	NONE	NONE	ClCG02G010640-ClCG02G010650
CG_Chr02:30429000-30429249	hypo	0	7	8	0.919431	0.192308	4.78104	ClCG02G016020	branched-chain-amino-acid aminotransferase-like protein 1	NONE
CG_Chr02:6415550-6415749	hypo	0	20	20	0.855721	0	85.5721	NONE	NONE	ClCG02G005810-ClCG02G005820
CG_Chr02:7614150-7614449	hypo	0	16	19	0.559322	0.105882	5.28249	NONE	NONE	ClCG02G006600-ClCG02G006610
CG_Chr03:12461400-12461599	hypo	0	8	15	0.958333	0.43662	2.19489	NONE	NONE	ClCG03G009360-ClCG03G009370
CG_Chr03:26452650-26452899	hypo	0	12	13	0.564706	0.015873	35.5765	NONE	NONE	ClCG03G012770-ClCG03G012780
CG_Chr03:32201850-32202099	hypo	0	7	7	0.591111	0.130435	4.53185	ClCG03G016990	cyclin-L1-1	NONE
CG_Chr03:3667300-3667549	hypo	0	8	8	0.678082	0.0289017	23.4616	NONE	NONE	ClCG03G003140-ClCG03G003150
CG_Chr04:15290050-15290249	hypo	0	10	18	0.95977	0.478261	2.00679	NONE	NONE	ClCG04G003970-ClCG04G003980
CG_Chr04:17242950-17243249	hyper	9	0	14	0.337553	0.828125	2.45332	NONE	NONE	ClCG04G004450-ClCG04G004460
CG_Chr04:22921550-22921849	hyper	10	0	15	0.206897	0.657143	3.17619	NONE	NONE	ClCG04G007950-ClCG04G007990
CG_Chr04:25519350-25519699	hyper	24	0	24	0.0206897	0.760456	36.7554	NONE	NONE	ClCG04G010510-ClCG04G010520
CG_Chr04:4415500-4415799	hypo	0	10	13	0.884746	0.330357	2.67815	NONE	NONE	ClCG04G001370-ClCG04G001380
CG_Chr04:7341450-7341649	hypo	0	9	14	0.858268	0.278481	3.08196	ClCG04G002220	_	NONE
CG_Chr05:18061550-18061749	hypo	0	7	12	0.944162	0.296875	3.18034	NONE	NONE	ClCG05G013030-ClCG05G013040
CG_Chr05:29227000-29227199	hypo	0	7	16	0.770732	0.451777	1.706	NONE	NONE	ClCG05G016910-ClCG05G016920
CG_Chr05:37749650-37749899	hypo	0	11	12	0.439759	0.0173913	25.2861	ClCG05G026500	probable xyloglucan glycosyltransferase 12	NONE
CG_Chr05:8771100-8771299	hyper	7	0	14	0.306878	0.493671	1.60869	NONE	NONE	ClCG05G008120-ClCG05G008130
CG_Chr06:12684400-12684599	hypo	0	8	17	0.753304	0.203209	3.70705	NONE	NONE	ClCG06G008560-ClCG06G008570
CG_Chr06:15057600-15057799	hyper	7	0	9	0.348837	0.9	2.58	NONE	NONE	ClCG06G009160-ClCG06G009170
CG_Chr06:15755750-15756049	hypo	0	9	17	0.939759	0.45	2.08835	NONE	NONE	ClCG06G009400-ClCG06G009410
CG_Chr06:2453350-2453549	hyper	8	0	9	0.0477612	0.480435	10.0591	NONE	NONE	ClCG06G002200-ClCG06G002210
CG_Chr06:30707200-30707549	hypo	0	19	21	0.668919	0.0983607	6.80068	NONE	NONE	ClCG06G017580-ClCG06G017590
CG_Chr07:1122550-1122849	hyper	11	0	12	0.166667	0.641975	3.85185	ClCG07G001060	11S globulin subunit beta-like	NONE
CG_Chr07:13250450-13250749	hypo	0	12	23	0.761273	0.376471	2.02213	NONE	NONE	ClCG07G006750-ClCG07G006760
CG_Chr07:18546450-18546699	hyper	7	0	12	0.363636	0.960317	2.64087	NONE	NONE	ClCG07G007370-ClCG07G007380
CG_Chr07:32387350-32387649	hypo	0	8	10	0.5	0.0869565	5.75	NONE	NONE	ClCG07G015980-ClCG07G016000
CG_Chr08:19220350-19220649	hyper	8	0	10	0.109677	0.503937	4.59472	NONE	NONE	ClCG08G006840-ClCG08G006850
CG_Chr08:20703700-20704049	hyper	9	0	10	0.0571429	0.743243	13.0068	ClCG08G008190	hippocampus abundant transcript-like protein 1	NONE
CG_Chr08:24721250-24721549	hypo	0	7	14	0.819588	0.247525	3.31113	NONE	NONE	ClCG08G011870-ClCG08G011880
CG_Chr08:26940200-26940449	hypo	0	9	20	0.447205	0.2	2.23602	ClCG08G014100	peroxidase 64	NONE
CG_Chr08:5320050-5320349	hyper	12	0	24	0.603704	0.928416	1.53787	NONE	NONE	ClCG08G002500-ClCG08G002510
CG_Chr09:12643250-12643449	hypo	0	12	17	0.805699	0.295597	2.72566	NONE	NONE	ClCG09G011920-ClCG09G011930
CG_Chr09:24829250-24829549	hypo	0	17	24	0.729258	0.242424	3.00819	NONE	NONE	ClCG09G014170-ClCG09G014180
CG_Chr09:26748850-26749099	hypo	0	8	21	0.92973	0.52381	1.77494	ClCG09G014590	NADH dehydrogenase subunit 5	NONE
CG_Chr09:33863150-33863399	hypo	0	13	16	0.773723	0.339506	2.27896	NONE	NONE	ClCG09G017220-ClCG09G017230
CG_Chr09:40020550-40020749	hypo	0	7	9	0.946809	0.102564	9.23138	NONE	NONE	ClCG09G022920-ClCG09G022930
CG_Chr09:4206700-4206899	hypo	0	8	9	0.989091	0.305085	3.24202	ClCG09G004760	hypothetical protein TSUD_343220	NONE
CG_Chr10:11702100-11702349	hyper	8	0	16	0.340102	0.735075	2.16134	NONE	NONE	ClCG10G007710-ClCG10G007720
CG_Chr10:12196900-12197099	hypo	0	7	10	0.815217	0.285714	2.85326	NONE	NONE	ClCG10G007800-ClCG10G007810
CG_Chr10:1254000-1254299	hyper	11	0	12	0.0706522	0.459016	6.49685	NONE	NONE	ClCG10G001230-ClCG10G001240
CG_Chr10:1548750-1549049	hypo	6	10	20	0.395522	0.0672269	5.8834	NONE	NONE	ClCG10G001500-ClCG10G001510
CG_Chr10:15697650-15697849	hypo	0	8	8	0.920245	0.322034	2.8576	NONE	NONE	ClCG10G008250-ClCG10G008260
CG_Chr10:16293700-16293899	hypo	0	7	9	0.960123	0.396226	2.42317	NONE	NONE	ClCG10G008290-ClCG10G008300
CG_Chr10:1837400-1837699	hypo	0	13	14	0.794326	0.0454545	17.4752	ClCG10G001720	transcriptional regulator SUPERMAN	NONE
CG_Chr10:229500-229799	hypo	0	9	13	0.52381	0.214286	2.44444	NONE	NONE	ClCG10G000120-ClCG10G000130
CG_Chr10:37281150-37281349	hypo	0	7	11	0.865613	0.385965	2.24272	NONE	NONE	>ClCG10G022930
CG_Chr10:5922000-5922449	hyper	17	9	44	0.219442	0.569211	2.5939	NONE	NONE	ClCG10G004700-ClCG10G004710
CG_Chr10:5947250-5947699	hyper	19	0	41	0.378664	0.603083	1.59266	NONE	NONE	ClCG10G004730-ClCG10G004780
CG_Chr10:5949700-5949949	hypo	0	9	22	0.30591	0.135903	2.25095	NONE	NONE	ClCG10G004730-ClCG10G004780

## Sheet: 25d_ck_CHG
Region	type	DmC-hyper	DmC-hypo	total-C	all-methy1	all-methy2	foldchange	overlap-gene	GeneAnnot	Intergenic
CHG_Chr00:10036500-10036799	hypo	0	12	13	0.330317	0	33.0317	NONE	NONE	ClCHG00G004300-ClCHG00G004310
CHG_Chr00:3211200-3211449	hyper	7	0	8	0.125683	0.512195	4.07529	NONE	NONE	ClCHG00G000920-ClCHG00G000930
CHG_Chr00:4983550-4983849	hypo	0	8	17	0.168794	0.0556793	3.03155	NONE	NONE	ClCHG00G001510-ClCHG00G001520
CHG_Chr00:8115350-8115649	hypo	1	9	18	0.162625	0.0896552	1.81389	ClCHG00G003170	_	NONE
CHG_Chr01:14576900-14577199	hyper	8	0	17	0.236842	0.994624	4.19952	NONE	NONE	ClCHG01G009960-ClCHG01G009970
CHG_Chr01:19268600-19268849	hypo	3	9	17	0.389522	0.134199	2.90256	NONE	NONE	ClCHG01G011580-ClCHG01G011590
CHG_Chr01:19562300-19562549	hypo	0	10	14	0.580153	0.0754717	7.68702	ClCHG01G011660	nuclear speckle splicing regulatory protein 1-like	NONE
CHG_Chr01:22795250-22795649	hypo	0	14	27	0.347122	0.159145	2.18117	NONE	NONE	ClCHG01G012330-ClCHG01G012340
CHG_Chr01:34819150-34819349	hypo	0	11	11	0.313433	0	31.3433	ClCHG01G020770	endochitinase A-like	NONE
CHG_Chr01:7748500-7748749	hyper	8	0	13	0.358974	0.726761	2.02455	ClCHG01G006770	purple acid phosphatase 17	NONE
CHG_Chr01:7955250-7955549	hyper	8	1	14	0.234694	0.755814	3.22042	ClCHG01G006860	hypothetical protein Csa_5G098980	NONE
CHG_Chr01:9005100-9005399	hyper	7	0	14	0.0414747	0.270588	6.52418	NONE	NONE	ClCHG01G007870-ClCHG01G007880
CHG_Chr02:14396350-14396649	hyper	10	0	12	0.35443	0.82	2.31357	NONE	NONE	ClCHG02G009470-ClCHG02G009480
CHG_Chr02:15348900-15349149	hyper	8	0	19	0.00677474	0.0447585	6.60668	ClCHG02G009760	hypothetical protein BVC80_4285g1	NONE
CHG_Chr02:1574400-1574599	hypo	2	7	9	0.556818	0.125	4.45455	ClCHG02G001420	transcription factor WER-like	NONE
CHG_Chr02:1797950-1798249	hyper	7	2	10	0.0454545	0.362319	7.97101	ClCHG02G001790	Peroxidase 30, partial	NONE
CHG_Chr02:20073250-20073449	hypo	0	7	11	0.97048	0.454874	2.13351	NONE	NONE	ClCHG02G010470-ClCHG02G010490
CHG_Chr02:21257500-21257699	hypo	0	8	13	0.407583	0.0443038	9.19973	NONE	NONE	ClCHG02G010640-ClCHG02G010650
CHG_Chr02:232450-232699	hyper	8	0	11	0.462121	0.972222	2.10383	ClCHG02G000160	peptidyl-prolyl cis-trans isomerase G isoform X2	NONE
CHG_Chr02:29948050-29948299	hyper	9	0	14	0.428571	0.888889	2.07407	ClCHG02G015640	linoleate 9S-lipoxygenase 6-like	NONE
CHG_Chr02:30382850-30383099	hyper	7	0	10	0.375	0.803681	2.14315	NONE	NONE	ClCHG02G015980-ClCHG02G015990
CHG_Chr02:30627250-30627499	hyper	10	1	15	0.327434	0.874214	2.6699	NONE	NONE	ClCHG02G016210-ClCHG02G016220
CHG_Chr02:35371000-35371199	hypo	0	7	18	0.25	0.087108	2.87	NONE	NONE	ClCHG02G020840-ClCHG02G020850
CHG_Chr02:37140400-37140599	hypo	2	7	10	0.386581	0.0955882	4.04424	ClCHG02G022670	proteasome-associated protein ECM29 homolog isoform X3	NONE
CHG_Chr02:5238050-5238449	hyper	15	0	17	0.302857	0.781753	2.58126	NONE	NONE	ClCHG02G004920-ClCHG02G004930
CHG_Chr02:6421450-6421649	hypo	0	7	12	0.217054	0.00704225	30.8217	NONE	NONE	ClCHG02G005810-ClCHG02G005820
CHG_Chr02:6421800-6422149	hyper	10	0	27	0.0430622	0.164516	3.82043	NONE	NONE	ClCHG02G005810-ClCHG02G005820
CHG_Chr02:6423700-6423999	hypo	0	11	12	0.295238	0.00473934	62.2952	NONE	NONE	ClCHG02G005820-ClCHG02G005830
CHG_Chr02:858700-858899	hyper	7	0	7	0	0.480769	48.0769	ClCHG02G000780	terpene synthase 10-like	NONE
CHG_Chr02:8868650-8868849	hyper	8	0	9	0.157609	0.745562	4.73046	NONE	NONE	ClCHG02G007470-ClCHG02G007480
CHG_Chr03:16905250-16905499	hyper	11	0	17	0.443114	0.952077	2.14861	NONE	NONE	ClCHG03G010030-ClCHG03G010040
CHG_Chr03:23827300-23827549	hyper	10	1	16	0.247619	0.694444	2.80449	NONE	NONE	ClCHG03G011910-ClCHG03G011920
CHG_Chr03:5524700-5524999	hyper	7	1	10	0.181818	0.746032	4.10317	ClCHG03G005280	G-type lectin S-receptor-like serine/threonine-protein kinase At1g11410	NONE
CHG_Chr03:6096900-6097149	hyper	9	1	14	0.21327	0.384937	1.80493	NONE	NONE	ClCHG03G005820-ClCHG03G005830
CHG_Chr04:26818550-26818749	hyper	12	0	20	0.180233	0.578462	3.20953	ClCHG04G011840	DExH-box ATP-dependent RNA helicase DExH14	NONE
CHG_Chr04:27602100-27602449	hypo	0	17	25	0.478947	0.160804	2.97845	ClCHG04G012780	putative 3,4-dihydroxy-2-butanone kinase isoform X1	NONE
CHG_Chr04:7174250-7174549	hyper	7	0	10	0.0636364	0.293333	4.60952	ClCHG04G002160	anaphase-promoting complex subunit 6	NONE
CHG_Chr04:8039700-8039949	hyper	9	0	10	0.25	0.989691	3.95876	NONE	NONE	ClCHG04G002380-ClCHG04G002390
CHG_Chr04:8359650-8359999	hyper	10	0	22	0.2827	0.668203	2.36364	NONE	NONE	ClCHG04G002460-ClCHG04G002470
CHG_Chr05:13466550-13466899	hyper	16	1	23	0.0680272	0.55144	8.10617	ClCHG05G011380	TATA-binding protein-associated factor BTAF1	NONE
CHG_Chr05:20977250-20977499	hyper	9	1	20	0.0647702	0.299666	4.6266	NONE	NONE	ClCHG05G013750-ClCHG05G013760
CHG_Chr05:21598950-21599199	hypo	0	8	14	0.843137	0.375	2.24837	NONE	NONE	ClCHG05G013840-ClCHG05G013850
CHG_Chr05:29981800-29982149	hyper	13	0	15	0.1	0.627119	6.27119	NONE	NONE	ClCHG05G017640-ClCHG05G017650
CHG_Chr05:33449150-33449499	hypo	0	12	12	0.167832	0	16.7832	ClCHG05G021440	uncharacterized protein LOC103489423 isoform X2	NONE
CHG_Chr05:5762750-5762999	hyper	8	0	9	0.00943396	0.219512	23.2683	ClCHG05G005890	lipase-like	NONE
CHG_Chr06:10636450-10636649	hyper	7	0	8	0.20202	0.690265	3.41681	NONE	NONE	ClCHG06G007980-ClCHG06G007990
CHG_Chr06:10795450-10795749	hyper	10	0	15	0.40708	0.771028	1.89405	NONE	NONE	ClCHG06G008040-ClCHG06G008050
CHG_Chr06:12684850-12685149	hyper	9	1	24	0.13	0.350847	2.69883	NONE	NONE	ClCHG06G008560-ClCHG06G008570
CHG_Chr06:12927250-12927499	hypo	0	8	14	0.485714	0.231707	2.09624	NONE	NONE	ClCHG06G008690-ClCHG06G008710
CHG_Chr06:15533350-15533549	hyper	7	2	11	0.118081	0.389474	3.29836	NONE	NONE	ClCHG06G009290-ClCHG06G009300
CHG_Chr06:15545850-15546199	hypo	0	13	22	0.362764	0.0585106	6.19997	NONE	NONE	ClCHG06G009290-ClCHG06G009300
CHG_Chr06:24026700-24026899	hyper	7	2	13	0.224138	0.512821	2.28797	NONE	NONE	ClCHG06G011250-ClCHG06G011260
CHG_Chr06:2453250-2453599	hyper	13	0	17	0.186472	0.555051	2.9766	NONE	NONE	ClCHG06G002200-ClCHG06G002210
CHG_Chr06:30707200-30707549	hypo	0	17	20	0.588235	0.0530973	11.0784	NONE	NONE	ClCHG06G017580-ClCHG06G017590
CHG_Chr07:10347800-10347999	hypo	0	7	13	1	0.540984	1.84848	NONE	NONE	ClCHG07G006140-ClCHG07G006150
CHG_Chr07:13250500-13250849	hypo	0	15	30	0.588235	0.245652	2.39459	NONE	NONE	ClCHG07G006750-ClCHG07G006760
CHG_Chr07:210450-210649	hypo	0	9	9	0.884058	0.15	5.89372	ClCHG07G000160	serine/threonine-protein phosphatase BSL1-like isoform X1	NONE
CHG_Chr07:30477300-30477499	hyper	10	0	18	0.360544	0.824176	2.28592	NONE	NONE	ClCHG07G013950-ClCHG07G013960
CHG_Chr07:33673850-33674149	hyper	9	3	13	0.0934579	0.273026	2.92138	ClCHG07G017160	glycine-rich cell wall structural protein 2	NONE
CHG_Chr07:7394300-7394549	hyper	8	0	14	0.160377	0.619718	3.86413	ClCHG07G005310	hydroxyacylglutathione hydrolase cytoplasmic	NONE
CHG_Chr08:1488050-1488349	hyper	7	0	8	0.11	0.469799	4.2709	NONE	NONE	ClCHG08G000620-ClCHG08G000630
CHG_Chr08:19744500-19744699	hyper	7	0	14	0.286307	0.612245	2.13842	NONE	NONE	ClCHG08G007330-ClCHG08G007340
CHG_Chr08:2097400-2097749	hypo	0	13	18	0.920892	0.206897	4.45098	NONE	NONE	ClCHG08G001000-ClCHG08G001010
CHG_Chr08:22316350-22316549	hyper	7	0	12	0.0665083	0.390625	5.87333	NONE	NONE	ClCHG08G009640-ClCHG08G009650
CHG_Chr08:22401550-22401799	hyper	9	2	16	0.12	0.438596	3.65497	ClCHG08G009700	ribosomal protein L16	NONE
CHG_Chr08:5320050-5320299	hyper	7	1	13	0.521277	0.822917	1.57866	ClCHG08G002500	_	NONE
CHG_Chr08:9584500-9584699	hypo	0	7	8	0.952381	0.292683	3.25397	NONE	NONE	ClCHG08G003530-ClCHG08G003540
CHG_Chr08:9891150-9891399	hyper	8	0	11	0.1875	0.8	4.26667	NONE	NONE	ClCHG08G003600-ClCHG08G003610
CHG_Chr09:10023150-10023349	hyper	13	0	13	0	0.447619	44.7619	NONE	NONE	ClCHG09G010220-ClCHG09G010230
CHG_Chr09:1106350-1106699	hyper	13	0	17	0.0591398	0.686364	11.6058	ClCHG09G001190	uncharacterized protein LOC103500666	NONE
CHG_Chr09:12643200-12643449	hypo	0	9	13	0.591623	0.208589	2.83631	NONE	NONE	ClCHG09G011920-ClCHG09G011930
CHG_Chr09:12804400-12804649	hyper	7	0	18	0.310345	0.713287	2.29837	NONE	NONE	ClCHG09G011970-ClCHG09G012000
CHG_Chr09:17112950-17113399	hyper	21	2	40	0.235944	0.473563	2.0071	ClCHG09G013030	hypothetical protein HESP_p40 (mitochondrion)	NONE
CHG_Chr09:20913850-20914199	hyper	15	0	17	0.10992	0.535503	4.87177	NONE	NONE	ClCHG09G013680-ClCHG09G013690
CHG_Chr09:21355650-21355949	hypo	0	10	27	0.235507	0.04662	5.05163	ClCHG09G013770	hypothetical protein VITISV_008825	NONE
CHG_Chr09:2973600-2973899	hyper	9	1	22	0.383838	0.701031	1.82637	ClCHG09G003440	nudix hydrolase 3	NONE
CHG_Chr09:34485050-34485349	hyper	7	0	9	0.112	0.830769	7.41758	NONE	NONE	ClCHG09G017580-ClCHG09G017590
CHG_Chr09:9403500-9403799	hypo	0	11	23	0.569149	0.164062	3.4691	ClCHG09G009680	factor of DNA methylation 1-like	NONE
CHG_Chr10:11399950-11400149	hyper	7	0	8	0.163158	0.636364	3.90029	NONE	NONE	ClCHG10G007590-ClCHG10G007600
CHG_Chr10:21873850-21874099	hyper	8	0	11	0.346667	0.865385	2.4963	NONE	NONE	ClCHG10G009560-ClCHG10G009570
CHG_Chr10:2339450-2339749	hyper	8	0	13	0.0803011	0.3125	3.8916	NONE	NONE	ClCHG10G002070-ClCHG10G002080
CHG_Chr10:23632250-23632549	hypo	0	7	8	0.872	0.383721	2.27248	NONE	NONE	ClCHG10G010690-ClCHG10G010700
CHG_Chr10:36120350-36120599	hypo	1	11	25	0.679389	0.344423	1.97255	NONE	NONE	ClCHG10G021470-ClCHG10G021490
CHG_Chr10:4578900-4579149	hyper	10	1	17	0.241509	0.579661	2.40016	ClCHG10G003690	(-)-germacrene D synthase-like	NONE
CHG_Chr10:5915300-5915649	hyper	16	0	24	0.188359	0.5611	2.97889	NONE	NONE	ClCHG10G004670-ClCHG10G004680
CHG_Chr10:5921650-5922299	hyper	29	3	50	0.119789	0.387203	3.23237	NONE	NONE	ClCHG10G004700-ClCHG10G004710
CHG_Chr10:5927900-5928399	hyper	19	1	46	0.0412169	0.277657	6.73649	NONE	NONE	ClCHG10G004700-ClCHG10G004710
CHG_Chr10:5930750-5931049	hyper	11	0	18	0.241567	0.535457	2.2166	NONE	NONE	ClCHG10G004710-ClCHG10G004720
CHG_Chr10:5947250-5947699	hyper	21	0	39	0.338361	0.579254	1.71194	NONE	NONE	ClCHG10G004730-ClCHG10G004780
CHG_Chr11:10848650-10848899	hyper	8	0	15	0.455556	0.925466	2.03151	NONE	NONE	ClCHG11G007950-ClCHG11G007960
CHG_Chr11:11530550-11530749	hypo	1	7	11	0.279793	0.0538462	5.19615	NONE	NONE	ClCHG11G008320-ClCHG11G008330
CHG_Chr11:21143100-21143349	hyper	9	1	22	0.339623	0.791667	2.33102	NONE	NONE	ClCHG11G010830-ClCHG11G010840
CHG_Chr11:21437450-21437649	hyper	7	0	11	0.205128	0.507576	2.47443	ClCHG11G010900	probable inactive serine/threonine-protein kinase scy1 isoform X2	NONE
CHG_Chr11:27531350-27531699	hypo	1	15	30	0.255319	0.0802005	3.18351	NONE	NONE	ClCHG11G014310-ClCHG11G014320
CHG_Chr11:3106000-3106199	hyper	7	0	8	0.0933333	0.485981	5.20694	NONE	NONE	ClCHG11G002960-ClCHG11G002970
CHG_Chr11:9838000-9838249	hypo	1	7	11	0.469767	0.223881	2.09829	NONE	NONE	ClCHG11G007510-ClCHG11G007520

## Sheet: 25d_ck_CHH
Region	type	DmC-hyper	DmC-hypo	total-C	all-methy1	all-methy2	foldchange	overlap-gene	GeneAnnot	Intergenic
CHH_Chr00:10000100-10000299	hyper	8	0	25	0.274854	0.602317	2.19141	NONE	NONE	ClCG00G004260-ClCG00G004270
CHH_Chr00:10070150-10070349	hyper	13	4	31	0.283133	0.660256	2.33197	NONE	NONE	ClCG00G004330-ClCG00G004340
CHH_Chr00:10170500-10170749	hyper	13	1	28	0.214022	0.45933	2.14618	NONE	NONE	ClCG00G004340-ClCG00G004350
CHH_Chr00:10180750-10181099	hyper	11	2	13	0.0297619	0.352041	11.8286	NONE	NONE	ClCG00G004340-ClCG00G004350
CHH_Chr00:1021750-1021949	hypo	1	8	12	0.230769	0.0769231	3	NONE	NONE	ClCG00G000490-ClCG00G000500
CHH_Chr00:1022850-1023049	hyper	13	1	17	0.0397554	0.242857	6.10879	NONE	NONE	ClCG00G000490-ClCG00G000500
CHH_Chr00:1024800-1025049	hyper	8	3	20	0.0833333	0.277523	3.33028	NONE	NONE	ClCG00G000490-ClCG00G000500
CHH_Chr00:10266600-10266899	hyper	9	1	24	0.0673575	0.243151	3.60985	NONE	NONE	ClCG00G004360-ClCG00G004370
CHH_Chr00:10441700-10441949	hyper	16	5	26	0.112628	0.446866	3.96763	NONE	NONE	ClCG00G004460-ClCG00G004470
CHH_Chr00:10495850-10496199	hyper	16	4	37	0.0997653	0.250396	2.50985	NONE	NONE	ClCG00G004520-ClCG00G004530
CHH_Chr00:10549450-10549649	hypo	0	7	17	0.272464	0.096	2.83816	NONE	NONE	ClCG00G004550-ClCG00G004560
CHH_Chr00:10559800-10560149	hyper	15	4	22	0.0264151	0.205479	7.77886	NONE	NONE	ClCG00G004550-ClCG00G004560
CHH_Chr00:10592800-10592999	hyper	13	3	22	0.117506	0.277551	2.36202	NONE	NONE	ClCG00G004560-ClCG00G004570
CHH_Chr00:10677200-10677549	hyper	11	1	28	0.136891	0.342216	2.49992	NONE	NONE	ClCG00G004580-ClCG00G004590
CHH_Chr00:1073550-1074249	hyper	48	9	109	0.174603	0.395201	2.26342	NONE	NONE	ClCG00G000510-ClCG00G000520
CHH_Chr00:10843550-10843899	hyper	17	1	27	0.151351	0.35316	2.33338	NONE	NONE	ClCG00G004640-ClCG00G004650
CHH_Chr00:10991550-10992149	hyper	42	3	85	0.112658	0.277527	2.46346	NONE	NONE	ClCG00G004710-ClCG00G004720
CHH_Chr00:110850-111149	hyper	19	4	41	0.238095	0.496094	2.08359	NONE	NONE	ClCG00G000070-ClCG00G000080
CHH_Chr00:11161200-11161399	hypo	1	10	19	0.256264	0.0856031	2.99363	NONE	NONE	ClCG00G004810-ClCG00G004820
CHH_Chr00:11204100-11204299	hyper	8	0	10	0.0131234	0.253659	19.3288	NONE	NONE	ClCG00G004830-ClCG00G004840
CHH_Chr00:1124050-1124399	hyper	18	0	26	0.0520231	0.264438	5.08308	NONE	NONE	ClCG00G000530-ClCG00G000540
CHH_Chr00:11294550-11294749	hyper	15	2	35	0.100478	0.303279	3.01835	NONE	NONE	ClCG00G004860-ClCG00G004870
CHH_Chr00:11316250-11316549	hyper	23	4	46	0.201493	0.476703	2.36586	NONE	NONE	ClCG00G004870-ClCG00G004880
CHH_Chr00:11347550-11347849	hyper	19	4	39	0.130506	0.378834	2.90282	NONE	NONE	ClCG00G004870-ClCG00G004880
CHH_Chr00:11455850-11456199	hyper	10	0	12	0.0147059	0.206186	14.0206	NONE	NONE	ClCG00G004930-ClCG00G004940
CHH_Chr00:11503900-11504199	hyper	11	4	15	0.0946502	0.38835	4.103	NONE	NONE	ClCG00G004960-ClCG00G004970
CHH_Chr00:11656600-11656949	hyper	25	3	44	0.0813793	0.241715	2.97023	NONE	NONE	ClCG00G005070-ClCG00G005080
CHH_Chr00:11657200-11657399	hyper	10	0	21	0.0743243	0.242254	3.25941	NONE	NONE	ClCG00G005070-ClCG00G005080
CHH_Chr00:1169300-1169549	hyper	8	0	12	0.0625	0.24498	3.91968	NONE	NONE	ClCG00G000530-ClCG00G000540
CHH_Chr00:11829100-11829449	hyper	30	3	77	0.336005	0.587248	1.74774	NONE	NONE	ClCG00G005180-ClCG00G005190
CHH_Chr00:11868700-11868949	hyper	10	1	22	0.130017	0.345771	2.65942	NONE	NONE	ClCG00G005210-ClCG00G005220
CHH_Chr00:11984850-11985349	hyper	21	9	40	0.107613	0.268893	2.49869	NONE	NONE	ClCG00G005290-ClCG00G005300
CHH_Chr00:12061100-12061449	hyper	14	0	38	0.0843373	0.259409	3.07584	ClCG00G005340	CASP-like protein 1E1 isoform X4	NONE
CHH_Chr00:12084750-12084999	hyper	21	0	51	0.232439	0.440909	1.89688	NONE	NONE	ClCG00G005360-ClCG00G005370
CHH_Chr00:1211200-1211549	hyper	13	1	31	0.0672948	0.335092	4.97947	ClCG00G000540	palmitoyl-monogalactosyldiacylglycerol delta-7 desaturase, chloroplastic-like	NONE
CHH_Chr00:12149150-12149399	hyper	11	0	11	0.0422535	0.362007	8.5675	NONE	NONE	ClCG00G005380-ClCG00G005390
CHH_Chr00:12238650-12238999	hyper	18	2	27	0.0773196	0.313008	4.04824	NONE	NONE	ClCG00G005400-ClCG00G005410
CHH_Chr00:12246950-12247249	hyper	8	0	9	0.133333	0.818182	6.13636	NONE	NONE	ClCG00G005410-ClCG00G005420
CHH_Chr00:12281600-12282099	hypo	7	29	54	0.27619	0.0803279	3.43829	NONE	NONE	ClCG00G005430-ClCG00G005440
CHH_Chr00:12305200-12305449	hyper	25	0	41	0.0847315	0.268505	3.16889	NONE	NONE	ClCG00G005430-ClCG00G005440
CHH_Chr00:12330600-12330799	hyper	8	5	27	0.232143	0.436464	1.88015	NONE	NONE	ClCG00G005440-ClCG00G005450
CHH_Chr00:12344800-12345199	hyper	22	12	37	0.0507983	0.329365	6.48379	NONE	NONE	ClCG00G005440-ClCG00G005450
CHH_Chr00:12386100-12386299	hyper	8	0	30	0.117296	0.296188	2.52513	NONE	NONE	ClCG00G005460-ClCG00G005470
CHH_Chr00:12406300-12406599	hyper	16	3	27	0.176471	0.350694	1.98727	NONE	NONE	ClCG00G005460-ClCG00G005470
CHH_Chr00:12406850-12407049	hyper	13	1	24	0.150442	0.351906	2.33914	NONE	NONE	ClCG00G005460-ClCG00G005470
CHH_Chr00:12414000-12414349	hyper	15	1	31	0.155093	0.372457	2.40151	NONE	NONE	ClCG00G005460-ClCG00G005470
CHH_Chr00:1243750-1243999	hyper	9	1	25	0.153374	0.327759	2.13699	NONE	NONE	ClCG00G000570-ClCG00G000580
CHH_Chr00:1257450-1257699	hyper	9	2	19	0.0823799	0.267477	3.24688	NONE	NONE	ClCG00G000570-ClCG00G000580
CHH_Chr00:12733200-12733399	hyper	14	0	35	0.224832	0.396429	1.76322	NONE	NONE	ClCG00G005670-ClCG00G005680
CHH_Chr00:1274300-1274699	hyper	16	1	30	0.0710145	0.347985	4.9002	NONE	NONE	ClCG00G000570-ClCG00G000580
CHH_Chr00:12785000-12785249	hyper	22	0	45	0.23913	0.435052	1.81931	NONE	NONE	ClCG00G005690-ClCG00G005700
CHH_Chr00:12795200-12795749	hyper	35	2	99	0.15136	0.350806	2.3177	NONE	NONE	ClCG00G005690-ClCG00G005700
CHH_Chr00:12921750-12922299	hyper	20	3	55	0.0918919	0.250674	2.72792	NONE	NONE	ClCG00G005750-ClCG00G005760
CHH_Chr00:12932500-12932799	hyper	14	1	39	0.0989541	0.261345	2.64107	NONE	NONE	ClCG00G005750-ClCG00G005760
CHH_Chr00:12965600-12965949	hyper	13	1	22	0.0730897	0.227766	3.11625	NONE	NONE	ClCG00G005770-ClCG00G005780
CHH_Chr00:1298750-1298999	hyper	13	7	46	0.201102	0.458861	2.28173	NONE	NONE	ClCG00G000570-ClCG00G000580
CHH_Chr00:12990100-12990399	hyper	12	0	24	0.157609	0.411765	2.61258	NONE	NONE	ClCG00G005780-ClCG00G005790
CHH_Chr00:13041750-13041949	hyper	14	2	28	0.114471	0.265	2.315	NONE	NONE	ClCG00G005820-ClCG00G005830
CHH_Chr00:13043650-13043899	hyper	14	5	27	0.123077	0.277533	2.25496	NONE	NONE	ClCG00G005820-ClCG00G005830
CHH_Chr00:13099550-13099749	hyper	12	5	25	0.216216	0.370732	1.71463	NONE	NONE	ClCG00G005830-ClCG00G005840
CHH_Chr00:1317400-1317699	hyper	25	5	51	0.176702	0.390456	2.20969	NONE	NONE	ClCG00G000570-ClCG00G000580
CHH_Chr00:1324900-1325299	hyper	21	10	67	0.154574	0.31155	2.01554	NONE	NONE	ClCG00G000580-ClCG00G000590
CHH_Chr00:13274500-13274699	hyper	9	0	22	0.173134	0.401294	2.31782	NONE	NONE	ClCG00G005900-ClCG00G005910
CHH_Chr00:13416050-13416249	hypo	2	12	17	0.229391	0.0320285	7.16209	NONE	NONE	ClCG00G005920-ClCG00G005930
CHH_Chr00:13424650-13425249	hyper	43	9	92	0.149967	0.336175	2.24166	NONE	NONE	ClCG00G005920-ClCG00G005930
CHH_Chr00:1354150-1354349	hyper	9	1	16	0.0973783	0.348101	3.57473	NONE	NONE	ClCG00G000580-ClCG00G000590
CHH_Chr00:13684850-13685199	hypo	1	13	30	0.308901	0.140594	2.19711	NONE	NONE	ClCG00G005950-ClCG00G005960
CHH_Chr00:13724050-13724349	hyper	14	3	21	0.0921053	0.364486	3.95728	NONE	NONE	ClCG00G005960-ClCG00G005970
CHH_Chr00:13753000-13753449	hyper	14	6	42	0.116	0.285714	2.46305	NONE	NONE	ClCG00G005960-ClCG00G005970
CHH_Chr00:13876100-13876299	hyper	8	1	13	0.0582404	0.209677	3.60021	NONE	NONE	ClCG00G005980-ClCG00G005990
CHH_Chr00:13888750-13889249	hyper	34	8	64	0.0533118	0.217966	4.08851	NONE	NONE	ClCG00G005980-ClCG00G005990
CHH_Chr00:13952050-13952249	hyper	8	0	16	0.100775	0.418994	4.15771	NONE	NONE	ClCG00G005990-ClCG00G006000
CHH_Chr00:13954250-13954599	hyper	8	1	19	0.238462	0.40493	1.69809	NONE	NONE	ClCG00G005990-ClCG00G006000
CHH_Chr00:14023500-14023849	hyper	22	3	31	0.1125	0.540323	4.80287	NONE	NONE	ClCG00G006000-ClCG00G006010
CHH_Chr00:1405350-1405599	hyper	8	2	14	0.03125	0.206009	6.59227	NONE	NONE	ClCG00G000580-ClCG00G000590
CHH_Chr00:14097100-14097299	hyper	18	2	38	0.405797	0.732394	1.80483	NONE	NONE	ClCG00G006020-ClCG00G006030
CHH_Chr00:1423850-1424149	hyper	12	1	25	0.0704648	0.230056	3.26483	NONE	NONE	ClCG00G000610-ClCG00G000620
CHH_Chr00:1430450-1430699	hyper	20	1	49	0.194631	0.40767	2.09458	NONE	NONE	ClCG00G000610-ClCG00G000620
CHH_Chr00:14368500-14368699	hypo	0	10	11	0.311558	0.0444444	7.01005	NONE	NONE	ClCG00G006150-ClCG00G006160
CHH_Chr00:14451900-14452199	hyper	21	3	36	0.044702	0.246334	5.51059	NONE	NONE	ClCG00G006200-ClCG00G006210
CHH_Chr00:14516550-14516749	hyper	8	0	15	0.0577617	0.233202	4.0373	NONE	NONE	ClCG00G006210-ClCG00G006220
CHH_Chr00:1455100-1455349	hyper	11	0	16	0.0541667	0.268707	4.96075	NONE	NONE	ClCG00G000630-ClCG00G000640
CHH_Chr00:1456450-1456799	hyper	37	9	87	0.273143	0.522286	1.91213	NONE	NONE	ClCG00G000630-ClCG00G000640
CHH_Chr00:14579550-14579799	hyper	14	1	25	0.0728395	0.22479	3.0861	NONE	NONE	ClCG00G006230-ClCG00G006240
CHH_Chr00:14664000-14664299	hyper	9	4	19	0.173028	0.341463	1.97346	NONE	NONE	ClCG00G006310-ClCG00G006320
CHH_Chr00:14825150-14825349	hyper	8	0	14	0.0517241	0.431193	8.33639	NONE	NONE	ClCG00G006420-ClCG00G006430
CHH_Chr00:1487000-1487199	hyper	7	0	12	0.0871935	0.271028	3.10835	NONE	NONE	ClCG00G000650-ClCG00G000660
CHH_Chr00:15020600-15020949	hyper	21	2	51	0.135524	0.361233	2.66547	NONE	NONE	ClCG00G006460-ClCG00G006470
CHH_Chr00:1503850-1504349	hyper	33	7	66	0.0700246	0.254319	3.63185	NONE	NONE	ClCG00G000650-ClCG00G000660
CHH_Chr00:15042600-15042949	hyper	25	0	61	0.140625	0.408185	2.90265	NONE	NONE	ClCG00G006470-ClCG00G006480
CHH_Chr00:15057700-15057899	hyper	9	0	22	0.058952	0.356589	6.04881	NONE	NONE	ClCG00G006470-ClCG00G006480
CHH_Chr00:1506850-1507049	hyper	7	0	18	0.106942	0.267606	2.50235	NONE	NONE	ClCG00G000650-ClCG00G000660
CHH_Chr00:15079250-15079599	hyper	14	3	23	0.075419	0.22807	3.02404	NONE	NONE	ClCG00G006470-ClCG00G006480
CHH_Chr00:15144200-15144399	hypo	1	12	21	0.21028	0.0574713	3.65888	NONE	NONE	ClCG00G006480-ClCG00G006490
CHH_Chr00:15196550-15196749	hyper	8	1	14	0.15	0.396825	2.6455	NONE	NONE	ClCG00G006480-ClCG00G006490
CHH_Chr00:1520700-1520899	hyper	14	1	35	0.227833	0.391685	1.71918	NONE	NONE	ClCG00G000670-ClCG00G000680
CHH_Chr00:1533550-1534199	hyper	43	14	123	0.173252	0.328439	1.89573	NONE	NONE	ClCG00G000670-ClCG00G000680
CHH_Chr00:1534450-1534649	hyper	11	2	36	0.142663	0.300242	2.10455	NONE	NONE	ClCG00G000670-ClCG00G000680
CHH_Chr00:15381200-15381399	hypo	0	7	17	0.193627	0.0289389	6.6909	NONE	NONE	ClCG00G006500-ClCG00G006510
CHH_Chr00:1538550-1538849	hyper	14	0	44	0.272183	0.472127	1.73459	NONE	NONE	ClCG00G000670-ClCG00G000680
CHH_Chr00:1543450-1543949	hyper	20	5	43	0.133843	0.330664	2.47053	NONE	NONE	ClCG00G000670-ClCG00G000680
CHH_Chr00:1545500-1545699	hyper	20	2	45	0.145058	0.308321	2.1255	NONE	NONE	ClCG00G000670-ClCG00G000680
CHH_Chr00:15582750-15582949	hyper	13	3	21	0.217262	0.407718	1.87662	NONE	NONE	ClCG00G006560-ClCG00G006580
CHH_Chr00:15703700-15703899	hypo	2	9	14	0.239631	0.0295359	8.11323	NONE	NONE	ClCG00G006560-ClCG00G006580
CHH_Chr00:15717550-15717749	hyper	7	1	9	0.201439	0.666667	3.30952	NONE	NONE	ClCG00G006560-ClCG00G006580
CHH_Chr00:1579150-1579449	hyper	14	5	41	0.121894	0.288711	2.36854	NONE	NONE	ClCG00G000680-ClCG00G000700
CHH_Chr00:1589050-1589249	hyper	7	0	18	0.0879346	0.246459	2.80275	NONE	NONE	ClCG00G000680-ClCG00G000700
CHH_Chr00:15909300-15909499	hyper	7	1	17	0.0619946	0.216117	3.48606	NONE	NONE	ClCG00G006590-ClCG00G006640
CHH_Chr00:1595150-1595349	hyper	8	1	25	0.1375	0.295739	2.15083	NONE	NONE	ClCG00G000680-ClCG00G000700
CHH_Chr00:15986250-15986549	hyper	13	2	27	0.186508	0.4375	2.34574	NONE	NONE	ClCG00G006590-ClCG00G006640
CHH_Chr00:16070750-16071049	hyper	9	0	11	0.00674157	0.188406	27.9469	NONE	NONE	ClCG00G006590-ClCG00G006640
CHH_Chr00:16135950-16136199	hypo	2	7	14	0.326797	0.114537	2.85319	NONE	NONE	ClCG00G006590-ClCG00G006640
CHH_Chr00:1621050-1621249	hyper	13	4	32	0.130306	0.287958	2.20986	NONE	NONE	ClCG00G000680-ClCG00G000700
CHH_Chr00:1631100-1631599	hyper	33	6	83	0.11239	0.292826	2.60544	NONE	NONE	ClCG00G000680-ClCG00G000700
CHH_Chr00:1640850-1641199	hyper	29	1	59	0.213018	0.486868	2.28557	NONE	NONE	ClCG00G000680-ClCG00G000700
CHH_Chr00:1646550-1646849	hyper	21	7	46	0.108484	0.333333	3.07265	NONE	NONE	ClCG00G000680-ClCG00G000700
CHH_Chr00:16584700-16585099	hyper	27	1	36	0.0375587	0.292181	7.77932	NONE	NONE	ClCG00G006590-ClCG00G006640
CHH_Chr00:1802600-1802899	hyper	17	3	41	0.161215	0.359431	2.22951	NONE	NONE	ClCG00G000730-ClCG00G000740
CHH_Chr00:1803700-1803949	hyper	12	1	23	0.114458	0.338129	2.95418	NONE	NONE	ClCG00G000730-ClCG00G000740
CHH_Chr00:1806350-1806649	hyper	15	3	36	0.0916031	0.300752	3.28321	NONE	NONE	ClCG00G000730-ClCG00G000740
CHH_Chr00:1963900-1964199	hyper	19	1	31	0.15122	0.468254	3.09652	NONE	NONE	ClCG00G000750-ClCG00G000760
CHH_Chr00:1975150-1975399	hyper	15	1	47	0.201258	0.37284	1.85255	NONE	NONE	ClCG00G000750-ClCG00G000760
CHH_Chr00:1976900-1977249	hyper	29	5	56	0.12085	0.300613	2.48749	NONE	NONE	ClCG00G000750-ClCG00G000760
CHH_Chr00:2012250-2012499	hypo	2	16	26	0.250522	0.0923077	2.71399	NONE	NONE	ClCG00G000770-ClCG00G000780
CHH_Chr00:2036700-2036899	hyper	8	0	17	0.120192	0.327402	2.72399	NONE	NONE	ClCG00G000780-ClCG00G000790
CHH_Chr00:2147200-2147549	hyper	16	1	33	0.118919	0.376404	3.16522	NONE	NONE	ClCG00G000790-ClCG00G000800
CHH_Chr00:2218950-2219249	hyper	11	1	24	0.101464	0.262264	2.58479	NONE	NONE	ClCG00G000790-ClCG00G000800
CHH_Chr00:2220050-2220349	hyper	11	3	23	0.11042	0.281013	2.54495	NONE	NONE	ClCG00G000790-ClCG00G000800
CHH_Chr00:2248400-2248599	hyper	13	1	27	0.128981	0.291196	2.25767	NONE	NONE	ClCG00G000790-ClCG00G000800
CHH_Chr00:2319400-2319699	hyper	17	3	39	0.0958628	0.269598	2.81234	NONE	NONE	ClCG00G000790-ClCG00G000800
CHH_Chr00:2327550-2327899	hyper	17	2	28	0.0650407	0.256236	3.93963	NONE	NONE	ClCG00G000790-ClCG00G000800
CHH_Chr00:2328800-2328999	hyper	7	2	13	0.0916667	0.311594	3.39921	NONE	NONE	ClCG00G000790-ClCG00G000800
CHH_Chr00:2442400-2442649	hyper	11	3	16	0.0710383	0.259259	3.64957	NONE	NONE	ClCG00G000790-ClCG00G000800
CHH_Chr00:2444000-2444299	hyper	13	1	20	0.111111	0.307471	2.76724	NONE	NONE	ClCG00G000790-ClCG00G000800
CHH_Chr00:2453500-2453799	hyper	12	3	28	0.0686275	0.238827	3.48005	NONE	NONE	ClCG00G000790-ClCG00G000800
CHH_Chr00:2469300-2469549	hypo	2	7	15	0.334559	0.142857	2.34191	NONE	NONE	ClCG00G000790-ClCG00G000800
CHH_Chr00:2496150-2496349	hyper	7	0	10	0.040293	0.197479	4.90107	NONE	NONE	ClCG00G000790-ClCG00G000800
CHH_Chr00:2540950-2541499	hyper	37	12	81	0.123711	0.27379	2.21313	NONE	NONE	ClCG00G000800-ClCG00G000810
CHH_Chr00:2543200-2543599	hyper	28	0	53	0.108729	0.362185	3.33108	NONE	NONE	ClCG00G000800-ClCG00G000810
CHH_Chr00:2735700-2736049	hyper	25	1	63	0.156485	0.360595	2.30434	NONE	NONE	ClCG00G000840-ClCG00G000850
CHH_Chr00:2746400-2746749	hyper	25	2	50	0.114458	0.311213	2.71902	NONE	NONE	ClCG00G000840-ClCG00G000850
CHH_Chr00:2867800-2867999	hyper	11	1	25	0.127907	0.350993	2.74413	NONE	NONE	ClCG00G000840-ClCG00G000850
CHH_Chr00:2868800-2868999	hyper	7	2	13	0.120316	0.282258	2.34598	NONE	NONE	ClCG00G000840-ClCG00G000850
CHH_Chr00:2876500-2876699	hyper	7	0	12	0.0798319	0.245283	3.07249	NONE	NONE	ClCG00G000840-ClCG00G000850
CHH_Chr00:2895750-2895949	hyper	11	5	24	0.0776119	0.265823	3.42502	NONE	NONE	ClCG00G000840-ClCG00G000850
CHH_Chr00:2903150-2903449	hyper	10	2	18	0.101281	0.306954	3.03073	NONE	NONE	ClCG00G000840-ClCG00G000850
CHH_Chr00:3204950-3205199	hyper	7	0	11	0.0469314	0.275168	5.86319	NONE	NONE	ClCG00G000920-ClCG00G000930
CHH_Chr00:3223700-3224049	hyper	13	2	16	0.0230608	0.195011	8.4564	NONE	NONE	ClCG00G000920-ClCG00G000930
CHH_Chr00:3289100-3289449	hyper	26	12	66	0.218213	0.387324	1.77498	ClCG00G000940	7-deoxyloganetin glucosyltransferase-like	NONE
CHH_Chr00:3317950-3318149	hyper	14	2	25	0.0696864	0.234914	3.37101	NONE	NONE	ClCG00G000960-ClCG00G000970
CHH_Chr00:3434050-3434399	hypo	2	10	16	0.285996	0.105	2.72377	NONE	NONE	ClCG00G000980-ClCG00G000990
CHH_Chr00:3446550-3446949	hyper	23	4	44	0.137441	0.340532	2.47766	NONE	NONE	ClCG00G000980-ClCG00G000990
CHH_Chr00:3463850-3464049	hyper	8	0	12	0.0636943	0.329545	5.17386	NONE	NONE	ClCG00G000980-ClCG00G000990
CHH_Chr00:3464300-3464499	hyper	7	0	13	0.0670391	0.288557	4.30431	NONE	NONE	ClCG00G000980-ClCG00G000990
CHH_Chr00:3502400-3502599	hyper	9	2	19	0.110204	0.297125	2.69613	NONE	NONE	ClCG00G000980-ClCG00G000990
CHH_Chr00:3535000-3535199	hyper	7	0	21	0.120388	0.311475	2.58726	NONE	NONE	ClCG00G000990-ClCG00G001000
CHH_Chr00:3573100-3573449	hyper	27	6	61	0.0721206	0.235727	3.26852	NONE	NONE	ClCG00G000990-ClCG00G001000
CHH_Chr00:3573950-3574149	hyper	20	2	27	0.0906149	0.278146	3.06954	NONE	NONE	ClCG00G000990-ClCG00G001000
CHH_Chr00:3691250-3691499	hyper	11	0	37	0.169438	0.346526	2.04515	ClCG00G001080	Glycosyl transferase, family 14	NONE
CHH_Chr00:3695550-3695799	hyper	10	1	21	0.0493601	0.249315	5.05094	ClCG00G001080	Glycosyl transferase, family 14	NONE
CHH_Chr00:3722500-3722699	hypo	0	10	18	0.431095	0.195402	2.20619	NONE	NONE	ClCG00G001080-ClCG00G001090
CHH_Chr00:3753250-3753449	hypo	0	7	7	0.2	0	20	ClCG00G001090	uncharacterized protein LOC101215184	NONE
CHH_Chr00:3831100-3831349	hypo	5	15	31	0.35905	0.181287	1.98057	NONE	NONE	ClCG00G001090-ClCG00G001100
CHH_Chr00:3831500-3831799	hyper	14	2	26	0.0965732	0.295213	3.05688	NONE	NONE	ClCG00G001090-ClCG00G001100
CHH_Chr00:3908500-3908749	hyper	12	3	15	0.0402299	0.313131	7.78355	NONE	NONE	ClCG00G001140-ClCG00G001150
CHH_Chr00:3946250-3946449	hyper	8	2	13	0.0458716	0.20283	4.4217	NONE	NONE	ClCG00G001180-ClCG00G001190
CHH_Chr00:3985250-3985449	hyper	16	2	42	0.217028	0.377265	1.73832	NONE	NONE	ClCG00G001230-ClCG00G001240
CHH_Chr00:3995150-3995349	hyper	11	2	36	0.304079	0.60828	2.0004	ClCG00G001240	bifunctional epoxide hydrolase 2-like	NONE
CHH_Chr00:4008300-4008499	hyper	10	2	34	0.161602	0.319118	1.97471	NONE	NONE	ClCG00G001240-ClCG00G001250
CHH_Chr00:4151350-4151649	hyper	13	0	17	0.160976	0.386207	2.39916	ClCG00G001290	_	NONE
CHH_Chr00:4173700-4174149	hyper	19	0	22	0.0335366	0.219949	6.55847	NONE	NONE	ClCG00G001290-ClCG00G001300
CHH_Chr00:4248050-4248299	hypo	2	16	30	0.363344	0.11413	3.18359	NONE	NONE	ClCG00G001300-ClCG00G001310
CHH_Chr00:4248250-4248499	hyper	19	3	48	0.112583	0.287912	2.55734	NONE	NONE	ClCG00G001300-ClCG00G001310
CHH_Chr00:4296750-4297049	hypo	4	8	15	0.405405	0.173127	2.34167	NONE	NONE	ClCG00G001310-ClCG00G001320
CHH_Chr00:4298550-4298799	hyper	15	5	29	0.188889	0.365591	1.93548	NONE	NONE	ClCG00G001310-ClCG00G001320
CHH_Chr00:4330200-4330549	hyper	17	0	29	0.161677	0.523711	3.23925	NONE	NONE	ClCG00G001310-ClCG00G001320
CHH_Chr00:4370250-4370449	hyper	8	1	26	0.0933333	0.32646	3.49779	NONE	NONE	ClCG00G001330-ClCG00G001340
CHH_Chr00:4471600-4471849	hyper	9	0	23	0.196581	0.508772	2.5881	NONE	NONE	ClCG00G001360-ClCG00G001370
CHH_Chr00:4634850-4635049	hyper	9	2	15	0.0810127	0.308943	3.81352	NONE	NONE	ClCG00G001400-ClCG00G001410
CHH_Chr00:4809850-4810199	hyper	25	7	54	0.110971	0.343284	3.09345	NONE	NONE	ClCG00G001420-ClCG00G001430
CHH_Chr00:4819300-4819499	hyper	10	2	22	0.0928433	0.255663	2.75371	NONE	NONE	ClCG00G001420-ClCG00G001430
CHH_Chr00:4864450-4864749	hyper	9	2	37	0.16	0.311512	1.94695	NONE	NONE	ClCG00G001420-ClCG00G001430
CHH_Chr00:4910300-4910549	hyper	18	1	39	0.155857	0.325882	2.09091	NONE	NONE	ClCG00G001430-ClCG00G001440
CHH_Chr00:4943950-4944149	hyper	11	2	42	0.209213	0.456998	2.18437	NONE	NONE	ClCG00G001460-ClCG00G001480
CHH_Chr00:4992400-4992749	hyper	19	6	39	0.112782	0.283541	2.51406	NONE	NONE	ClCG00G001520-ClCG00G001570
CHH_Chr00:4993900-4994099	hyper	7	2	11	0.190476	0.406452	2.13387	NONE	NONE	ClCG00G001520-ClCG00G001570
CHH_Chr00:4994950-4995199	hyper	13	5	28	0.156483	0.330383	2.11131	NONE	NONE	ClCG00G001520-ClCG00G001570
CHH_Chr00:5010550-5010749	hyper	8	0	8	0.13255	0.37037	2.79419	NONE	NONE	ClCG00G001520-ClCG00G001570
CHH_Chr00:5066050-5066299	hyper	14	2	29	0.239474	0.533333	2.22711	NONE	NONE	ClCG00G001630-ClCG00G001640
CHH_Chr00:5105800-5106199	hyper	25	2	35	0.214953	0.600917	2.79557	NONE	NONE	ClCG00G001650-ClCG00G001660
CHH_Chr00:5106550-5106849	hyper	20	1	60	0.161215	0.32666	2.02624	NONE	NONE	ClCG00G001650-ClCG00G001660
CHH_Chr00:5107600-5107949	hypo	0	12	26	0.267857	0.109649	2.44286	NONE	NONE	ClCG00G001650-ClCG00G001660
CHH_Chr00:5234100-5234399	hyper	16	3	31	0.106942	0.263242	2.46155	NONE	NONE	ClCG00G001680-ClCG00G001690
CHH_Chr00:5236850-5237099	hyper	10	2	18	0.0273349	0.200393	7.33104	NONE	NONE	ClCG00G001680-ClCG00G001690
CHH_Chr00:5329700-5329899	hyper	8	0	15	0.200913	0.537092	2.67325	ClCG00G001700	ankyrin repeat and SAM domain-containing protein 6	NONE
CHH_Chr00:5348250-5348549	hyper	8	0	10	0.00584795	0.258929	44.2768	ClCG00G001720	metalloendoproteinase 3-MMP-like	NONE
CHH_Chr00:5372600-5372799	hyper	11	1	21	0.206186	0.42029	2.03841	NONE	NONE	ClCG00G001720-ClCG00G001730
CHH_Chr00:5373750-5373949	hyper	9	2	30	0.145985	0.311778	2.13568	NONE	NONE	ClCG00G001720-ClCG00G001730
CHH_Chr00:5510600-5510849	hyper	8	2	19	0.101562	0.257329	2.5337	NONE	NONE	ClCG00G001780-ClCG00G001790
CHH_Chr00:5621850-5622149	hyper	12	3	22	0.0862559	0.294118	3.40983	NONE	NONE	ClCG00G001790-ClCG00G001800
CHH_Chr00:5640650-5641099	hyper	31	3	62	0.106329	0.269279	2.53251	NONE	NONE	ClCG00G001790-ClCG00G001800
CHH_Chr00:5696350-5696549	hyper	8	2	22	0.230088	0.515625	2.24099	NONE	NONE	ClCG00G001870-ClCG00G001880
CHH_Chr00:5895950-5896149	hyper	9	1	17	0.402685	0.69697	1.73081	NONE	NONE	ClCG00G001900-ClCG00G001910
CHH_Chr00:5924650-5924849	hyper	12	0	20	0.233161	0.626728	2.68797	ClCG00G001920	_	NONE
CHH_Chr00:6042000-6042249	hyper	10	1	19	0.104294	0.274809	2.63493	NONE	NONE	ClCG00G001940-ClCG00G001960
CHH_Chr00:6088600-6088799	hypo	0	13	26	0.262042	0.0774059	3.3853	NONE	NONE	ClCG00G001960-ClCG00G001980
CHH_Chr00:6223150-6223399	hyper	25	10	48	0.163009	0.340741	2.09031	NONE	NONE	ClCG00G002040-ClCG00G002050
CHH_Chr00:6244050-6244499	hyper	21	1	67	0.127217	0.315432	2.47947	NONE	NONE	ClCG00G002050-ClCG00G002060
CHH_Chr00:6350600-6350799	hypo	0	9	17	0.352657	0.162011	2.17674	NONE	NONE	ClCG00G002150-ClCG00G002160
CHH_Chr00:6367400-6367799	hyper	23	7	41	0.0812274	0.241935	2.97849	NONE	NONE	ClCG00G002150-ClCG00G002160
CHH_Chr00:6453150-6453499	hypo	2	10	17	0.452206	0.192893	2.34433	NONE	NONE	ClCG00G002170-ClCG00G002180
CHH_Chr00:6586300-6586499	hypo	3	11	30	0.696774	0.317857	2.1921	NONE	NONE	ClCG00G002210-ClCG00G002220
CHH_Chr00:6612500-6612799	hyper	14	4	37	0.25	0.573668	2.29467	NONE	NONE	ClCG00G002220-ClCG00G002230
CHH_Chr00:6653950-6654249	hyper	19	1	28	0.0621359	0.334873	5.38936	NONE	NONE	ClCG00G002230-ClCG00G002240
CHH_Chr00:666100-666299	hyper	11	2	16	0.0830189	0.235577	2.83763	NONE	NONE	ClCG00G000420-ClCG00G000430
CHH_Chr00:671450-671699	hyper	15	2	35	0.0915033	0.327138	3.57515	NONE	NONE	ClCG00G000420-ClCG00G000430
CHH_Chr00:676550-676849	hyper	11	2	20	0.141975	0.378601	2.66667	NONE	NONE	ClCG00G000420-ClCG00G000430
CHH_Chr00:680200-680399	hyper	7	2	15	0.0741935	0.230203	3.10273	NONE	NONE	ClCG00G000420-ClCG00G000430
CHH_Chr00:6981850-6982149	hyper	16	0	49	0.0876437	0.238251	2.71841	NONE	NONE	ClCG00G002460-ClCG00G002470
CHH_Chr00:6983150-6983599	hyper	30	3	48	0.071736	0.407035	5.67407	NONE	NONE	ClCG00G002460-ClCG00G002470
CHH_Chr00:7004000-7004349	hyper	19	1	47	0.140598	0.350497	2.49291	NONE	NONE	ClCG00G002480-ClCG00G002490
CHH_Chr00:7004550-7004899	hyper	14	1	25	0.0916442	0.244186	2.6645	NONE	NONE	ClCG00G002480-ClCG00G002490
CHH_Chr00:7054850-7055049	hyper	12	0	29	0.266033	0.630273	2.36915	NONE	NONE	ClCG00G002540-ClCG00G002550
CHH_Chr00:7071000-7071199	hyper	16	3	27	0.115756	0.364929	3.15258	NONE	NONE	ClCG00G002560-ClCG00G002570
CHH_Chr00:7119100-7119349	hyper	9	3	18	0.11324	0.329609	2.9107	NONE	NONE	ClCG00G002590-ClCG00G002600
CHH_Chr00:7158000-7158349	hypo	1	17	30	0.22807	0.0623145	3.65998	NONE	NONE	ClCG00G002630-ClCG00G002640
CHH_Chr00:721800-721999	hypo	1	12	19	0.290576	0.107383	2.70599	NONE	NONE	ClCG00G000420-ClCG00G000430
CHH_Chr00:725900-726099	hyper	12	1	23	0.0810185	0.282258	3.48387	NONE	NONE	ClCG00G000420-ClCG00G000430
CHH_Chr00:7321600-7321799	hyper	7	0	11	0.10084	0.258741	2.56585	NONE	NONE	ClCG00G002670-ClCG00G002680
CHH_Chr00:7345350-7345549	hyper	10	0	15	0.0461538	0.316583	6.8593	NONE	NONE	ClCG00G002670-ClCG00G002680
CHH_Chr00:740350-740699	hyper	23	5	51	0.0860927	0.23991	2.78665	NONE	NONE	ClCG00G000420-ClCG00G000430
CHH_Chr00:7468750-7468949	hypo	0	9	14	0.303318	0.0711679	4.262	NONE	NONE	ClCG00G002780-ClCG00G002790
CHH_Chr00:7468900-7469199	hyper	19	1	36	0.0824089	0.300203	3.64285	NONE	NONE	ClCG00G002780-ClCG00G002790
CHH_Chr00:7504750-7504949	hyper	11	0	15	0.123016	0.322368	2.62054	NONE	NONE	ClCG00G002790-ClCG00G002800
CHH_Chr00:7528100-7528299	hyper	13	2	38	0.148069	0.379781	2.5649	NONE	NONE	ClCG00G002830-ClCG00G002840
CHH_Chr00:7558350-7558549	hyper	17	1	35	0.138158	0.341667	2.47302	NONE	NONE	ClCG00G002830-ClCG00G002840
CHH_Chr00:756300-756499	hyper	8	0	16	0.0890052	0.29085	3.26778	NONE	NONE	ClCG00G000420-ClCG00G000430
CHH_Chr00:760000-760199	hyper	7	2	21	0.0944351	0.255435	2.70487	NONE	NONE	ClCG00G000420-ClCG00G000430
CHH_Chr00:763400-763699	hyper	16	4	23	0.102564	0.351438	3.42652	ClCG00G000430	_	NONE
CHH_Chr00:7674100-7674399	hyper	8	1	25	0.149554	0.356449	2.38342	NONE	NONE	ClCG00G002880-ClCG00G002890
CHH_Chr00:7674500-7674799	hyper	11	0	29	0.130225	0.30253	2.32313	NONE	NONE	ClCG00G002880-ClCG00G002890
CHH_Chr00:7710100-7710399	hyper	9	5	19	0.10084	0.347826	3.44928	NONE	NONE	ClCG00G002900-ClCG00G002910
CHH_Chr00:7829900-7830149	hyper	14	7	31	0.112689	0.284714	2.52656	NONE	NONE	ClCG00G002960-ClCG00G002970
CHH_Chr00:7876250-7876449	hyper	11	1	20	0.203297	0.818841	4.02781	NONE	NONE	ClCG00G002980-ClCG00G002990
CHH_Chr00:7901700-7901949	hyper	15	1	35	0.178819	0.389831	2.18002	NONE	NONE	ClCG00G003000-ClCG00G003010
CHH_Chr00:7973850-7974199	hyper	25	6	54	0.136725	0.301075	2.20205	NONE	NONE	ClCG00G003040-ClCG00G003050
CHH_Chr00:8074500-8074749	hyper	17	0	38	0.192446	0.369838	1.92178	NONE	NONE	ClCG00G003100-ClCG00G003120
CHH_Chr00:8075450-8075799	hyper	19	0	38	0.0490368	0.246231	5.02136	NONE	NONE	ClCG00G003100-ClCG00G003120
CHH_Chr00:8081300-8081499	hyper	8	0	17	0.147619	0.338129	2.29055	NONE	NONE	ClCG00G003120-ClCG00G003130
CHH_Chr00:8084400-8084599	hyper	8	2	27	0.317739	0.558219	1.75685	NONE	NONE	ClCG00G003120-ClCG00G003130
CHH_Chr00:809100-809299	hyper	13	2	22	0.0844444	0.265152	3.13995	NONE	NONE	ClCG00G000440-ClCG00G000450
CHH_Chr00:8122650-8122849	hyper	10	2	19	0.184758	0.345238	1.8686	NONE	NONE	ClCG00G003180-ClCG00G003190
CHH_Chr00:815200-815549	hyper	11	6	21	0.112022	0.282051	2.51782	NONE	NONE	ClCG00G000440-ClCG00G000450
CHH_Chr00:8215450-8215749	hyper	11	0	23	0.208333	0.478599	2.29728	NONE	NONE	ClCG00G003240-ClCG00G003260
CHH_Chr00:840950-841549	hyper	37	9	73	0.100798	0.270755	2.6861	NONE	NONE	ClCG00G000440-ClCG00G000450
CHH_Chr00:8416650-8416849	hyper	14	0	29	0.0658135	0.223913	3.40223	NONE	NONE	ClCG00G003350-ClCG00G003360
CHH_Chr00:8488300-8488499	hyper	15	0	31	0.160991	0.52454	3.2582	ClCG00G003400	germin-like protein subfamily 2 member 4	NONE
CHH_Chr00:84950-85249	hyper	8	1	17	0.206186	0.411765	1.99706	NONE	NONE	ClCG00G000050-ClCG00G000060
CHH_Chr00:8501350-8501549	hyper	10	4	26	0.302548	0.859504	2.84089	NONE	NONE	ClCG00G003410-ClCG00G003420
CHH_Chr00:8501700-8501949	hyper	8	0	17	0.0950704	0.299435	3.14961	NONE	NONE	ClCG00G003410-ClCG00G003420
CHH_Chr00:8589850-8590149	hypo	1	8	14	0.340206	0.0775862	4.38488	NONE	NONE	ClCG00G003480-ClCG00G003490
CHH_Chr00:8599150-8599449	hyper	19	1	55	0.168176	0.338517	2.01287	NONE	NONE	ClCG00G003480-ClCG00G003490
CHH_Chr00:8647450-8647699	hyper	18	4	36	0.133017	0.353723	2.65924	NONE	NONE	ClCG00G003490-ClCG00G003500
CHH_Chr00:8650550-8650899	hyper	19	2	50	0.0864917	0.244306	2.82462	NONE	NONE	ClCG00G003490-ClCG00G003500
CHH_Chr00:8757100-8757399	hyper	13	2	26	0.141264	0.33209	2.35084	NONE	NONE	ClCG00G003540-ClCG00G003550
CHH_Chr00:8769800-8769999	hyper	10	2	33	0.158501	0.350168	2.20924	NONE	NONE	ClCG00G003540-ClCG00G003550
CHH_Chr00:8782450-8782699	hyper	10	0	29	0.105175	0.258383	2.45669	NONE	NONE	ClCG00G003570-ClCG00G003590
CHH_Chr00:8789200-8789449	hyper	22	4	44	0.149635	0.477537	3.19135	NONE	NONE	ClCG00G003570-ClCG00G003590
CHH_Chr00:8806100-8806299	hyper	12	0	31	0.172816	0.361868	2.09395	NONE	NONE	ClCG00G003590-ClCG00G003600
CHH_Chr00:8829400-8829749	hyper	22	3	56	0.223622	0.456522	2.04149	NONE	NONE	ClCG00G003590-ClCG00G003600
CHH_Chr00:9015050-9015299	hyper	15	1	35	0.122066	0.289346	2.37041	NONE	NONE	ClCG00G003650-ClCG00G003660
CHH_Chr00:9110950-9111149	hyper	24	2	35	0.120316	0.414404	3.44431	NONE	NONE	ClCG00G003720-ClCG00G003730
CHH_Chr00:9147400-9147599	hyper	14	4	22	0.162791	0.318966	1.95936	NONE	NONE	ClCG00G003720-ClCG00G003730
CHH_Chr00:9165050-9165549	hyper	36	9	89	0.234223	0.463872	1.98047	NONE	NONE	ClCG00G003740-ClCG00G003750
CHH_Chr00:9270850-9271149	hyper	20	2	56	0.141176	0.312741	2.21525	NONE	NONE	ClCG00G003770-ClCG00G003780
CHH_Chr00:9334150-9334399	hyper	10	4	43	0.316489	0.641379	2.02654	NONE	NONE	ClCG00G003810-ClCG00G003820
CHH_Chr00:9368600-9368799	hyper	11	0	20	0.15411	0.579235	3.75859	NONE	NONE	ClCG00G003830-ClCG00G003840
CHH_Chr00:9401850-9402049	hyper	13	0	24	0.198718	0.353086	1.77682	ClCG00G003890	serine/threonine-protein kinase SRK2E-like	NONE
CHH_Chr00:9407150-9407399	hypo	2	17	30	0.289362	0.105442	2.74427	NONE	NONE	ClCG00G003890-ClCG00G003900
CHH_Chr00:9458750-9459149	hyper	33	3	89	0.165446	0.363992	2.20007	NONE	NONE	ClCG00G003940-ClCG00G003950
CHH_Chr00:946700-947099	hyper	23	2	55	0.0669856	0.230903	3.44705	NONE	NONE	ClCG00G000480-ClCG00G000490
CHH_Chr00:958500-958849	hyper	13	1	16	0.0138889	0.19573	14.0925	NONE	NONE	ClCG00G000480-ClCG00G000490
CHH_Chr00:969650-969999	hyper	14	1	22	0.0941704	0.28725	3.05033	NONE	NONE	ClCG00G000480-ClCG00G000490
CHH_Chr00:975200-975399	hyper	11	0	20	0.0820896	0.302583	3.68601	NONE	NONE	ClCG00G000480-ClCG00G000490
CHH_Chr00:983800-984049	hyper	18	3	47	0.149201	0.373303	2.50202	NONE	NONE	ClCG00G000480-ClCG00G000490
CHH_Chr00:9871850-9872099	hyper	10	0	29	0.0762053	0.244175	3.20418	NONE	NONE	ClCG00G004180-ClCG00G004190
CHH_Chr00:9872800-9873049	hyper	14	3	29	0.148649	0.364299	2.45074	NONE	NONE	ClCG00G004180-ClCG00G004190
CHH_Chr00:989150-989349	hyper	19	3	34	0.0963855	0.309783	3.21399	NONE	NONE	ClCG00G000480-ClCG00G000490
CHH_Chr00:989950-990149	hyper	18	2	39	0.101382	0.263158	2.59569	NONE	NONE	ClCG00G000480-ClCG00G000490
CHH_Chr00:9912250-9912549	hyper	18	0	27	0.0328467	0.312977	9.52841	NONE	NONE	ClCG00G004200-ClCG00G004220
CHH_Chr00:9920600-9920849	hyper	13	2	39	0.114883	0.302867	2.63632	NONE	NONE	ClCG00G004200-ClCG00G004220
CHH_Chr00:9921550-9921749	hyper	9	3	32	0.210059	0.477157	2.27154	NONE	NONE	ClCG00G004200-ClCG00G004220
CHH_Chr01:10002400-10002699	hyper	11	2	26	0.149925	0.301255	2.00937	NONE	NONE	ClCG01G008450-ClCG01G008460
CHH_Chr01:10006150-10006399	hyper	19	1	36	0.0848972	0.272214	3.2064	NONE	NONE	ClCG01G008450-ClCG01G008460
CHH_Chr01:10023500-10023799	hyper	18	2	48	0.124346	0.292121	2.34927	NONE	NONE	ClCG01G008450-ClCG01G008460
CHH_Chr01:10047000-10047299	hyper	21	9	65	0.237713	0.398352	1.67577	NONE	NONE	ClCG01G008470-ClCG01G008480
CHH_Chr01:10053750-10053949	hyper	8	2	23	0.170901	0.4	2.34054	NONE	NONE	ClCG01G008470-ClCG01G008480
CHH_Chr01:10054650-10054849	hyper	13	5	39	0.145411	0.393029	2.70288	NONE	NONE	ClCG01G008470-ClCG01G008480
CHH_Chr01:10072800-10073149	hyper	24	3	73	0.150473	0.365942	2.43194	NONE	NONE	ClCG01G008470-ClCG01G008480
CHH_Chr01:10079700-10080049	hyper	13	4	22	0.0690647	0.251163	3.63663	NONE	NONE	ClCG01G008470-ClCG01G008480
CHH_Chr01:10085650-10085949	hypo	3	18	42	0.283217	0.125341	2.25958	NONE	NONE	ClCG01G008470-ClCG01G008480
CHH_Chr01:10096350-10096649	hyper	25	0	47	0.0880458	0.265101	3.01094	NONE	NONE	ClCG01G008470-ClCG01G008480
CHH_Chr01:10111400-10111599	hypo	0	12	19	0.274744	0.0921053	2.98294	NONE	NONE	ClCG01G008480-ClCG01G008490
CHH_Chr01:10112300-10112599	hyper	21	7	47	0.140592	0.319712	2.27404	NONE	NONE	ClCG01G008480-ClCG01G008490
CHH_Chr01:10134300-10134599	hyper	20	2	52	0.177945	0.366992	2.06239	NONE	NONE	ClCG01G008500-ClCG01G008510
CHH_Chr01:10134700-10135149	hyper	33	6	82	0.17898	0.384398	2.14771	NONE	NONE	ClCG01G008500-ClCG01G008510
CHH_Chr01:10155250-10155549	hyper	18	1	34	0.073913	0.268222	3.62888	NONE	NONE	ClCG01G008530-ClCG01G008540
CHH_Chr01:10160750-10161099	hyper	12	2	39	0.0996441	0.256137	2.57051	NONE	NONE	ClCG01G008530-ClCG01G008540
CHH_Chr01:10168800-10168999	hyper	19	6	42	0.137306	0.298969	2.1774	NONE	NONE	ClCG01G008530-ClCG01G008540
CHH_Chr01:10178550-10178749	hyper	13	0	32	0.340551	0.637717	1.8726	NONE	NONE	ClCG01G008550-ClCG01G008560
CHH_Chr01:10179250-10179649	hyper	28	2	72	0.107527	0.263201	2.44777	NONE	NONE	ClCG01G008550-ClCG01G008560
CHH_Chr01:10192850-10193099	hyper	12	1	37	0.1537	0.330366	2.14942	NONE	NONE	ClCG01G008560-ClCG01G008570
CHH_Chr01:10198650-10198849	hyper	11	1	25	0.109848	0.275429	2.50735	NONE	NONE	ClCG01G008560-ClCG01G008570
CHH_Chr01:10211750-10212049	hyper	18	0	62	0.213483	0.382835	1.79328	NONE	NONE	ClCG01G008570-ClCG01G008580
CHH_Chr01:1022150-1022499	hyper	20	0	60	0.136033	0.299044	2.19832	NONE	NONE	ClCG01G001180-ClCG01G001200
CHH_Chr01:10224150-10224349	hyper	13	1	31	0.0658228	0.253308	3.84834	NONE	NONE	ClCG01G008580-ClCG01G008590
CHH_Chr01:10239950-10240249	hyper	13	1	28	0.11639	0.290098	2.49247	NONE	NONE	ClCG01G008580-ClCG01G008590
CHH_Chr01:10250400-10250649	hyper	12	0	32	0.0949821	0.266082	2.80139	ClCG01G008600	hypothetical protein VITISV_008825	NONE
CHH_Chr01:1027800-1027999	hyper	7	0	18	0.221612	0.486413	2.19489	NONE	NONE	ClCG01G001180-ClCG01G001200
CHH_Chr01:10292000-10292399	hyper	32	8	77	0.110338	0.31664	2.86973	NONE	NONE	ClCG01G008610-ClCG01G008630
CHH_Chr01:10298450-10298799	hyper	15	3	51	0.124266	0.298153	2.39931	NONE	NONE	ClCG01G008610-ClCG01G008630
CHH_Chr01:10301000-10301299	hyper	11	1	23	0.132901	0.372197	2.80056	NONE	NONE	ClCG01G008610-ClCG01G008630
CHH_Chr01:10309000-10309199	hyper	12	0	24	0.15	0.427807	2.85205	NONE	NONE	ClCG01G008610-ClCG01G008630
CHH_Chr01:10310850-10311099	hyper	16	3	29	0.0650759	0.223278	3.43104	NONE	NONE	ClCG01G008610-ClCG01G008630
CHH_Chr01:10326300-10326549	hyper	14	1	28	0.157754	0.374817	2.37596	ClCG01G008630	glutamate decarboxylase 1	NONE
CHH_Chr01:10329750-10329949	hyper	8	0	28	0.141631	0.293144	2.06978	ClCG01G008630	glutamate decarboxylase 1	NONE
CHH_Chr01:10330600-10330799	hyper	10	0	26	0.168689	0.444606	2.63565	ClCG01G008630	glutamate decarboxylase 1	NONE
CHH_Chr01:10335000-10335349	hyper	15	13	58	0.188028	0.364322	1.9376	NONE	NONE	ClCG01G008630-ClCG01G008640
CHH_Chr01:10339400-10339649	hyper	22	2	36	0.117647	0.304556	2.58873	NONE	NONE	ClCG01G008630-ClCG01G008640
CHH_Chr01:10340400-10340749	hyper	27	2	58	0.173913	0.40107	2.30615	NONE	NONE	ClCG01G008630-ClCG01G008640
CHH_Chr01:10344400-10344599	hyper	12	2	30	0.179487	0.394089	2.19564	NONE	NONE	ClCG01G008630-ClCG01G008640
CHH_Chr01:10360100-10360449	hyper	23	1	46	0.131828	0.303444	2.30183	NONE	NONE	ClCG01G008650-ClCG01G008660
CHH_Chr01:10362450-10362699	hyper	16	3	47	0.152395	0.313953	2.06013	NONE	NONE	ClCG01G008650-ClCG01G008660
CHH_Chr01:10380000-10380199	hyper	11	4	43	0.184818	0.379167	2.05156	NONE	NONE	ClCG01G008650-ClCG01G008660
CHH_Chr01:1040350-1040549	hyper	10	0	26	0.214018	0.457983	2.13993	NONE	NONE	ClCG01G001180-ClCG01G001200
CHH_Chr01:10424900-10425249	hyper	18	0	60	0.187579	0.408696	2.17879	NONE	NONE	ClCG01G008670-ClCG01G008680
CHH_Chr01:10425650-10425899	hyper	16	3	46	0.123611	0.317298	2.5669	NONE	NONE	ClCG01G008670-ClCG01G008680
CHH_Chr01:10441900-10442399	hyper	36	5	105	0.234458	0.436188	1.86041	NONE	NONE	ClCG01G008690-ClCG01G008700
CHH_Chr01:10444900-10445099	hyper	14	0	36	0.21194	0.397516	1.8756	NONE	NONE	ClCG01G008690-ClCG01G008700
CHH_Chr01:10447650-10447949	hyper	15	1	38	0.146341	0.302564	2.06752	NONE	NONE	ClCG01G008690-ClCG01G008700
CHH_Chr01:10468150-10468399	hyper	15	0	37	0.215777	0.563158	2.6099	NONE	NONE	ClCG01G008710-ClCG01G008720
CHH_Chr01:10495800-10496249	hyper	33	1	60	0.0671573	0.290628	4.32757	NONE	NONE	ClCG01G008730-ClCG01G008740
CHH_Chr01:10498550-10498749	hyper	11	2	33	0.148193	0.355263	2.3973	NONE	NONE	ClCG01G008730-ClCG01G008740
CHH_Chr01:10508950-10509349	hyper	31	9	71	0.215827	0.397351	1.84106	NONE	NONE	ClCG01G008730-ClCG01G008740
CHH_Chr01:10518800-10519049	hyper	16	3	47	0.249249	0.522152	2.0949	NONE	NONE	ClCG01G008740-ClCG01G008750
CHH_Chr01:10533750-10534049	hyper	9	0	34	0.106406	0.287129	2.69842	NONE	NONE	ClCG01G008740-ClCG01G008750
CHH_Chr01:10580250-10580649	hyper	17	2	53	0.117424	0.276562	2.35524	NONE	NONE	ClCG01G008760-ClCG01G008770
CHH_Chr01:10586900-10587199	hyper	30	7	78	0.295752	0.47807	1.61646	NONE	NONE	ClCG01G008760-ClCG01G008770
CHH_Chr01:10626950-10627149	hyper	10	1	16	0.032491	0.189394	5.82912	NONE	NONE	ClCG01G008770-ClCG01G008780
CHH_Chr01:10628900-10629249	hyper	23	0	57	0.143932	0.338325	2.3506	NONE	NONE	ClCG01G008770-ClCG01G008780
CHH_Chr01:10645200-10645449	hyper	12	0	37	0.118432	0.295747	2.49719	NONE	NONE	ClCG01G008770-ClCG01G008780
CHH_Chr01:10661350-10661649	hyper	14	4	45	0.163743	0.332418	2.03012	NONE	NONE	ClCG01G008770-ClCG01G008780
CHH_Chr01:10666050-10666349	hyper	21	6	61	0.214169	0.368217	1.71928	NONE	NONE	ClCG01G008770-ClCG01G008780
CHH_Chr01:10680300-10680949	hyper	54	14	110	0.144126	0.318557	2.21027	NONE	NONE	ClCG01G008780-ClCG01G008790
CHH_Chr01:10681550-10681749	hyper	8	0	26	0.127159	0.291405	2.29166	NONE	NONE	ClCG01G008780-ClCG01G008790
CHH_Chr01:10691750-10692099	hyper	18	0	51	0.117409	0.29021	2.47179	NONE	NONE	ClCG01G008780-ClCG01G008790
CHH_Chr01:10712250-10712449	hyper	11	1	21	0.188862	0.474299	2.51135	NONE	NONE	ClCG01G008790-ClCG01G008800
CHH_Chr01:10718900-10719149	hyper	14	1	29	0.219512	0.436567	1.98881	NONE	NONE	ClCG01G008790-ClCG01G008800
CHH_Chr01:10719650-10719849	hyper	12	4	28	0.208984	0.411765	1.97031	NONE	NONE	ClCG01G008790-ClCG01G008800
CHH_Chr01:10779200-10779399	hyper	11	5	24	0.155216	0.425837	2.74351	NONE	NONE	ClCG01G008800-ClCG01G008810
CHH_Chr01:10817050-10817349	hyper	18	2	42	0.182272	0.40729	2.23452	NONE	NONE	ClCG01G008820-ClCG01G008830
CHH_Chr01:10819800-10820099	hyper	26	2	49	0.129485	0.29872	2.30698	NONE	NONE	ClCG01G008820-ClCG01G008830
CHH_Chr01:10824300-10824499	hyper	13	1	41	0.255937	0.407056	1.59045	NONE	NONE	ClCG01G008820-ClCG01G008830
CHH_Chr01:10824750-10825399	hyper	30	3	68	0.16	0.354945	2.21841	NONE	NONE	ClCG01G008820-ClCG01G008830
CHH_Chr01:10863950-10864149	hyper	10	1	33	0.201717	0.431373	2.13851	NONE	NONE	ClCG01G008850-ClCG01G008860
CHH_Chr01:10875950-10876149	hyper	8	0	18	0.134328	0.362538	2.69889	NONE	NONE	ClCG01G008860-ClCG01G008870
CHH_Chr01:10884200-10884799	hyper	30	1	84	0.083177	0.2364	2.84213	NONE	NONE	ClCG01G008870-ClCG01G008880
CHH_Chr01:10893500-10893699	hyper	9	0	28	0.143198	0.294248	2.05483	NONE	NONE	ClCG01G008880-ClCG01G008890
CHH_Chr01:10898100-10898299	hyper	8	3	22	0.128788	0.293333	2.27765	NONE	NONE	ClCG01G008880-ClCG01G008890
CHH_Chr01:10910400-10910649	hyper	18	3	41	0.146559	0.32294	2.20347	NONE	NONE	ClCG01G008880-ClCG01G008890
CHH_Chr01:10921100-10921299	hyper	18	3	25	0.0714286	0.23299	3.26186	ClCG01G008890	gamma-soluble NSF attachment protein	NONE
CHH_Chr01:10964150-10964349	hyper	17	2	34	0.150725	0.359477	2.38499	ClCG01G008910	hypothetical protein Csa_1G555080	NONE
CHH_Chr01:10966550-10966799	hyper	20	3	55	0.193599	0.442308	2.28466	ClCG01G008910	hypothetical protein Csa_1G555080	NONE
CHH_Chr01:10977700-10977949	hypo	1	14	21	0.265574	0.115288	2.30356	NONE	NONE	ClCG01G008910-ClCG01G008920
CHH_Chr01:10985500-10985749	hypo	4	17	33	0.343511	0.133531	2.57252	NONE	NONE	ClCG01G008910-ClCG01G008920
CHH_Chr01:11078300-11078849	hyper	44	0	96	0.046055	0.215976	4.68953	NONE	NONE	ClCG01G008970-ClCG01G008980
CHH_Chr01:11093500-11093899	hyper	34	2	92	0.220408	0.42402	1.92379	NONE	NONE	ClCG01G008970-ClCG01G008980
CHH_Chr01:11118050-11118299	hyper	14	1	21	0.028133	0.229345	8.15216	NONE	NONE	ClCG01G008980-ClCG01G008990
CHH_Chr01:11120400-11120949	hyper	53	4	112	0.137269	0.306171	2.23044	NONE	NONE	ClCG01G008980-ClCG01G008990
CHH_Chr01:11126450-11126699	hyper	15	2	28	0.102778	0.307018	2.9872	NONE	NONE	ClCG01G008980-ClCG01G008990
CHH_Chr01:11160050-11160399	hyper	20	2	43	0.277863	0.42904	1.54407	NONE	NONE	ClCG01G008990-ClCG01G009000
CHH_Chr01:11187250-11187749	hyper	30	11	95	0.133948	0.315407	2.3547	NONE	NONE	ClCG01G009000-ClCG01G009010
CHH_Chr01:11190800-11190999	hyper	9	1	19	0.0873206	0.319261	3.6562	NONE	NONE	ClCG01G009000-ClCG01G009010
CHH_Chr01:11198950-11199199	hyper	12	0	35	0.17609	0.343284	1.94947	NONE	NONE	ClCG01G009000-ClCG01G009010
CHH_Chr01:11218650-11218999	hypo	6	28	51	0.286744	0.117851	2.4331	NONE	NONE	ClCG01G009000-ClCG01G009010
CHH_Chr01:11222300-11222549	hyper	16	1	23	0.113333	0.305122	2.69226	NONE	NONE	ClCG01G009000-ClCG01G009010
CHH_Chr01:1122650-1122999	hyper	25	2	65	0.0887231	0.277402	3.1266	NONE	NONE	ClCG01G001240-ClCG01G001250
CHH_Chr01:11228550-11228949	hyper	22	3	50	0.115066	0.265509	2.30744	NONE	NONE	ClCG01G009000-ClCG01G009010
CHH_Chr01:11247300-11247499	hyper	16	5	37	0.177586	0.387654	2.18291	NONE	NONE	ClCG01G009010-ClCG01G009020
CHH_Chr01:11252950-11253149	hyper	11	0	28	0.200889	0.443709	2.20873	NONE	NONE	ClCG01G009010-ClCG01G009020
CHH_Chr01:11293550-11294649	hyper	78	6	208	0.157124	0.337534	2.1482	NONE	NONE	ClCG01G009040-ClCG01G009050
CHH_Chr01:11296950-11297199	hyper	26	3	57	0.182099	0.356322	1.95675	NONE	NONE	ClCG01G009040-ClCG01G009050
CHH_Chr01:11300400-11300849	hyper	26	3	72	0.116379	0.3088	2.65339	NONE	NONE	ClCG01G009040-ClCG01G009050
CHH_Chr01:11307200-11307399	hyper	13	0	36	0.155309	0.345172	2.22249	NONE	NONE	ClCG01G009040-ClCG01G009050
CHH_Chr01:11320400-11320899	hyper	26	1	38	0.0592734	0.221421	3.73559	NONE	NONE	ClCG01G009040-ClCG01G009050
CHH_Chr01:11321600-11321799	hyper	9	0	22	0.0724269	0.304348	4.20214	NONE	NONE	ClCG01G009040-ClCG01G009050
CHH_Chr01:11336150-11336699	hyper	27	5	63	0.155018	0.437928	2.82501	NONE	NONE	ClCG01G009040-ClCG01G009050
CHH_Chr01:11343100-11343299	hypo	0	14	14	0.181452	0	18.1452	NONE	NONE	ClCG01G009040-ClCG01G009050
CHH_Chr01:11362150-11362349	hyper	10	4	29	0.124372	0.367347	2.95362	NONE	NONE	ClCG01G009060-ClCG01G009070
CHH_Chr01:11367450-11367799	hyper	21	5	59	0.118211	0.273927	2.31728	NONE	NONE	ClCG01G009060-ClCG01G009070
CHH_Chr01:11368300-11368599	hyper	13	1	32	0.107884	0.258974	2.40049	NONE	NONE	ClCG01G009060-ClCG01G009070
CHH_Chr01:11370250-11370499	hyper	12	1	47	0.0967994	0.250946	2.59243	NONE	NONE	ClCG01G009060-ClCG01G009070
CHH_Chr01:11402450-11402649	hyper	8	2	25	0.0986763	0.25	2.53354	NONE	NONE	ClCG01G009070-ClCG01G009080
CHH_Chr01:11424950-11425299	hyper	27	0	58	0.0956652	0.284908	2.97818	NONE	NONE	ClCG01G009080-ClCG01G009090
CHH_Chr01:11425700-11426049	hyper	16	7	36	0.111717	0.272727	2.44124	NONE	NONE	ClCG01G009080-ClCG01G009090
CHH_Chr01:11426300-11426699	hyper	25	15	80	0.173789	0.329435	1.8956	NONE	NONE	ClCG01G009080-ClCG01G009090
CHH_Chr01:11431150-11432099	hyper	56	13	110	0.1109	0.265432	2.39345	NONE	NONE	ClCG01G009080-ClCG01G009090
CHH_Chr01:11454400-11454649	hyper	10	1	22	0.117188	0.30292	2.58491	NONE	NONE	ClCG01G009090-ClCG01G009100
CHH_Chr01:11470350-11470649	hyper	23	4	43	0.0813953	0.237908	2.92288	NONE	NONE	ClCG01G009090-ClCG01G009100
CHH_Chr01:1147600-1147849	hyper	20	1	59	0.19919	0.441354	2.21574	NONE	NONE	ClCG01G001270-ClCG01G001280
CHH_Chr01:11503000-11503549	hyper	36	9	64	0.0901564	0.289096	3.2066	NONE	NONE	ClCG01G009100-ClCG01G009110
CHH_Chr01:11522900-11523449	hyper	53	8	116	0.165254	0.362379	2.19286	NONE	NONE	ClCG01G009100-ClCG01G009110
CHH_Chr01:11526550-11526849	hyper	17	1	25	0.0637255	0.281046	4.41026	NONE	NONE	ClCG01G009100-ClCG01G009110
CHH_Chr01:11540350-11540649	hyper	23	1	64	0.136535	0.305837	2.23999	NONE	NONE	ClCG01G009110-ClCG01G009120
CHH_Chr01:11540850-11541349	hyper	31	6	70	0.101608	0.261905	2.5776	NONE	NONE	ClCG01G009110-ClCG01G009120
CHH_Chr01:11542700-11542949	hyper	14	1	24	0.0164141	0.188879	11.5071	NONE	NONE	ClCG01G009110-ClCG01G009120
CHH_Chr01:11554350-11554699	hyper	12	5	31	0.18985	0.405063	2.1336	NONE	NONE	ClCG01G009110-ClCG01G009120
CHH_Chr01:11583300-11583599	hyper	8	1	26	0.132192	0.294375	2.22688	NONE	NONE	ClCG01G009130-ClCG01G009140
CHH_Chr01:11600300-11600699	hyper	21	2	52	0.0923331	0.277584	3.00634	NONE	NONE	ClCG01G009130-ClCG01G009140
CHH_Chr01:11624650-11624949	hyper	17	2	35	0.0647321	0.219417	3.38962	ClCG01G009140	_	NONE
CHH_Chr01:11625450-11625649	hyper	22	1	33	0.118644	0.275281	2.32022	ClCG01G009140	_	NONE
CHH_Chr01:1165650-1165899	hyper	11	0	18	0.0576441	0.316993	5.49915	NONE	NONE	ClCG01G001270-ClCG01G001280
CHH_Chr01:1166400-1166849	hyper	48	0	104	0.245255	0.540925	2.20556	NONE	NONE	ClCG01G001270-ClCG01G001280
CHH_Chr01:11664150-11664699	hyper	35	7	91	0.0763575	0.254005	3.32652	NONE	NONE	ClCG01G009160-ClCG01G009170
CHH_Chr01:11666750-11666949	hypo	3	25	44	0.285486	0.132948	2.14735	NONE	NONE	ClCG01G009160-ClCG01G009170
CHH_Chr01:11705100-11705449	hyper	21	1	50	0.129915	0.283133	2.17938	NONE	NONE	ClCG01G009160-ClCG01G009170
CHH_Chr01:11705650-11705849	hyper	21	3	29	0.074364	0.266983	3.59021	NONE	NONE	ClCG01G009160-ClCG01G009170
CHH_Chr01:11711750-11711999	hyper	17	2	51	0.103139	0.254826	2.47071	NONE	NONE	ClCG01G009160-ClCG01G009170
CHH_Chr01:11723050-11723349	hyper	20	0	35	0.0534918	0.234201	4.37825	NONE	NONE	ClCG01G009160-ClCG01G009170
CHH_Chr01:11736000-11736349	hyper	18	5	49	0.106545	0.297583	2.79303	NONE	NONE	ClCG01G009160-ClCG01G009170
CHH_Chr01:1174650-1175099	hyper	16	0	54	0.115586	0.297354	2.57259	NONE	NONE	ClCG01G001280-ClCG01G001290
CHH_Chr01:11751200-11751449	hyper	16	8	33	0.137787	0.389776	2.82883	NONE	NONE	ClCG01G009160-ClCG01G009170
CHH_Chr01:11789600-11789799	hypo	1	13	39	0.453384	0.220379	2.05729	NONE	NONE	ClCG01G009170-ClCG01G009180
CHH_Chr01:11796300-11796649	hyper	24	0	46	0.096856	0.31738	3.27683	NONE	NONE	ClCG01G009180-ClCG01G009190
CHH_Chr01:11801250-11801549	hyper	14	10	40	0.142292	0.388889	2.73302	NONE	NONE	ClCG01G009180-ClCG01G009190
CHH_Chr01:11807200-11807599	hyper	33	1	80	0.172897	0.365559	2.11431	NONE	NONE	ClCG01G009180-ClCG01G009190
CHH_Chr01:11814100-11814299	hyper	15	2	28	0.109272	0.314655	2.87957	NONE	NONE	ClCG01G009180-ClCG01G009190
CHH_Chr01:11822400-11822599	hyper	10	1	27	0.108176	0.262712	2.42856	NONE	NONE	ClCG01G009180-ClCG01G009190
CHH_Chr01:11826550-11826799	hyper	22	3	42	0.177778	0.355086	1.99736	NONE	NONE	ClCG01G009180-ClCG01G009190
CHH_Chr01:11829800-11830149	hyper	25	4	52	0.138833	0.336818	2.42606	NONE	NONE	ClCG01G009180-ClCG01G009190
CHH_Chr01:11842950-11843299	hyper	24	7	43	0.16453	0.409231	2.48727	NONE	NONE	ClCG01G009180-ClCG01G009190
CHH_Chr01:11853700-11854399	hyper	27	5	64	0.131497	0.283474	2.15574	NONE	NONE	ClCG01G009180-ClCG01G009190
CHH_Chr01:11859850-11860099	hyper	9	1	23	0.162992	0.350829	2.15243	NONE	NONE	ClCG01G009180-ClCG01G009190
CHH_Chr01:1186200-1186449	hypo	1	11	30	0.188729	0.0384615	4.90695	NONE	NONE	ClCG01G001280-ClCG01G001290
CHH_Chr01:11873350-11873549	hyper	16	4	40	0.103316	0.25585	2.47638	NONE	NONE	ClCG01G009180-ClCG01G009190
CHH_Chr01:11877400-11877599	hyper	10	1	23	0.152738	0.444444	2.90985	NONE	NONE	ClCG01G009180-ClCG01G009190
CHH_Chr01:11886600-11886849	hyper	11	2	26	0.1	0.262391	2.62391	NONE	NONE	ClCG01G009190-ClCG01G009200
CHH_Chr01:11891150-11891499	hyper	18	0	38	0.110144	0.279661	2.53906	NONE	NONE	ClCG01G009190-ClCG01G009200
CHH_Chr01:1191800-1192149	hyper	17	0	44	0.161638	0.336397	2.08118	ClCG01G001290	alpha-L-fucosidase 1-like	NONE
CHH_Chr01:11930550-11930749	hyper	10	0	17	0.0506757	0.267857	5.28571	NONE	NONE	ClCG01G009190-ClCG01G009200
CHH_Chr01:11950100-11950349	hyper	7	3	25	0.176391	0.381877	2.16495	NONE	NONE	ClCG01G009190-ClCG01G009200
CHH_Chr01:11955700-11955899	hyper	10	3	27	0.114144	0.359712	3.15139	NONE	NONE	ClCG01G009190-ClCG01G009200
CHH_Chr01:12002050-12002349	hyper	12	0	43	0.240321	0.402608	1.67529	ClCG01G009210	phloem protein 2	NONE
CHH_Chr01:12022700-12022899	hyper	25	2	33	0.133641	0.304293	2.27695	NONE	NONE	ClCG01G009210-ClCG01G009220
CHH_Chr01:12023000-12023349	hyper	24	2	49	0.10338	0.270408	2.61568	NONE	NONE	ClCG01G009210-ClCG01G009220
CHH_Chr01:12027650-12027899	hyper	16	5	41	0.108579	0.274611	2.52914	NONE	NONE	ClCG01G009210-ClCG01G009220
CHH_Chr01:12041200-12041549	hyper	22	8	36	0.0985915	0.263736	2.67504	NONE	NONE	ClCG01G009210-ClCG01G009220
CHH_Chr01:12052600-12053049	hyper	35	5	73	0.117886	0.277286	2.35215	NONE	NONE	ClCG01G009210-ClCG01G009220
CHH_Chr01:1205550-1205799	hyper	20	5	43	0.0834512	0.242033	2.90029	NONE	NONE	ClCG01G001300-ClCG01G001310
CHH_Chr01:12093550-12093999	hyper	25	5	52	0.147426	0.388652	2.63626	NONE	NONE	ClCG01G009210-ClCG01G009220
CHH_Chr01:12096400-12096599	hyper	9	6	26	0.166311	0.327645	1.97007	NONE	NONE	ClCG01G009210-ClCG01G009220
CHH_Chr01:12100600-12100799	hyper	8	0	18	0.149718	0.347639	2.32197	NONE	NONE	ClCG01G009210-ClCG01G009220
CHH_Chr01:12123700-12124049	hyper	32	4	59	0.103311	0.34585	3.34765	NONE	NONE	ClCG01G009210-ClCG01G009220
CHH_Chr01:12127800-12128049	hyper	13	6	23	0.108883	0.318907	2.92891	NONE	NONE	ClCG01G009210-ClCG01G009220
CHH_Chr01:12139700-12139949	hyper	11	3	28	0.0904059	0.307143	3.39738	NONE	NONE	ClCG01G009210-ClCG01G009220
CHH_Chr01:12163950-12164199	hyper	21	0	34	0.0711462	0.231544	3.25447	NONE	NONE	ClCG01G009220-ClCG01G009230
CHH_Chr01:12205000-12205349	hyper	11	0	16	0.0218228	0.274691	12.5873	NONE	NONE	ClCG01G009220-ClCG01G009230
CHH_Chr01:12209550-12209749	hyper	7	0	19	0.0309278	0.196937	6.36761	ClCG01G009230	protein PHLOEM PROTEIN 2-LIKE A1	NONE
CHH_Chr01:12217700-12217899	hyper	16	3	36	0.120192	0.272232	2.26497	NONE	NONE	ClCG01G009230-ClCG01G009240
CHH_Chr01:12224100-12224399	hyper	13	4	33	0.110906	0.265734	2.39604	NONE	NONE	ClCG01G009230-ClCG01G009240
CHH_Chr01:12229450-12229749	hyper	8	0	19	0.0964539	0.255591	2.64988	NONE	NONE	ClCG01G009240-ClCG01G009250
CHH_Chr01:12250250-12250449	hyper	7	0	15	0.0397727	0.207407	5.21481	NONE	NONE	ClCG01G009240-ClCG01G009250
CHH_Chr01:12251000-12251299	hyper	17	0	31	0.0733333	0.275253	3.75344	NONE	NONE	ClCG01G009240-ClCG01G009250
CHH_Chr01:12262000-12262349	hyper	13	0	16	0.0917431	0.393035	4.28408	NONE	NONE	ClCG01G009240-ClCG01G009250
CHH_Chr01:12270200-12270499	hyper	24	10	49	0.163077	0.329435	2.02012	NONE	NONE	ClCG01G009240-ClCG01G009250
CHH_Chr01:12274050-12274899	hyper	41	15	118	0.0993018	0.253353	2.55135	NONE	NONE	ClCG01G009240-ClCG01G009250
CHH_Chr01:12281300-12281499	hyper	9	3	27	0.107066	0.283465	2.64756	NONE	NONE	ClCG01G009240-ClCG01G009250
CHH_Chr01:12283700-12283999	hyper	14	5	28	0.0886364	0.285714	3.22344	NONE	NONE	ClCG01G009240-ClCG01G009250
CHH_Chr01:12284950-12285149	hyper	11	2	26	0.0681199	0.232143	3.40786	NONE	NONE	ClCG01G009240-ClCG01G009250
CHH_Chr01:12313050-12313249	hypo	1	14	41	0.30625	0.118966	2.57428	NONE	NONE	ClCG01G009250-ClCG01G009260
CHH_Chr01:12323100-12323449	hyper	15	2	34	0.157005	0.334294	2.1292	NONE	NONE	ClCG01G009250-ClCG01G009260
CHH_Chr01:12325000-12325249	hyper	16	1	22	0.0644007	0.332046	5.15594	NONE	NONE	ClCG01G009250-ClCG01G009260
CHH_Chr01:12330250-12330849	hyper	34	3	87	0.0995204	0.270558	2.71862	NONE	NONE	ClCG01G009250-ClCG01G009260
CHH_Chr01:12356850-12357099	hyper	12	1	35	0.107692	0.266041	2.47038	NONE	NONE	ClCG01G009250-ClCG01G009260
CHH_Chr01:12373950-12374249	hyper	22	4	43	0.113636	0.264182	2.3248	NONE	NONE	ClCG01G009260-ClCG01G009270
CHH_Chr01:12391200-12391449	hyper	9	1	17	0.097561	0.330097	3.3835	NONE	NONE	ClCG01G009260-ClCG01G009270
CHH_Chr01:12402600-12402999	hyper	19	0	38	0.105776	0.260577	2.46347	NONE	NONE	ClCG01G009260-ClCG01G009270
CHH_Chr01:12409100-12409749	hyper	36	5	94	0.126774	0.278067	2.1934	NONE	NONE	ClCG01G009260-ClCG01G009270
CHH_Chr01:12421300-12421599	hyper	27	5	73	0.15515	0.387048	2.49467	NONE	NONE	ClCG01G009260-ClCG01G009270
CHH_Chr01:1242400-1242749	hyper	23	0	64	0.157105	0.369952	2.35481	NONE	NONE	ClCG01G001330-ClCG01G001340
CHH_Chr01:12427750-12427949	hyper	15	3	30	0.143064	0.322997	2.25772	NONE	NONE	ClCG01G009260-ClCG01G009270
CHH_Chr01:12445600-12445899	hyper	10	0	16	0.0486111	0.264493	5.44099	NONE	NONE	ClCG01G009260-ClCG01G009270
CHH_Chr01:12452850-12453049	hyper	9	2	23	0.107656	0.288961	2.68413	NONE	NONE	ClCG01G009260-ClCG01G009270
CHH_Chr01:12457750-12457949	hyper	7	1	18	0.080402	0.245614	3.05482	NONE	NONE	ClCG01G009260-ClCG01G009270
CHH_Chr01:12461050-12461449	hyper	20	8	39	0.0783818	0.271663	3.46589	NONE	NONE	ClCG01G009260-ClCG01G009270
CHH_Chr01:12478500-12478699	hyper	12	7	29	0.0921986	0.272727	2.95804	NONE	NONE	ClCG01G009260-ClCG01G009270
CHH_Chr01:12493150-12493449	hyper	17	2	40	0.0946372	0.31405	3.31846	NONE	NONE	ClCG01G009270-ClCG01G009280
CHH_Chr01:12494450-12494699	hyper	19	1	33	0.130864	0.280876	2.14632	NONE	NONE	ClCG01G009270-ClCG01G009280
CHH_Chr01:1251400-1251849	hyper	26	1	59	0.146452	0.345807	2.36124	NONE	NONE	ClCG01G001340-ClCG01G001350
CHH_Chr01:12515700-12515899	hyper	9	0	16	0.124439	0.291196	2.34006	NONE	NONE	ClCG01G009270-ClCG01G009280
CHH_Chr01:12517600-12517799	hyper	12	2	20	0.111111	0.26183	2.35647	NONE	NONE	ClCG01G009270-ClCG01G009280
CHH_Chr01:12523500-12523799	hyper	18	5	41	0.120148	0.329787	2.74484	NONE	NONE	ClCG01G009270-ClCG01G009280
CHH_Chr01:12533950-12534149	hyper	7	0	17	0.184595	0.352124	1.90755	NONE	NONE	ClCG01G009270-ClCG01G009280
CHH_Chr01:12566550-12566999	hyper	29	3	53	0.0901442	0.265594	2.94632	NONE	NONE	ClCG01G009270-ClCG01G009280
CHH_Chr01:1258350-1258699	hyper	22	0	53	0.236272	0.411765	1.74276	NONE	NONE	ClCG01G001340-ClCG01G001350
CHH_Chr01:12595950-12596549	hyper	26	8	57	0.113172	0.294418	2.60152	NONE	NONE	ClCG01G009270-ClCG01G009280
CHH_Chr01:12598250-12598549	hypo	3	21	42	0.277612	0.100176	2.77125	NONE	NONE	ClCG01G009270-ClCG01G009280
CHH_Chr01:12614050-12614399	hyper	22	3	44	0.117096	0.267386	2.28348	NONE	NONE	ClCG01G009270-ClCG01G009280
CHH_Chr01:1261500-1261699	hyper	17	0	38	0.265937	0.514798	1.93579	NONE	NONE	ClCG01G001340-ClCG01G001350
CHH_Chr01:12662900-12663149	hyper	20	1	35	0.0881834	0.273846	3.10542	NONE	NONE	ClCG01G009270-ClCG01G009280
CHH_Chr01:12674300-12674549	hyper	13	1	30	0.124825	0.293981	2.35516	NONE	NONE	ClCG01G009270-ClCG01G009280
CHH_Chr01:12676600-12676799	hyper	13	3	29	0.168975	0.343109	2.03053	NONE	NONE	ClCG01G009270-ClCG01G009280
CHH_Chr01:1268750-1269149	hyper	27	0	75	0.160364	0.356917	2.22566	NONE	NONE	ClCG01G001340-ClCG01G001350
CHH_Chr01:12693800-12694149	hyper	27	6	62	0.127273	0.320285	2.51652	NONE	NONE	ClCG01G009270-ClCG01G009280
CHH_Chr01:12695500-12695749	hyper	9	0	23	0.0922865	0.261682	2.83554	NONE	NONE	ClCG01G009270-ClCG01G009280
CHH_Chr01:12725300-12725499	hyper	8	1	17	0.193676	0.402128	2.07629	NONE	NONE	ClCG01G009270-ClCG01G009280
CHH_Chr01:12734350-12734949	hyper	28	7	66	0.0760588	0.242321	3.18597	NONE	NONE	ClCG01G009270-ClCG01G009280
CHH_Chr01:12753500-12753699	hyper	11	2	20	0.0959333	0.252205	2.62896	NONE	NONE	ClCG01G009270-ClCG01G009280
CHH_Chr01:12762550-12762749	hyper	10	2	35	0.152589	0.370429	2.42763	ClCG01G009280	protein PHLOEM PROTEIN 2-LIKE A9-like	NONE
CHH_Chr01:12765750-12765999	hyper	17	4	29	0.0327381	0.214744	6.55944	NONE	NONE	ClCG01G009280-ClCG01G009290
CHH_Chr01:12766500-12766749	hyper	11	4	17	0.0173913	0.197889	11.3786	NONE	NONE	ClCG01G009280-ClCG01G009290
CHH_Chr01:12772550-12772749	hypo	1	7	17	0.219355	0.05	4.3871	ClCG01G009290	protein PHLOEM PROTEIN 2-LIKE A9-like	NONE
CHH_Chr01:12785650-12785849	hyper	8	0	20	0.0844278	0.286275	3.39076	NONE	NONE	ClCG01G009290-ClCG01G009300
CHH_Chr01:1278950-1279349	hyper	32	3	74	0.175573	0.420896	2.39727	NONE	NONE	ClCG01G001360-ClCG01G001370
CHH_Chr01:12838250-12838499	hyper	10	0	22	0.0648464	0.215054	3.31636	NONE	NONE	ClCG01G009320-ClCG01G009330
CHH_Chr01:12851350-12851699	hyper	15	2	33	0.136434	0.371429	2.7224	NONE	NONE	ClCG01G009340-ClCG01G009350
CHH_Chr01:12871200-12871499	hyper	12	2	24	0.151575	0.445	2.93584	NONE	NONE	ClCG01G009350-ClCG01G009360
CHH_Chr01:12923200-12923399	hyper	9	2	36	0.0954064	0.254495	2.66749	NONE	NONE	ClCG01G009380-ClCG01G009390
CHH_Chr01:12940850-12941099	hyper	15	4	50	0.148148	0.349719	2.3606	NONE	NONE	ClCG01G009380-ClCG01G009390
CHH_Chr01:12962150-12962349	hyper	12	1	38	0.219394	0.402817	1.83604	NONE	NONE	ClCG01G009380-ClCG01G009390
CHH_Chr01:12974700-12974999	hyper	14	2	39	0.120898	0.274368	2.26942	NONE	NONE	ClCG01G009390-ClCG01G009400
CHH_Chr01:12991600-12992799	hyper	84	19	193	0.114191	0.265692	2.32674	NONE	NONE	ClCG01G009390-ClCG01G009400
CHH_Chr01:13045350-13045649	hyper	14	2	33	0.0654206	0.216749	3.31316	NONE	NONE	ClCG01G009410-ClCG01G009420
CHH_Chr01:13055350-13055699	hyper	22	1	44	0.0926829	0.340045	3.6689	NONE	NONE	ClCG01G009410-ClCG01G009420
CHH_Chr01:13078300-13078949	hyper	49	6	131	0.123148	0.307048	2.49334	NONE	NONE	ClCG01G009420-ClCG01G009430
CHH_Chr01:13081000-13081199	hyper	7	1	12	0.119241	0.394737	3.31041	NONE	NONE	ClCG01G009420-ClCG01G009430
CHH_Chr01:13082700-13082899	hyper	11	0	20	0.0443787	0.245283	5.52704	NONE	NONE	ClCG01G009420-ClCG01G009430
CHH_Chr01:13083350-13083599	hyper	11	7	34	0.153982	0.314159	2.04023	NONE	NONE	ClCG01G009420-ClCG01G009430
CHH_Chr01:13089950-13090149	hyper	11	3	30	0.113128	0.324168	2.86548	NONE	NONE	ClCG01G009420-ClCG01G009430
CHH_Chr01:13098800-13099049	hyper	11	1	30	0.12275	0.27795	2.26437	NONE	NONE	ClCG01G009420-ClCG01G009430
CHH_Chr01:13125050-13125249	hyper	7	0	23	0.143092	0.307443	2.14857	NONE	NONE	ClCG01G009420-ClCG01G009430
CHH_Chr01:13135800-13136099	hyper	10	1	36	0.130435	0.29078	2.22931	NONE	NONE	ClCG01G009420-ClCG01G009430
CHH_Chr01:13138800-13138999	hyper	13	3	27	0.104636	0.271127	2.59115	NONE	NONE	ClCG01G009420-ClCG01G009430
CHH_Chr01:13168800-13169149	hyper	21	5	56	0.12142	0.28463	2.34417	NONE	NONE	ClCG01G009430-ClCG01G009440
CHH_Chr01:13187200-13187399	hyper	8	0	17	0.0921788	0.260223	2.82303	NONE	NONE	ClCG01G009430-ClCG01G009440
CHH_Chr01:13203900-13204249	hyper	20	4	44	0.115959	0.361917	3.12108	NONE	NONE	ClCG01G009450-ClCG01G009460
CHH_Chr01:13210250-13210449	hyper	16	1	27	0.10089	0.391304	3.87852	NONE	NONE	ClCG01G009460-ClCG01G009470
CHH_Chr01:13226600-13226849	hyper	13	2	28	0.136986	0.318066	2.32188	NONE	NONE	ClCG01G009470-ClCG01G009480
CHH_Chr01:13244700-13244999	hyper	19	1	44	0.150769	0.390666	2.59115	NONE	NONE	ClCG01G009480-ClCG01G009490
CHH_Chr01:13271500-13271749	hyper	15	0	49	0.100998	0.265873	2.63247	NONE	NONE	ClCG01G009510-ClCG01G009520
CHH_Chr01:13289800-13289999	hypo	2	26	37	0.391304	0.0728155	5.37391	NONE	NONE	ClCG01G009520-ClCG01G009530
CHH_Chr01:13291350-13291549	hyper	7	1	17	0.090566	0.278947	3.08004	NONE	NONE	ClCG01G009520-ClCG01G009530
CHH_Chr01:13300100-13300299	hyper	12	2	26	0.141089	0.293011	2.07678	NONE	NONE	ClCG01G009520-ClCG01G009530
CHH_Chr01:13308100-13308749	hyper	40	10	101	0.176018	0.33	1.8748	NONE	NONE	ClCG01G009520-ClCG01G009530
CHH_Chr01:13349950-13350349	hyper	20	2	48	0.108527	0.30486	2.80907	NONE	NONE	ClCG01G009530-ClCG01G009540
CHH_Chr01:13359650-13359849	hyper	7	1	16	0.187151	0.394089	2.10573	NONE	NONE	ClCG01G009530-ClCG01G009540
CHH_Chr01:13368400-13368599	hyper	20	5	50	0.218225	0.454294	2.08176	NONE	NONE	ClCG01G009530-ClCG01G009540
CHH_Chr01:13382300-13382949	hyper	38	2	89	0.0907358	0.279742	3.08304	NONE	NONE	ClCG01G009540-ClCG01G009550
CHH_Chr01:13383700-13383899	hyper	17	3	43	0.228216	0.383667	1.68116	NONE	NONE	ClCG01G009540-ClCG01G009550
CHH_Chr01:13386150-13386549	hyper	41	4	107	0.147345	0.318236	2.1598	NONE	NONE	ClCG01G009540-ClCG01G009550
CHH_Chr01:13394350-13394599	hyper	15	1	42	0.177706	0.353191	1.9875	NONE	NONE	ClCG01G009550-ClCG01G009560
CHH_Chr01:13398800-13398999	hyper	7	0	19	0.156695	0.333333	2.12727	NONE	NONE	ClCG01G009550-ClCG01G009560
CHH_Chr01:13448250-13449099	hyper	57	5	141	0.14024	0.313005	2.23193	NONE	NONE	ClCG01G009590-ClCG01G009600
CHH_Chr01:13457050-13457349	hyper	13	1	30	0.115824	0.280182	2.41904	NONE	NONE	ClCG01G009600-ClCG01G009610
CHH_Chr01:13459300-13459499	hyper	10	0	25	0.192488	0.365994	1.90138	NONE	NONE	ClCG01G009600-ClCG01G009610
CHH_Chr01:13500100-13500299	hypo	1	12	27	0.343478	0.144847	2.37132	NONE	NONE	ClCG01G009620-ClCG01G009630
CHH_Chr01:13511450-13511799	hyper	27	3	48	0.0701493	0.241036	3.43604	ClCG01G009630	protein STRUBBELIG-RECEPTOR FAMILY 8 isoform X1	NONE
CHH_Chr01:13516100-13516349	hyper	14	0	27	0.217268	0.441286	2.03107	NONE	NONE	ClCG01G009630-ClCG01G009640
CHH_Chr01:13518200-13518449	hyper	13	0	51	0.276316	0.557971	2.01932	NONE	NONE	ClCG01G009630-ClCG01G009640
CHH_Chr01:13527800-13528099	hyper	30	9	81	0.204444	0.419913	2.05392	NONE	NONE	ClCG01G009630-ClCG01G009640
CHH_Chr01:13546850-13547099	hyper	9	0	16	0.0848375	0.248	2.92323	NONE	NONE	ClCG01G009630-ClCG01G009640
CHH_Chr01:13548100-13548599	hyper	26	6	55	0.116071	0.271169	2.33623	NONE	NONE	ClCG01G009630-ClCG01G009640
CHH_Chr01:13565150-13565599	hyper	22	0	89	0.152923	0.321485	2.10227	NONE	NONE	ClCG01G009650-ClCG01G009660
CHH_Chr01:13573300-13573799	hyper	35	4	80	0.100962	0.270976	2.68395	NONE	NONE	ClCG01G009650-ClCG01G009660
CHH_Chr01:13579200-13579449	hyper	10	2	21	0.0598291	0.224439	3.75134	NONE	NONE	ClCG01G009650-ClCG01G009660
CHH_Chr01:1358150-1358499	hyper	14	0	43	0.0673383	0.22681	3.36822	ClCG01G001450	alcohol dehydrogenase-like 4	NONE
CHH_Chr01:13583150-13583449	hyper	19	4	52	0.260763	0.493482	1.89246	NONE	NONE	ClCG01G009650-ClCG01G009660
CHH_Chr01:13611450-13611649	hyper	9	2	33	0.0893333	0.247232	2.76753	NONE	NONE	ClCG01G009660-ClCG01G009670
CHH_Chr01:13613800-13613999	hyper	9	2	29	0.148794	0.310638	2.08771	NONE	NONE	ClCG01G009660-ClCG01G009670
CHH_Chr01:13662950-13663149	hyper	14	2	25	0.0532688	0.254717	4.78173	NONE	NONE	ClCG01G009660-ClCG01G009670
CHH_Chr01:13670250-13670549	hyper	13	1	25	0.0702663	0.221374	3.1505	NONE	NONE	ClCG01G009660-ClCG01G009670
CHH_Chr01:13670850-13671149	hyper	18	0	29	0.0551471	0.231504	4.19793	NONE	NONE	ClCG01G009660-ClCG01G009670
CHH_Chr01:1367850-1368199	hyper	15	1	32	0.0532129	0.221843	4.16897	NONE	NONE	ClCG01G001450-ClCG01G001460
CHH_Chr01:13690200-13690399	hyper	12	5	28	0.166189	0.318339	1.91552	NONE	NONE	ClCG01G009660-ClCG01G009670
CHH_Chr01:1369550-1369899	hyper	19	1	77	0.122878	0.292376	2.37939	NONE	NONE	ClCG01G001450-ClCG01G001460
CHH_Chr01:13697150-13697449	hyper	13	9	45	0.197018	0.351085	1.78199	NONE	NONE	ClCG01G009660-ClCG01G009670
CHH_Chr01:13705150-13705349	hyper	15	0	32	0.136434	0.347909	2.55001	NONE	NONE	ClCG01G009660-ClCG01G009670
CHH_Chr01:13725100-13725299	hyper	14	4	36	0.136659	0.353556	2.58714	NONE	NONE	ClCG01G009660-ClCG01G009670
CHH_Chr01:13728550-13728799	hyper	16	9	50	0.219454	0.39604	1.80466	NONE	NONE	ClCG01G009660-ClCG01G009670
CHH_Chr01:13730250-13730699	hyper	17	5	34	0.0481928	0.202914	4.21046	NONE	NONE	ClCG01G009660-ClCG01G009670
CHH_Chr01:13738700-13739049	hyper	19	3	47	0.133175	0.31134	2.33783	NONE	NONE	ClCG01G009660-ClCG01G009670
CHH_Chr01:13746400-13746599	hyper	12	2	28	0.0883534	0.3	3.39545	NONE	NONE	ClCG01G009660-ClCG01G009670
CHH_Chr01:13747150-13747349	hyper	15	6	39	0.170029	0.344828	2.02805	NONE	NONE	ClCG01G009660-ClCG01G009670
CHH_Chr01:13751400-13751749	hyper	21	4	52	0.131265	0.297475	2.26622	NONE	NONE	ClCG01G009660-ClCG01G009670
CHH_Chr01:13753300-13753549	hyper	8	0	10	0.0639731	0.307393	4.80504	NONE	NONE	ClCG01G009660-ClCG01G009670
CHH_Chr01:13764950-13765349	hyper	21	0	72	0.214762	0.408163	1.90053	ClCG01G009680	LOW QUALITY PROTEIN: subtilisin-like protease SBT2.4, partial	NONE
CHH_Chr01:13775550-13775849	hyper	10	1	21	0.0856481	0.307692	3.59252	NONE	NONE	ClCG01G009680-ClCG01G009690
CHH_Chr01:13781950-13782149	hyper	10	0	17	0.0559441	0.238532	4.26376	ClCG01G009690	uncharacterized protein LOC108660700	NONE
CHH_Chr01:13789600-13789899	hyper	18	7	71	0.159759	0.321063	2.00968	NONE	NONE	ClCG01G009700-ClCG01G009710
CHH_Chr01:13800050-13800399	hyper	18	2	57	0.116981	0.289331	2.47331	NONE	NONE	ClCG01G009700-ClCG01G009710
CHH_Chr01:13804250-13804599	hyper	11	0	27	0.101266	0.258567	2.55335	NONE	NONE	ClCG01G009700-ClCG01G009710
CHH_Chr01:1380600-1380849	hyper	14	9	38	0.197461	0.404396	2.04797	NONE	NONE	ClCG01G001450-ClCG01G001460
CHH_Chr01:13812100-13812549	hyper	28	1	72	0.100243	0.284932	2.8424	NONE	NONE	ClCG01G009700-ClCG01G009710
CHH_Chr01:13815350-13815549	hyper	12	5	29	0.177874	0.454545	2.55543	NONE	NONE	ClCG01G009700-ClCG01G009710
CHH_Chr01:1388900-1389099	hyper	9	0	23	0.0907336	0.281407	3.10146	NONE	NONE	ClCG01G001450-ClCG01G001460
CHH_Chr01:1389450-1389749	hyper	16	1	36	0.0306569	0.190962	6.229	NONE	NONE	ClCG01G001450-ClCG01G001460
CHH_Chr01:13895400-13895749	hyper	20	6	62	0.106087	0.285929	2.69523	NONE	NONE	ClCG01G009730-ClCG01G009740
CHH_Chr01:13901200-13901399	hypo	0	12	22	0.229885	0.0705394	3.25896	NONE	NONE	ClCG01G009730-ClCG01G009740
CHH_Chr01:13905650-13905849	hyper	13	5	22	0.157534	0.35	2.22174	NONE	NONE	ClCG01G009730-ClCG01G009740
CHH_Chr01:13910600-13910799	hyper	12	4	23	0.087146	0.294606	3.3806	ClCG01G009740	uncharacterized protein LOC105964676	NONE
CHH_Chr01:13912500-13912699	hyper	16	0	29	0.184066	0.409563	2.22509	NONE	NONE	ClCG01G009740-ClCG01G009750
CHH_Chr01:13920700-13920999	hyper	18	4	41	0.117431	0.28	2.38437	NONE	NONE	ClCG01G009750-ClCG01G009760
CHH_Chr01:13934550-13934849	hyper	16	2	34	0.123177	0.316216	2.56718	NONE	NONE	ClCG01G009760-ClCG01G009770
CHH_Chr01:13939400-13939749	hypo	7	23	46	0.278427	0.0950413	2.92954	NONE	NONE	ClCG01G009760-ClCG01G009770
CHH_Chr01:13940700-13940899	hyper	14	2	24	0.08	0.27	3.375	NONE	NONE	ClCG01G009760-ClCG01G009770
CHH_Chr01:13961350-13961749	hypo	7	51	88	0.459551	0.200278	2.29456	NONE	NONE	ClCG01G009760-ClCG01G009770
CHH_Chr01:13965450-13965699	hyper	16	5	47	0.141188	0.342432	2.42536	NONE	NONE	ClCG01G009760-ClCG01G009770
CHH_Chr01:13975050-13975249	hyper	7	0	22	0.0884774	0.23855	2.69617	NONE	NONE	ClCG01G009760-ClCG01G009770
CHH_Chr01:13989550-13989799	hyper	18	3	32	0.179664	0.446809	2.48691	NONE	NONE	ClCG01G009770-ClCG01G009780
CHH_Chr01:13989950-13990849	hyper	67	5	140	0.136754	0.319513	2.3364	NONE	NONE	ClCG01G009770-ClCG01G009780
CHH_Chr01:14008150-14008499	hyper	18	1	67	0.148205	0.312442	2.10818	NONE	NONE	ClCG01G009780-ClCG01G009790
CHH_Chr01:14014650-14014899	hyper	16	5	34	0.158934	0.323417	2.03492	ClCG01G009790	_	NONE
CHH_Chr01:14020250-14020499	hyper	10	1	20	0.0994764	0.310078	3.1171	NONE	NONE	ClCG01G009800-ClCG01G009810
CHH_Chr01:14025900-14026099	hyper	13	2	26	0.0927536	0.279379	3.01206	NONE	NONE	ClCG01G009800-ClCG01G009810
CHH_Chr01:14048850-14049499	hyper	54	5	115	0.140407	0.342683	2.44065	NONE	NONE	ClCG01G009810-ClCG01G009820
CHH_Chr01:14055200-14055449	hyper	14	3	37	0.118454	0.283293	2.39159	NONE	NONE	ClCG01G009810-ClCG01G009820
CHH_Chr01:14091600-14091949	hyper	19	0	52	0.111441	0.272556	2.44574	NONE	NONE	ClCG01G009810-ClCG01G009820
CHH_Chr01:1410050-1410249	hyper	13	1	19	0.0521472	0.319277	6.12261	NONE	NONE	ClCG01G001450-ClCG01G001460
CHH_Chr01:14110600-14110799	hyper	13	4	29	0.0965147	0.296296	3.06996	NONE	NONE	ClCG01G009820-ClCG01G009830
CHH_Chr01:14114550-14114899	hyper	25	5	48	0.113043	0.39196	3.46734	NONE	NONE	ClCG01G009820-ClCG01G009830
CHH_Chr01:14118650-14118849	hyper	9	3	36	0.170854	0.401606	2.35058	NONE	NONE	ClCG01G009820-ClCG01G009830
CHH_Chr01:14143000-14143199	hypo	1	11	27	0.312883	0.128	2.4444	NONE	NONE	ClCG01G009840-ClCG01G009850
CHH_Chr01:14157100-14157299	hyper	14	1	34	0.216632	0.375921	1.7353	NONE	NONE	ClCG01G009840-ClCG01G009850
CHH_Chr01:14159900-14160099	hyper	10	4	25	0.0848214	0.244966	2.88803	NONE	NONE	ClCG01G009840-ClCG01G009850
CHH_Chr01:14161400-14161599	hypo	1	10	24	0.263158	0.104046	2.52924	NONE	NONE	ClCG01G009840-ClCG01G009850
CHH_Chr01:14162800-14162999	hyper	10	1	20	0.0993789	0.415686	4.18284	NONE	NONE	ClCG01G009840-ClCG01G009850
CHH_Chr01:14163650-14163849	hyper	11	5	31	0.0985507	0.250585	2.54271	NONE	NONE	ClCG01G009840-ClCG01G009850
CHH_Chr01:14164200-14164599	hyper	24	0	62	0.0916881	0.242218	2.64176	NONE	NONE	ClCG01G009840-ClCG01G009850
CHH_Chr01:14187800-14188099	hypo	2	17	32	0.347315	0.138889	2.50067	NONE	NONE	ClCG01G009850-ClCG01G009860
CHH_Chr01:14193100-14193299	hyper	13	6	33	0.117177	0.28534	2.43512	NONE	NONE	ClCG01G009850-ClCG01G009860
CHH_Chr01:14201000-14201199	hyper	10	1	34	0.168129	0.332072	1.97511	ClCG01G009860	_	NONE
CHH_Chr01:14222250-14222449	hyper	9	4	16	0.0771605	0.261603	3.39038	NONE	NONE	ClCG01G009880-ClCG01G009890
CHH_Chr01:14227900-14228399	hyper	30	1	44	0.0759076	0.29683	3.91041	ClCG01G009900	uncharacterized protein LOC103498231	NONE
CHH_Chr01:14257350-14257549	hyper	11	2	24	0.0928463	0.244444	2.63279	NONE	NONE	ClCG01G009900-ClCG01G009910
CHH_Chr01:14279050-14279249	hyper	7	2	20	0.141593	0.294537	2.08017	NONE	NONE	ClCG01G009900-ClCG01G009910
CHH_Chr01:14288200-14288449	hyper	16	1	38	0.146053	0.316438	2.1666	NONE	NONE	ClCG01G009900-ClCG01G009910
CHH_Chr01:14301900-14302099	hyper	12	0	29	0.10989	0.289926	2.63833	NONE	NONE	ClCG01G009900-ClCG01G009910
CHH_Chr01:1432450-1432699	hyper	11	0	28	0.105675	0.264753	2.50535	NONE	NONE	ClCG01G001460-ClCG01G001470
CHH_Chr01:14333400-14333599	hyper	7	2	11	0.0458221	0.211823	4.62272	NONE	NONE	ClCG01G009900-ClCG01G009910
CHH_Chr01:14345600-14345799	hyper	13	2	27	0.135889	0.329004	2.42113	NONE	NONE	ClCG01G009900-ClCG01G009910
CHH_Chr01:14369250-14369499	hyper	10	2	36	0.0960145	0.246187	2.56406	NONE	NONE	ClCG01G009910-ClCG01G009920
CHH_Chr01:14390350-14390549	hyper	9	0	37	0.137008	0.363636	2.65413	NONE	NONE	ClCG01G009920-ClCG01G009930
CHH_Chr01:14412200-14412449	hypo	0	8	14	0.296512	0.0542636	5.46429	NONE	NONE	ClCG01G009920-ClCG01G009930
CHH_Chr01:14430350-14430599	hyper	14	3	38	0.190279	0.349153	1.83495	NONE	NONE	ClCG01G009920-ClCG01G009930
CHH_Chr01:14432950-14433149	hyper	8	2	23	0.156915	0.475806	3.03226	NONE	NONE	ClCG01G009920-ClCG01G009930
CHH_Chr01:14439300-14439499	hyper	20	4	45	0.121911	0.362683	2.97498	NONE	NONE	ClCG01G009920-ClCG01G009930
CHH_Chr01:1446050-1446249	hyper	9	5	37	0.0838959	0.267148	3.18428	NONE	NONE	ClCG01G001460-ClCG01G001470
CHH_Chr01:14485100-14485299	hyper	18	5	39	0.140025	0.358601	2.56098	NONE	NONE	ClCG01G009940-ClCG01G009950
CHH_Chr01:14485550-14486099	hyper	33	3	83	0.168641	0.347258	2.05916	NONE	NONE	ClCG01G009940-ClCG01G009950
CHH_Chr01:14488400-14488649	hyper	12	0	37	0.0396135	0.191281	4.82868	NONE	NONE	ClCG01G009940-ClCG01G009950
CHH_Chr01:14491850-14492199	hyper	31	2	64	0.236615	0.41092	1.73666	NONE	NONE	ClCG01G009940-ClCG01G009950
CHH_Chr01:14515150-14515399	hyper	19	2	42	0.120548	0.270925	2.24745	NONE	NONE	ClCG01G009940-ClCG01G009950
CHH_Chr01:14526750-14527049	hyper	21	1	39	0.144928	0.32	2.208	NONE	NONE	ClCG01G009940-ClCG01G009950
CHH_Chr01:14529250-14529599	hyper	23	3	51	0.134843	0.317139	2.35192	NONE	NONE	ClCG01G009940-ClCG01G009950
CHH_Chr01:14531750-14531949	hyper	16	1	41	0.26092	0.495364	1.89853	NONE	NONE	ClCG01G009940-ClCG01G009950
CHH_Chr01:14536750-14536999	hyper	18	9	51	0.20598	0.370968	1.80099	NONE	NONE	ClCG01G009940-ClCG01G009950
CHH_Chr01:14537900-14538149	hyper	20	4	52	0.126025	0.364606	2.89313	NONE	NONE	ClCG01G009940-ClCG01G009950
CHH_Chr01:14548000-14548249	hyper	9	0	24	0.0833333	0.267016	3.20419	NONE	NONE	ClCG01G009940-ClCG01G009950
CHH_Chr01:14554450-14554649	hyper	13	4	31	0.0920437	0.255814	2.77927	NONE	NONE	ClCG01G009940-ClCG01G009950
CHH_Chr01:14563500-14563799	hyper	21	0	55	0.26087	0.496637	1.90377	NONE	NONE	ClCG01G009940-ClCG01G009950
CHH_Chr01:14578500-14578699	hyper	12	4	25	0.141631	0.313305	2.21212	NONE	NONE	ClCG01G009960-ClCG01G009970
CHH_Chr01:14584450-14584649	hyper	11	1	26	0.142857	0.299107	2.09375	NONE	NONE	ClCG01G009960-ClCG01G009970
CHH_Chr01:1459250-1459649	hyper	22	1	56	0.0783605	0.258727	3.30175	ClCG01G001480	protein BRANCHLESS TRICHOME	NONE
CHH_Chr01:14603300-14603749	hyper	29	8	71	0.109005	0.288597	2.64757	NONE	NONE	ClCG01G009960-ClCG01G009970
CHH_Chr01:14634150-14634349	hyper	7	0	21	0.0918919	0.250965	2.73109	NONE	NONE	ClCG01G009990-ClCG01G010000
CHH_Chr01:1464500-1464799	hyper	13	0	37	0.150495	0.390323	2.59359	NONE	NONE	ClCG01G001480-ClCG01G001490
CHH_Chr01:14703500-14703899	hyper	28	3	59	0.0963303	0.247778	2.57217	NONE	NONE	ClCG01G010020-ClCG01G010030
CHH_Chr01:14726500-14726749	hyper	18	4	48	0.174709	0.35209	2.0153	NONE	NONE	ClCG01G010020-ClCG01G010030
CHH_Chr01:14726900-14727099	hyper	16	4	30	0.141538	0.461333	3.25942	NONE	NONE	ClCG01G010020-ClCG01G010030
CHH_Chr01:14734350-14734699	hyper	24	3	50	0.146306	0.360487	2.46393	NONE	NONE	ClCG01G010020-ClCG01G010030
CHH_Chr01:14738000-14738249	hyper	17	4	32	0.124183	0.38558	3.10493	ClCG01G010030	uncharacterized protein LOC103498221	NONE
CHH_Chr01:14756500-14756699	hyper	11	2	18	0.104987	0.259259	2.46944	NONE	NONE	ClCG01G010030-ClCG01G010040
CHH_Chr01:14759500-14759899	hyper	29	5	65	0.13779	0.346509	2.51476	NONE	NONE	ClCG01G010030-ClCG01G010040
CHH_Chr01:14760000-14760249	hyper	8	0	22	0.175141	0.390164	2.22771	NONE	NONE	ClCG01G010030-ClCG01G010040
CHH_Chr01:14768550-14768849	hyper	18	0	63	0.121872	0.278917	2.28861	NONE	NONE	ClCG01G010030-ClCG01G010040
CHH_Chr01:14769150-14769499	hyper	27	4	60	0.193764	0.391632	2.02118	NONE	NONE	ClCG01G010030-ClCG01G010040
CHH_Chr01:14781400-14782099	hyper	33	2	66	0.0637423	0.221154	3.4695	NONE	NONE	ClCG01G010030-ClCG01G010040
CHH_Chr01:14786750-14787299	hyper	34	13	83	0.123766	0.280654	2.26762	NONE	NONE	ClCG01G010030-ClCG01G010040
CHH_Chr01:14792650-14792849	hyper	10	0	23	0.0368	0.18871	5.12798	NONE	NONE	ClCG01G010030-ClCG01G010040
CHH_Chr01:14796500-14796849	hyper	19	3	48	0.176998	0.332362	1.87777	NONE	NONE	ClCG01G010030-ClCG01G010040
CHH_Chr01:14797150-14797449	hyper	19	4	58	0.125229	0.279753	2.23394	NONE	NONE	ClCG01G010030-ClCG01G010040
CHH_Chr01:14797850-14798099	hyper	17	5	31	0.105	0.256809	2.4458	NONE	NONE	ClCG01G010030-ClCG01G010040
CHH_Chr01:14805600-14805899	hyper	9	1	24	0.0936795	0.262477	2.80186	NONE	NONE	ClCG01G010030-ClCG01G010040
CHH_Chr01:14816100-14816349	hyper	14	1	42	0.158793	0.336088	2.11652	NONE	NONE	ClCG01G010030-ClCG01G010040
CHH_Chr01:14817050-14817249	hyper	14	4	32	0.123874	0.275492	2.22397	NONE	NONE	ClCG01G010030-ClCG01G010040
CHH_Chr01:14823000-14823199	hyper	9	7	22	0.0924574	0.255906	2.76782	NONE	NONE	ClCG01G010040-ClCG01G010050
CHH_Chr01:14851150-14851549	hyper	17	0	42	0.143322	0.321145	2.24071	NONE	NONE	ClCG01G010060-ClCG01G010070
CHH_Chr01:1486300-1486599	hyper	20	1	55	0.219858	0.414498	1.8853	NONE	NONE	ClCG01G001490-ClCG01G001500
CHH_Chr01:14876850-14877249	hyper	22	7	58	0.0992736	0.270987	2.7297	NONE	NONE	ClCG01G010090-ClCG01G010100
CHH_Chr01:14894200-14894499	hyper	17	4	46	0.182467	0.357995	1.96197	NONE	NONE	ClCG01G010090-ClCG01G010100
CHH_Chr01:14908500-14908749	hyper	22	5	42	0.110273	0.288235	2.61383	NONE	NONE	ClCG01G010090-ClCG01G010100
CHH_Chr01:14930250-14930449	hyper	11	2	31	0.135088	0.294017	2.17649	NONE	NONE	ClCG01G010090-ClCG01G010100
CHH_Chr01:14940950-14941199	hyper	17	6	34	0.067867	0.21875	3.22321	NONE	NONE	ClCG01G010090-ClCG01G010100
CHH_Chr01:14953700-14953899	hyper	11	2	25	0.0843882	0.240809	2.85358	NONE	NONE	ClCG01G010090-ClCG01G010100
CHH_Chr01:14961100-14961399	hyper	10	1	30	0.123947	0.306667	2.47417	NONE	NONE	ClCG01G010090-ClCG01G010100
CHH_Chr01:14972200-14972699	hyper	27	2	57	0.104916	0.293717	2.79954	NONE	NONE	ClCG01G010110-ClCG01G010120
CHH_Chr01:14996850-14997849	hyper	79	10	200	0.131946	0.302826	2.29507	NONE	NONE	ClCG01G010110-ClCG01G010120
CHH_Chr01:1499700-1499899	hyper	9	3	34	0.095986	0.264237	2.75287	NONE	NONE	ClCG01G001500-ClCG01G001510
CHH_Chr01:15007650-15007849	hyper	11	0	27	0.0726916	0.252066	3.46761	NONE	NONE	ClCG01G010120-ClCG01G010140
CHH_Chr01:15014550-15014749	hyper	8	1	26	0.204272	0.364312	1.78346	NONE	NONE	ClCG01G010120-ClCG01G010140
CHH_Chr01:15022950-15023149	hyper	18	2	30	0.0429448	0.24911	5.80071	NONE	NONE	ClCG01G010120-ClCG01G010140
CHH_Chr01:15026600-15026799	hyper	9	2	22	0.105364	0.343023	3.2556	NONE	NONE	ClCG01G010120-ClCG01G010140
CHH_Chr01:15034550-15035149	hyper	29	16	91	0.116243	0.286772	2.467	NONE	NONE	ClCG01G010120-ClCG01G010140
CHH_Chr01:15037300-15037499	hyper	13	4	24	0.132	0.329513	2.49631	NONE	NONE	ClCG01G010120-ClCG01G010140
CHH_Chr01:15049700-15049899	hyper	9	1	20	0.14786	0.311897	2.10941	NONE	NONE	ClCG01G010120-ClCG01G010140
CHH_Chr01:15062750-15062949	hyper	11	0	22	0.100775	0.277778	2.75641	NONE	NONE	ClCG01G010140-ClCG01G010150
CHH_Chr01:15073950-15074149	hypo	1	7	13	0.306358	0.110169	2.78079	NONE	NONE	ClCG01G010140-ClCG01G010150
CHH_Chr01:15084550-15084749	hyper	9	3	34	0.139665	0.317343	2.27218	NONE	NONE	ClCG01G010140-ClCG01G010150
CHH_Chr01:15084950-15085149	hypo	6	22	37	0.292645	0.0973451	3.00626	NONE	NONE	ClCG01G010140-ClCG01G010150
CHH_Chr01:15091150-15091349	hyper	10	1	18	0.130081	0.320574	2.46441	NONE	NONE	ClCG01G010140-ClCG01G010150
CHH_Chr01:15096900-15097149	hyper	11	7	32	0.204741	0.461905	2.25604	NONE	NONE	ClCG01G010140-ClCG01G010150
CHH_Chr01:15097850-15098049	hyper	11	1	24	0.165354	0.361564	2.1866	NONE	NONE	ClCG01G010140-ClCG01G010150
CHH_Chr01:15099000-15099249	hyper	17	2	35	0.17979	0.341253	1.89806	NONE	NONE	ClCG01G010140-ClCG01G010150
CHH_Chr01:15116100-15116299	hyper	7	1	17	0.111888	0.27924	2.49571	NONE	NONE	ClCG01G010140-ClCG01G010150
CHH_Chr01:15171800-15172049	hyper	14	3	36	0.2	0.41446	2.0723	ClCG01G010170	_	NONE
CHH_Chr01:15183200-15183499	hyper	14	4	38	0.114569	0.281192	2.45435	ClCG01G010170	_	NONE
CHH_Chr01:15185400-15185749	hyper	17	2	39	0.0900826	0.270758	3.00566	ClCG01G010170	_	NONE
CHH_Chr01:15195550-15195849	hyper	19	7	38	0.116236	0.285266	2.4542	ClCG01G010170	_	NONE
CHH_Chr01:15207750-15208099	hyper	27	2	56	0.10084	0.252732	2.50626	ClCG01G010170	_	NONE
CHH_Chr01:15223150-15223349	hyper	15	1	30	0.127466	0.380952	2.98866	ClCG01G010170	_	NONE
CHH_Chr01:15231350-15231549	hyper	13	2	23	0.0487106	0.241379	4.95538	ClCG01G010170	_	NONE
CHH_Chr01:15233900-15234099	hyper	16	3	34	0.207176	0.371078	1.79112	ClCG01G010170	_	NONE
CHH_Chr01:15237050-15237249	hypo	2	14	30	0.274428	0.11976	2.29148	ClCG01G010170	_	NONE
CHH_Chr01:15237750-15238049	hyper	26	2	48	0.151724	0.336595	2.21847	ClCG01G010170	_	NONE
CHH_Chr01:15244700-15244899	hyper	7	1	16	0.119874	0.279245	2.32949	ClCG01G010170	_	NONE
CHH_Chr01:15248550-15248899	hyper	23	7	56	0.15047	0.403509	2.68165	ClCG01G010170	_	NONE
CHH_Chr01:15252850-15253099	hyper	11	1	22	0.170183	0.333333	1.95868	ClCG01G010170	_	NONE
CHH_Chr01:15277650-15277899	hyper	10	1	21	0.0670927	0.238487	3.55459	NONE	NONE	ClCG01G010180-ClCG01G010190
CHH_Chr01:15279200-15279549	hyper	18	3	40	0.0370714	0.197248	5.32076	ClCG01G010190	hypothetical protein T459_29925	NONE
CHH_Chr01:1528250-1528749	hyper	31	0	91	0.122663	0.298861	2.43645	NONE	NONE	ClCG01G001510-ClCG01G001520
CHH_Chr01:15285300-15285649	hyper	23	9	54	0.186603	0.362069	1.94032	NONE	NONE	ClCG01G010190-ClCG01G010200
CHH_Chr01:15292000-15292299	hyper	14	2	23	0.0697674	0.243187	3.48567	NONE	NONE	ClCG01G010190-ClCG01G010200
CHH_Chr01:15298100-15298399	hyper	19	3	45	0.169951	0.324147	1.9073	NONE	NONE	ClCG01G010190-ClCG01G010200
CHH_Chr01:15316250-15316849	hyper	64	7	117	0.142045	0.405321	2.85346	NONE	NONE	ClCG01G010200-ClCG01G010210
CHH_Chr01:15320150-15320349	hyper	12	4	30	0.143725	0.324786	2.25978	NONE	NONE	ClCG01G010200-ClCG01G010210
CHH_Chr01:15321650-15321849	hyper	7	5	26	0.176895	0.378698	2.1408	NONE	NONE	ClCG01G010200-ClCG01G010210
CHH_Chr01:15335900-15336199	hyper	11	1	17	0.0794824	0.244253	3.07304	NONE	NONE	ClCG01G010210-ClCG01G010220
CHH_Chr01:15390900-15391099	hyper	8	0	26	0.109756	0.260181	2.37054	NONE	NONE	ClCG01G010260-ClCG01G010270
CHH_Chr01:15409850-15410099	hyper	14	2	38	0.205539	0.441176	2.14643	NONE	NONE	ClCG01G010260-ClCG01G010270
CHH_Chr01:15410850-15411049	hyper	19	1	57	0.151781	0.308901	2.03517	NONE	NONE	ClCG01G010260-ClCG01G010270
CHH_Chr01:15433850-15434299	hyper	23	3	48	0.167121	0.376	2.24987	NONE	NONE	ClCG01G010270-ClCG01G010280
CHH_Chr01:15470800-15471049	hyper	11	1	19	0.0605296	0.221622	3.66137	NONE	NONE	ClCG01G010270-ClCG01G010280
CHH_Chr01:15505400-15505949	hyper	28	3	67	0.0712201	0.241725	3.39406	NONE	NONE	ClCG01G010270-ClCG01G010280
CHH_Chr01:15537100-15537599	hyper	26	4	48	0.0896624	0.249226	2.7796	NONE	NONE	ClCG01G010280-ClCG01G010290
CHH_Chr01:15549450-15549649	hyper	22	3	44	0.135989	0.317227	2.33274	NONE	NONE	ClCG01G010280-ClCG01G010290
CHH_Chr01:15572950-15573199	hyper	24	5	47	0.146832	0.306604	2.08813	NONE	NONE	ClCG01G010280-ClCG01G010290
CHH_Chr01:15587400-15587699	hypo	1	15	24	0.319005	0.0828221	3.85168	NONE	NONE	ClCG01G010280-ClCG01G010290
CHH_Chr01:15591850-15592049	hyper	16	0	38	0.124088	0.299094	2.41034	NONE	NONE	ClCG01G010280-ClCG01G010290
CHH_Chr01:15595350-15595699	hyper	13	1	26	0.0958366	0.2675	2.79121	NONE	NONE	ClCG01G010280-ClCG01G010290
CHH_Chr01:15598600-15598849	hypo	0	15	22	0.190476	0.0284553	6.69388	NONE	NONE	ClCG01G010280-ClCG01G010290
CHH_Chr01:15623100-15623399	hyper	8	3	20	0.12	0.297561	2.47967	NONE	NONE	ClCG01G010300-ClCG01G010310
CHH_Chr01:15676700-15676999	hyper	13	2	21	0.0710554	0.26378	3.71231	NONE	NONE	ClCG01G010350-ClCG01G010360
CHH_Chr01:15679600-15679799	hyper	9	1	19	0.0668577	0.261006	3.90391	ClCG01G010360	cysteine proteinase inhibitor 5-like	NONE
CHH_Chr01:15686450-15686649	hyper	16	5	42	0.203424	0.3591	1.76528	NONE	NONE	ClCG01G010360-ClCG01G010370
CHH_Chr01:15723100-15723699	hyper	34	6	73	0.0989848	0.290873	2.93857	NONE	NONE	ClCG01G010400-ClCG01G010410
CHH_Chr01:15726900-15727249	hyper	26	1	70	0.219219	0.464178	2.11741	NONE	NONE	ClCG01G010400-ClCG01G010410
CHH_Chr01:15735350-15735649	hypo	0	12	20	0.305556	0.10609	2.88014	NONE	NONE	ClCG01G010410-ClCG01G010420
CHH_Chr01:15737650-15737849	hyper	7	0	14	0.0906736	0.280775	3.09654	NONE	NONE	ClCG01G010410-ClCG01G010420
CHH_Chr01:15746050-15746249	hyper	10	3	20	0.0914397	0.279245	3.05387	NONE	NONE	ClCG01G010410-ClCG01G010420
CHH_Chr01:15750500-15750699	hypo	3	11	23	0.245989	0.0820046	2.9997	NONE	NONE	ClCG01G010410-ClCG01G010420
CHH_Chr01:15750750-15751099	hyper	26	2	66	0.140271	0.308984	2.20276	NONE	NONE	ClCG01G010410-ClCG01G010420
CHH_Chr01:15754100-15754499	hyper	22	8	54	0.135678	0.326126	2.40367	NONE	NONE	ClCG01G010410-ClCG01G010420
CHH_Chr01:15755600-15755899	hyper	14	1	37	0.124	0.292282	2.35712	NONE	NONE	ClCG01G010410-ClCG01G010420
CHH_Chr01:15758350-15758549	hyper	11	2	22	0.0606061	0.264984	4.37224	NONE	NONE	ClCG01G010410-ClCG01G010420
CHH_Chr01:15781900-15782099	hyper	11	1	25	0.0544959	0.210117	3.85564	NONE	NONE	ClCG01G010410-ClCG01G010420
CHH_Chr01:15786600-15786899	hyper	19	1	37	0.0686948	0.226033	3.2904	NONE	NONE	ClCG01G010410-ClCG01G010420
CHH_Chr01:15807050-15807299	hyper	19	2	35	0.0587762	0.240901	4.09862	NONE	NONE	ClCG01G010410-ClCG01G010420
CHH_Chr01:15886900-15887099	hyper	11	0	28	0.117403	0.268542	2.28735	NONE	NONE	ClCG01G010450-ClCG01G010460
CHH_Chr01:15891050-15891249	hyper	7	3	18	0.121762	0.319648	2.62519	NONE	NONE	ClCG01G010450-ClCG01G010460
CHH_Chr01:15891500-15891699	hyper	14	2	26	0.136905	0.299776	2.18967	NONE	NONE	ClCG01G010450-ClCG01G010460
CHH_Chr01:15901350-15901599	hyper	13	2	26	0.165644	0.332016	2.00439	NONE	NONE	ClCG01G010450-ClCG01G010460
CHH_Chr01:15908700-15908949	hyper	15	3	39	0.0892274	0.242188	2.71427	NONE	NONE	ClCG01G010450-ClCG01G010460
CHH_Chr01:15916200-15916449	hyper	13	1	30	0.0757212	0.266423	3.51848	NONE	NONE	ClCG01G010450-ClCG01G010460
CHH_Chr01:15936800-15937149	hyper	15	3	27	0.151899	0.314985	2.07365	NONE	NONE	ClCG01G010470-ClCG01G010480
CHH_Chr01:15961100-15961399	hyper	20	2	35	0.144231	0.300283	2.08196	NONE	NONE	ClCG01G010470-ClCG01G010480
CHH_Chr01:15964500-15964699	hyper	8	1	18	0.0960961	0.270677	2.81673	NONE	NONE	ClCG01G010470-ClCG01G010480
CHH_Chr01:15997650-15997949	hyper	12	0	24	0.0853994	0.245989	2.88046	NONE	NONE	ClCG01G010470-ClCG01G010480
CHH_Chr01:1602650-1602899	hyper	17	1	45	0.0854167	0.24412	2.85799	NONE	NONE	ClCG01G001610-ClCG01G001620
CHH_Chr01:16045700-16045899	hyper	9	2	23	0.0759259	0.248148	3.26829	NONE	NONE	ClCG01G010490-ClCG01G010500
CHH_Chr01:16049450-16049799	hyper	17	3	41	0.12528	0.367188	2.93094	NONE	NONE	ClCG01G010490-ClCG01G010500
CHH_Chr01:1606650-1606849	hyper	11	0	32	0.155093	0.31401	2.02466	NONE	NONE	ClCG01G001620-ClCG01G001630
CHH_Chr01:16092850-16093099	hyper	11	3	21	0.157233	0.350943	2.232	NONE	NONE	ClCG01G010500-ClCG01G010510
CHH_Chr01:16093750-16093999	hyper	9	0	21	0.131397	0.37766	2.87419	NONE	NONE	ClCG01G010500-ClCG01G010510
CHH_Chr01:16105400-16105599	hypo	0	18	26	0.225071	0.0725191	3.10361	NONE	NONE	ClCG01G010520-ClCG01G010530
CHH_Chr01:16154750-16155099	hyper	21	2	28	0.0708861	0.223938	3.15913	NONE	NONE	ClCG01G010530-ClCG01G010540
CHH_Chr01:1623650-1623999	hyper	25	3	80	0.206475	0.376442	1.82319	NONE	NONE	ClCG01G001630-ClCG01G001640
CHH_Chr01:1625250-1625649	hyper	30	3	70	0.071076	0.263881	3.71265	NONE	NONE	ClCG01G001630-ClCG01G001640
CHH_Chr01:1628450-1628699	hyper	9	1	32	0.110092	0.281752	2.55925	NONE	NONE	ClCG01G001630-ClCG01G001640
CHH_Chr01:16304800-16304999	hyper	12	1	18	0.120321	0.345733	2.87343	NONE	NONE	ClCG01G010600-ClCG01G010610
CHH_Chr01:16320750-16320949	hypo	1	10	14	0.294781	0.0633803	4.651	NONE	NONE	ClCG01G010600-ClCG01G010610
CHH_Chr01:16327400-16327599	hypo	2	17	26	0.276808	0.091954	3.01029	NONE	NONE	ClCG01G010600-ClCG01G010610
CHH_Chr01:16338400-16338599	hyper	9	2	22	0.111386	0.283688	2.54689	NONE	NONE	ClCG01G010600-ClCG01G010610
CHH_Chr01:16347400-16347649	hypo	3	14	20	0.224662	0.0695971	3.22804	NONE	NONE	ClCG01G010600-ClCG01G010610
CHH_Chr01:16348850-16349099	hyper	13	2	31	0.0938776	0.268966	2.86507	NONE	NONE	ClCG01G010600-ClCG01G010610
CHH_Chr01:16354050-16354249	hyper	18	0	23	0.0687831	0.311419	4.52755	NONE	NONE	ClCG01G010600-ClCG01G010610
CHH_Chr01:1635550-1635899	hyper	23	0	50	0.172308	0.355906	2.06552	NONE	NONE	ClCG01G001630-ClCG01G001640
CHH_Chr01:16365750-16366099	hyper	15	3	28	0.114286	0.282192	2.46918	NONE	NONE	ClCG01G010600-ClCG01G010610
CHH_Chr01:16368550-16368749	hyper	8	1	15	0.108787	0.269058	2.47327	NONE	NONE	ClCG01G010600-ClCG01G010610
CHH_Chr01:16394650-16394849	hyper	7	0	14	0.124424	0.300668	2.41648	NONE	NONE	ClCG01G010600-ClCG01G010610
CHH_Chr01:16416050-16416349	hyper	24	7	37	0.0839161	0.260054	3.09897	NONE	NONE	ClCG01G010600-ClCG01G010610
CHH_Chr01:16436400-16436599	hyper	15	8	39	0.179856	0.336406	1.87041	NONE	NONE	ClCG01G010600-ClCG01G010610
CHH_Chr01:16491600-16491849	hyper	11	6	24	0.109043	0.320896	2.94285	NONE	NONE	ClCG01G010610-ClCG01G010620
CHH_Chr01:16503150-16503499	hyper	14	3	32	0.133466	0.311828	2.33638	NONE	NONE	ClCG01G010610-ClCG01G010620
CHH_Chr01:16549400-16549599	hyper	14	0	20	0.0298507	0.182004	6.09714	NONE	NONE	ClCG01G010630-ClCG01G010640
CHH_Chr01:16552350-16552549	hyper	19	4	45	0.208711	0.43314	2.0753	NONE	NONE	ClCG01G010630-ClCG01G010640
CHH_Chr01:16565650-16565899	hyper	12	2	34	0.258824	0.426844	1.64917	NONE	NONE	ClCG01G010630-ClCG01G010640
CHH_Chr01:16567750-16568449	hyper	44	7	81	0.0816044	0.282913	3.46689	NONE	NONE	ClCG01G010640-ClCG01G010650
CHH_Chr01:16576900-16577099	hyper	9	0	13	0.0445545	0.208955	4.68988	NONE	NONE	ClCG01G010640-ClCG01G010650
CHH_Chr01:16621100-16621299	hyper	15	8	38	0.206221	0.452703	2.19523	NONE	NONE	ClCG01G010670-ClCG01G010680
CHH_Chr01:16638600-16638849	hyper	22	7	55	0.211778	0.455099	2.14894	NONE	NONE	ClCG01G010670-ClCG01G010680
CHH_Chr01:16643650-16643849	hyper	21	3	50	0.157787	0.376884	2.38857	NONE	NONE	ClCG01G010670-ClCG01G010680
CHH_Chr01:16646100-16646899	hyper	61	6	122	0.108982	0.289028	2.65207	NONE	NONE	ClCG01G010670-ClCG01G010680
CHH_Chr01:16665650-16665899	hypo	8	16	29	0.25	0.0815603	3.06522	NONE	NONE	ClCG01G010690-ClCG01G010700
CHH_Chr01:16669950-16670449	hyper	33	7	92	0.126022	0.291925	2.31647	NONE	NONE	ClCG01G010690-ClCG01G010700
CHH_Chr01:1667750-1668099	hyper	17	1	57	0.115894	0.27027	2.33205	ClCG01G001690	uncharacterized protein LOC101205585 isoform X1	NONE
CHH_Chr01:16699500-16699699	hyper	11	1	14	0.0191693	0.256173	13.3637	NONE	NONE	ClCG01G010700-ClCG01G010710
CHH_Chr01:16701750-16702049	hyper	16	0	18	0.0535714	0.378788	7.07071	NONE	NONE	ClCG01G010700-ClCG01G010710
CHH_Chr01:16717250-16717449	hyper	21	0	54	0.243663	0.433121	1.77754	NONE	NONE	ClCG01G010720-ClCG01G010730
CHH_Chr01:16730500-16730799	hyper	22	1	42	0.0958466	0.252648	2.63596	NONE	NONE	ClCG01G010720-ClCG01G010730
CHH_Chr01:16756150-16756499	hyper	19	6	40	0.135328	0.30101	2.22431	NONE	NONE	ClCG01G010720-ClCG01G010730
CHH_Chr01:16757150-16757449	hyper	10	0	28	0.160853	0.384892	2.39282	NONE	NONE	ClCG01G010720-ClCG01G010730
CHH_Chr01:16761450-16761649	hypo	0	16	25	0.544379	0.213836	2.54577	NONE	NONE	ClCG01G010720-ClCG01G010730
CHH_Chr01:1676450-1676649	hyper	12	0	43	0.101961	0.260575	2.55564	NONE	NONE	ClCG01G001700-ClCG01G001710
CHH_Chr01:16765950-16766149	hyper	9	1	16	0.0665468	0.270769	4.06886	NONE	NONE	ClCG01G010720-ClCG01G010730
CHH_Chr01:16776900-16777099	hyper	14	2	31	0.170492	0.343324	2.01373	NONE	NONE	ClCG01G010730-ClCG01G010740
CHH_Chr01:16778250-16778599	hyper	23	2	57	0.150672	0.312102	2.0714	NONE	NONE	ClCG01G010730-ClCG01G010740
CHH_Chr01:16785150-16785399	hyper	17	3	33	0.143939	0.30303	2.10526	NONE	NONE	ClCG01G010730-ClCG01G010740
CHH_Chr01:16807750-16808199	hyper	34	9	86	0.205224	0.419095	2.04214	NONE	NONE	ClCG01G010740-ClCG01G010750
CHH_Chr01:16828250-16828449	hyper	15	1	26	0.10299	0.289436	2.81033	NONE	NONE	ClCG01G010740-ClCG01G010750
CHH_Chr01:16839600-16839849	hyper	10	1	25	0.136986	0.312873	2.28397	NONE	NONE	ClCG01G010740-ClCG01G010750
CHH_Chr01:1686100-1686349	hyper	19	0	39	0.171958	0.40166	2.33581	NONE	NONE	ClCG01G001710-ClCG01G001720
CHH_Chr01:16888050-16888449	hyper	25	0	50	0.0735444	0.292943	3.98321	NONE	NONE	ClCG01G010760-ClCG01G010770
CHH_Chr01:16890800-16891099	hyper	12	1	23	0.0824176	0.251223	3.04818	NONE	NONE	ClCG01G010760-ClCG01G010770
CHH_Chr01:16893050-16893249	hyper	21	2	35	0.166667	0.469925	2.81955	NONE	NONE	ClCG01G010760-ClCG01G010770
CHH_Chr01:16912250-16912449	hyper	11	2	22	0.104972	0.291367	2.77565	NONE	NONE	ClCG01G010770-ClCG01G010780
CHH_Chr01:16912550-16912899	hyper	17	5	49	0.123173	0.27871	2.26274	NONE	NONE	ClCG01G010770-ClCG01G010780
CHH_Chr01:16931100-16931299	hyper	7	0	18	0.142703	0.321361	2.25196	NONE	NONE	ClCG01G010780-ClCG01G010790
CHH_Chr01:16954600-16954799	hypo	3	13	23	0.425	0.158845	2.67557	NONE	NONE	ClCG01G010820-ClCG01G010830
CHH_Chr01:16974300-16974499	hyper	16	1	23	0.104348	0.360477	3.45457	NONE	NONE	ClCG01G010830-ClCG01G010840
CHH_Chr01:16990100-16990349	hyper	17	1	54	0.231511	0.571078	2.46674	NONE	NONE	ClCG01G010830-ClCG01G010840
CHH_Chr01:16990600-16990849	hyper	14	0	41	0.138596	0.342756	2.47305	NONE	NONE	ClCG01G010830-ClCG01G010840
CHH_Chr01:17005300-17005649	hyper	30	3	52	0.134276	0.291391	2.17009	NONE	NONE	ClCG01G010850-ClCG01G010860
CHH_Chr01:17006100-17006499	hyper	38	7	74	0.165783	0.414115	2.49792	NONE	NONE	ClCG01G010850-ClCG01G010860
CHH_Chr01:17009600-17009799	hyper	8	2	23	0.178899	0.368243	2.05839	NONE	NONE	ClCG01G010850-ClCG01G010860
CHH_Chr01:17012550-17012799	hyper	17	0	31	0.144847	0.391608	2.7036	NONE	NONE	ClCG01G010850-ClCG01G010860
CHH_Chr01:17014150-17014349	hyper	15	3	35	0.118388	0.32233	2.72266	NONE	NONE	ClCG01G010850-ClCG01G010860
CHH_Chr01:17048050-17048249	hyper	16	7	37	0.180602	0.336986	1.86591	NONE	NONE	ClCG01G010880-ClCG01G010890
CHH_Chr01:17105500-17105749	hyper	15	3	30	0.146091	0.297003	2.033	NONE	NONE	ClCG01G010900-ClCG01G010920
CHH_Chr01:17110950-17111399	hyper	28	4	59	0.102624	0.271327	2.6439	NONE	NONE	ClCG01G010900-ClCG01G010920
CHH_Chr01:17113600-17113849	hyper	8	0	20	0.141039	0.298193	2.11425	NONE	NONE	ClCG01G010900-ClCG01G010920
CHH_Chr01:17115450-17115649	hyper	8	0	15	0.064	0.250509	3.91421	NONE	NONE	ClCG01G010900-ClCG01G010920
CHH_Chr01:1712150-1712349	hyper	17	3	39	0.0681972	0.260949	3.82639	NONE	NONE	ClCG01G001730-ClCG01G001740
CHH_Chr01:17130950-17131299	hyper	26	4	66	0.202963	0.40944	2.01731	NONE	NONE	ClCG01G010900-ClCG01G010920
CHH_Chr01:17146250-17146449	hyper	9	2	18	0.124352	0.303738	2.44256	NONE	NONE	ClCG01G010920-ClCG01G010930
CHH_Chr01:17146550-17146899	hyper	19	2	43	0.139175	0.407407	2.9273	NONE	NONE	ClCG01G010920-ClCG01G010930
CHH_Chr01:17149100-17149299	hyper	8	0	22	0.0925926	0.246528	2.6625	NONE	NONE	ClCG01G010920-ClCG01G010930
CHH_Chr01:17151800-17152149	hyper	22	2	71	0.117944	0.270718	2.2953	NONE	NONE	ClCG01G010920-ClCG01G010930
CHH_Chr01:17205750-17205999	hyper	12	0	20	0.14307	0.36214	2.53121	NONE	NONE	ClCG01G010980-ClCG01G010990
CHH_Chr01:17229050-17229249	hypo	5	13	25	0.313653	0.148536	2.11164	NONE	NONE	ClCG01G010980-ClCG01G010990
CHH_Chr01:17239150-17239399	hypo	0	12	31	0.27518	0.11745	2.34296	NONE	NONE	ClCG01G010980-ClCG01G010990
CHH_Chr01:17242500-17242799	hyper	13	7	27	0.0810015	0.240122	2.96441	NONE	NONE	ClCG01G010980-ClCG01G010990
CHH_Chr01:17244100-17244449	hyper	17	2	34	0.103448	0.258258	2.4965	NONE	NONE	ClCG01G010980-ClCG01G010990
CHH_Chr01:17245550-17245899	hyper	20	5	37	0.102599	0.266925	2.60162	NONE	NONE	ClCG01G010980-ClCG01G010990
CHH_Chr01:17256500-17256799	hyper	9	0	23	0.216142	0.442125	2.04553	NONE	NONE	ClCG01G010980-ClCG01G010990
CHH_Chr01:17264500-17264749	hyper	10	2	22	0.0655957	0.299435	4.56486	NONE	NONE	ClCG01G010990-ClCG01G011000
CHH_Chr01:17272300-17272749	hyper	25	5	48	0.0665951	0.237458	3.5657	NONE	NONE	ClCG01G010990-ClCG01G011000
CHH_Chr01:17283800-17283999	hypo	0	14	19	0.208561	0.0506329	4.11908	NONE	NONE	ClCG01G010990-ClCG01G011000
CHH_Chr01:17291350-17291699	hyper	18	3	30	0.0791367	0.256818	3.24525	NONE	NONE	ClCG01G010990-ClCG01G011000
CHH_Chr01:1729700-1729899	hyper	7	0	20	0.021419	0.172662	8.06115	NONE	NONE	ClCG01G001760-ClCG01G001770
CHH_Chr01:17301350-17301649	hyper	17	4	40	0.139211	0.331008	2.37774	NONE	NONE	ClCG01G010990-ClCG01G011000
CHH_Chr01:17310150-17310399	hyper	15	5	30	0.0494037	0.216165	4.37549	NONE	NONE	ClCG01G010990-ClCG01G011000
CHH_Chr01:17322100-17322449	hyper	20	4	66	0.175915	0.340136	1.93353	NONE	NONE	ClCG01G010990-ClCG01G011000
CHH_Chr01:17353500-17353699	hyper	21	0	31	0.0767327	0.267773	3.48968	NONE	NONE	ClCG01G011000-ClCG01G011010
CHH_Chr01:17364750-17364999	hyper	18	3	52	0.11041	0.263158	2.38346	NONE	NONE	ClCG01G011000-ClCG01G011010
CHH_Chr01:17374150-17374399	hyper	14	4	37	0.103484	0.281218	2.71752	NONE	NONE	ClCG01G011000-ClCG01G011010
CHH_Chr01:17378600-17378799	hyper	14	0	39	0.185012	0.432489	2.33763	NONE	NONE	ClCG01G011000-ClCG01G011010
CHH_Chr01:17386150-17386499	hyper	30	8	60	0.160194	0.339506	2.11934	NONE	NONE	ClCG01G011010-ClCG01G011020
CHH_Chr01:17392300-17392499	hyper	10	0	14	0.0205479	0.338462	16.4718	NONE	NONE	ClCG01G011010-ClCG01G011020
CHH_Chr01:17397950-17398149	hyper	10	2	34	0.170189	0.364948	2.14437	NONE	NONE	ClCG01G011010-ClCG01G011020
CHH_Chr01:17406600-17407049	hyper	33	10	67	0.131329	0.28445	2.16593	NONE	NONE	ClCG01G011010-ClCG01G011020
CHH_Chr01:17407200-17407549	hyper	31	4	69	0.141502	0.307937	2.1762	NONE	NONE	ClCG01G011010-ClCG01G011020
CHH_Chr01:17415650-17415999	hyper	15	10	40	0.0817121	0.264249	3.2339	NONE	NONE	ClCG01G011010-ClCG01G011020
CHH_Chr01:1741600-1742149	hyper	44	0	77	0.098555	0.280235	2.84344	NONE	NONE	ClCG01G001760-ClCG01G001770
CHH_Chr01:17427050-17427299	hyper	12	2	24	0.111111	0.282371	2.54134	NONE	NONE	ClCG01G011010-ClCG01G011020
CHH_Chr01:1742750-1742999	hyper	11	0	40	0.123457	0.341544	2.7665	NONE	NONE	ClCG01G001760-ClCG01G001770
CHH_Chr01:17437000-17437249	hyper	11	3	32	0.0910931	0.252765	2.77479	NONE	NONE	ClCG01G011010-ClCG01G011020
CHH_Chr01:17458950-17459349	hyper	26	6	63	0.124454	0.281056	2.25831	NONE	NONE	ClCG01G011010-ClCG01G011020
CHH_Chr01:17465350-17465549	hyper	7	1	14	0.140725	0.315476	2.24179	NONE	NONE	ClCG01G011010-ClCG01G011020
CHH_Chr01:17466250-17466699	hyper	25	1	71	0.083871	0.237419	2.83077	NONE	NONE	ClCG01G011010-ClCG01G011020
CHH_Chr01:17467900-17468349	hyper	23	5	53	0.0923873	0.246353	2.66653	NONE	NONE	ClCG01G011010-ClCG01G011020
CHH_Chr01:17485550-17485949	hyper	27	2	54	0.106383	0.262958	2.47181	NONE	NONE	ClCG01G011010-ClCG01G011020
CHH_Chr01:17486650-17486849	hyper	8	2	20	0.189125	0.424837	2.24632	NONE	NONE	ClCG01G011010-ClCG01G011020
CHH_Chr01:17531100-17531349	hyper	13	1	35	0.138075	0.347709	2.51826	NONE	NONE	ClCG01G011020-ClCG01G011030
CHH_Chr01:17531550-17531799	hyper	10	0	17	0.0965909	0.273876	2.83543	NONE	NONE	ClCG01G011020-ClCG01G011030
CHH_Chr01:17541900-17542399	hyper	34	3	85	0.13598	0.371835	2.73449	NONE	NONE	ClCG01G011020-ClCG01G011030
CHH_Chr01:17556600-17556949	hyper	20	9	59	0.13617	0.296146	2.17482	NONE	NONE	ClCG01G011030-ClCG01G011040
CHH_Chr01:17561900-17562149	hyper	13	6	36	0.146154	0.340588	2.33034	NONE	NONE	ClCG01G011040-ClCG01G011050
CHH_Chr01:17567450-17567649	hypo	0	8	21	0.214286	0.0453431	4.72587	NONE	NONE	ClCG01G011040-ClCG01G011050
CHH_Chr01:17567750-17567949	hypo	4	14	29	0.360065	0.19726	1.82533	NONE	NONE	ClCG01G011040-ClCG01G011050
CHH_Chr01:17577000-17577199	hyper	8	4	14	0.0521327	0.209059	4.01014	ClCG01G011050	uncharacterized protein LOC107991581 isoform X1	NONE
CHH_Chr01:17591550-17591849	hyper	12	0	40	0.138544	0.292411	2.11061	NONE	NONE	ClCG01G011070-ClCG01G011080
CHH_Chr01:17599750-17600099	hyper	16	2	50	0.108844	0.291911	2.68193	NONE	NONE	ClCG01G011070-ClCG01G011080
CHH_Chr01:17609350-17609599	hyper	10	0	23	0.154512	0.387387	2.50717	NONE	NONE	ClCG01G011070-ClCG01G011080
CHH_Chr01:1761150-1761349	hyper	13	0	37	0.169731	0.372213	2.19295	ClCG01G001790	30S ribosomal protein S6 alpha, chloroplastic	NONE
CHH_Chr01:17613950-17614249	hyper	14	1	38	0.189125	0.384977	2.03556	NONE	NONE	ClCG01G011080-ClCG01G011090
CHH_Chr01:17622500-17622899	hyper	23	4	42	0.0548105	0.227144	4.14416	NONE	NONE	ClCG01G011080-ClCG01G011090
CHH_Chr01:17634100-17634349	hyper	17	1	49	0.133506	0.28657	2.14649	NONE	NONE	ClCG01G011080-ClCG01G011090
CHH_Chr01:17634950-17635149	hyper	12	4	32	0.152975	0.353261	2.30928	NONE	NONE	ClCG01G011080-ClCG01G011090
CHH_Chr01:17637950-17638499	hyper	18	1	29	0.103872	0.333629	3.21194	NONE	NONE	ClCG01G011080-ClCG01G011090
CHH_Chr01:17640900-17641149	hyper	18	9	40	0.133898	0.285246	2.13032	NONE	NONE	ClCG01G011080-ClCG01G011090
CHH_Chr01:17641600-17641849	hyper	11	5	22	0.0875657	0.256881	2.93358	NONE	NONE	ClCG01G011080-ClCG01G011090
CHH_Chr01:17655600-17655799	hyper	8	3	16	0.11157	0.278539	2.49653	NONE	NONE	ClCG01G011090-ClCG01G011100
CHH_Chr01:17661750-17662049	hyper	20	5	41	0.081696	0.238897	2.92423	NONE	NONE	ClCG01G011090-ClCG01G011100
CHH_Chr01:17680400-17680999	hyper	29	6	56	0.0654804	0.231603	3.53699	ClCG01G011100	_	NONE
CHH_Chr01:17707350-17707599	hyper	11	1	33	0.0792271	0.236967	2.99098	NONE	NONE	ClCG01G011100-ClCG01G011110
CHH_Chr01:17715550-17715799	hyper	10	0	36	0.188781	0.412929	2.18734	NONE	NONE	ClCG01G011110-ClCG01G011120
CHH_Chr01:17728800-17728999	hyper	11	0	22	0.0685358	0.220065	3.21094	NONE	NONE	ClCG01G011120-ClCG01G011130
CHH_Chr01:17731150-17731499	hyper	32	5	62	0.25054	0.43318	1.72898	NONE	NONE	ClCG01G011120-ClCG01G011130
CHH_Chr01:17732750-17733099	hyper	17	0	42	0.0889968	0.299133	3.36117	NONE	NONE	ClCG01G011120-ClCG01G011130
CHH_Chr01:17734250-17734599	hyper	21	0	49	0.103085	0.262185	2.54338	NONE	NONE	ClCG01G011120-ClCG01G011130
CHH_Chr01:17736450-17736749	hyper	25	2	34	0.0232558	0.212066	9.11883	NONE	NONE	ClCG01G011120-ClCG01G011130
CHH_Chr01:17737100-17737449	hyper	23	1	55	0.10399	0.350076	3.36643	NONE	NONE	ClCG01G011120-ClCG01G011130
CHH_Chr01:1775850-1776049	hyper	9	0	29	0.194404	0.402695	2.07144	ClCG01G001800	bidirectional sugar transporter SWEET4-like	NONE
CHH_Chr01:17771950-17772199	hyper	19	5	43	0.126143	0.296984	2.35435	NONE	NONE	ClCG01G011150-ClCG01G011160
CHH_Chr01:17772950-17773199	hyper	13	3	47	0.168539	0.349745	2.07516	NONE	NONE	ClCG01G011150-ClCG01G011160
CHH_Chr01:17777200-17777549	hyper	28	3	62	0.117647	0.271988	2.3119	NONE	NONE	ClCG01G011150-ClCG01G011160
CHH_Chr01:1778850-1779199	hyper	13	3	67	0.128275	0.311143	2.4256	NONE	NONE	ClCG01G001800-ClCG01G001810
CHH_Chr01:17823700-17823899	hyper	15	2	32	0.129032	0.298137	2.31056	NONE	NONE	ClCG01G011160-ClCG01G011170
CHH_Chr01:17846950-17847299	hyper	28	3	42	0.0812903	0.264878	3.25843	NONE	NONE	ClCG01G011160-ClCG01G011170
CHH_Chr01:17854100-17854349	hyper	17	1	32	0.0595745	0.217172	3.64538	NONE	NONE	ClCG01G011160-ClCG01G011170
CHH_Chr01:17870250-17870449	hyper	12	3	31	0.0716912	0.230453	3.21452	NONE	NONE	ClCG01G011160-ClCG01G011170
CHH_Chr01:17873800-17873999	hyper	7	3	19	0.126615	0.303922	2.40036	NONE	NONE	ClCG01G011160-ClCG01G011170
CHH_Chr01:17876600-17876949	hyper	23	4	49	0.0858407	0.236402	2.75396	NONE	NONE	ClCG01G011160-ClCG01G011170
CHH_Chr01:17885750-17886299	hyper	29	11	70	0.13986	0.326969	2.33783	NONE	NONE	ClCG01G011160-ClCG01G011170
CHH_Chr01:17910500-17910999	hyper	29	3	70	0.0877368	0.266986	3.04303	NONE	NONE	ClCG01G011160-ClCG01G011170
CHH_Chr01:17927750-17927999	hyper	9	1	17	0.165217	0.348039	2.10655	NONE	NONE	ClCG01G011160-ClCG01G011170
CHH_Chr01:17929200-17929549	hyper	17	3	46	0.0727273	0.22401	3.08014	NONE	NONE	ClCG01G011160-ClCG01G011170
CHH_Chr01:1793900-1794099	hyper	13	3	39	0.141391	0.307607	2.17558	NONE	NONE	ClCG01G001800-ClCG01G001810
CHH_Chr01:17952500-17952699	hyper	8	0	18	0.12743	0.325397	2.55354	NONE	NONE	ClCG01G011160-ClCG01G011170
CHH_Chr01:17953450-17953799	hyper	18	1	44	0.0822669	0.233983	2.8442	NONE	NONE	ClCG01G011160-ClCG01G011170
CHH_Chr01:17953900-17954349	hyper	41	3	58	0.0557621	0.222363	3.98772	NONE	NONE	ClCG01G011160-ClCG01G011170
CHH_Chr01:1796000-1796199	hyper	12	0	20	0.0559701	0.283063	5.05739	NONE	NONE	ClCG01G001800-ClCG01G001810
CHH_Chr01:17991150-17991499	hyper	24	3	53	0.103261	0.276398	2.67669	NONE	NONE	ClCG01G011160-ClCG01G011170
CHH_Chr01:18002300-18002499	hyper	13	9	38	0.158016	0.328431	2.07847	NONE	NONE	ClCG01G011160-ClCG01G011170
CHH_Chr01:18020400-18020599	hyper	8	1	20	0.082391	0.374486	4.54523	NONE	NONE	ClCG01G011160-ClCG01G011170
CHH_Chr01:18028050-18028399	hyper	33	9	65	0.1375	0.292213	2.12519	NONE	NONE	ClCG01G011170-ClCG01G011180
CHH_Chr01:18087100-18087299	hyper	20	0	24	0.100737	0.361878	3.59231	NONE	NONE	ClCG01G011170-ClCG01G011180
CHH_Chr01:1810700-1810949	hyper	13	0	20	0.012931	0.172185	13.3157	NONE	NONE	ClCG01G001820-ClCG01G001830
CHH_Chr01:18149350-18149599	hypo	2	16	40	0.292994	0.120455	2.4324	NONE	NONE	ClCG01G011210-ClCG01G011220
CHH_Chr01:18151700-18151899	hyper	13	2	25	0.119134	0.316901	2.66005	NONE	NONE	ClCG01G011210-ClCG01G011220
CHH_Chr01:18157900-18158249	hyper	20	7	51	0.2	0.377717	1.88859	NONE	NONE	ClCG01G011210-ClCG01G011220
CHH_Chr01:18195650-18195949	hypo	1	17	25	0.241333	0.072	3.35185	NONE	NONE	ClCG01G011210-ClCG01G011220
CHH_Chr01:18202450-18202949	hyper	24	3	70	0.101375	0.262172	2.58615	NONE	NONE	ClCG01G011210-ClCG01G011220
CHH_Chr01:18205650-18205999	hyper	19	0	31	0.148831	0.341584	2.29511	NONE	NONE	ClCG01G011210-ClCG01G011220
CHH_Chr01:18215500-18215699	hyper	7	0	21	0.136546	0.3	2.19706	ClCG01G011220	uncharacterized protein LOC111023818	NONE
CHH_Chr01:18219450-18219899	hyper	27	6	84	0.129247	0.285926	2.21224	ClCG01G011220	uncharacterized protein LOC111023818	NONE
CHH_Chr01:18223650-18223849	hyper	17	4	29	0.0786026	0.238095	3.0291	NONE	NONE	ClCG01G011220-ClCG01G011230
CHH_Chr01:18238400-18238649	hyper	16	5	31	0.0859978	0.301676	3.50795	NONE	NONE	ClCG01G011220-ClCG01G011230
CHH_Chr01:18261000-18261349	hyper	34	5	63	0.152878	0.415888	2.7204	NONE	NONE	ClCG01G011220-ClCG01G011230
CHH_Chr01:18263350-18263599	hyper	10	0	17	0.14532	0.392371	2.70004	NONE	NONE	ClCG01G011220-ClCG01G011230
CHH_Chr01:18264450-18264649	hyper	12	0	30	0.122093	0.303691	2.48738	NONE	NONE	ClCG01G011220-ClCG01G011230
CHH_Chr01:18264750-18264949	hyper	21	1	40	0.114173	0.32549	2.85085	NONE	NONE	ClCG01G011220-ClCG01G011230
CHH_Chr01:18270750-18270949	hyper	21	4	41	0.172589	0.373166	2.16217	NONE	NONE	ClCG01G011220-ClCG01G011230
CHH_Chr01:18280400-18280699	hyper	10	0	25	0.112121	0.334197	2.98067	ClCG01G011230	_	NONE
CHH_Chr01:1829350-1829549	hyper	19	0	38	0.219824	0.425025	1.93348	NONE	NONE	ClCG01G001840-ClCG01G001850
CHH_Chr01:18308850-18309249	hyper	23	1	52	0.113294	0.281974	2.48886	NONE	NONE	ClCG01G011270-ClCG01G011280
CHH_Chr01:18316750-18317349	hyper	39	4	77	0.132364	0.350746	2.64987	NONE	NONE	ClCG01G011270-ClCG01G011280
CHH_Chr01:18325800-18325999	hyper	9	1	34	0.125	0.291032	2.32826	NONE	NONE	ClCG01G011270-ClCG01G011280
CHH_Chr01:18369500-18369799	hyper	9	2	21	0.107407	0.322515	3.00273	NONE	NONE	ClCG01G011290-ClCG01G011300
CHH_Chr01:18418000-18418199	hyper	7	0	11	0.10274	0.410256	3.99316	NONE	NONE	ClCG01G011300-ClCG01G011310
CHH_Chr01:18426200-18426449	hyper	9	0	21	0.0789022	0.259813	3.29285	NONE	NONE	ClCG01G011300-ClCG01G011310
CHH_Chr01:1843500-1843749	hyper	17	3	42	0.139616	0.307882	2.2052	NONE	NONE	ClCG01G001860-ClCG01G001870
CHH_Chr01:18438000-18438449	hyper	27	0	43	0.0988875	0.3125	3.16016	NONE	NONE	ClCG01G011300-ClCG01G011310
CHH_Chr01:18439250-18439449	hyper	12	4	20	0.0595611	0.216606	3.63671	NONE	NONE	ClCG01G011300-ClCG01G011310
CHH_Chr01:18459950-18460199	hyper	10	1	31	0.148741	0.357314	2.40225	NONE	NONE	ClCG01G011300-ClCG01G011310
CHH_Chr01:18485500-18485749	hyper	14	4	29	0.0712074	0.234165	3.28849	NONE	NONE	ClCG01G011300-ClCG01G011310
CHH_Chr01:18488350-18488649	hyper	13	1	53	0.121583	0.279343	2.29755	NONE	NONE	ClCG01G011300-ClCG01G011310
CHH_Chr01:18496150-18496499	hyper	40	7	87	0.159657	0.389109	2.43716	NONE	NONE	ClCG01G011300-ClCG01G011310
CHH_Chr01:18543000-18543199	hyper	12	4	24	0.0805556	0.237949	2.95385	NONE	NONE	ClCG01G011310-ClCG01G011320
CHH_Chr01:18552000-18552299	hyper	20	1	53	0.0864055	0.334171	3.86747	NONE	NONE	ClCG01G011310-ClCG01G011320
CHH_Chr01:18552750-18553049	hyper	15	2	37	0.110184	0.278261	2.52543	NONE	NONE	ClCG01G011310-ClCG01G011320
CHH_Chr01:18560150-18560499	hyper	18	7	46	0.122312	0.327138	2.67462	NONE	NONE	ClCG01G011310-ClCG01G011320
CHH_Chr01:18578550-18578849	hyper	16	3	30	0.0802721	0.237209	2.95507	NONE	NONE	ClCG01G011320-ClCG01G011330
CHH_Chr01:18588900-18589249	hyper	23	4	41	0.14777	0.373646	2.52857	NONE	NONE	ClCG01G011320-ClCG01G011330
CHH_Chr01:18593550-18593749	hypo	0	14	29	0.273764	0.113402	2.4141	NONE	NONE	ClCG01G011320-ClCG01G011330
CHH_Chr01:18667750-18667949	hyper	20	2	37	0.172825	0.4	2.31448	NONE	NONE	ClCG01G011390-ClCG01G011400
CHH_Chr01:18685450-18685799	hyper	23	4	59	0.139955	0.326336	2.33172	NONE	NONE	ClCG01G011390-ClCG01G011400
CHH_Chr01:18685900-18686099	hyper	13	1	28	0.172156	0.328	1.90525	NONE	NONE	ClCG01G011390-ClCG01G011400
CHH_Chr01:18701000-18701199	hyper	19	2	49	0.265343	0.425606	1.60398	NONE	NONE	ClCG01G011390-ClCG01G011400
CHH_Chr01:18707250-18707649	hyper	27	5	72	0.160057	0.417962	2.61134	NONE	NONE	ClCG01G011390-ClCG01G011400
CHH_Chr01:18731100-18731349	hyper	15	2	29	0.160904	0.361158	2.24455	NONE	NONE	ClCG01G011410-ClCG01G011420
CHH_Chr01:18735350-18735549	hyper	12	3	33	0.0520446	0.206497	3.96768	NONE	NONE	ClCG01G011410-ClCG01G011420
CHH_Chr01:18811750-18812149	hyper	25	0	64	0.139894	0.299122	2.13821	NONE	NONE	ClCG01G011460-ClCG01G011470
CHH_Chr01:18818950-18819199	hyper	21	3	48	0.190767	0.364689	1.9117	NONE	NONE	ClCG01G011460-ClCG01G011470
CHH_Chr01:18824750-18825199	hyper	48	16	93	0.111486	0.434783	3.89987	NONE	NONE	ClCG01G011460-ClCG01G011470
CHH_Chr01:18825400-18825599	hyper	8	1	24	0.0823117	0.237097	2.88047	NONE	NONE	ClCG01G011460-ClCG01G011470
CHH_Chr01:18829750-18829999	hyper	16	9	41	0.187097	0.341709	1.82637	NONE	NONE	ClCG01G011460-ClCG01G011470
CHH_Chr01:18841250-18841499	hyper	8	1	17	0.101167	0.341954	3.38008	NONE	NONE	ClCG01G011460-ClCG01G011470
CHH_Chr01:18847400-18847599	hyper	16	2	28	0.0932642	0.260925	2.7977	NONE	NONE	ClCG01G011460-ClCG01G011470
CHH_Chr01:18848600-18848799	hyper	7	1	13	0.159363	0.342593	2.14977	NONE	NONE	ClCG01G011460-ClCG01G011470
CHH_Chr01:18854850-18855049	hyper	9	1	31	0.174648	0.338558	1.93852	NONE	NONE	ClCG01G011460-ClCG01G011470
CHH_Chr01:18862500-18862699	hyper	7	0	29	0.0715198	0.231778	3.24076	NONE	NONE	ClCG01G011460-ClCG01G011470
CHH_Chr01:18869700-18870049	hyper	15	3	62	0.12544	0.287204	2.28958	NONE	NONE	ClCG01G011460-ClCG01G011470
CHH_Chr01:1889750-1889949	hyper	12	0	25	0.182033	0.402204	2.20951	NONE	NONE	ClCG01G001890-ClCG01G001900
CHH_Chr01:18906050-18906349	hyper	20	8	38	0.148693	0.40399	2.71694	NONE	NONE	ClCG01G011470-ClCG01G011480
CHH_Chr01:18906850-18907049	hyper	14	2	35	0.15285	0.468421	3.06459	NONE	NONE	ClCG01G011470-ClCG01G011480
CHH_Chr01:18913850-18914049	hyper	7	2	16	0.0510204	0.243697	4.77647	NONE	NONE	ClCG01G011470-ClCG01G011480
CHH_Chr01:18921850-18922049	hyper	19	1	37	0.150901	0.310987	2.06087	NONE	NONE	ClCG01G011470-ClCG01G011480
CHH_Chr01:18959400-18959649	hyper	16	2	40	0.178218	0.350282	1.96547	NONE	NONE	ClCG01G011490-ClCG01G011500
CHH_Chr01:18998000-18998449	hyper	25	6	50	0.0900693	0.244694	2.71673	NONE	NONE	ClCG01G011500-ClCG01G011510
CHH_Chr01:19017900-19018199	hyper	17	3	48	0.160503	0.381781	2.37865	NONE	NONE	ClCG01G011510-ClCG01G011520
CHH_Chr01:19029900-19030249	hyper	19	3	49	0.128623	0.376894	2.93022	NONE	NONE	ClCG01G011520-ClCG01G011530
CHH_Chr01:19048300-19048749	hypo	6	29	47	0.291415	0.0469388	6.2084	NONE	NONE	ClCG01G011520-ClCG01G011530
CHH_Chr01:19066750-19066949	hyper	28	4	37	0.12	0.397059	3.30882	NONE	NONE	ClCG01G011530-ClCG01G011540
CHH_Chr01:19079350-19079549	hyper	7	0	10	0.183206	0.484305	2.6435	NONE	NONE	ClCG01G011530-ClCG01G011540
CHH_Chr01:19086300-19086499	hyper	17	3	35	0.193896	0.476658	2.45832	NONE	NONE	ClCG01G011530-ClCG01G011540
CHH_Chr01:19111200-19111499	hyper	11	6	32	0.121795	0.277439	2.27792	NONE	NONE	ClCG01G011530-ClCG01G011540
CHH_Chr01:19115300-19115499	hyper	13	0	33	0.148014	0.309055	2.08801	NONE	NONE	ClCG01G011530-ClCG01G011540
CHH_Chr01:19117050-19117349	hyper	10	2	19	0.132653	0.458498	3.45637	NONE	NONE	ClCG01G011530-ClCG01G011540
CHH_Chr01:19122300-19122599	hyper	15	5	42	0.111506	0.283721	2.54445	NONE	NONE	ClCG01G011530-ClCG01G011540
CHH_Chr01:19123050-19123249	hyper	17	4	37	0.0863309	0.240326	2.78377	NONE	NONE	ClCG01G011530-ClCG01G011540
CHH_Chr01:19124050-19124449	hyper	30	5	54	0.0824847	0.317308	3.84687	NONE	NONE	ClCG01G011530-ClCG01G011540
CHH_Chr01:19128000-19128249	hyper	9	1	19	0.128247	0.3875	3.02152	NONE	NONE	ClCG01G011530-ClCG01G011540
CHH_Chr01:19134750-19134949	hyper	8	0	14	0.130986	0.294294	2.24676	NONE	NONE	ClCG01G011530-ClCG01G011540
CHH_Chr01:19152400-19152999	hyper	35	10	56	0.0680693	0.356044	5.23061	NONE	NONE	ClCG01G011530-ClCG01G011540
CHH_Chr01:19158600-19158949	hyper	15	1	43	0.033795	0.200606	5.93597	NONE	NONE	ClCG01G011550-ClCG01G011560
CHH_Chr01:1916450-1916649	hyper	9	1	24	0.0555556	0.209302	3.76744	NONE	NONE	ClCG01G001910-ClCG01G001920
CHH_Chr01:19210800-19211149	hyper	21	2	58	0.198126	0.353237	1.78289	NONE	NONE	ClCG01G011560-ClCG01G011570
CHH_Chr01:19220050-19220299	hyper	18	1	36	0.144279	0.297196	2.05988	NONE	NONE	ClCG01G011560-ClCG01G011570
CHH_Chr01:19252600-19252799	hyper	14	1	41	0.138095	0.313199	2.26799	NONE	NONE	ClCG01G011580-ClCG01G011590
CHH_Chr01:19259150-19259399	hyper	8	1	23	0.13697	0.297767	2.17396	NONE	NONE	ClCG01G011580-ClCG01G011590
CHH_Chr01:19326150-19326349	hyper	19	1	29	0.0554217	0.25058	4.52134	NONE	NONE	ClCG01G011590-ClCG01G011600
CHH_Chr01:19354650-19354999	hyper	19	3	33	0.0971922	0.257075	2.64502	NONE	NONE	ClCG01G011590-ClCG01G011600
CHH_Chr01:19371050-19371349	hyper	22	4	46	0.0805921	0.246843	3.06286	ClCG01G011610	_	NONE
CHH_Chr01:19394350-19394599	hyper	7	0	13	0.0764331	0.286245	3.74504	ClCG01G011610	_	NONE
CHH_Chr01:19403350-19403799	hyper	17	2	53	0.145516	0.350584	2.40925	ClCG01G011610	_	NONE
CHH_Chr01:19435600-19435799	hyper	7	2	18	0.146707	0.349593	2.38294	NONE	NONE	ClCG01G011610-ClCG01G011620
CHH_Chr01:19445200-19445399	hyper	7	0	10	0.0584416	0.270677	4.63158	NONE	NONE	ClCG01G011610-ClCG01G011620
CHH_Chr01:19464150-19464449	hyper	25	7	78	0.24	0.409091	1.70455	NONE	NONE	ClCG01G011610-ClCG01G011620
CHH_Chr01:1948000-1948399	hyper	31	3	72	0.130878	0.282248	2.15658	NONE	NONE	ClCG01G001980-ClCG01G001990
CHH_Chr01:1949600-1949799	hyper	9	2	38	0.140351	0.330709	2.3563	NONE	NONE	ClCG01G001980-ClCG01G001990
CHH_Chr01:19523050-19523299	hyper	13	3	28	0.144262	0.393728	2.72925	NONE	NONE	ClCG01G011640-ClCG01G011650
CHH_Chr01:19542550-19542849	hyper	21	7	56	0.136671	0.391421	2.86396	NONE	NONE	ClCG01G011650-ClCG01G011660
CHH_Chr01:19549750-19549949	hyper	29	8	52	0.257294	0.541016	2.10271	NONE	NONE	ClCG01G011650-ClCG01G011660
CHH_Chr01:19569950-19570249	hyper	27	3	47	0.133047	0.31686	2.38156	NONE	NONE	ClCG01G011680-ClCG01G011690
CHH_Chr01:19570650-19570999	hyper	36	12	77	0.168744	0.4601	2.72661	NONE	NONE	ClCG01G011680-ClCG01G011690
CHH_Chr01:19589050-19589299	hyper	18	8	33	0.0965251	0.252101	2.61176	NONE	NONE	ClCG01G011680-ClCG01G011690
CHH_Chr01:19590550-19590749	hyper	10	3	24	0.0881935	0.251366	2.85017	NONE	NONE	ClCG01G011680-ClCG01G011690
CHH_Chr01:19590850-19591049	hyper	7	0	13	0.115914	0.324468	2.79922	NONE	NONE	ClCG01G011680-ClCG01G011690
CHH_Chr01:19591950-19592299	hyper	26	5	54	0.148936	0.397243	2.6672	NONE	NONE	ClCG01G011680-ClCG01G011690
CHH_Chr01:19601000-19601199	hyper	14	1	28	0.0813008	0.239777	2.94926	NONE	NONE	ClCG01G011680-ClCG01G011690
CHH_Chr01:1960350-1960649	hyper	42	0	76	0.236842	0.53029	2.239	ClCG01G002000	probable GABA transporter 2	NONE
CHH_Chr01:19609350-19609799	hyper	27	8	61	0.111266	0.266417	2.39442	NONE	NONE	ClCG01G011680-ClCG01G011690
CHH_Chr01:19612350-19612749	hyper	29	8	62	0.120337	0.373665	3.10516	NONE	NONE	ClCG01G011680-ClCG01G011690
CHH_Chr01:19640200-19640499	hyper	31	4	55	0.105474	0.283664	2.68943	NONE	NONE	ClCG01G011680-ClCG01G011690
CHH_Chr01:19646250-19646449	hyper	12	2	29	0.196291	0.405405	2.06533	NONE	NONE	ClCG01G011680-ClCG01G011690
CHH_Chr01:19648600-19648799	hyper	15	1	41	0.229385	0.407285	1.77555	NONE	NONE	ClCG01G011680-ClCG01G011690
CHH_Chr01:19659500-19659699	hyper	10	3	21	0.163399	0.39039	2.38919	NONE	NONE	ClCG01G011680-ClCG01G011690
CHH_Chr01:19662050-19662399	hyper	12	1	27	0.169697	0.328125	1.93359	NONE	NONE	ClCG01G011680-ClCG01G011690
CHH_Chr01:19678250-19678449	hyper	9	4	23	0.125344	0.283133	2.25884	NONE	NONE	ClCG01G011680-ClCG01G011690
CHH_Chr01:19680550-19680999	hyper	15	2	38	0.14853	0.31723	2.1358	NONE	NONE	ClCG01G011680-ClCG01G011690
CHH_Chr01:19684550-19684749	hyper	7	1	22	0.116531	0.300885	2.58201	NONE	NONE	ClCG01G011680-ClCG01G011690
CHH_Chr01:19690250-19690549	hyper	16	1	29	0.039267	0.201087	5.12101	NONE	NONE	ClCG01G011680-ClCG01G011690
CHH_Chr01:1970050-1970249	hyper	15	1	39	0.244275	0.495838	2.02984	NONE	NONE	ClCG01G002010-ClCG01G002030
CHH_Chr01:1971400-1972099	hyper	43	2	108	0.116627	0.294001	2.52086	NONE	NONE	ClCG01G002010-ClCG01G002030
CHH_Chr01:19730550-19730899	hypo	5	19	47	0.255814	0.104271	2.45335	NONE	NONE	ClCG01G011690-ClCG01G011700
CHH_Chr01:19744700-19745049	hyper	23	2	42	0.109827	0.2607	2.37375	NONE	NONE	ClCG01G011690-ClCG01G011700
CHH_Chr01:1975000-1975299	hyper	13	6	40	0.146179	0.593909	4.06287	NONE	NONE	ClCG01G002010-ClCG01G002030
CHH_Chr01:19753950-19754249	hyper	17	6	38	0.082996	0.23444	2.82471	NONE	NONE	ClCG01G011690-ClCG01G011700
CHH_Chr01:19755950-19756149	hyper	19	2	32	0.0439024	0.265432	6.04595	ClCG01G011700	uncharacterized protein LOC111024361	NONE
CHH_Chr01:19779100-19779449	hyper	22	3	49	0.0925747	0.288805	3.1197	NONE	NONE	ClCG01G011700-ClCG01G011710
CHH_Chr01:19814800-19815049	hyper	21	0	36	0.0775623	0.270718	3.49033	ClCG01G011730	_	NONE
CHH_Chr01:19831100-19831649	hyper	18	6	42	0.0917031	0.251506	2.74261	NONE	NONE	ClCG01G011740-ClCG01G011750
CHH_Chr01:19831950-19832199	hyper	12	6	28	0.112628	0.274914	2.4409	NONE	NONE	ClCG01G011740-ClCG01G011750
CHH_Chr01:19837000-19837249	hyper	19	5	38	0.136483	0.312608	2.29045	NONE	NONE	ClCG01G011740-ClCG01G011750
CHH_Chr01:19845300-19845649	hyper	18	4	47	0.100671	0.318248	3.16127	NONE	NONE	ClCG01G011740-ClCG01G011750
CHH_Chr01:19857500-19857749	hyper	20	5	38	0.112811	0.334532	2.96543	NONE	NONE	ClCG01G011740-ClCG01G011750
CHH_Chr01:19860300-19860499	hyper	7	1	15	0.162625	0.324444	1.99505	NONE	NONE	ClCG01G011740-ClCG01G011750
CHH_Chr01:19877250-19877449	hyper	13	4	30	0.147436	0.33795	2.29218	NONE	NONE	ClCG01G011750-ClCG01G011760
CHH_Chr01:19905550-19905749	hyper	15	4	36	0.133519	0.328302	2.45884	NONE	NONE	ClCG01G011750-ClCG01G011760
CHH_Chr01:19906700-19906899	hyper	7	2	15	0.0803109	0.288889	3.59713	NONE	NONE	ClCG01G011750-ClCG01G011760
CHH_Chr01:19925550-19925749	hyper	7	0	17	0.0501044	0.210526	4.20175	NONE	NONE	ClCG01G011750-ClCG01G011760
CHH_Chr01:1993050-1993249	hyper	14	1	45	0.197347	0.359918	1.82379	NONE	NONE	ClCG01G002040-ClCG01G002050
CHH_Chr01:19954550-19955299	hyper	40	16	88	0.0953858	0.272925	2.86127	NONE	NONE	ClCG01G011750-ClCG01G011760
CHH_Chr01:20002850-20003349	hyper	26	10	55	0.0769231	0.300347	3.90451	NONE	NONE	ClCG01G011750-ClCG01G011760
CHH_Chr01:20021900-20022349	hyper	14	2	27	0.0686767	0.219355	3.19402	NONE	NONE	ClCG01G011750-ClCG01G011760
CHH_Chr01:20035650-20035849	hyper	7	0	10	0.0203822	0.249584	12.2452	NONE	NONE	ClCG01G011750-ClCG01G011760
CHH_Chr01:200500-200699	hyper	7	0	9	0.0538117	0.208122	3.8676	NONE	NONE	ClCG01G000270-ClCG01G000280
CHH_Chr01:20065700-20065899	hypo	1	10	27	0.299492	0.129187	2.31829	NONE	NONE	ClCG01G011760-ClCG01G011770
CHH_Chr01:20066700-20066899	hyper	12	3	34	0.157502	0.325926	2.06934	NONE	NONE	ClCG01G011760-ClCG01G011770
CHH_Chr01:20087050-20087349	hyper	19	7	38	0.102158	0.259819	2.5433	NONE	NONE	ClCG01G011760-ClCG01G011770
CHH_Chr01:20116450-20116649	hyper	8	2	28	0.125817	0.277966	2.20929	NONE	NONE	ClCG01G011760-ClCG01G011770
CHH_Chr01:20127050-20127499	hyper	25	5	46	0.0661696	0.218281	3.29881	NONE	NONE	ClCG01G011760-ClCG01G011770
CHH_Chr01:20138900-20139449	hyper	37	1	63	0.0739342	0.245681	3.32298	NONE	NONE	ClCG01G011760-ClCG01G011770
CHH_Chr01:20154350-20154799	hyper	15	1	25	0.0564263	0.251852	4.46337	NONE	NONE	ClCG01G011760-ClCG01G011770
CHH_Chr01:20167150-20167499	hyper	19	7	36	0.0866966	0.249485	2.87768	NONE	NONE	ClCG01G011760-ClCG01G011770
CHH_Chr01:20187400-20187599	hyper	7	2	39	0.11411	0.268608	2.35393	NONE	NONE	ClCG01G011760-ClCG01G011770
CHH_Chr01:20189850-20190149	hyper	18	2	33	0.130604	0.290237	2.22227	NONE	NONE	ClCG01G011760-ClCG01G011770
CHH_Chr01:20194550-20194799	hyper	14	5	37	0.108374	0.318584	2.93966	NONE	NONE	ClCG01G011770-ClCG01G011780
CHH_Chr01:2021700-2021949	hyper	19	0	30	0.0738739	0.285319	3.86224	NONE	NONE	ClCG01G002080-ClCG01G002090
CHH_Chr01:20220550-20220999	hyper	19	2	30	0.064695	0.324818	5.02075	NONE	NONE	ClCG01G011770-ClCG01G011780
CHH_Chr01:2022750-2023099	hyper	23	0	70	0.144224	0.380734	2.63988	NONE	NONE	ClCG01G002080-ClCG01G002090
CHH_Chr01:20231600-20231849	hyper	9	2	30	0.0886263	0.284375	3.2087	NONE	NONE	ClCG01G011770-ClCG01G011780
CHH_Chr01:20236300-20236699	hyper	24	5	37	0.075	0.226337	3.01783	NONE	NONE	ClCG01G011770-ClCG01G011780
CHH_Chr01:20248700-20248999	hyper	16	3	35	0.235088	0.431452	1.83528	NONE	NONE	ClCG01G011770-ClCG01G011780
CHH_Chr01:20249300-20249549	hyper	13	7	25	0.0541761	0.258065	4.76344	NONE	NONE	ClCG01G011770-ClCG01G011780
CHH_Chr01:202550-202949	hyper	28	1	50	0.0979087	0.249417	2.54745	NONE	NONE	ClCG01G000270-ClCG01G000280
CHH_Chr01:20270300-20270649	hyper	34	3	59	0.0888383	0.292683	3.29456	NONE	NONE	ClCG01G011770-ClCG01G011780
CHH_Chr01:20273150-20273499	hyper	19	1	36	0.111111	0.341667	3.075	NONE	NONE	ClCG01G011770-ClCG01G011780
CHH_Chr01:20277750-20278099	hyper	24	5	54	0.0822264	0.239486	2.91252	NONE	NONE	ClCG01G011770-ClCG01G011780
CHH_Chr01:20317250-20317499	hypo	3	14	20	0.252818	0.0625	4.04509	NONE	NONE	ClCG01G011770-ClCG01G011780
CHH_Chr01:20329650-20329999	hyper	31	4	43	0.0541586	0.269231	4.97115	NONE	NONE	ClCG01G011770-ClCG01G011780
CHH_Chr01:20343550-20343749	hyper	8	1	18	0.0992647	0.264264	2.66222	NONE	NONE	ClCG01G011770-ClCG01G011780
CHH_Chr01:20344800-20344999	hyper	9	0	16	0.14361	0.297872	2.07418	NONE	NONE	ClCG01G011770-ClCG01G011780
CHH_Chr01:20352300-20352699	hyper	30	4	59	0.0940439	0.246237	2.61832	NONE	NONE	ClCG01G011770-ClCG01G011780
CHH_Chr01:20365200-20365399	hyper	19	4	32	0.190616	0.375566	1.97027	NONE	NONE	ClCG01G011770-ClCG01G011780
CHH_Chr01:20391800-20392099	hypo	1	15	37	0.221932	0.0514706	4.31182	NONE	NONE	ClCG01G011770-ClCG01G011780
CHH_Chr01:20397550-20397799	hypo	4	11	24	0.258114	0.0753968	3.42341	NONE	NONE	ClCG01G011770-ClCG01G011780
CHH_Chr01:20426050-20426399	hyper	17	8	56	0.140931	0.320513	2.27425	NONE	NONE	ClCG01G011780-ClCG01G011790
CHH_Chr01:20441800-20442149	hyper	20	1	47	0.153121	0.305322	1.99399	NONE	NONE	ClCG01G011780-ClCG01G011790
CHH_Chr01:20460750-20460999	hyper	14	1	33	0.118848	0.292719	2.46298	NONE	NONE	ClCG01G011780-ClCG01G011790
CHH_Chr01:20472000-20472199	hyper	7	1	13	0.0433839	0.320896	7.39664	NONE	NONE	ClCG01G011780-ClCG01G011790
CHH_Chr01:20480400-20480599	hyper	10	3	17	0.0618956	0.243094	3.92749	NONE	NONE	ClCG01G011780-ClCG01G011790
CHH_Chr01:20488650-20488999	hyper	17	5	36	0.0633284	0.228866	3.61395	NONE	NONE	ClCG01G011780-ClCG01G011790
CHH_Chr01:20494950-20495149	hyper	7	4	23	0.131507	0.299735	2.27923	NONE	NONE	ClCG01G011780-ClCG01G011790
CHH_Chr01:20551850-20552049	hyper	7	0	16	0.14234	0.303082	2.12928	NONE	NONE	ClCG01G011780-ClCG01G011790
CHH_Chr01:20577600-20577849	hyper	8	3	21	0.101496	0.270115	2.66134	NONE	NONE	ClCG01G011780-ClCG01G011790
CHH_Chr01:20580800-20580999	hyper	12	3	21	0.0947712	0.302198	3.18871	NONE	NONE	ClCG01G011780-ClCG01G011790
CHH_Chr01:20581850-20582049	hyper	9	2	23	0.0837989	0.24159	2.88298	NONE	NONE	ClCG01G011780-ClCG01G011790
CHH_Chr01:20584550-20584749	hyper	9	2	18	0.0507463	0.238596	4.70175	NONE	NONE	ClCG01G011780-ClCG01G011790
CHH_Chr01:205950-206199	hyper	12	2	20	0.0218487	0.192308	8.80178	NONE	NONE	ClCG01G000270-ClCG01G000280
CHH_Chr01:20596300-20596499	hyper	14	1	26	0.117526	0.280112	2.38341	NONE	NONE	ClCG01G011780-ClCG01G011790
CHH_Chr01:20598550-20598849	hyper	8	0	21	0.147279	0.30462	2.06832	NONE	NONE	ClCG01G011780-ClCG01G011790
CHH_Chr01:20604000-20604199	hyper	8	2	19	0.100503	0.250896	2.49642	NONE	NONE	ClCG01G011780-ClCG01G011790
CHH_Chr01:20606300-20606599	hyper	14	3	47	0.182022	0.334038	1.83515	NONE	NONE	ClCG01G011780-ClCG01G011790
CHH_Chr01:20625100-20625299	hyper	7	0	19	0.120864	0.274336	2.26979	NONE	NONE	ClCG01G011780-ClCG01G011790
CHH_Chr01:20641800-20641999	hyper	9	6	22	0.0825243	0.274262	3.32341	NONE	NONE	ClCG01G011780-ClCG01G011790
CHH_Chr01:20649650-20649899	hyper	10	1	19	0.104197	0.261811	2.51266	NONE	NONE	ClCG01G011780-ClCG01G011790
CHH_Chr01:20654250-20654499	hyper	9	0	24	0.15417	0.343925	2.23082	NONE	NONE	ClCG01G011780-ClCG01G011790
CHH_Chr01:20656650-20656849	hyper	13	3	28	0.110544	0.266827	2.41376	NONE	NONE	ClCG01G011780-ClCG01G011790
CHH_Chr01:20662900-20663149	hyper	13	0	28	0.135766	0.324232	2.38816	NONE	NONE	ClCG01G011780-ClCG01G011790
CHH_Chr01:20689750-20689999	hyper	20	4	33	0.0829146	0.309904	3.73763	NONE	NONE	ClCG01G011790-ClCG01G011810
CHH_Chr01:20706950-20707149	hyper	11	3	25	0.0834915	0.257732	3.08693	NONE	NONE	ClCG01G011790-ClCG01G011810
CHH_Chr01:20716950-20717149	hyper	13	1	31	0.127473	0.300905	2.36055	NONE	NONE	ClCG01G011790-ClCG01G011810
CHH_Chr01:20746900-20747199	hyper	12	2	28	0.19898	0.36413	1.82999	NONE	NONE	ClCG01G011790-ClCG01G011810
CHH_Chr01:20757150-20757499	hyper	23	5	44	0.129056	0.2833	2.19518	NONE	NONE	ClCG01G011790-ClCG01G011810
CHH_Chr01:20763250-20763449	hyper	15	5	34	0.194962	0.391026	2.00565	NONE	NONE	ClCG01G011790-ClCG01G011810
CHH_Chr01:20767200-20767399	hyper	9	5	28	0.0973872	0.256458	2.63338	NONE	NONE	ClCG01G011790-ClCG01G011810
CHH_Chr01:20769950-20770149	hyper	15	2	29	0.123077	0.305128	2.47917	NONE	NONE	ClCG01G011790-ClCG01G011810
CHH_Chr01:20776050-20776649	hyper	33	3	83	0.125	0.275813	2.20651	NONE	NONE	ClCG01G011790-ClCG01G011810
CHH_Chr01:2078000-2078249	hyper	13	1	29	0.0618893	0.220745	3.56677	NONE	NONE	ClCG01G002100-ClCG01G002110
CHH_Chr01:20807750-20807949	hypo	1	15	22	0.336188	0.140625	2.39067	NONE	NONE	ClCG01G011810-ClCG01G011820
CHH_Chr01:20809000-20809199	hyper	10	1	50	0.218644	0.391076	1.78864	NONE	NONE	ClCG01G011810-ClCG01G011820
CHH_Chr01:2081650-2082249	hyper	31	1	69	0.130202	0.290712	2.23278	NONE	NONE	ClCG01G002100-ClCG01G002110
CHH_Chr01:20846400-20846599	hyper	7	0	11	0.136264	0.300752	2.20713	NONE	NONE	ClCG01G011810-ClCG01G011820
CHH_Chr01:2085700-2085949	hyper	19	0	50	0.0632911	0.240373	3.79789	NONE	NONE	ClCG01G002100-ClCG01G002110
CHH_Chr01:20914650-20914899	hyper	15	2	27	0.0971129	0.273138	2.81258	ClCG01G011830	_	NONE
CHH_Chr01:20930950-20931149	hyper	15	2	29	0.161836	0.381038	2.35447	ClCG01G011830	_	NONE
CHH_Chr01:20947700-20947899	hyper	13	2	20	0.0490798	0.204724	4.17126	NONE	NONE	ClCG01G011830-ClCG01G011840
CHH_Chr01:20948350-20948549	hyper	11	2	27	0.17773	0.350365	1.97133	NONE	NONE	ClCG01G011830-ClCG01G011840
CHH_Chr01:20953900-20954199	hyper	9	0	24	0.0987743	0.25355	2.56696	NONE	NONE	ClCG01G011830-ClCG01G011840
CHH_Chr01:20954700-20954999	hyper	21	4	40	0.0822981	0.236084	2.86865	NONE	NONE	ClCG01G011830-ClCG01G011840
CHH_Chr01:20965450-20965649	hyper	11	0	17	0.035982	0.206806	5.74749	NONE	NONE	ClCG01G011830-ClCG01G011840
CHH_Chr01:2098550-2098799	hyper	14	0	34	0.161538	0.329588	2.04031	NONE	NONE	ClCG01G002110-ClCG01G002120
CHH_Chr01:21000450-21000649	hyper	15	2	33	0.109375	0.292517	2.67444	NONE	NONE	ClCG01G011840-ClCG01G011850
CHH_Chr01:21000900-21001149	hyper	14	1	33	0.125203	0.299712	2.3938	NONE	NONE	ClCG01G011840-ClCG01G011850
CHH_Chr01:21005800-21006149	hyper	20	2	43	0.16	0.360996	2.25622	NONE	NONE	ClCG01G011840-ClCG01G011850
CHH_Chr01:210150-210349	hyper	14	1	23	0.128358	0.362799	2.82646	NONE	NONE	ClCG01G000270-ClCG01G000280
CHH_Chr01:21050150-21050349	hyper	13	2	34	0.107407	0.258029	2.40234	NONE	NONE	ClCG01G011850-ClCG01G011860
CHH_Chr01:21054700-21054999	hyper	14	4	35	0.0778547	0.243553	3.1283	NONE	NONE	ClCG01G011850-ClCG01G011860
CHH_Chr01:21077100-21077449	hyper	19	1	34	0.0953757	0.426295	4.46964	NONE	NONE	ClCG01G011850-ClCG01G011860
[truncated: 23,012 more rows]

## Sheet: 25d_48h_CG
Region	type	DmC-hyper	DmC-hypo	total-C	all-methy1	all-methy2	foldchange	overlap-gene	GeneAnnot	Intergenic
[truncated: 181 more rows]

[truncated: 2 more sheets: 25d_48h_CHG, 25d_48h_CHH]
