# Supplementary material for: DNA Methylation Analysis of the Citrullus lanatus Response to Cucumber Green Mottle Mosaic Virus Infection by Whole-Genome Bisulfite Sequencing
Source: Genes (Basel). 2019 May 7;10(5):344. doi: 10.3390/genes10050344 (PMC6562589; doi:10.3390/genes10050344)
Supplement: Supplementary file 1 [file genes-10-00344-s001.zip › Supplementary files-final/Table S2. DMGs.xlsx]

## Sheet: 25d_48h_CHH
DMGs	Gene Annot	type	DmC-hyper	DmC-hypo	total-C	all-methy1	all-methy2	fold change
ClCG00G000430	_	hypo	1	7	12	0.38914	0.180556	2.15524
ClCG00G000540	palmitoyl-monogalactosyldiacylglycerol delta-7 desaturase, chloroplastic-like	hypo	4	13	39	0.36	0.0929432	3.87333
ClCG00G000790	probable flavin-containing monooxygenase 1	hypo	0	8	21	0.364706	0.125206	2.91285
ClCG00G001080	Glycosyl transferase, family 14	hypo	0	11	18	0.249315	0.040619	6.1379
ClCG00G001090	uncharacterized protein LOC101215184	hypo	0	8	15	0.430348	0.0783133	5.49522
ClCG00G001290	_	hypo	0	13	15	0.386207	0.0769231	5.02069
ClCG00G001920	_	hypo	2	14	24	0.569536	0.361314	1.57629
ClCG00G002970	protein PHOTOSYSTEM I ASSEMBLY 2, chloroplastic-like	hypo	4	12	18	0.578512	0.192593	3.00381
ClCG00G003350	adenine phosphoribosyltransferase 3	hypo	0	8	9	0.333333	0.010101	33
ClCG00G003390	uncharacterized protein C24B11.05	hypo	0	17	17	0.435484	0	43.5484
ClCG00G004300	Rpl16, partial (chloroplast)	hyper	13	3	22	0.138889	0.34345	2.47284
ClCG00G005340	CASP-like protein 1E1 isoform X4	hypo	1	14	30	0.289076	0.124646	2.31917
ClCG00G005710	phosphate transporter PHO1 homolog 3-like	hypo	2	25	50	0.432018	0.270364	1.59791
ClCG01G000720	cytochrome P450 89A2-like	hypo	2	18	46	0.382622	0.152903	2.50239
ClCG01G000990	cucumisin-like	hypo	0	9	22	0.277778	0.0828877	3.35125
ClCG01G001080	NAD(P)-binding Rossmann-fold superfamily protein	hypo	5	29	52	0.437421	0.238859	1.83129
ClCG01G001450	alcohol dehydrogenase-like 4	hypo	1	29	36	0.19667	0.0227273	8.65349
ClCG01G001720	GDSL esterase/lipase At4g10955	hypo	1	9	23	0.361809	0.0943396	3.83518
ClCG01G001790	30S ribosomal protein S6 alpha, chloroplastic	hypo	1	22	35	0.256805	0.0925926	2.77349
ClCG01G002000	probable GABA transporter 2	hypo	2	19	33	0.296689	0.0636364	4.66225
ClCG01G002290	respiratory burst oxidase homolog protein A	hypo	0	17	25	0.280467	0.0432503	6.48475
ClCG01G002340	uncharacterized protein LOC111023946	hypo	7	62	139	0.330754	0.180104	1.83645
ClCG01G002380	transcription factor MYB86	hypo	1	13	16	0.298419	0.0302115	9.87767
ClCG01G002650	uncharacterized protein LOC111024921	hypo	3	12	25	0.220588	0.0384088	5.74317
ClCG01G002740	glutamate--cysteine ligase, chloroplastic	hypo	0	17	46	0.354015	0.0924855	3.82778
ClCG01G002790	uncharacterized protein LOC111459253	hypo	3	8	23	0.337884	0.173854	1.94349
ClCG01G002810	hypothetical protein Pyn_05244	hypo	3	8	24	0.403084	0.227894	1.76873
ClCG01G002980	elicitor-responsive protein 3	hypo	2	18	37	0.374873	0.13272	2.82454
ClCG01G003200	protein HOTHEAD	hypo	1	18	33	0.414211	0.200301	2.06794
ClCG01G003360	transcription factor bHLH36-like	hypo	2	22	37	0.324268	0.112936	2.87124
ClCG01G003390	nudix hydrolase 14, chloroplastic	hypo	1	8	20	0.353183	0.121447	2.90812
ClCG01G003450	putative cupredoxin	hypo	1	20	61	0.2314	0.0655145	3.53205
ClCG01G003700	7-ethoxycoumarin O-deethylase-like	hypo	1	8	17	0.19633	0.0389105	5.04569
ClCG01G003710	Cytochrome P450	hypo	2	12	27	0.397869	0.116183	3.42451
ClCG01G004040	probable pectinesterase 68	hypo	1	44	82	0.558122	0.269966	2.06738
ClCG01G004090	Metallopeptidase, catalytic domain-containing protein	hypo	0	12	25	0.544304	0.232639	2.33969
ClCG01G004420	oxalate--CoA ligase-like	hypo	2	13	21	0.198895	0.0439024	4.53039
ClCG01G004490	hypothetical protein Csa_5G166440	hypo	5	32	53	0.3437	0.121766	2.82264
ClCG01G004510	kinesin-like protein KIF22-B isoform X1	hypo	1	10	24	0.231614	0.0726916	3.18625
ClCG01G004790	endoglucanase 4-like	hypo	1	36	80	0.365169	0.17415	2.09687
ClCG01G004900	probable LRR receptor-like serine/threonine-protein kinase At4g36180	hypo	2	37	53	0.187241	0.019174	9.76534
ClCG01G004940	uncharacterized protein LOC101218227	hypo	1	7	20	0.270501	0.0952381	2.84026
ClCG01G005180	uncharacterized protein LOC101210685	hyper	12	2	20	0.0499109	0.22898	4.58778
ClCG01G005310	phosphoglucomutase, chloroplastic	hypo	4	44	50	0.219686	0.0384615	5.71184
ClCG01G005350	MADS-box protein SOC1 isoform X1	hypo	0	15	25	0.356509	0.117143	3.04337
ClCG01G005380	ABC transporter B family member 28	hypo	0	13	14	0.3	0.0108696	27.6
ClCG01G005540	protein ROOT PRIMORDIUM DEFECTIVE 1	hypo	0	9	24	0.426891	0.249004	1.71439
ClCG01G005650	BAG family molecular chaperone regulator 2-like	hypo	3	7	13	0.245283	0.09	2.72537
ClCG01G005700	monocopper oxidase-like protein SKS1	hypo	0	22	40	0.328273	0.120104	2.73323
ClCG01G005750	clavaminate synthase-like protein At3g21360	hypo	0	15	26	0.314159	0.0712531	4.40906
ClCG01G005770	putative nuclear matrix constituent protein 1-like protein	hypo	1	16	20	0.25	0.053316	4.68902
ClCG01G005810	phosphoenolpyruvate carboxylase 4	hypo	0	16	34	0.362805	0.14248	2.54635
ClCG01G005990	fructose-bisphosphate aldolase 3, chloroplastic-like	hypo	3	30	68	0.305989	0.0912106	3.35475
ClCG01G006020	probable histone chaperone ASF1A	hypo	1	37	45	0.234716	0.0249633	9.40245
ClCG01G006050	homeobox-leucine zipper protein HOX3-like	hypo	2	31	77	0.397286	0.180802	2.19735
ClCG01G006100	uncharacterized protein LOC101216115	hypo	1	11	26	0.294425	0.0986038	2.98594
ClCG01G006200	uncharacterized protein LOC111808038 isoform X1	hypo	0	17	40	0.306569	0.140805	2.17727
ClCG01G006460	UBX domain-containing protein 6	hypo	0	19	20	0.185819	0	18.5819
ClCG01G006840	AIG1-type guanine nucleotide-binding (G) domain containing protein	hypo	4	20	45	0.385965	0.160458	2.40539
ClCG01G006960	_	hypo	7	29	63	0.401961	0.129127	3.11291
ClCG01G006990	_	hypo	2	17	30	0.419263	0.177243	2.36547
ClCG01G007210	peptidyl-prolyl cis-trans isomerase A1	hypo	1	17	29	0.362456	0.114993	3.15199
ClCG01G007460	flowering time control protein FY	hypo	4	15	24	0.426332	0.125313	3.40213
ClCG01G007710	_	hypo	9	36	70	0.38101	0.228675	1.66616
ClCG01G007720	translation initiation factor eIF-2B subunit beta-like	hypo	2	26	59	0.429637	0.242331	1.77293
ClCG01G007750	probable ADP-ribosylation factor GTPase-activating protein AGD11 isoform X1	hypo	0	18	22	0.168741	0	16.8741
ClCG01G007840	cytochrome b-c1 complex subunit Rieske-4, mitochondrial-like	hypo	3	20	36	0.546154	0.178404	3.06134
ClCG01G007850	uncharacterized protein LOC101223187	hypo	2	23	47	0.252336	0.0679104	3.71572
ClCG01G007920	ATP-dependent DNA helicase At3g02060, chloroplastic	hyper	12	0	15	0.0165746	0.321513	19.398
ClCG01G008330	uncharacterized protein LOC103501353	hypo	5	17	27	0.424812	0.145933	2.91101
ClCG01G008390	uncharacterized protein LOC111011803	hypo	0	15	30	0.222445	0.0133333	16.6834
ClCG01G008480	sucrose synthase 5	hypo	0	13	33	0.327511	0.0393487	8.32329
ClCG01G008600	hypothetical protein VITISV_008825	hypo	1	13	22	0.232514	0.0667838	3.48159
ClCG01G008840	hypothetical protein	hypo	1	17	32	0.412417	0.162562	2.53699
ClCG01G008870	hypothetical protein Csa_1G554550	hypo	5	25	59	0.265963	0.107765	2.46798
ClCG01G008910	hypothetical protein Csa_1G555080	hypo	5	34	64	0.330057	0.113264	2.91406
ClCG01G008950	CASP-like protein 1B2	hypo	2	14	37	0.319109	0.145274	2.19661
ClCG01G009060	transcription termination factor MTEF18, mitochondrial-like	hypo	2	67	124	0.35977	0.136	2.64537
ClCG01G009140	_	hypo	2	29	45	0.2634	0.0795455	3.31131
ClCG01G009210	phloem protein 2	hypo	0	11	25	0.438721	0.199746	2.1964
ClCG01G009250	protein PHLOEM PROTEIN 2-LIKE A9-like	hypo	1	9	20	0.347716	0.102326	3.39813
ClCG01G009280	protein PHLOEM PROTEIN 2-LIKE A9-like	hypo	0	8	21	0.286316	0.107649	2.65972
ClCG01G009630	protein STRUBBELIG-RECEPTOR FAMILY 8 isoform X1	hypo	0	10	14	0.2443	0.0454545	5.37459
ClCG01G009680	LOW QUALITY PROTEIN: subtilisin-like protease SBT2.4, partial	hypo	1	41	71	0.408163	0.169363	2.41
ClCG01G009790	_	hypo	3	16	38	0.323417	0.149573	2.16228
ClCG01G009860	_	hypo	0	9	19	0.277448	0.108179	2.5647
ClCG01G009900	uncharacterized protein LOC103498231	hypo	1	8	9	0.207729	0.0111732	18.5918
ClCG01G009960	putative phosphatidylinositol N-acetylglucosaminyltransferase subunit C	hypo	1	20	26	0.174157	0.01373	12.6845
ClCG01G010170	_	hypo	3	14	38	0.347313	0.127976	2.71389
ClCG01G010190	hypothetical protein T459_29925	hypo	4	20	31	0.249004	0.0799419	3.11481
ClCG01G010420	putative MO25-like protein At5g47540 isoform X2	hypo	2	31	44	0.19322	0.00988468	19.5475
ClCG01G010770	probable polygalacturonase At3g15720	hypo	1	23	38	0.277628	0.120114	2.31136
ClCG01G010990	uncharacterized protein LOC111019900	hypo	2	23	38	0.220195	0.0678733	3.2442
ClCG01G011220	uncharacterized protein LOC111023818	hypo	2	18	31	0.387755	0.130709	2.96656
ClCG01G011230	_	hypo	1	10	15	0.235521	0.0460405	5.11552
ClCG01G011270	RNA polymerase beta'' subunit (chloroplast)	hypo	2	17	35	0.26049	0.110024	2.36756
ClCG01G011350	uncharacterized protein LOC111023248	hypo	4	20	39	0.275763	0.101617	2.71376
ClCG01G011610	_	hypo	2	10	21	0.237154	0.0811594	2.92208
ClCG01G011780	pentatricopeptide repeat-containing protein At2g13600-like isoform X2	hypo	3	20	36	0.264205	0.104592	2.52605
ClCG01G011830	_	hypo	3	17	24	0.287729	0.0438144	6.567
ClCG01G011870	mitochondrial fission protein ELM1	hypo	3	10	24	0.319202	0.128655	2.48107
ClCG01G012030	uncharacterized protein LOC103500048	hypo	0	9	15	0.195991	0.0103806	18.8805
ClCG01G012050	uncharacterized protein LOC105435721 isoform X1	hypo	5	23	51	0.36133	0.198992	1.8158
ClCG01G012080	hypothetical protein Csa_1G165750	hypo	1	12	28	0.371814	0.145833	2.54958
ClCG01G012160	uncharacterized protein LOC111468530	hypo	1	12	37	0.524618	0.287343	1.82575
ClCG01G012300	transcription factor HBP-1b(c38)-like	hypo	3	17	45	0.28105	0.105263	2.66998
ClCG01G012510	subtilisin-like protease SBT3.18	hypo	3	15	38	0.298618	0.135802	2.19892
ClCG01G012560	50S ribosomal protein L22, chloroplastic-like	hypo	3	27	41	0.453461	0.149915	3.02479
ClCG01G012690	_	hypo	2	15	29	0.324675	0.122625	2.6477
ClCG01G012810	_	hypo	0	12	23	0.227895	0.0463243	4.91957
ClCG01G012830	uncharacterized protein LOC103502718	hypo	2	16	22	0.297872	0.0616967	4.82801
ClCG01G012910	LOW QUALITY PROTEIN: fatty acyl-CoA reductase 3	hypo	0	13	32	0.284946	0.0973451	2.92717
ClCG01G012950	pentatricopeptide repeat-containing protein At2g01860	hypo	2	13	21	0.316988	0.105978	2.99106
ClCG01G013010	spermidine synthase 1-like	hypo	0	26	51	0.218297	0.0319293	6.83688
ClCG01G013050	bidirectional sugar transporter SWEET5	hypo	1	10	20	0.25	0.0856269	2.91964
ClCG01G013170	pantothenate kinase 2	hypo	6	34	50	0.454315	0.127971	3.55015
ClCG01G013540	Prolamin-like domain	hyper	14	1	30	0.0866995	0.265931	3.06728
ClCG01G013640	50S ribosomal protein L19, chloroplastic-like isoform X1	hypo	0	24	28	0.221354	0.0160643	13.7793
ClCG01G013770	_	hypo	7	12	27	0.460177	0.148515	3.09853
ClCG01G013860	_	hypo	0	13	28	0.507282	0.220472	2.30088
ClCG01G013930	NDR1/HIN1-like protein 12	hypo	0	25	46	0.234742	0.0569431	4.1224
ClCG01G014030	hypothetical protein Csa_1G045930	hypo	3	16	35	0.358044	0.128065	2.79579
ClCG01G014130	E2F transcription factor-like E2FE isoform X2	hypo	1	20	33	0.214395	0.0247525	8.66156
ClCG01G014350	hypothetical protein CUMW_041050	hypo	0	13	31	0.35305	0.135626	2.60312
ClCG01G014460	hypothetical protein Csa_1G045470	hypo	0	12	23	0.266904	0.116379	2.2934
ClCG01G014520	uncharacterized protein LOC111019598	hypo	0	15	41	0.691468	0.392763	1.76052
ClCG01G014600	putative UPF0481 protein At3g02645	hypo	0	12	35	0.447788	0.201005	2.22774
ClCG01G014710	sm-like protein LSM8	hypo	1	36	90	0.522267	0.258851	2.01763
ClCG01G014810	aldo-keto reductase family 4 member C9-like	hypo	2	30	63	0.286859	0.134033	2.14021
ClCG01G015150	gibberellin 20 oxidase 2-like	hypo	1	11	25	0.60181	0.239669	2.511
ClCG01G015310	LOW QUALITY PROTEIN: nuclear pore complex protein NUP155	hypo	2	30	48	0.336268	0.10989	3.06004
ClCG01G015390	NAD(P)H-quinone oxidoreductase subunit O, chloroplastic	hypo	0	19	25	0.21462	0.00118203	181.569
ClCG01G015690	pollen-specific leucine-rich repeat extensin-like protein 1 isoform X1	hypo	1	19	44	0.340812	0.108484	3.14159
ClCG01G015700	WAT1-related protein At5g64700-like isoform X2	hypo	6	12	20	0.480938	0.0697674	6.89345
ClCG01G016100	alkane hydroxylase MAH1-like	hypo	3	14	42	0.363462	0.200443	1.81329
ClCG01G016140	uncharacterized protein LOC101206523	hypo	0	11	24	0.237805	0.0767004	3.10044
ClCG01G016350	hypothetical protein	hyper	9	2	24	0.21988	0.48954	2.2264
ClCG01G016380	cold-regulated 413 plasma membrane protein 2-like	hypo	3	23	61	0.426128	0.267806	1.59118
ClCG01G016450	uncharacterized protein LOC111477741 isoform X1	hypo	0	15	34	0.203927	0.0470127	4.33771
ClCG01G016560	cyclin-H1-1 isoform X1	hypo	0	16	40	0.476882	0.197034	2.42031
ClCG01G016840	uncharacterized protein LOC103484775	hypo	3	37	46	0.291519	0.0318627	9.14923
ClCG01G016860	Lipase, class 3	hypo	2	20	42	0.462788	0.278443	1.66205
ClCG01G017040	small RNA degrading nuclease 1	hypo	0	13	13	0.154028	0	15.4028
ClCG01G017140	probable receptor-like protein kinase At2g23200	hypo	7	27	46	0.32785	0.132565	2.47313
ClCG01G017250	hypothetical protein Csa_6G493870	hypo	1	14	33	0.286685	0.0740741	3.87024
ClCG01G017670	uncharacterized protein LOC101222947	hypo	0	26	43	0.223346	0.0297122	7.517
ClCG01G017730	uncharacterized protein LOC103484870	hypo	3	19	35	0.490909	0.152256	3.22424
ClCG01G018300	glycosyltransferase, partial	hypo	1	11	36	0.357911	0.115328	3.1034
ClCG01G018370	uncharacterized protein At1g04910	hypo	0	19	30	0.166667	0.00117371	142
ClCG01G019090	uncharacterized protein LOC103485004	hypo	2	14	29	0.242152	0.0707457	3.42286
ClCG01G019320	probable Xaa-Pro aminopeptidase P	hypo	0	15	26	0.195072	0.0432432	4.51104
ClCG01G019340	homeobox-leucine zipper protein ATHB-40	hypo	1	14	44	0.348534	0.194079	1.79584
ClCG01G019950	peroxidase 72-like	hypo	0	37	61	0.284404	0.0336022	8.46385
ClCG01G020290	WEB family protein At3g51220	hypo	0	11	27	0.394231	0.199029	1.98077
ClCG01G020360	hypothetical protein Csa_6G516500	hypo	4	17	43	0.312632	0.158798	1.96873
ClCG01G020390	26S proteasome non-ATPase regulatory subunit 4 homolog	hypo	0	16	28	0.679104	0.308534	2.20107
ClCG01G020480	GDSL esterase/lipase EXL3-like	hypo	1	12	34	0.279249	0.10757	2.59599
ClCG01G020490	protein MID1-COMPLEMENTING ACTIVITY 1 isoform X1	hypo	2	11	16	0.295139	0.0684932	4.30903
ClCG01G020550	Aspartic proteinase-like protein 1	hypo	1	10	25	0.329932	0.153976	2.14275
ClCG01G020780	chitinase 1-like isoform X2	hypo	3	29	64	0.417197	0.209	1.99616
ClCG01G021080	ATP-dependent 6-phosphofructokinase 2	hypo	2	8	16	0.225627	0.0744681	3.02984
ClCG01G021870	probable transcription factor KAN2 isoform X1	hypo	0	16	29	0.298906	0.058908	5.07412
ClCG01G021930	ankyrin repeat domain-containing protein 13C-like	hypo	2	29	55	0.357724	0.0732673	4.88244
ClCG01G022090	adenosine deaminase-like protein isoform X1	hypo	4	38	66	0.33116	0.169767	1.95067
ClCG01G022230	uncharacterized protein LOC101208368	hypo	0	28	72	0.394752	0.214625	1.83927
ClCG01G022260	LOW QUALITY PROTEIN: uncharacterized protein LOC103484582	hypo	2	15	46	0.477848	0.175781	2.71842
ClCG01G022790	hypothetical protein CUMW_011520	hypo	2	20	34	0.332685	0.0848806	3.91944
ClCG01G022890	general transcription factor IIH subunit 4 isoform X1	hypo	0	23	41	0.216612	0.034965	6.19511
ClCG01G023020	uncharacterized protein LOC103484518	hypo	0	13	40	0.396728	0.201068	1.97311
ClCG01G023460	hypothetical protein Csa_6G518310	hypo	1	18	47	0.304391	0.147854	2.05873
ClCG01G024040	hypothetical protein CICLE_v10017858mg	hypo	0	30	66	0.319149	0.139735	2.28396
ClCG01G024610	uncharacterized protein LOC103484369 isoform X1	hypo	2	8	17	0.337553	0.103687	3.25551
ClCG01G024650	glucan endo-1,3-beta-glucosidase 11-like isoform X1	hypo	0	30	49	0.245268	0.0552764	4.43712
ClCG01G024690	uncharacterized protein LOC103484360	hypo	0	14	25	0.352622	0.0470588	7.49322
ClCG01G024830	DEAD-box ATP-dependent RNA helicase 1	hypo	2	21	26	0.173846	0.0177665	9.78505
ClCG01G025240	putative germin	hypo	0	26	38	0.31716	0.102817	3.0847
ClCG01G025890	uncharacterized protein LOC103484236 isoform X1	hypo	0	16	27	0.221636	0.0645161	3.43536
ClCG02G000030	cyclin-C1-1	hypo	2	35	67	0.416771	0.193286	2.15624
ClCG02G000190	putative esterase F42H10.6	hypo	1	21	31	0.428571	0.0687593	6.23292
ClCG02G000730	WAT1-related protein At5g64700-like	hypo	1	25	68	0.338792	0.168437	2.01139
ClCG02G000750	probable mannitol dehydrogenase	hypo	5	31	38	0.181122	0.018018	10.0523
ClCG02G000850	terpene synthase 10-like	hypo	0	17	33	0.358708	0.104	3.44912
ClCG02G001870	glutamate receptor 3.7 isoform X1	hypo	1	13	24	0.297521	0.120083	2.47763
ClCG02G001900	hypothetical protein JCGZ_21227	hypo	1	37	64	0.448437	0.134395	3.33671
ClCG02G001910	protein TRANSPARENT TESTA 12	hypo	0	7	15	0.427536	0.256579	1.6663
ClCG02G002010	S-type anion channel SLAH1-like	hypo	0	19	40	0.468378	0.219382	2.13498
ClCG02G002260	OPA3-like protein	hypo	1	17	24	0.485317	0.0679012	7.14739
ClCG02G002270	trans-resveratrol di-O-methyltransferase-like	hypo	1	20	43	0.206813	0.048811	4.23701
ClCG02G002310	zinc finger protein NUTCRACKER	hypo	1	7	14	0.47449	0.200658	2.36467
ClCG02G002690	WRKY transcription factor 1 isoform X2	hypo	0	12	37	0.248447	0.0853462	2.91105
ClCG02G002910	fasciclin-like arabinogalactan protein 2	hypo	0	25	36	0.267021	0.0273381	9.76736
ClCG02G003090	subtilisin-like protease SBT5.3 isoform X1	hypo	0	14	36	0.439427	0.183028	2.40087
ClCG02G003260	expansin-A16	hyper	8	1	22	0.17866	0.343689	1.92371
ClCG02G003270	uncharacterized protein LOC101221709	hypo	2	21	41	0.475	0.242599	1.95796
ClCG02G003620	expansin-like A2	hypo	1	8	17	0.321951	0.111989	2.87484
ClCG02G003630	expansin-like A2	hypo	0	15	35	0.391137	0.134328	2.9118
ClCG02G003740	(RS)-norcoclaurine 6-O-methyltransferase-like	hypo	1	17	35	0.45993	0.222567	2.06648
ClCG02G003750	(RS)-norcoclaurine 6-O-methyltransferase-like	hypo	0	28	59	0.31573	0.127358	2.47907
ClCG02G003780	(RS)-norcoclaurine 6-O-methyltransferase-like	hypo	2	22	51	0.248244	0.079602	3.11856
ClCG02G003970	FAD-dependent urate hydroxylase-like	hypo	1	18	44	0.240401	0.0652529	3.68414
ClCG02G003990	trafficking protein particle complex subunit 2-like protein	hypo	0	8	18	0.204348	0.0204082	10.013
ClCG02G004170	synaptotagmin-2-like	hypo	2	31	46	0.250996	0.0810502	3.0968
ClCG02G004280	probable magnesium transporter NIPA6 isoform X1	hypo	3	16	29	0.412037	0.154545	2.66612
ClCG02G004380	putative HVA22-like protein g	hypo	4	15	44	0.359504	0.188506	1.90713
ClCG02G004470	protein BASIC PENTACYSTEINE4-like	hypo	3	17	29	0.271277	0.118715	2.28511
ClCG02G004520	NADP-dependent D-sorbitol-6-phosphate dehydrogenase-like	hypo	0	14	45	0.425258	0.253968	1.67445
ClCG02G004720	V-type proton ATPase subunit a3	hypo	1	20	34	0.220888	0.00905433	24.3959
ClCG02G004790	isoflavone reductase-like protein	hyper	12	7	27	0.122249	0.448405	3.66795
ClCG02G004800	isoflavone reductase homolog P3-like	hypo	4	25	53	0.278005	0.115196	2.41332
ClCG02G004860	_	hypo	1	21	28	0.28125	0.110879	2.53656
ClCG02G004900	protein RADIALIS-like 3	hypo	1	12	19	0.306202	0.0671141	4.5624
ClCG02G004910	3-ketoacyl-CoA synthase 4-like	hypo	0	14	29	0.377778	0.111111	3.4
ClCG02G004920	protein RADIALIS-like 1	hypo	2	29	49	0.287829	0.0862832	3.33586
ClCG02G005160	uncharacterized protein LOC103489770	hypo	0	27	54	0.312073	0.0761421	4.09856
ClCG02G005180	Polyol transporter 5	hypo	6	30	57	0.303624	0.105219	2.88564
ClCG02G005210	Polyol transporter 5	hypo	3	11	22	0.229213	0.0653266	3.50873
ClCG02G005440	Allene oxide synthase 3, partial	hypo	3	28	55	0.307859	0.150321	2.04801
ClCG02G005470	proteasome assembly chaperone 2	hypo	6	38	85	0.293656	0.0909091	3.23022
ClCG02G005660	far upstream element-binding protein 1	hypo	0	13	16	0.154179	0	15.4179
ClCG02G006110	NADP-dependent malic enzyme 4, chloroplastic-like isoform X2	hypo	4	15	34	0.305489	0.152905	1.9979
ClCG02G006120	hypothetical protein CUMW_160620	hypo	1	25	31	0.3875	0.151976	2.54975
ClCG02G006300	probable carbohydrate esterase At4g34215	hypo	1	12	34	0.302752	0.131653	2.29963
ClCG02G006420	_	hypo	2	17	29	0.219512	0.0415335	5.28518
ClCG02G006440	uncharacterized protein LOC111811301	hypo	1	27	44	0.171429	0.021322	8.04
ClCG02G006480	GDSL esterase/lipase At2g40250-like	hypo	0	15	43	0.379928	0.176056	2.15799
ClCG02G007090	uncharacterized protein LOC103495318	hypo	1	11	32	0.265086	0.0863039	3.07154
ClCG02G007230	pathogenesis-related protein 1A-like	hypo	0	13	42	0.320896	0.169972	1.88794
ClCG02G007470	uncharacterized protein LOC107991581 isoform X1	hypo	6	16	28	0.282158	0.128319	2.19888
ClCG02G007690	LOW QUALITY PROTEIN: pentatricopeptide repeat-containing protein At5g27270	hypo	1	8	13	0.238971	0.0597015	4.00276
ClCG02G007960	benzyl alcohol O-benzoyltransferase-like	hyper	12	0	25	0.0484848	0.284418	5.86611
ClCG02G007970	benzyl alcohol O-benzoyltransferase-like	hypo	0	16	34	0.312796	0.133641	2.34058
ClCG02G007990	ABC transporter B family member 19-like	hypo	2	24	31	0.200331	0.0426009	4.70251
ClCG02G008100	uncharacterized protein LOC103502746	hypo	1	10	19	0.266187	0.102871	2.58759
ClCG02G008120	ribosomal protein L5	hypo	15	58	121	0.364516	0.180879	2.01525
ClCG02G008280	isoflavone 2'-hydroxylase-like	hypo	0	14	35	0.27063	0.108086	2.50383
ClCG02G008300	cytochrome P450 81D1-like	hypo	1	37	95	0.232493	0.0645586	3.60127
ClCG02G008400	uncharacterized protein LOC111022315	hypo	7	19	30	0.348101	0.144105	2.41561
ClCG02G008930	cellulose synthase-like protein H1 isoform X1	hypo	5	20	49	0.44427	0.248848	1.78531
ClCG02G008970	cellulose synthase-like protein B4	hypo	0	12	27	0.31331	0.1	3.1331
ClCG02G009090	protein NRT1/ PTR FAMILY 6.4	hypo	1	7	17	0.588235	0.164179	3.58289
ClCG02G009130	_	hypo	0	13	15	0.359551	0.0423453	8.49092
ClCG02G009190	_	hypo	1	13	20	0.2249	0.0470588	4.77912
ClCG02G009510	_	hypo	1	8	17	0.363636	0.153846	2.36364
ClCG02G009570	_	hypo	1	11	13	0.198413	0.0403587	4.91623
ClCG02G009710	_	hypo	0	11	14	0.409091	0.103448	3.95455
ClCG02G009730	gag-pol polyprotein	hypo	1	9	14	0.268421	0.104348	2.57237
ClCG02G010020	_	hypo	1	8	13	0.301508	0.0708661	4.25461
ClCG02G010040	_	hypo	3	7	16	0.339246	0.120339	2.81909
ClCG02G010160	zinc finger BED domain-containing protein RICESLEEPER 2-like	hypo	0	11	22	0.334559	0.114108	2.93195
ClCG02G010220	DNA-directed DNA polymerase	hypo	6	21	36	0.257384	0.0612777	4.20029
ClCG02G010630	_	hypo	0	8	9	0.238095	0.053719	4.43223
ClCG02G010720	uncharacterized protein LOC108207110	hypo	1	11	34	0.222477	0.0646258	3.44254
ClCG02G010860	_	hypo	1	11	28	0.312067	0.15457	2.01894
ClCG02G011260	_	hypo	0	17	25	0.347598	0.0566406	6.13691
ClCG02G011500	uncharacterized protein LOC105435721 isoform X1	hypo	3	27	42	0.351474	0.115816	3.03477
ClCG02G011630	Amidase	hypo	2	13	22	0.37971	0.12253	3.09892
ClCG02G011670	_	hypo	4	13	27	0.264957	0.0860465	3.07923
ClCG02G011770	endo-1,4-beta-xylanase B	hypo	2	15	26	0.436782	0.152439	2.86529
ClCG02G011810	CTL-like protein DDB_G0288717	hypo	0	10	16	0.2	0.0354906	5.63529
ClCG02G012180	GTP-binding protein At2g22870	hypo	2	9	28	0.281615	0.127729	2.20478
ClCG02G012280	probable copper-transporting ATPase HMA5	hypo	2	12	25	0.29724	0.0957944	3.10289
ClCG02G012460	_	hypo	6	24	51	0.361905	0.162722	2.22407
ClCG02G012540	glucan endo-1,3-beta-glucosidase 8-like	hypo	6	36	58	0.354671	0.197727	1.79374
ClCG02G012610	red chlorophyll catabolite reductase	hypo	1	17	43	0.517204	0.183258	2.82228
ClCG02G012630	uncharacterized protein LOC101203100	hypo	0	12	19	0.361564	0.162234	2.22865
ClCG02G012740	RNA-binding protein Musashi homolog 1	hyper	10	2	25	0.0737527	0.234834	3.18407
ClCG02G012840	hypothetical protein Csa_2G286460	hypo	3	29	43	0.252874	0.0299479	8.44378
ClCG02G013150	GDSL esterase/lipase At2g23540	hypo	0	28	50	0.367503	0.155773	2.35921
ClCG02G013220	patatin-like protein 2 isoform X1	hypo	2	74	194	0.389862	0.217272	1.79435
ClCG02G013290	upstream activation factor subunit UAF30	hypo	0	14	17	0.193591	0.010989	17.6168
ClCG02G013420	protein spinster	hypo	1	23	35	0.247212	0.0400552	6.17177
ClCG02G013640	probable leucine-rich repeat receptor-like protein kinase At2g28990	hypo	1	8	20	0.332506	0.134177	2.47811
ClCG02G013700	rho-associated protein kinase 1	hypo	2	18	51	0.413986	0.18202	2.2744
ClCG02G014450	probable arabinosyltransferase ARAD1 isoform X1	hypo	2	21	37	0.276047	0.105882	2.60711
ClCG02G014490	_	hypo	0	55	80	0.290126	0.0401826	7.22018
ClCG02G014540	probable purine permease 5 isoform X1	hypo	3	18	33	0.237489	0.071558	3.31884
ClCG02G015000	pyrophosphate-energized vacuolar membrane proton pump 1-like	hypo	1	14	22	0.527938	0.238281	2.21561
ClCG02G015280	heparan-alpha-glucosaminide N-acetyltransferase	hypo	1	16	24	0.19426	0.0358974	5.41154
ClCG02G015300	acetylajmalan esterase-like	hypo	3	22	32	0.216718	0.0561441	3.86004
ClCG02G015470	ATP-dependent DNA helicase Q-like SIM	hypo	3	20	59	0.291534	0.128103	2.27577
ClCG02G015500	putative protease Do-like 14	hypo	0	21	32	0.369037	0.0493333	7.48048
ClCG02G015570	psbP domain-containing protein 7, chloroplastic isoform X1	hypo	0	9	23	0.355609	0.199241	1.78482
ClCG02G015590	protein ALWAYS EARLY 3-like isoform X3	hypo	1	8	10	0.23125	0.0562963	4.10773
ClCG02G015610	DNA polymerase zeta catalytic subunit	hypo	2	18	23	0.211039	0.0575221	3.66883
ClCG02G015670	Lipoxygenase	hypo	0	14	26	0.419355	0.174785	2.39926
ClCG02G015680	linoleate 9S-lipoxygenase 6-like	hypo	0	33	46	0.301463	0.0787208	3.82953
ClCG02G015700	linoleate 9S-lipoxygenase 6-like	hypo	0	31	41	0.216628	0.0141093	15.3535
ClCG02G015710	linoleate 9S-lipoxygenase 6-like	hypo	2	27	58	0.259816	0.0635492	4.08843
ClCG02G015730	linoleate 9S-lipoxygenase 6-like isoform X1	hypo	0	12	35	0.269492	0.100173	2.69027
ClCG02G015750	probable linoleate 9S-lipoxygenase 5 isoform X2	hyper	16	1	29	0.0627306	0.393602	6.27448
ClCG02G015870	peroxisomal adenine nucleotide carrier 1-like	hypo	0	14	30	0.235745	0.0641399	3.67547
ClCG02G015880	uncharacterized protein LOC103495090 isoform X1	hypo	1	9	24	0.307317	0.112527	2.73106
ClCG02G016180	RecName: Full=Isomultiflorenol synthase; Short=LcIMS1 >gi|15787841|dbj|BAB68529.1| isomultiflorenol synthase	hypo	1	43	73	0.251261	0.0550308	4.56582
ClCG02G016190	_	hypo	4	19	37	0.339318	0.15873	2.1377
ClCG02G016290	probable serine/threonine-protein kinase At1g54610	hypo	2	11	20	0.576271	0.214373	2.68817
ClCG02G016520	uncharacterized protein LOC111013088	hypo	2	13	23	0.346734	0.130245	2.66217
ClCG02G016580	calmodulin-like protein 8	hypo	3	23	43	0.386401	0.152	2.54211
ClCG02G016680	pathogenesis-related protein PR-4-like	hypo	2	14	17	0.203125	0.0385757	5.26562
ClCG02G016700	Barwin	hypo	2	25	32	0.370968	0.0686767	5.40165
ClCG02G016850	protein ACCELERATED CELL DEATH 6-like	hypo	2	14	34	0.300813	0.121896	2.46778
ClCG02G017110	transcription factor bHLH66-like	hypo	0	20	39	0.246575	0.0932099	2.64538
ClCG02G017400	glutamate formimidoyltransferase-like	hypo	3	15	33	0.340361	0.125671	2.70835
ClCG02G017680	probable serine/threonine-protein kinase At1g54610	hypo	1	21	42	0.394737	0.195472	2.01941
ClCG02G017780	hypothetical protein CUMW_241340	hypo	0	7	10	0.330721	0.00390625	84.6646
ClCG02G018030	probable plastidic glucose transporter 1	hypo	0	17	22	0.277439	0.0157109	17.659
ClCG02G018150	protein disulfide isomerase-like 2-3	hypo	8	28	48	0.297491	0.134163	2.21738
ClCG02G018280	serine/threonine-protein phosphatase 5-like	hypo	1	17	37	0.457179	0.207407	2.20426
ClCG02G018350	floral homeotic protein AGAMOUS-like	hypo	1	31	56	0.340369	0.138614	2.45552
ClCG02G018450	tobamovirus multiplication protein 1 isoform X1	hypo	0	13	39	0.302782	0.0986301	3.06988
ClCG02G018510	transcription factor JUNGBRUNNEN 1-like	hypo	1	23	44	0.377622	0.134764	2.8021
ClCG02G018540	LOB domain-containing protein 4	hypo	0	19	46	0.395639	0.207037	1.91096
ClCG02G018660	ATP-dependent zinc metalloprotease FTSH 12, chloroplastic	hypo	2	27	46	0.232249	0.0349127	6.65226
ClCG02G018800	E3 ubiquitin-protein ligase RGLG2	hypo	2	17	46	0.26391	0.113014	2.3352
ClCG02G018840	protein ASPARTIC PROTEASE IN GUARD CELL 2	hypo	5	12	23	0.342857	0.0778689	4.40301
ClCG02G019100	transcription repressor OFP17	hypo	7	14	41	0.315	0.100928	3.12103
ClCG02G019110	_	hypo	0	9	26	0.314585	0.123656	2.54404
ClCG02G019160	Peroxidase 68	hypo	1	8	10	0.189944	0.0140845	13.486
ClCG02G019500	selT-like protein	hypo	1	15	35	0.2	0.0453109	4.41395
ClCG02G019580	dehydrodolichyl diphosphate synthase 2	hypo	1	11	35	0.218458	0.0665323	3.28349
ClCG02G019770	uncharacterized protein LOC103502046	hypo	0	9	11	0.277202	0.0514286	5.39004
ClCG02G019780	mitochondrial uncoupling protein 2	hypo	0	26	43	0.400638	0.188755	2.12253
ClCG02G019880	protein TIC 62, chloroplastic	hypo	0	22	31	0.193878	0.00399202	48.5663
ClCG02G019990	nifU-like protein 3, chloroplastic	hypo	2	17	35	0.465909	0.149606	3.11423
ClCG02G020250	probable protein S-acyltransferase 15 isoform X1	hypo	4	39	107	0.278318	0.109665	2.53789
ClCG02G020610	probable NOT transcription complex subunit VIP2 isoform X1	hypo	2	30	48	0.381727	0.223547	1.70759
ClCG02G020680	laccase-17-like	hypo	0	21	36	0.251509	0.0948571	2.65145
ClCG02G020890	tetraspanin-3-like	hypo	2	37	78	0.350863	0.157849	2.22278
ClCG02G020920	uncharacterized protein LOC103501921	hypo	0	12	29	0.311312	0.105634	2.94709
ClCG02G021070	syntaxin-71 isoform X1	hypo	1	21	45	0.389831	0.196455	1.98433
ClCG02G021300	hypothetical protein CUMW_196950	hypo	0	12	28	0.263305	0.0602094	4.37316
ClCG02G021510	xyloglucan endotransglucosylase/hydrolase protein 31-like	hypo	2	23	58	0.376063	0.173099	2.17253
ClCG02G021610	uncharacterized protein LOC103503038 isoform X1	hypo	1	38	54	0.464646	0.108772	4.27175
ClCG02G021860	glucomannan 4-beta-mannosyltransferase 2	hypo	3	30	65	0.357765	0.103489	3.45703
ClCG02G021910	protein ROS1-like isoform X1	hypo	2	26	34	0.190996	0.0264151	7.23056
ClCG02G022070	uncharacterized protein LOC107991609	hypo	3	24	66	0.367491	0.124765	2.94547
ClCG02G022090	fatty acyl-CoA reductase 3-like	hypo	0	14	35	0.218254	0.0358974	6.07993
ClCG02G022510	putative axial regulator YABBY 2	hypo	0	9	26	0.283465	0.0981308	2.88864
ClCG02G022600	G2/mitotic-specific cyclin S13-7	hypo	2	18	30	0.167883	0.0168498	9.9635
ClCG02G022660	blue copper protein-like	hypo	2	14	48	0.384707	0.172598	2.22892
ClCG02G022670	proteasome-associated protein ECM29 homolog isoform X3	hypo	2	12	21	0.266234	0.113426	2.3472
ClCG02G022710	protein N-lysine methyltransferase METTL21A isoform X1	hypo	0	38	52	0.190005	0.0177653	10.6953
ClCG02G022760	dihydropyrimidinase	hypo	1	18	21	0.195918	0.0152439	12.8522
ClCG02G022990	hypothetical protein Csa_6G434300	hypo	2	15	40	0.344298	0.145969	2.3587
ClCG02G023070	_	hypo	0	23	54	0.388792	0.171756	2.26363
ClCG02G023360	zinc transporter ZTP29 isoform X1	hypo	3	10	16	0.211382	0.0260304	8.1206
ClCG02G023520	uncharacterized protein LOC101213918	hypo	2	36	62	0.234043	0.0542169	4.31678
ClCG02G023570	hypothetical protein CUMW_122560	hypo	0	18	27	0.24581	0.0575342	4.27241
ClCG02G023600	unnamed protein product, partial	hypo	1	7	12	0.270968	0.118644	2.28387
ClCG02G023610	lipoxygenase 7, chloroplastic-like isoform X2	hyper	7	2	9	0.0380952	0.318681	8.36538
ClCG02G023620	DNA topoisomerase 6 subunit B isoform X1	hypo	4	38	84	0.276639	0.0747041	3.70313
ClCG02G023920	protein YLS3	hypo	0	15	30	0.427835	0.199593	2.14354
ClCG02G024290	uncharacterized protein LOC103491680 isoform X1	hypo	0	24	38	0.41048	0.182004	2.25534
ClCG02G024510	hypothetical protein CUMW_141860	hypo	6	20	42	0.370192	0.143266	2.58394
ClCG03G000080	hypothetical protein Csa_1G025990	hypo	0	12	27	0.254319	0.0492611	5.16267
ClCG03G000190	protein NUCLEAR FUSION DEFECTIVE 4	hypo	3	24	62	0.276779	0.126133	2.19434
ClCG03G000300	cinnamoyl-CoA reductase 1	hypo	1	11	20	0.335484	0.156398	2.14506
ClCG03G000320	hypothetical protein AALP_AA1G067000	hypo	1	10	31	0.224838	0.070529	3.18788
ClCG03G000420	sorting nexin 2A	hypo	0	26	59	0.321429	0.0709459	4.53061
ClCG03G000460	rab3 GTPase-activating protein catalytic subunit	hypo	1	11	22	0.218117	0.0615385	3.5444
ClCG03G000600	ran-binding protein 1 homolog a-like	hypo	0	11	21	0.254597	0.077821	3.27157
ClCG03G000870	cytochrome P450 86A1	hypo	0	10	36	0.308917	0.121585	2.54076
ClCG03G000950	hypothetical protein Csa_1G528540	hypo	0	10	14	0.340996	0.0985222	3.46111
ClCG03G001140	copper transporter 2-like	hypo	2	16	39	0.306841	0.146758	2.0908
ClCG03G001650	inner membrane protein PPF-1, chloroplastic isoform X1	hypo	6	30	49	0.239437	0.0814111	2.94108
ClCG03G001670	hypothetical protein PRUPE_6G080700	hyper	15	2	25	0.094697	0.312704	3.30215
ClCG03G001740	LOW QUALITY PROTEIN: malonyl-CoA:anthocyanidin 5-O-glucoside-6''-O-malonyltransferase-like	hypo	0	13	18	0.507407	0.163043	3.1121
ClCG03G001990	protein NRT1/ PTR FAMILY 2.7-like	hypo	0	36	63	0.341102	0.155214	2.19762
ClCG03G002090	_	hypo	1	30	34	0.247723	0.0182927	13.5422
ClCG03G002330	pentatricopeptide repeat-containing protein At2g27800, mitochondrial-like	hypo	1	30	69	0.292146	0.132025	2.21281
ClCG03G002460	50S ribosomal protein L9, chloroplastic	hypo	1	12	25	0.163223	0.00734095	22.2346
ClCG03G002500	uncharacterized protein LOC101203173	hypo	1	8	18	0.234201	0.0718232	3.26079
ClCG03G002850	uncharacterized protein LOC103501181 isoform X1	hypo	5	20	45	0.351485	0.165563	2.12297
ClCG03G002930	_	hyper	15	0	19	0	0.197388	19.7388
ClCG03G002940	alpha carbonic anhydrase 7-like	hypo	6	27	39	0.346154	0.0949721	3.6448
ClCG03G003200	uncharacterized protein LOC111776286	hypo	2	10	28	0.303514	0.131547	2.30727
ClCG03G003470	_	hypo	0	13	34	0.422594	0.16092	2.62612
ClCG03G003570	glyceraldehyde-3-phosphate dehydrogenase gapcp2, chloroplastic	hypo	3	10	24	0.257028	0.0615385	4.17671
ClCG03G003610	4-coumarate-CoA ligase	hypo	2	23	63	0.293905	0.107692	2.72912
ClCG03G003660	argininosuccinate synthase chloroplastic isoform X1	hypo	0	8	30	0.41484	0.223823	1.85343
ClCG03G003710	LOW QUALITY PROTEIN: uncharacterized protein LOC103484405	hyper	9	0	14	0.0165016	0.178571	10.8214
ClCG03G003860	putative transcription factor, partial	hypo	5	19	49	0.382609	0.214367	1.78483
ClCG03G004160	GDSL esterase/lipase At1g71250 isoform X1	hypo	2	12	36	0.216617	0.0515385	4.20302
ClCG03G004170	UDP-glycosyltransferase 43-like	hypo	0	8	9	0.225806	0.00636943	35.4516
ClCG03G004290	ankyrin repeat-containing protein At3g12360-like isoform X1	hypo	3	23	36	0.242634	0.0858806	2.82525
ClCG03G004540	OTU domain-containing protein At3g57810	hypo	0	11	16	0.44	0.091954	4.785
ClCG03G004560	ankyrin repeat-containing protein At5g02620-like isoform X1	hypo	1	10	24	0.283422	0.120805	2.34611
ClCG03G004750	uncharacterized protein LOC105435044	hyper	37	0	37	0	0.266839	26.6839
ClCG03G004890	Pseudouridine synthase, catalytic domain-containing protein	hypo	1	19	40	0.317056	0.165478	1.916
ClCG03G005030	cysteine-rich receptor-like protein kinase 10	hypo	3	39	83	0.377823	0.195579	1.93182
ClCG03G005090	cysteine-rich receptor-like protein kinase 28	hyper	9	0	10	0.026178	0.440252	16.8176
ClCG03G005170	LOW QUALITY PROTEIN: exopolygalacturonase-like	hypo	4	9	18	0.300813	0.105556	2.84981
ClCG03G005200	(3S,6E)-nerolidol synthase 1-like	hypo	2	14	25	0.298482	0.113793	2.62303
ClCG03G005230	hypothetical protein Csa_1G068570	hypo	0	37	55	0.175749	0.0175573	10.0101
ClCG03G005320	receptor-like serine/threonine-protein kinase SD1-8	hypo	4	22	48	0.445141	0.23125	1.92493
ClCG03G005380	LOW QUALITY PROTEIN: uncharacterized protein LOC111010891	hypo	1	12	38	0.392	0.201051	1.94975
ClCG03G005390	uncharacterized protein LOC111783520	hypo	3	19	39	0.385749	0.132239	2.91707
ClCG03G005400	LOW QUALITY PROTEIN: uncharacterized protein LOC111010891	hypo	0	20	39	0.405032	0.219393	1.84615
ClCG03G005620	uncharacterized protein LOC103486076 isoform X1	hypo	3	27	57	0.345719	0.195041	1.77254
ClCG03G005660	hypothetical protein Csa_1G073010	hyper	11	1	29	0.0535932	0.217434	4.05712
ClCG03G005690	serine carboxypeptidase-like 31	hypo	0	8	24	0.23676	0.0771429	3.06911
ClCG03G006300	cationic amino acid transporter 1-like	hypo	1	21	49	0.415481	0.178261	2.33075
ClCG03G006390	DNA damage-binding protein 1	hypo	4	37	60	0.272843	0.0301003	9.06444
ClCG03G006460	tyrosine/DOPA decarboxylase 1-like	hypo	5	30	81	0.307435	0.130858	2.34939
ClCG03G006680	ornithine aminotransferase, mitochondrial-like	hyper	26	3	47	0.0869565	0.245774	2.8264
ClCG03G006850	_	hypo	2	31	43	0.394737	0.232932	1.69465
ClCG03G007040	urease accessory protein G	hypo	2	9	15	0.33121	0.0985222	3.36178
ClCG03G007450	uncharacterized protein LOC111801774	hypo	1	10	20	0.176349	0.0251256	7.01867
ClCG03G007550	probable LRR receptor-like serine/threonine-protein kinase At3g47570	hypo	0	11	30	0.242188	0.0747198	3.24128
ClCG03G007780	putative transcription factor bHLH107	hypo	3	14	24	0.242641	0.076259	3.1818
ClCG03G007880	transcription factor TCP10-like	hypo	0	19	33	0.480374	0.295455	1.62588
ClCG03G007970	GDSL esterase/lipase At5g45960-like	hypo	0	30	56	0.457915	0.200851	2.27987
ClCG03G007980	NAC domain-containing protein 8-like	hypo	0	10	24	0.440265	0.155989	2.82242
ClCG03G008050	protein yippee-like At5g53940	hypo	1	14	23	0.334646	0.0704225	4.75197
ClCG03G008110	squamosa promoter-binding-like protein 3	hypo	3	26	65	0.318006	0.153529	2.07131
ClCG03G008210	hypothetical protein Csa_1G537600	hypo	1	14	26	0.453846	0.157303	2.88516
ClCG03G008340	hypothetical protein Csa_1G496800	hypo	1	10	15	0.262391	0.0750469	3.49636
ClCG03G008470	twinkle homolog protein, chloroplastic/mitochondrial isoform X1	hypo	2	11	16	0.247458	0.0643678	3.84443
ClCG03G008520	probable calcium-binding protein CML31	hypo	4	14	28	0.297491	0.117871	2.52388
ClCG03G008620	_	hypo	4	20	42	0.229122	0.0632737	3.62112
ClCG03G008690	_	hypo	2	15	25	0.19963	0.047619	4.19224
ClCG03G008720	_	hypo	0	14	21	0.430769	0.0634921	6.78462
ClCG03G009060	vacuolar protein sorting-associated protein 9A-like isoform X1	hypo	4	33	59	0.440367	0.275	1.60133
ClCG03G009190	_	hypo	6	22	48	0.24036	0.0721185	3.33285
ClCG03G009220	_	hypo	1	21	32	0.215014	0.0502513	4.27878
ClCG03G009350	glutamate receptor	hypo	1	9	30	0.340351	0.154158	2.2078
ClCG03G009450	_	hypo	1	13	24	0.286567	0.10728	2.67122
ClCG03G009480	_	hypo	0	12	23	0.215385	0.0604027	3.56581
ClCG03G009580	_	hypo	0	7	8	0.291892	0.0170213	17.1486
ClCG03G009650	uncharacterized protein LOC111987139	hypo	4	16	33	0.268839	0.0937129	2.86875
ClCG03G009690	_	hypo	3	36	48	0.326425	0.131579	2.48083
ClCG03G009700	protein PHR1-LIKE 1-like	hypo	8	61	114	0.373358	0.165437	2.25681
ClCG03G009790	_	hypo	5	25	39	0.241379	0.0909091	2.65517
ClCG03G009920	_	hypo	0	8	12	0.244094	0.0462725	5.27515
ClCG03G009930	_	hypo	5	25	45	0.182952	0.0261097	7.00707
ClCG03G010210	polygalacturonase	hypo	0	7	25	0.276504	0.10793	2.5619
ClCG03G010230	_	hypo	3	13	33	0.327392	0.148418	2.20587
ClCG03G010250	protein HEADING DATE 3A	hypo	1	11	19	0.283379	0.124438	2.27727
ClCG03G010260	hypothetical protein CDL12_23329	hypo	3	12	25	0.356083	0.128668	2.76745
ClCG03G010580	serine carboxypeptidase 1-like	hypo	3	16	39	0.318681	0.141991	2.24437
ClCG03G010830	_	hypo	0	11	12	0.159794	0.00306749	52.0928
ClCG03G010900	protein TRIGALACTOSYLDIACYLGLYCEROL 3, chloroplastic isoform X1	hypo	6	17	28	0.295195	0.110444	2.67279
ClCG03G011020	apyrase 2-like	hypo	0	10	27	0.268437	0.107452	2.49819
ClCG03G011050	hypothetical protein Csa_1G660700	hypo	0	14	30	0.34957	0.166667	2.09742
ClCG03G011110	hypothetical protein Csa_6G149380	hypo	1	11	17	0.398922	0.160584	2.4842
ClCG03G011210	hypothetical protein KK1_048523	hypo	2	21	32	0.258355	0.0755149	3.42124
ClCG03G011260	phenylalanine N-monooxygenase-like isoform X1	hypo	0	11	32	0.39953	0.183306	2.17958
ClCG03G011340	serine/threonine-protein kinase At3g07070-like	hypo	0	11	31	0.252507	0.0790409	3.19464
ClCG03G011560	_	hypo	0	15	25	0.207071	0.0289855	7.14394
ClCG03G011690	uncharacterized protein LOC111784055	hypo	0	12	37	0.478743	0.259887	1.84212
ClCG03G011800	beta-amyrin 28-oxidase	hypo	0	10	19	0.290084	0.119469	2.42811
ClCG03G011890	thaumatin-like protein 1b isoform X4	hypo	0	19	45	0.476038	0.308157	1.54479
ClCG03G012110	aluminum-activated malate transporter 2-like	hypo	1	8	17	0.208417	0.0443038	4.70427
ClCG03G012150	aluminum-activated malate transporter 2-like isoform X1	hypo	6	12	19	0.216981	0.0578125	3.75319
ClCG03G012440	_	hypo	1	12	20	0.205128	0.0380228	5.39487
ClCG03G012560	protein SMG7	hypo	0	7	7	0.204234	0	20.4234
ClCG03G012680	_	hypo	4	19	37	0.3575	0.186475	1.91714
ClCG03G012690	uncharacterized protein LOC103491987	hypo	0	18	21	0.189024	0	18.9024
ClCG03G012770	isoleucine N-monooxygenase 1-like	hypo	8	28	49	0.320163	0.103499	3.09341
ClCG03G012810	isoleucine N-monooxygenase 2-like	hypo	2	14	22	0.342282	0.142857	2.39597
ClCG03G012880	aminotransferase 1	hypo	0	8	23	0.287805	0.0455213	6.32242
ClCG03G012890	_	hypo	4	28	60	0.323032	0.135257	2.38828
ClCG03G012920	pseudouridine-5'-phosphate glycosidase isoform X1	hypo	3	17	24	0.259406	0.103286	2.51152
ClCG03G013020	zinc finger CCCH domain-containing protein 46-like	hypo	0	8	22	0.172872	0.0142276	12.1505
ClCG03G013040	glucan endo-1,3-beta-glucosidase, basic isoform-like	hypo	6	23	70	0.412587	0.242315	1.70269
ClCG03G013090	uncharacterized protein LOC21394043	hypo	4	46	90	0.280374	0.114583	2.4469
ClCG03G013140	uncharacterized protein LOC103492025	hypo	0	8	13	0.28436	0.0373333	7.61679
ClCG03G013570	beta-glucosidase 12-like isoform X2	hypo	0	14	32	0.294275	0.122278	2.40661
ClCG03G013600	cyanogenic beta-glucosidase-like	hypo	6	35	63	0.337156	0.131991	2.55439
ClCG03G013610	unnamed protein product, partial	hypo	7	36	75	0.34618	0.138593	2.49782
ClCG03G013640	G-type lectin S-receptor-like serine/threonine-protein kinase RLK1	hypo	1	18	42	0.340992	0.0597015	5.71161
ClCG03G013680	phosphatidylinositol N-acetylglucosaminyltransferase subunit A isoform X1	hypo	1	10	33	0.316532	0.154971	2.04253
ClCG03G013700	hypothetical protein Csa_1G605670	hypo	0	17	32	0.366089	0.178218	2.05416
ClCG03G013890	callose synthase 9	hypo	2	23	46	0.294614	0.140562	2.09597
ClCG03G013910	callose synthase 9	hypo	2	9	17	0.204327	0.0355191	5.75259
ClCG03G013920	callose synthase 9	hypo	2	7	17	0.288136	0.129808	2.21971
ClCG03G014030	L-ascorbate oxidase-like	hypo	1	8	35	0.379009	0.194915	1.94448
ClCG03G014190	uncharacterized protein LOC111461312	hypo	2	13	17	0.218462	0.0268949	8.1228
ClCG03G014210	non-specific lipid transfer protein GPI-anchored 2 isoform X1	hypo	0	14	34	0.41097	0.128427	3.20003
ClCG03G014310	tyrosine-specific transport protein	hypo	4	13	32	0.227477	0.0551053	4.12805
ClCG03G014370	Uncharacterized protein TCM_041138	hypo	3	16	34	0.283951	0.12954	2.19199
ClCG03G014410	inactive protein RESTRICTED TEV MOVEMENT 2-like	hypo	0	12	41	0.32971	0.149573	2.20435
ClCG03G014440	hypothetical protein TSUD_81210	hypo	2	37	74	0.24775	0.0702067	3.52886
ClCG03G014470	mitochondrial dicarboxylate/tricarboxylate transporter DTC-like	hypo	1	13	25	0.20878	0.0497336	4.19798
ClCG03G014580	uncharacterized protein LOC101212397	hypo	1	21	59	0.291534	0.108844	2.67847
ClCG03G014780	putative pectinesterase 63	hypo	1	28	70	0.367691	0.157174	2.33939
ClCG03G014810	3-oxoacyl-	hypo	3	16	27	0.308278	0.144947	2.12683
ClCG03G014920	photosystem I chlorophyll a/b-binding protein 6, chloroplastic	hypo	1	13	27	0.267631	0.100271	2.66908
ClCG03G015470	putative transcription factor bHLH041 isoform X1	hypo	0	13	25	0.44958	0.104651	4.29599
ClCG03G015490	uncharacterized protein LOC103492334 isoform X1	hypo	6	15	40	0.29882	0.131772	2.26772
ClCG03G015510	CRM-domain containing factor CFM3, chloroplastic/mitochondrial	hypo	0	46	49	0.25969	0	25.969
ClCG03G015550	cytokinin dehydrogenase 3-like	hypo	3	11	34	0.395626	0.212299	1.86354
ClCG03G015650	uncharacterized protein LOC101210247 isoform X1	hypo	1	15	37	0.226277	0.0737179	3.0695
ClCG03G015700	tetraspanin-2-like	hypo	1	13	44	0.368546	0.128305	2.87243
ClCG03G015740	inactive protein kinase SELMODRAFT_444075	hypo	6	27	51	0.467136	0.27619	1.69136
ClCG03G015770	inorganic pyrophosphatase 3	hypo	1	26	54	0.376662	0.124	3.03759
ClCG03G015910	meiotic nuclear division protein 1 homolog isoform X1	hypo	2	12	22	0.261905	0.0782051	3.34895
ClCG03G016120	receptor-like protein kinase 5	hypo	1	8	16	0.366379	0.1202	3.04807
ClCG03G016200	probable RNA-dependent RNA polymerase 5 isoform X2	hypo	1	7	14	0.214953	0.0618893	3.47319
ClCG03G016250	Cysteine synthase, chloroplastic/chromoplastic	hypo	2	37	60	0.357099	0.0852916	4.1868
ClCG03G016280	LOW QUALITY PROTEIN: protein MON2 homolog	hypo	0	13	32	0.319345	0.1025	3.11556
ClCG03G016500	vesicle-associated protein 2-2-like	hypo	0	10	12	0.209486	0	20.9486
ClCG03G016600	uncharacterized protein LOC111467900 isoform X2	hypo	3	13	34	0.407311	0.128713	3.16449
ClCG03G016650	uncharacterized protein LOC101212769	hypo	8	19	39	0.31405	0.136213	2.30558
ClCG03G016680	histidine-containing phosphotransfer protein 1-like	hypo	2	17	41	0.527881	0.265991	1.98459
ClCG03G016770	unnamed protein product, partial	hypo	1	9	23	0.26875	0.111905	2.4016
ClCG03G016920	NADPH-dependent aldehyde reductase 1, chloroplastic-like	hypo	2	33	47	0.21659	0.0368	5.88559
ClCG03G017090	respiratory burst oxidase homolog protein B isoform X1	hypo	0	12	20	0.348694	0.174377	1.99966
ClCG03G017290	translationally-controlled tumor protein homolog	hypo	0	16	49	0.30816	0.11032	2.79332
ClCG03G017410	uncharacterized protein LOC101221357 isoform X3	hypo	2	18	45	0.325472	0.155026	2.09947
ClCG03G017450	calmodulin-binding protein 60 G-like	hypo	2	16	32	0.411111	0.163842	2.5092
ClCG03G017600	eukaryotic translation initiation factor 3 subunit A	hypo	0	48	49	0.469484	0	46.9484
ClCG03G017640	calmodulin-binding protein 60 G-like isoform X1	hypo	1	12	24	0.280654	0.127907	2.1942
ClCG03G017730	nicotianamine synthase-like	hypo	1	33	55	0.315636	0.135185	2.33484
ClCG03G017820	_	hypo	6	31	66	0.562974	0.32287	1.74366
ClCG03G017850	hypothetical protein Csa_1G560690	hypo	0	8	26	0.27821	0.100861	2.75835
ClCG04G000100	uncharacterized protein LOC111804000	hypo	0	7	12	0.430493	0.162257	2.65315
ClCG04G000140	_	hypo	0	10	14	0.196581	0.0322581	6.09402
ClCG04G000180	_	hypo	7	22	53	0.315493	0.119145	2.64797
ClCG04G000250	nuclear transcription factor Y subunit A-7-like	hypo	0	12	23	0.306626	0.152174	2.01497
ClCG04G000380	probable inactive leucine-rich repeat receptor-like protein kinase At1g66830	hypo	0	15	30	0.1853	0.0106101	17.4645
ClCG04G000390	_	hypo	1	13	17	0.267806	0.104762	2.55633
ClCG04G000450	_	hypo	0	8	10	0.173745	0	17.3745
ClCG04G000550	hypothetical protein Csa_4G572340	hypo	0	9	31	0.277852	0.116552	2.38393
ClCG04G000740	_	hypo	0	8	33	0.231788	0.0552036	4.19878
ClCG04G000760	_	hypo	1	12	26	0.222738	0.0650155	3.42592
ClCG04G000790	_	hypo	1	9	24	0.307692	0.0823755	3.73524
ClCG04G000940	rhodanese-like domain-containing protein 9, chloroplastic isoform X1	hypo	0	29	42	0.233333	0.0283224	8.23846
ClCG04G000950	uncharacterized protein DDB_G0271670	hypo	2	29	47	0.307087	0.112108	2.73921
ClCG04G000960	E3 ubiquitin-protein ligase SINAT2-like isoform X1	hypo	0	14	32	0.242915	0.0643275	3.77622
ClCG04G000980	_	hypo	6	15	31	0.238636	0.0585366	4.0767
ClCG04G001200	uncharacterized protein LOC103486131	hypo	5	26	36	0.217039	0.0650651	3.33572
ClCG04G001240	_	hypo	2	12	28	0.324503	0.109091	2.97461
ClCG04G001270	_	hypo	2	14	34	0.257412	0.0811099	3.17362
ClCG04G001290	_	hypo	4	15	37	0.306695	0.143836	2.13226
ClCG04G001300	_	hypo	2	14	29	0.300725	0.0903846	3.32717
ClCG04G001480	vacuolar protein sorting-associated protein 26A	hypo	2	27	43	0.447689	0.158249	2.82901
ClCG04G001510	maturase	hypo	1	9	16	0.472973	0.249534	1.89542
ClCG04G001540	centromere-associated protein E-like	hypo	1	8	11	0.245161	0.0847458	2.8929
ClCG04G001560	uncharacterized protein LOC103501395	hypo	1	8	14	0.277778	0.0591549	4.69577
ClCG04G001570	_	hypo	1	13	18	0.208029	0.044335	4.69221
ClCG04G001640	amino acid permease 4-like	hypo	2	26	49	0.420575	0.210465	1.99831
ClCG04G001750	CBS domain-containing protein CBSCBSPB3	hypo	1	10	20	0.355529	0.142292	2.49858
ClCG04G001770	_	hypo	3	16	37	0.292035	0.132812	2.19885
ClCG04G001780	_	hypo	1	13	19	0.357595	0.138462	2.58263
ClCG04G001830	_	hypo	7	20	38	0.257979	0.0752	3.43057
ClCG04G001930	lipase-like PAD4	hypo	2	12	31	0.199226	0.039759	5.01084
ClCG04G002060	_	hypo	0	8	14	0.192982	0.0147059	13.1228
ClCG04G002090	_	hypo	0	7	21	0.28853	0.125382	2.30121
ClCG04G002230	arginine and glutamate-rich protein 1-like	hypo	0	8	15	0.363958	0.190687	1.90866
ClCG04G002240	_	hypo	3	19	36	0.332039	0.133816	2.48132
ClCG04G002580	serine/threonine-protein kinase SRK2H-like	hypo	0	8	10	0.233962	0.0276243	8.46943
ClCG04G002700	extradiol ring-cleavage dioxygenase	hypo	1	27	56	0.277151	0.0891938	3.10729
ClCG04G002760	peroxidase 47	hypo	4	32	53	0.211202	0.034202	6.17514
ClCG04G002900	probable thiol methyltransferase 2 isoform X2	hypo	5	11	20	0.317829	0.0967185	3.28613
ClCG04G002990	uncharacterized protein LOC103497996	hypo	4	24	43	0.202429	0.0486258	4.163
ClCG04G003000	_	hypo	7	24	43	0.418451	0.172932	2.41974
ClCG04G003040	_	hypo	1	9	18	0.19145	0.0342316	5.59278
ClCG04G003120	translation factor GUF1 homolog, chloroplastic	hypo	0	10	12	0.19598	0.00655738	29.8869
ClCG04G003500	cytochrome c oxidase subunit 1 (mitochondrion)	hypo	8	24	42	0.362319	0.157643	2.29835
ClCG04G003730	alpha carbonic anhydrase 4-like	hypo	2	17	31	0.22929	0.0711111	3.22439
ClCG04G003810	hypothetical protein BC332_08322	hypo	1	7	18	0.355294	0.117512	3.02348
ClCG04G003920	_	hypo	4	20	44	0.283077	0.131579	2.15138
ClCG04G004080	kinesin-4 isoform X4	hypo	9	26	47	0.293269	0.111727	2.62488
ClCG04G004220	putative methyltransferase DDB_G0268948	hypo	2	45	72	0.482337	0.208469	2.31371
ClCG04G004260	_	hypo	2	13	28	0.235294	0.0755556	3.11419
ClCG04G004310	_	hypo	2	18	37	0.316364	0.142857	2.21455
ClCG04G004400	_	hypo	1	7	14	0.233035	0.0759878	3.06673
ClCG04G004420	_	hypo	2	25	48	0.224282	0.0452055	4.96138
ClCG04G004470	_	hypo	6	56	105	0.36853	0.122591	3.00619
ClCG04G004510	flocculation protein FLO11-like	hypo	0	7	14	0.40566	0.0893683	4.5392
ClCG04G004560	_	hypo	5	23	48	0.391123	0.157492	2.48344
ClCG04G004710	hypothetical protein GOBAR_DD36340	hypo	2	11	19	0.225446	0.057377	3.92921
ClCG04G005220	aquaporin SIP1-1-like	hypo	1	18	33	0.257956	0.0330969	7.79397
ClCG04G005420	uncharacterized protein LOC101206093	hypo	2	22	39	0.32549	0.129237	2.51855
ClCG04G005540	_	hypo	6	31	66	0.539619	0.318755	1.69289
ClCG04G005570	UDP-glycosyltransferase 76E2-like	hypo	3	20	64	0.399386	0.19661	2.03136
ClCG04G005580	DNA gyrase subunit B, chloroplastic/mitochondrial-like	hypo	3	11	18	0.210526	0.0443459	4.74737
ClCG04G005660	_	hypo	2	26	39	0.241493	0.0661765	3.64923
ClCG04G005670	CDPK-related kinase 1-like isoform X1	hypo	0	22	67	0.397346	0.198945	1.99726
ClCG04G005820	WAT1-related protein At5g07050-like	hypo	0	10	32	0.213992	0.054254	3.94426
ClCG04G006020	ELMO domain-containing protein A	hypo	0	12	23	0.307692	0.103943	2.96021
ClCG04G006230	acetyltransferase NSI	hypo	1	7	18	0.393548	0.113208	3.47634
ClCG04G006280	uncharacterized protein LOC101210680 isoform X1	hypo	3	14	29	0.376694	0.214953	1.75244
ClCG04G006510	aspartate aminotransferase, mitochondrial-like	hypo	1	15	21	0.235294	0.0517241	4.54902
ClCG04G006610	_	hypo	7	37	93	0.3511	0.173575	2.02275
ClCG04G006720	Trichome birefringence-like family	hypo	3	24	36	0.291892	0.0777935	3.75214
ClCG04G007050	BTB/POZ domain-containing protein At3g09030	hypo	2	13	27	0.453956	0.156463	2.90137
ClCG04G007130	protein yippee-like	hypo	1	12	33	0.496523	0.201299	2.4666
ClCG04G007210	laccase-4-like	hypo	1	10	17	0.32069	0.134831	2.37845
ClCG04G007330	tubulin beta chain	hypo	4	41	106	0.380187	0.194386	1.95583
ClCG04G007370	Laccase-7	hypo	2	17	40	0.303058	0.146617	2.06701
ClCG04G007500	probable glutathione S-transferase	hypo	0	21	46	0.56794	0.33256	1.70778
ClCG04G007540	7-deoxyloganetic acid glucosyltransferase-like	hypo	2	26	47	0.543651	0.237154	2.29239
ClCG04G007550	probable glutathione S-transferase	hypo	0	21	24	0.176565	0.0129108	13.6758
ClCG04G007880	hypothetical protein GOBAR_AA04888	hypo	0	8	18	0.373641	0.201578	1.85359
ClCG04G007930	_	hyper	17	3	40	0.207547	0.409524	1.97316
ClCG04G008160	uncharacterized protein LOC111453734	hypo	1	12	24	0.390358	0.212441	1.83748
ClCG04G008270	_	hypo	1	17	37	0.292017	0.127768	2.28552
ClCG04G008440	WAT1-related protein At2g37460	hypo	0	7	12	0.278772	0.0617284	4.51611
ClCG04G008780	pentatricopeptide repeat-containing protein	hypo	2	26	34	0.25	0.0425532	5.875
ClCG04G008920	protein indeterminate-domain 9	hypo	1	19	43	0.232578	0.0817236	2.8459
ClCG04G009020	Aquaporin-like protein	hypo	1	10	19	0.342466	0.182857	1.87286
ClCG04G009100	hypothetical protein Csa_6G445200	hypo	0	16	39	0.522022	0.278031	1.87757
ClCG04G009510	type-1 glutamine synthetase 1-like	hypo	1	15	27	0.23149	0.0712329	3.24977
ClCG04G009550	UDP-glycosyltransferase 73C5, partial	hypo	0	13	23	0.253311	0.0543478	4.66093
ClCG04G009590	threonine dehydratase biosynthetic, chloroplastic-like	hypo	0	15	46	0.484907	0.163112	2.97286
ClCG04G009680	hypothetical protein Csa_6G449830	hypo	2	54	132	0.344448	0.142137	2.42334
ClCG04G009700	uncharacterized protein LOC101207591	hypo	4	26	44	0.215385	0.0502793	4.28376
ClCG04G010190	NAC domain-containing protein 90-like	hypo	0	16	26	0.298013	0.0494905	6.02162
ClCG04G010360	putative HVA22-like protein g	hypo	0	10	23	0.23588	0.0589286	4.00282
ClCG04G010390	uncharacterized protein LOC103504561 isoform X1	hypo	0	15	23	0.198777	0.029106	6.8294
ClCG04G010430	hypothetical protein Csa_1G042990	hypo	0	18	48	0.367021	0.190614	1.92547
ClCG04G010640	phosphoethanolamine N-methyltransferase 1-like	hypo	0	10	20	0.604651	0.262561	2.3029
ClCG04G010960	LOW QUALITY PROTEIN: uncharacterized protein LOC111495731	hypo	2	10	23	0.365248	0.16879	2.16392
ClCG04G011600	truncated transcription factor CAULIFLOWER A isoform X1	hypo	5	31	64	0.239751	0.0714976	3.35327
ClCG04G011830	hypothetical protein Csa_1G039150	hypo	0	18	48	0.312076	0.122723	2.54293
ClCG04G011940	myosin heavy chain, embryonic smooth muscle isoform-like isoform X1	hypo	1	20	29	0.446465	0.059322	7.52612
ClCG04G012550	uncharacterized protein LOC103483601	hypo	4	21	45	0.398366	0.128713	3.09499
ClCG05G000030	transcription factor bHLH67	hypo	0	24	42	0.176978	0.0123267	14.3574
ClCG05G000040	endoribonuclease Dicer homolog 1	hypo	2	13	22	0.226115	0.0602782	3.75118
ClCG05G000190	vacuolar protein sorting-associated protein 8 homolog	hypo	2	11	17	0.368932	0.0867769	4.2515
ClCG05G000550	uncharacterized protein LOC105434808	hypo	1	11	28	0.412463	0.144022	2.86389
ClCG05G000810	uncharacterized protein LOC101209825 isoform X1	hypo	0	14	23	0.26703	0.0255682	10.4438
ClCG05G000820	cytochrome b561 and DOMON domain-containing protein At3g61750	hypo	4	24	51	0.224966	0.0453575	4.95983
ClCG05G000900	photosynthetic NDH subunit of lumenal location 2, chloroplastic	hypo	2	12	18	0.19889	0.0195024	10.1983
ClCG05G001480	ascorbate transporter, chloroplastic	hypo	3	15	32	0.251546	0.0611855	4.11121
ClCG05G001780	BON1-associated protein 2-like	hypo	0	26	68	0.482021	0.253833	1.89897
ClCG05G002000	polygalacturonate 4-alpha-galacturonosyltransferase-like isoform X4	hypo	0	13	27	0.312715	0.143624	2.17731
ClCG05G002010	hypothetical protein CUMW_132120	hypo	5	43	70	0.351874	0.110754	3.17707
ClCG05G002140	4-hydroxy-tetrahydrodipicolinate synthase, chloroplastic-like	hypo	0	32	43	0.293362	0.040553	7.23404
ClCG05G002590	light-mediated development protein DET1-like isoform X1	hypo	0	19	39	0.327502	0.146988	2.22809
ClCG05G002760	DNA replication ATP-dependent helicase/nuclease DNA2	hypo	1	37	58	0.306343	0.0435798	7.02949
ClCG05G002780	protein ECERIFERUM 1-like	hypo	2	12	22	0.350769	0.0844371	4.15421
ClCG05G002790	hypothetical protein DCAR_025018	hypo	3	11	23	0.711443	0.308696	2.30467
ClCG05G003060	hypothetical protein Csa_3G129630	hypo	0	14	27	0.301415	0.0941884	3.20013
ClCG05G003070	_	hypo	0	11	15	0.187192	0.0169903	11.0176
ClCG05G003170	probable magnesium transporter NIPA2	hypo	1	15	38	0.303811	0.137221	2.21402
ClCG05G003210	RPM1-interacting protein 4	hypo	2	42	86	0.363513	0.15378	2.36385
ClCG05G003310	probable calcium-binding protein CML22	hypo	2	27	53	0.265018	0.104207	2.54318
ClCG05G003330	uncharacterized protein LOC103492021 isoform X1	hypo	1	16	33	0.259317	0.0663176	3.91022
ClCG05G003480	cellulose synthase-like protein D1	hypo	5	45	132	0.310878	0.100999	3.07802
ClCG05G003530	dihydroxy-acid dehydratase, chloroplastic	hypo	1	19	29	0.311054	0.0573848	5.4205
ClCG05G003600	inosine triphosphate pyrophosphatase	hyper	15	0	21	0.0507812	0.248394	4.89145
ClCG05G003810	myosin-6 isoform X1	hypo	0	15	35	0.306211	0.0823755	3.71726
ClCG05G004110	Protein NRT1/ PTR FAMILY 5.2, partial	hypo	0	12	26	0.353741	0.159449	2.21853
ClCG05G004410	F12K11.6	hypo	3	22	52	0.263158	0.107433	2.44951
ClCG05G004540	Proteinase inhibitor	hypo	4	20	35	0.236806	0.035225	6.72267
ClCG05G005110	hypothetical protein Csa_3G146600	hypo	0	15	27	0.265568	0.106007	2.50519
ClCG05G005210	G-type lectin S-receptor-like serine/threonine-protein kinase LECRK4	hypo	2	21	53	0.205691	0.04371	4.70581
ClCG05G005360	ATP-dependent (S)-NAD(P)H-hydrate dehydratase	hypo	1	36	79	0.366089	0.171617	2.13317
ClCG05G005460	UPF0613 protein PB24D3.06c	hypo	0	15	18	0.226708	0.00722892	31.3613
ClCG05G005630	hypothetical protein Csa_3G150780	hypo	2	29	50	0.482163	0.137931	3.49568
ClCG05G005680	sugar transporter ERD6-like 16 isoform X2	hypo	0	21	46	0.312803	0.130619	2.39477
ClCG05G005930	GTP-binding protein OBGC, chloroplastic	hypo	2	7	10	0.686684	0.270833	2.53545
ClCG05G005950	uncharacterized protein LOC101208771	hypo	3	22	39	0.417769	0.192029	2.17555
ClCG05G006390	heparanase-like protein 2	hypo	0	32	72	0.498437	0.320807	1.5537
ClCG05G006430	acetate/butyrate--CoA ligase AAE7, peroxisomal	hypo	1	8	11	0.225166	0.0246479	9.13529
ClCG05G006540	probable N-acetyltransferase HLS1-like	hypo	3	12	22	0.37156	0.08	4.6445
ClCG05G006900	protein CHUP1, chloroplastic	hypo	0	10	13	0.212719	0.00942408	22.5719
ClCG05G006980	1,4-dihydroxy-2-naphthoyl-CoA thioesterase 1-like isoform X1	hypo	0	12	36	0.253903	0.0754717	3.36422
ClCG05G007050	probable glucan endo-1,3-beta-glucosidase A6	hypo	4	10	29	0.321224	0.121212	2.6501
ClCG05G007230	LOW QUALITY PROTEIN: uncharacterized protein LOC103483968	hypo	0	17	39	0.378114	0.212658	1.77804
ClCG05G007380	monocopper oxidase-like protein SKS1	hypo	1	11	33	0.238636	0.0433213	5.50852
ClCG05G007600	3-ketoacyl-CoA synthase 7-like	hypo	3	27	69	0.246233	0.0831629	2.96085
ClCG05G007650	MADS-box transcription factor 6-like	hyper	20	1	43	0.189565	0.400867	2.11466
ClCG05G007840	_	hypo	0	14	27	0.242915	0.0675241	3.59746
ClCG05G008020	25.3 kDa vesicle transport protein isoform X1	hypo	1	31	84	0.496957	0.250617	1.98293
ClCG05G008110	cytokinin hydroxylase	hypo	0	13	42	0.486267	0.231039	2.1047
ClCG05G008240	BAHD acyltransferase DCR	hypo	2	27	69	0.296596	0.140588	2.10969
ClCG05G008290	hypothetical protein CUMW_091120	hypo	2	10	20	0.44375	0.205674	2.15754
ClCG05G008440	DUF21 domain-containing protein At5g52790 isoform X1	hypo	0	18	54	0.426632	0.230769	1.84874
ClCG05G008470	uncharacterized protein At3g49140-like	hypo	3	31	66	0.242055	0.0815603	2.9678
ClCG05G008550	G-type lectin S-receptor-like serine/threonine-protein kinase At5g24080 isoform X1	hypo	4	18	40	0.311688	0.160839	1.93789
ClCG05G008670	inorganic phosphate transporter 1-11-like	hypo	3	26	55	0.297082	0.120301	2.4695
ClCG05G008680	uncharacterized protein LOC103484221	hypo	4	26	58	0.288251	0.112339	2.56591
ClCG05G008770	probable protein phosphatase 2C 76	hypo	0	10	10	0.199219	0	19.9219
ClCG05G008780	cyclic nucleotide-gated ion channel 1-like isoform X1	hypo	0	11	16	0.216312	0.0430108	5.02926
ClCG05G008790	_	hypo	5	10	17	0.203911	0.0505051	4.03743
ClCG05G008800	cyclic nucleotide-gated ion channel 1-like isoform X1	hypo	3	15	32	0.270916	0.0814607	3.32573
ClCG05G008970	protein IQ-DOMAIN 1 isoform X2	hypo	0	11	21	0.221774	0.038835	5.71069
ClCG05G009130	rhodanese-like domain-containing protein 14, chloroplastic	hypo	7	21	30	0.216102	0.041791	5.171
ClCG05G009410	DExH-box ATP-dependent RNA helicase DExH7, chloroplastic isoform X1	hypo	1	8	16	0.208333	0.0295455	7.05128
ClCG05G009480	ankyrin repeat-containing protein ITN1-like	hypo	1	25	54	0.509634	0.259772	1.96185
ClCG05G009520	transmembrane 9 superfamily member 1	hypo	3	18	40	0.254954	0.0424886	6.00052
ClCG05G009530	ATP-dependent DNA helicase Q-like 4A isoform X1	hypo	1	14	31	0.354167	0.142077	2.49279
ClCG05G009790	Chemocyanin	hypo	3	37	61	0.309851	0.0788013	3.93205
ClCG05G009960	ferredoxin--nitrite reductase, chloroplastic	hypo	3	16	41	0.44332	0.195446	2.26825
ClCG05G010110	hypothetical protein Csa_3G203250	hypo	2	10	24	0.370242	0.185473	1.9962
ClCG05G010210	uncharacterized protein At4g06744	hypo	1	15	36	0.239351	0.0772059	3.10016
ClCG05G010420	Bidirectional sugar transporter SWEET14	hypo	1	11	18	0.315603	0.0635593	4.96548
ClCG05G010540	transcription repressor KAN1-like isoform X1	hypo	0	22	38	0.27907	0.0735786	3.79281
ClCG05G010570	probable indole-3-pyruvate monooxygenase YUCCA10	hypo	0	10	14	0.251004	0.0872093	2.87818
ClCG05G010590	uncharacterized protein LOC111482395	hypo	0	10	19	0.243838	0.07289	3.34529
ClCG05G010690	nicastrin isoform X1	hypo	0	7	7	0.16129	0	16.129
ClCG05G010870	protein AAR2 homolog isoform X2	hypo	0	7	16	0.261084	0.0634483	4.11491
ClCG05G010880	uncharacterized protein LOC103496848	hypo	0	13	20	0.270023	0.0738636	3.65569
ClCG05G010970	protease Do-like 7	hypo	0	25	50	0.192265	0.0223005	8.62158
ClCG05G011080	hypothetical protein	hypo	1	8	18	0.288136	0.131579	2.18983
ClCG05G011180	MLP-like protein 34	hypo	3	37	79	0.320285	0.120237	2.66378
ClCG05G011210	protein C2-DOMAIN ABA-RELATED 4-like	hypo	1	9	16	0.30292	0.0212766	14.2372
ClCG05G011290	hypothetical protein VITISV_029474	hypo	1	14	20	0.222857	0.0669578	3.32832
ClCG05G011420	protein ODORANT1-like	hypo	2	21	36	0.562092	0.127473	4.40951
ClCG05G011650	phenolic glucoside malonyltransferase 1-like isoform X1	hypo	0	17	34	0.332171	0.130952	2.53658
ClCG05G011710	uncharacterized protein LOC111387247	hypo	1	22	41	0.440426	0.07911	5.56725
ClCG05G011770	cytokinin hydroxylase-like	hypo	3	20	39	0.251131	0.0838323	2.99564
ClCG05G011870	uncharacterized protein LOC111433394	hypo	0	15	23	0.321192	0.0833333	3.8543
ClCG05G011910	_	hypo	1	9	17	0.316239	0.133175	2.37462
ClCG05G012060	uncharacterized protein LOC103500140 isoform X1	hypo	2	15	35	0.360587	0.184987	1.94926
ClCG05G012300	_	hypo	0	21	51	0.256338	0.0764656	3.35233
ClCG05G012550	_	hypo	4	21	43	0.23201	0.0644068	3.60226
ClCG05G012590	uncharacterized protein LOC103491708 isoform X2	hypo	0	8	25	0.215203	0.0642504	3.34945
ClCG05G012760	_	hypo	3	19	41	0.268092	0.0940989	2.84905
ClCG05G012900	uncharacterized protein LOC101221710	hypo	0	33	56	0.170569	0.0158343	10.7721
ClCG05G012920	_	hypo	0	7	11	0.290234	0.109422	2.65241
ClCG05G012990	hypothetical protein VITISV_008825	hypo	1	18	25	0.315011	0.0730594	4.31171
ClCG05G013100	uncharacterized protein LOC111987139	hypo	1	11	20	0.336601	0.143979	2.33785
ClCG05G013250	lysine histidine transporter 2 isoform X1	hypo	0	33	45	0.214431	0.0553435	3.87454
ClCG05G013310	_	hypo	3	10	22	0.256705	0.0845865	3.03482
ClCG05G013320	MuDRA-like transposase	hypo	2	17	33	0.302064	0.0795848	3.7955
ClCG05G013330	_	hypo	7	15	27	0.303371	0.152985	1.98301
ClCG05G013520	_	hypo	6	31	67	0.242295	0.0701754	3.4527
ClCG05G013600	_	hypo	2	13	18	0.256619	0.0746667	3.43686
ClCG05G013730	peptide chain release factor PrfB1, chloroplastic	hypo	0	8	10	0.311927	0.155556	2.00524
ClCG05G013750	_	hypo	0	9	17	0.178707	0.00947867	18.8536
ClCG05G013980	uncharacterized protein LOC103489499	hypo	1	10	22	0.192246	0.0309735	6.20679
ClCG05G014290	heat shock 70 kDa protein 16	hypo	2	16	35	0.431169	0.18633	2.31401
ClCG05G014400	uncharacterized protein LOC103494942	hypo	1	11	20	0.282813	0.0673981	4.19615
ClCG05G014520	uncharacterized protein LOC103493426	hypo	0	17	42	0.269565	0.118321	2.27826
ClCG05G014550	_	hypo	6	28	77	0.264916	0.109346	2.42273
ClCG05G014650	COBRA-like protein 10	hypo	2	14	27	0.392	0.191209	2.05011
ClCG05G014670	_	hypo	1	14	30	0.461702	0.192308	2.40085
ClCG05G014720	uncharacterized protein LOC103502008	hypo	2	23	30	0.243187	0.0820669	2.96327
ClCG05G014770	pentatricopeptide repeat-containing protein At4g04790, mitochondrial-like isoform X1	hypo	2	14	22	0.351351	0.0676056	5.19707
ClCG05G014910	scarecrow-like protein 21	hypo	4	16	32	0.299539	0.140152	2.13725
ClCG05G015060	uncharacterized protein LOC111013439	hypo	3	14	20	0.263374	0.0731707	3.59945
ClCG05G015490	protein Simiate	hypo	2	15	26	0.21281	0.0518341	4.10559
ClCG05G015650	serine/threonine-protein kinase CTR1-like isoform X1	hypo	2	22	64	0.262626	0.0967283	2.71509
ClCG05G016050	uncharacterized protein LOC103493902	hypo	2	16	40	0.226519	0.0758725	2.98552
ClCG05G016470	omega-hydroxypalmitate O-feruloyl transferase	hypo	3	28	49	0.290263	0.1209	2.40086
ClCG05G016550	probable receptor-like protein kinase At1g80640	hypo	2	12	17	0.333333	0.0727273	4.58333
ClCG05G016560	uncharacterized protein LOC111797733	hypo	3	15	24	0.271298	0.0973154	2.78782
ClCG05G016570	aberrant root formation protein 4 isoform X1	hypo	1	31	51	0.219396	0.0660225	3.32304
ClCG05G016590	_	hypo	5	26	46	0.373641	0.191571	1.95041
ClCG05G016620	uncharacterized protein LOC111442684 isoform X2	hypo	1	13	27	0.302557	0.0923913	3.27473
ClCG05G016950	SPX domain-containing protein 2-like	hypo	2	7	33	0.365432	0.162162	2.2535
ClCG05G017520	G-type lectin S-receptor-like serine/threonine-protein kinase SD2-5	hypo	0	36	77	0.370079	0.0865747	4.27468
ClCG05G017600	pentatricopeptide repeat-containing protein At5g10690 isoform X5	hypo	1	16	43	0.289076	0.116807	2.47482
ClCG05G017620	squalene monooxygenase-like	hypo	1	14	23	0.451807	0.204301	2.21148
ClCG05G017710	BnaCnng13090D	hypo	11	31	73	0.331633	0.159069	2.08484
ClCG05G018080	aminopeptidase M1	hypo	1	21	29	0.23871	0.047503	5.02514
ClCG05G018480	uncharacterized protein LOC103503892 isoform X1	hypo	0	7	16	0.174962	0.0167832	10.4248
ClCG05G018720	fatty alcohol:caffeoyl-CoA acyltransferase-like	hypo	0	9	21	0.239243	0.0600962	3.981
ClCG05G018860	uncharacterized protein LOC103504031	hypo	0	21	49	0.422741	0.193087	2.18938
ClCG05G018880	uncharacterized protein LOC103503941	hypo	1	22	50	0.455915	0.164706	2.76806
ClCG05G018900	Jacalin-like lectin domain containing protein	hypo	0	14	36	0.324503	0.142612	2.27543
ClCG05G018940	maf-like protein DDB_G0281937 isoform X1	hypo	1	15	33	0.242321	0.0615616	3.93624
ClCG05G019060	glucan endo-1,3-beta-glucosidase 7	hypo	0	25	56	0.262542	0.110036	2.38596
ClCG05G019300	cytochrome P450 82A3-like	hypo	1	7	23	0.244444	0.0794621	3.07624
ClCG05G019320	cytochrome P450 82A3-like	hypo	0	10	25	0.467505	0.190154	2.45856
ClCG05G019350	cytochrome P450 CYP82D47-like	hypo	0	28	51	0.415205	0.199336	2.08294
ClCG05G019390	cytochrome P450 CYP82D47	hypo	2	23	39	0.226415	0.0494865	4.57529
ClCG05G019630	polyadenylate-binding protein RBP47-like	hypo	0	13	33	0.320354	0.131653	2.43333
ClCG05G019740	26S proteasome non-ATPase regulatory subunit 14 homolog	hypo	0	12	27	0.199588	0.0353817	5.641
ClCG05G019870	hypothetical protein CCACVL1_14000	hypo	0	18	41	0.435042	0.256553	1.69572
ClCG05G019950	hypothetical protein Ccrd_005434, partial	hypo	1	9	19	0.248157	0.0463215	5.35728
ClCG05G020060	uncharacterized protein LOC108194865	hypo	0	27	44	0.35618	0.166667	2.13708
ClCG05G020350	isoflavone 2'-hydroxylase-like	hypo	3	25	40	0.30406	0.0978723	3.1067
ClCG05G020560	activating signal cointegrator 1 complex subunit 2	hypo	2	38	55	0.229373	0.0542741	4.2262
ClCG05G020700	hypothetical protein AXX17_AT1G67510	hypo	1	31	64	0.408759	0.234405	1.74382
ClCG05G021020	aquaporin PIP2-1-like	hypo	2	15	49	0.358209	0.162526	2.20401
ClCG05G021520	uncharacterized protein LOC111811149	hypo	0	14	33	0.493069	0.253054	1.94847
ClCG05G021550	uncharacterized protein LOC111294868	hypo	1	20	43	0.415799	0.197545	2.10483
ClCG05G021590	trihelix transcription factor PTL-like	hypo	0	15	37	0.373093	0.131045	2.84705
ClCG05G021620	uncharacterized protein LOC101250467	hypo	2	17	40	0.428053	0.185619	2.30609
ClCG05G022040	3-oxo-5-alpha-steroid 4-dehydrogenase, C-terminal	hypo	3	21	50	0.356818	0.19739	1.80768
ClCG05G022080	Lysosomal beta glucosidase	hypo	1	10	20	0.300501	0.0633609	4.74269
ClCG05G022750	tetraketide alpha-pyrone reductase 2-like	hypo	2	31	67	0.708885	0.372739	1.90183
ClCG05G022870	unnamed protein product, partial	hypo	2	22	42	0.316932	0.070018	4.52644
ClCG05G022960	hypothetical protein TanjilG_15142	hypo	1	14	27	0.389349	0.190678	2.04192
ClCG05G023060	coiled-coil domain-containing protein 130-like	hypo	1	13	28	0.315789	0.139024	2.27147
ClCG05G023170	nudix hydrolase 1-like	hypo	0	9	38	0.434985	0.260729	1.66834
ClCG05G023350	LOW QUALITY PROTEIN: peroxidase 11	hypo	1	18	41	0.411978	0.230263	1.78916
ClCG05G023530	uncharacterized protein LOC101210244	hypo	1	26	58	0.215661	0.0622265	3.46574
ClCG05G023560	uncharacterized protein LOC111458605	hypo	2	34	65	0.379189	0.13875	2.73289
ClCG05G023570	Cytochrome P450	hypo	0	9	14	0.157895	0.00607903	25.9737
ClCG05G023640	uncharacterized protein LOC101211568	hypo	1	18	32	0.443878	0.262255	1.69254
ClCG05G023660	hypothetical protein Csa_5G606740	hypo	4	15	47	0.30123	0.139139	2.16495
ClCG05G024250	Ribonuclease 3	hypo	0	22	42	0.367965	0.110912	3.31762
ClCG05G024430	transcription factor PRE6-like	hypo	2	13	24	0.323481	0.12297	2.63057
ClCG05G024550	LOW QUALITY PROTEIN: alpha-amylase 3, chloroplastic	hypo	2	22	31	0.188202	0.0183946	10.2314
ClCG05G024590	tubulin alpha chain isoform X1	hypo	2	8	26	0.372937	0.221691	1.68224
ClCG05G024600	protein NRT1/ PTR FAMILY 4.6-like	hypo	0	12	21	0.701657	0.355865	1.9717
ClCG05G024840	uncharacterized protein LOC105435565	hypo	0	14	37	0.223744	0.0484061	4.62223
ClCG05G025390	galactinol synthase	hypo	4	19	34	0.230198	0.0588235	3.91337
ClCG05G025410	1,4-dihydroxy-2-naphthoyl-CoA synthase, peroxisomal	hypo	3	31	72	0.34343	0.129679	2.64831
ClCG05G025590	uncharacterized protein LOC101213086	hypo	2	21	42	0.242938	0.0794183	3.05896
ClCG05G025600	hypothetical protein Csa_5G599810	hypo	0	14	44	0.293823	0.115762	2.53816
ClCG05G025640	lysM domain receptor-like kinase 3	hypo	4	43	98	0.427174	0.165017	2.58867
ClCG05G025660	anthranilate phosphoribosyltransferase	hypo	0	14	41	0.550847	0.316712	1.73927
ClCG05G025880	coilin isoform X2	hypo	3	10	28	0.29023	0.124682	2.32776
ClCG05G025970	cytochrome P450 71B37-like	hypo	1	22	42	0.285714	0.126354	2.26122
ClCG05G026290	lysine histidine transporter 1	hypo	4	16	33	0.525377	0.172684	3.04241
ClCG05G026380	uncharacterized protein LOC111476696 isoform X1	hyper	14	5	27	0.0838509	0.256983	3.06476
ClCG05G026490	sodium-coupled neutral amino acid transporter 2-like	hypo	0	45	58	0.289291	0.0816777	3.54186
ClCG05G026860	protein ASPARTIC PROTEASE IN GUARD CELL 2	hypo	0	18	49	0.322173	0.159091	2.02509
ClCG05G027020	cilia- and flagella-associated protein 20 isoform X2	hypo	0	10	14	0.274468	0.0451613	6.07751
ClCG06G000350	LOB domain-containing protein 19	hypo	0	7	15	0.485714	0.289086	1.68017
ClCG06G000370	uncharacterized protein LOC111778226	hypo	3	16	39	0.291759	0.0537634	5.42673
ClCG06G000390	protein transport Sec1a-like isoform X1	hypo	3	23	49	0.32194	0.155527	2.07
ClCG06G000730	ent-kaurenoic acid oxidase 1-like	hypo	0	13	37	0.425658	0.224678	1.89453
ClCG06G000770	protein ECERIFERUM 1-like	hypo	5	28	44	0.37099	0.169444	2.18945
ClCG06G000790	haloacid dehalogenase-like hydrolase domain-containing protein Sgpp isoform X1	hypo	1	11	23	0.338369	0.0721649	4.68882
ClCG06G000820	hypothetical protein Csa_6G080330	hypo	1	21	45	0.375857	0.154217	2.4372
ClCG06G000880	probable dolichyl pyrophosphate Glc1Man9GlcNAc2 alpha-1,3-glucosyltransferase	hypo	0	11	11	0.211765	0	21.1765
ClCG06G000920	hypothetical protein GOBAR_AA17170	hypo	3	21	48	0.192418	0.0341573	5.63328
ClCG06G001040	uncharacterized protein LOC101213433	hypo	3	23	60	0.418641	0.211039	1.98372
ClCG06G001050	uncharacterized protein LOC103498960	hypo	1	28	63	0.437197	0.191515	2.28283
ClCG06G001100	15 kDa selenoprotein	hypo	3	28	51	0.243034	0.0481928	5.04296
ClCG06G001240	protein TSS	hypo	0	11	17	0.26484	0.0195122	13.5731
ClCG06G001540	Glutathione gamma-glutamylcysteinyltransferase 1	hypo	1	35	58	0.369219	0.133333	2.76914
ClCG06G001600	cucurbitadienol synthase 1	hypo	0	12	42	0.286359	0.117006	2.44739
ClCG06G001630	A/G-specific adenine DNA glycosylase	hypo	2	11	14	0.24898	0.0866667	2.87284
ClCG06G001660	uncharacterized protein LOC103499077	hypo	0	9	18	0.302521	0.0911392	3.31933
ClCG06G002050	hypothetical protein Csa_6G094680	hypo	1	20	31	0.20122	0.0185185	10.8659
ClCG06G002060	protein LAZY 1-like	hypo	0	13	16	0.256637	0.0227273	11.292
ClCG06G002130	agamous-like MADS-box protein AGL9 homolog isoform X1	hypo	0	33	53	0.320197	0.138152	2.31772
ClCG06G002300	protein CURVATURE THYLAKOID 1B, chloroplastic	hypo	0	17	41	0.389333	0.162978	2.38887
ClCG06G002350	probably inactive receptor-like protein kinase At2g46850	hypo	0	8	15	0.545894	0.194004	2.81383
ClCG06G002430	glycine--tRNA ligase, chloroplastic/mitochondrial 2 isoform X1	hypo	0	17	31	0.328859	0.147493	2.22966
ClCG06G002510	tRNA wybutosine-synthesizing protein 4	hypo	2	19	36	0.262701	0.104418	2.51587
ClCG06G002690	aluminum-activated malate transporter 10	hypo	2	16	55	0.363517	0.179862	2.02109
ClCG06G002720	hypothetical protein Csa_6G107850	hypo	1	32	47	0.517857	0.136678	3.78888
ClCG06G002770	transcription factor MYC2-like	hypo	0	19	43	0.438988	0.203271	2.15962
ClCG06G002930	nuclear pore complex protein NUP62	hypo	1	16	18	0.298387	0.0376569	7.92384
ClCG06G003000	probable plastid-lipid-associated protein 11 isoform X1	hypo	3	24	47	0.213855	0.0638162	3.35111
ClCG06G003160	crocetin glucosyltransferase, chloroplastic-like	hypo	2	8	17	0.243243	0.0884615	2.74971
ClCG06G003530	_	hypo	0	16	18	0.260017	0.03125	8.32055
ClCG06G003850	protein O-glucosyltransferase 1-like	hypo	1	9	25	0.307079	0.147239	2.08558
ClCG06G003960	uncharacterized protein LOC111807722 isoform X1	hypo	2	25	66	0.262669	0.104247	2.51967
ClCG06G004020	uncharacterized protein LOC111498888	hypo	0	8	22	0.328273	0.0982143	3.34242
ClCG06G004070	uncharacterized protein LOC103502250	hypo	0	11	24	0.389831	0.173167	2.25118
ClCG06G004140	hypothetical protein Csa_6G001760	hypo	1	21	50	0.511499	0.314015	1.6289
ClCG06G004260	protein GFS12 isoform X1	hypo	0	13	14	0.361702	0	36.1702
ClCG06G004390	beta-glucosidase-like SFR2, chloroplastic	hypo	1	18	28	0.435714	0.180258	2.41718
ClCG06G004710	LOW QUALITY PROTEIN: beta-D-xylosidase 1-like	hypo	0	14	36	0.448307	0.185435	2.41759
ClCG06G004840	major allergen Pru ar 1-like	hypo	0	9	19	0.335589	0.147117	2.2811
ClCG06G004890	uncharacterized protein LOC111460273 isoform X1	hypo	0	28	63	0.420331	0.22228	1.89099
ClCG06G004900	probable protein phosphatase 2C 73	hypo	1	25	79	0.300654	0.135908	2.21218
ClCG06G004950	hypothetical protein Csa_6G318690	hypo	6	18	54	0.252252	0.0944559	2.67058
ClCG06G005160	vesicle-associated membrane protein 724	hypo	2	16	18	0.201856	0.0158103	12.7674
ClCG06G005360	uncharacterized protein LOC103497878 isoform X1	hypo	1	13	18	0.182125	0.012761	14.272
ClCG06G005590	receptor-like cytosolic serine/threonine-protein kinase RBK2	hypo	0	11	21	0.430524	0.185567	2.32005
ClCG06G005770	serine incorporator 3	hypo	2	39	87	0.335507	0.129067	2.59947
ClCG06G005950	mitogen-activated protein kinase kinase kinase NPK1 isoform X2	hypo	1	21	47	0.326837	0.104106	3.13947
ClCG06G006130	uncharacterized protein LOC101214793	hypo	1	24	43	0.403361	0.145957	2.76357
ClCG06G006220	photosystem II D1 precursor processing protein PSB27-H2, chloroplastic	hypo	0	11	20	0.266272	0.0900901	2.95562
ClCG06G006320	non-specific lipid-transfer protein-like protein At2g13820	hypo	1	10	30	0.275482	0.113415	2.42898
ClCG06G006680	protein SIEVE ELEMENT OCCLUSION B-like	hypo	2	11	27	0.500858	0.103922	4.81957
ClCG06G006700	uncharacterized protein LOC101217067	hypo	0	7	14	0.247863	0.0289017	8.57607
ClCG06G006760	uncharacterized protein LOC103502861	hypo	1	11	27	0.306931	0.124481	2.46568
ClCG06G007160	uncharacterized protein LOC111009647 isoform X1	hypo	5	22	63	0.325962	0.158819	2.05241
ClCG06G007480	_	hypo	1	10	25	0.268595	0.110687	2.42662
ClCG06G007740	probable pectinesterase 29	hypo	0	21	60	0.389257	0.17517	2.22217
ClCG06G007940	uncharacterized protein LOC111021147	hypo	0	7	10	0.25	0.0349854	7.14583
ClCG06G007980	protein ECERIFERUM 26-like	hypo	1	21	40	0.437559	0.221536	1.97512
ClCG06G008210	_	hypo	2	12	19	0.221328	0.0386266	5.72994
ClCG06G008250	_	hypo	2	11	26	0.396857	0.178674	2.22112
ClCG06G008340	nuclear pore complex protein NUP160 isoform X1	hypo	1	16	24	0.29249	0.104987	2.78597
ClCG06G008430	histone-lysine N-methyltransferase ASHH3	hypo	0	9	9	0.19163	0	19.163
ClCG06G008460	uncharacterized protein LOC105977222	hypo	1	28	77	0.258892	0.100893	2.56601
ClCG06G008550	indole-3-pyruvate monooxygenase YUCCA6 isoform X1	hypo	0	31	41	0.385638	0.227848	1.69252
ClCG06G008570	maturase	hypo	3	10	21	0.420168	0.238743	1.75991
ClCG06G008830	transcription factor bHLH68 isoform X1	hypo	5	24	48	0.346546	0.12	2.88788
ClCG06G008920	cytochrome f (chloroplast)	hypo	0	16	47	0.344633	0.17432	1.97702
ClCG06G009000	hypothetical protein Pyn_11004	hypo	0	11	25	0.25887	0.0383142	6.7565
ClCG06G009230	_	hypo	1	10	29	0.390681	0.122917	3.17842
ClCG06G009550	_	hypo	2	13	20	0.214502	0.0295203	7.26624
ClCG06G009730	uncharacterized protein LOC111987139	hypo	4	31	46	0.362385	0.0883191	4.10314
ClCG06G010010	_	hypo	1	11	31	0.308123	0.153015	2.01368
ClCG06G010020	_	hypo	2	11	22	0.4	0.177778	2.25
ClCG06G010050	_	hypo	5	15	30	0.236735	0.0645635	3.6667
ClCG06G010060	_	hypo	5	16	29	0.297436	0.12993	2.28919
ClCG06G010100	WAT1-related protein At1g25270-like	hypo	0	19	40	0.42004	0.243127	1.72766
ClCG06G010380	fe-S cluster assembly factor HCF101, chloroplastic-like	hyper	8	5	18	0.134884	0.460526	3.41425
ClCG06G010450	dnaJ homolog subfamily C GRV2	hypo	0	24	39	0.281365	0.0818331	3.43828
ClCG06G010680	uncharacterized protein LOC101205468	hypo	0	23	54	0.339039	0.144129	2.35233
ClCG06G010730	hypothetical protein Csa_1G418260	hypo	1	13	26	0.280142	0.112948	2.48028
ClCG06G010920	nudix hydrolase 19, chloroplastic-like	hypo	2	17	60	0.300172	0.143389	2.0934
ClCG06G011060	2-alkenal reductase (NADP(+)-dependent)-like	hypo	1	16	45	0.276047	0.0917553	3.00851
ClCG06G011120	_	hypo	0	18	33	0.263946	0.107143	2.46349
ClCG06G011350	umecyanin-like	hypo	0	33	66	0.323992	0.0953237	3.39886
ClCG06G011420	auxin-responsive protein IAA29-like	hypo	1	12	33	0.335411	0.170732	1.96455
ClCG06G011630	calmodulin-binding receptor-like cytoplasmic kinase 3	hypo	2	15	28	0.355263	0.194006	1.83119
ClCG06G012040	uncharacterized protein LOC103487384	hypo	0	8	19	0.346154	0.12549	2.75841
ClCG06G012330	formin-like protein 13 isoform X2	hypo	1	12	26	0.477064	0.262332	1.81855
ClCG06G012450	serine carboxypeptidase 24-like isoform X3	hypo	0	19	43	0.451311	0.155063	2.91049
ClCG06G012670	protein TSS	hypo	5	23	71	0.221537	0.069967	3.1663
ClCG06G012690	AP2-like ethylene-responsive transcription factor At1g16060	hypo	2	17	37	0.491113	0.269231	1.82413
ClCG06G012760	5'-nucleotidase domain-containing protein DDB_G0275467	hypo	1	11	21	0.30137	0.11509	2.61857
ClCG06G013040	hypothetical protein CUMW_111640	hypo	3	9	28	0.559278	0.240642	2.32411
ClCG06G013140	flavonoid 3-O-glucosyltransferase-like	hypo	0	35	63	0.334658	0.116012	2.8847
ClCG06G013180	F-box protein PP2-B11, partial	hypo	1	21	37	0.41358	0.144893	2.85438
ClCG06G013450	WD repeat-containing protein 75 isoform X2	hypo	4	26	42	0.267465	0.0648649	4.12342
ClCG06G013550	oxysterol-binding protein-related protein 4C-like	hypo	1	24	46	0.49422	0.199005	2.48345
ClCG06G013630	macrophage migration inhibitory factor homolog	hypo	1	24	35	0.356979	0.0492611	7.24668
ClCG06G013670	probable inactive purple acid phosphatase 28 isoform X1	hypo	2	29	44	0.344207	0.122047	2.82028
ClCG06G013870	uncharacterized protein LOC111779552	hypo	0	18	19	0.233766	0.0363636	6.42857
ClCG06G013950	cation transporter HKT8-like	hypo	9	34	83	0.341906	0.177612	1.92502
ClCG06G013970	sodium transporter HKT1	hypo	2	10	26	0.378026	0.192308	1.96574
ClCG06G014100	beta-amyrin 28-oxidase-like	hypo	4	41	79	0.3898	0.234244	1.66408
ClCG06G014140	LOW QUALITY PROTEIN: serine/threonine-protein kinase TOUSLED	hypo	1	20	29	0.204225	0.0504451	4.04847
ClCG06G014240	uncharacterized protein LOC101221907 isoform X1	hypo	2	28	49	0.323176	0.136438	2.36867
ClCG06G014340	Phosphoethanolamine N-methyltransferase 1	hypo	1	19	32	0.448087	0.153846	2.91257
ClCG06G014390	golgin candidate 2-like	hypo	0	15	28	0.198492	0.0395062	5.02434
ClCG06G014560	Multi antimicrobial extrusion protein	hypo	3	14	37	0.365145	0.137755	2.65068
ClCG06G015110	kinesin-like protein KIF19	hypo	0	14	15	0.24	0.00437637	54.84
ClCG06G015180	probable acyl-activating enzyme 17, peroxisomal	hypo	1	32	46	0.314136	0.0772834	4.06473
ClCG06G015650	hypothetical protein Csa_1G013250	hypo	0	26	72	0.284743	0.0868184	3.27975
ClCG06G016500	protein NUCLEAR FUSION DEFECTIVE 4	hypo	2	17	33	0.304574	0.0809859	3.76082
ClCG06G016900	probable cyclic nucleotide-gated ion channel 16	hypo	9	43	65	0.386282	0.1289	2.99676
ClCG06G017400	protein DETOXIFICATION 16-like isoform X1	hypo	1	14	30	0.371593	0.145429	2.55514
ClCG06G017460	cytochrome P450 71A22-like	hypo	2	32	74	0.270724	0.0929688	2.91199
ClCG06G017700	callose synthase 10	hypo	0	14	22	0.252187	0.0540541	4.66545
ClCG06G018140	bidirectional sugar transporter SWEET10-like	hyper	14	1	19	0.0282686	0.345455	12.2205
ClCG06G018400	probable beta-1,4-xylosyltransferase IRX10L isoform X1	hypo	2	24	46	0.23925	0.0759013	3.15212
ClCG07G000160	serine/threonine-protein phosphatase BSL1-like isoform X1	hypo	0	16	30	0.506692	0.30117	1.68241
ClCG07G000470	uncharacterized protein LOC111491429	hypo	0	18	46	0.47076	0.21823	2.15717
ClCG07G000550	beta-carotene isomerase D27, chloroplastic	hypo	5	23	37	0.339152	0.142509	2.37986
ClCG07G000680	_	hypo	1	8	12	0.295635	0.0837696	3.52914
ClCG07G000710	vacuolar protein sorting-associated protein 51 homolog	hypo	3	14	35	0.288098	0.111111	2.59288
ClCG07G001230	tetratricopeptide repeat protein 7A isoform X1	hypo	5	30	49	0.417647	0.191953	2.17578
ClCG07G001240	rho GDP-dissociation inhibitor 1-like	hypo	0	16	28	0.280335	0.0923913	3.03421
ClCG07G001540	hypothetical protein	hypo	3	9	14	0.294404	0.0984456	2.99052
ClCG07G001610	transcription factor PIF1-like	hypo	2	23	40	0.247794	0.0898876	2.75671
ClCG07G001710	uncharacterized protein LOC101207451 isoform X1	hypo	2	12	45	0.288786	0.128635	2.245
ClCG07G001750	sterol 3-beta-glucosyltransferase UGT80A2 isoform X1	hypo	1	27	37	0.302147	0.122581	2.46489
ClCG07G001850	protein SULFUR DEFICIENCY-INDUCED 1-like isoform X1	hypo	0	13	37	0.347526	0.190283	1.82636
ClCG07G001910	uncharacterized protein LOC101211516	hypo	0	11	15	0.269231	0.0606061	4.44231
ClCG07G002050	E3 ubiquitin-protein ligase RNF4	hypo	0	9	26	0.444811	0.202322	2.19853
ClCG07G002140	ER lumen protein-retaining receptor	hypo	1	11	26	0.407292	0.223602	1.8215
ClCG07G002280	4-coumarate--CoA ligase-like 6	hypo	0	15	33	0.214393	0.0520581	4.11834
ClCG07G002310	myb family transcription factor APL	hypo	1	33	44	0.491694	0.0970149	5.06823
ClCG07G002410	probable polyamine transporter At1g31830 isoform X1	hypo	1	20	49	0.254302	0.0829976	3.06397
ClCG07G002470	UDP-glycosyltransferase 74F1-like	hypo	5	33	52	0.374088	0.202514	1.84722
ClCG07G002520	probable protein phosphatase 2C 58	hypo	0	9	25	0.332108	0.137149	2.42151
ClCG07G002540	phospholipid-transporting ATPase 2 isoform X1	hypo	1	29	54	0.309506	0.115152	2.68782
ClCG07G002990	probable disease resistance protein At4g27220	hypo	4	8	20	0.348558	0.139442	2.49966
ClCG07G003060	Outer membrane antigenic lipoprotein like	hypo	5	17	50	0.491892	0.259709	1.89401
ClCG07G003070	uncharacterized protein LOC103503094	hypo	4	46	80	0.495136	0.238509	2.07597
ClCG07G003210	WAT1-related protein At2g39510-like isoform X1	hypo	0	10	13	0.226087	0.0170455	13.2638
ClCG07G003650	serine/threonine-protein phosphatase PP1 isozyme 4	hyper	22	2	28	0.046875	0.421053	8.98246
ClCG07G003710	hypothetical protein Csa_5G187860	hypo	3	15	23	0.300236	0.0942699	3.18486
ClCG07G003730	unnamed protein product, partial	hypo	3	34	63	0.438632	0.234273	1.87231
ClCG07G003750	thioredoxin H1-like	hypo	0	15	36	0.476938	0.24933	1.91288
ClCG07G003820	UDP-glycosyltransferase 85A1	hypo	1	10	14	0.232558	0.0478723	4.85788
ClCG07G003840	7-deoxyloganetic acid glucosyltransferase-like	hypo	1	10	18	0.332258	0.132911	2.49985
ClCG07G003950	uncharacterized protein LOC103500824	hypo	0	19	28	0.312925	0.0197368	15.8549
ClCG07G004040	hypothetical protein CUMW_051520	hypo	1	16	25	0.254902	0.0899743	2.83305
ClCG07G004110	cytochrome P450 90A1	hypo	0	8	26	0.506612	0.318542	1.59041
ClCG07G004140	GDSL esterase/lipase CPRD49	hypo	0	10	25	0.407225	0.252498	1.61279
ClCG07G004510	40S ribosomal protein S4, partial	hypo	2	34	52	0.493976	0.121429	4.06804
ClCG07G004750	staphylococcal-like nuclease CAN2	hypo	0	8	16	0.171498	0.0200893	8.53677
ClCG07G004790	probable sodium-coupled neutral amino acid transporter 6	hypo	1	14	33	0.408284	0.214429	1.90405
ClCG07G004820	_	hypo	1	14	35	0.32874	0.119792	2.74427
ClCG07G004940	18.1 kDa class I heat shock protein-like	hypo	1	23	51	0.28816	0.13569	2.12366
ClCG07G005100	probable chalcone--flavonone isomerase 3 isoform X1	hypo	1	23	50	0.292382	0.10161	2.87749
ClCG07G005220	WRKY transcription factor 55	hypo	3	27	63	0.323214	0.126707	2.55088
ClCG07G005310	hydroxyacylglutathione hydrolase cytoplasmic	hypo	3	17	41	0.227122	0.0722689	3.14273
ClCG07G005330	_	hypo	0	35	49	0.262166	0.0534591	4.90405
ClCG07G005380	probable S-adenosylmethionine-dependent methyltransferase At5g38100	hypo	2	21	34	0.257075	0.053286	4.82445
ClCG07G005410	_	hypo	2	17	33	0.368304	0.13835	2.66212
ClCG07G005420	vacuolar iron transporter 1-like	hypo	1	13	26	0.284211	0.0918367	3.09474
ClCG07G005500	S-protein homolog 74-like	hypo	0	17	29	0.229493	0.0525502	4.36712
ClCG07G005830	uncharacterized protein LOC103501338	hypo	0	8	9	0.268817	0.00980392	27.4194
ClCG07G006330	_	hyper	10	0	19	0.133028	0.292346	2.19764
ClCG07G006400	_	hyper	20	1	34	0.233577	0.487179	2.08574
ClCG07G006510	uncharacterized protein LOC111021983	hypo	1	13	16	0.261993	0.045977	5.69834
ClCG07G006540	Ulp1-like peptidase	hypo	5	29	58	0.310142	0.155858	1.98991
ClCG07G006590	subtilisin-like protease SBT4.14	hypo	0	18	25	0.189066	0.020595	9.18021
ClCG07G006720	BAG family molecular chaperone regulator 1-like	hypo	0	11	26	0.277635	0.11138	2.49268
ClCG07G006740	putative nucleotidyltransferase, Ribonuclease H	hypo	0	14	25	0.276276	0.110577	2.4985
ClCG07G006750	homeobox-leucine zipper protein HOX3-like isoform X1	hypo	1	12	28	0.16954	0.0163043	10.3985
ClCG07G007000	gibberellin 2-beta-dioxygenase 8-like	hypo	3	32	68	0.305939	0.0881164	3.47199
ClCG07G007060	_	hypo	3	10	18	0.201439	0.0494297	4.07526
ClCG07G007100	_	hypo	2	15	21	0.218919	0.0353357	6.19541
ClCG07G007200	_	hypo	6	46	75	0.262626	0.0729367	3.60074
ClCG07G007550	_	hypo	5	16	40	0.287856	0.113475	2.53673
ClCG07G007670	hypothetical protein VITISV_041073	hypo	0	7	11	0.177665	0.0243902	7.28426
ClCG07G007770	respiratory burst oxidase homolog protein A-like	hypo	0	25	38	0.568783	0.243437	2.33647
ClCG07G007890	hypothetical protein	hypo	0	11	18	0.24238	0.0414508	5.84742
ClCG07G007960	40S ribosomal protein S10-1-like	hypo	6	20	37	0.442857	0.22069	2.0067
ClCG07G008150	_	hypo	2	12	17	0.236599	0.0542797	4.35888
ClCG07G008220	uncharacterized protein LOC103493168	hypo	1	22	45	0.249461	0.0943396	2.64428
ClCG07G008290	kinesin-like protein NACK2 isoform X1	hypo	3	21	51	0.384909	0.211988	1.81571
ClCG07G008400	_	hypo	1	10	21	0.261146	0.084399	3.09419
ClCG07G008510	_	hypo	0	8	19	0.299639	0.138047	2.17056
ClCG07G008590	LOW QUALITY PROTEIN: uncharacterized protein LOC103493201	hypo	4	19	31	0.322078	0.0496	6.49351
ClCG07G008770	D-2-hydroxyglutarate dehydrogenase, mitochondrial	hypo	0	16	32	0.34375	0.131291	2.61823
ClCG07G008780	beta-galactosidase 3-like	hypo	2	12	43	0.252769	0.0949949	2.66087
ClCG07G008840	probable pectinesterase 53	hyper	11	1	22	0.112069	0.328767	2.93361
ClCG07G009160	succinate dehydrogenase	hypo	3	15	34	0.323944	0.133603	2.42467
ClCG07G009240	_	hypo	0	20	67	0.457416	0.250527	1.82581
ClCG07G009450	low affinity sulfate transporter 3-like	hypo	0	14	19	0.356965	0.146535	2.43605
ClCG07G009560	_	hypo	0	9	20	0.291866	0.0991379	2.94404
ClCG07G009830	probable cytosolic oligopeptidase A	hypo	1	11	39	0.276373	0.119738	2.30815
ClCG07G010050	probable LRR receptor-like serine/threonine-protein kinase At1g53430 isoform X1	hypo	3	17	39	0.284566	0.133612	2.1298
ClCG07G010610	F3F9.11	hypo	0	9	19	0.23029	0.0630734	3.65115
ClCG07G010780	galactoside 2-alpha-L-fucosyltransferase-like	hypo	0	12	38	0.33364	0.165179	2.01987
ClCG07G010930	gamma aminobutyrate transaminase 1, mitochondrial-like isoform X2	hypo	2	14	37	0.249201	0.0941645	2.64645
ClCG07G010970	cytochrome P450 97B2, chloroplastic	hypo	1	17	22	0.228947	0.0309278	7.40263
ClCG07G010980	root phototropism protein 2	hypo	0	29	48	0.22753	0.0523256	4.34836
ClCG07G011170	beta-amylase 8	hypo	0	12	17	0.23494	0.0673077	3.49053
ClCG07G011190	pectin acetylesterase 8-like isoform X1	hyper	11	3	27	0.0897196	0.364747	4.06541
ClCG07G011280	probable aspartic protease At2g35615	hypo	0	13	21	0.187654	0.0257235	7.29506
ClCG07G011400	hypothetical protein CUMW_043520	hypo	0	13	32	0.221161	0.0571848	3.86749
ClCG07G011710	uncharacterized protein LOC111479615	hypo	4	27	78	0.27562	0.124894	2.20683
ClCG07G012070	potassium transporter 5	hypo	3	33	51	0.337516	0.146384	2.30568
ClCG07G012950	auxin-induced protein 22A-like	hypo	1	16	41	0.367325	0.129032	2.84677
ClCG07G013040	methyltransferase-like protein 22 isoform X1	hypo	0	17	39	0.519945	0.12305	4.22547
ClCG07G013160	LOW QUALITY PROTEIN: homeobox-leucine zipper protein GLABRA 2-like	hypo	1	11	38	0.234186	0.0534262	4.38335
ClCG07G013510	putative leucine-rich repeat receptor-like protein kinase At2g19210	hypo	0	20	46	0.331437	0.168135	1.97126
ClCG07G013590	NADP-specific glutamate dehydrogenase-like isoform X1	hypo	3	19	23	0.242038	0.0228426	10.5959
ClCG07G013820	glyoxylate/succinic semialdehyde reductase 2, chloroplastic isoform X1	hypo	0	8	21	0.282857	0.119163	2.37371
ClCG07G014020	hypothetical protein GOBAR_AA27698	hypo	3	29	61	0.396624	0.181223	2.1886
ClCG07G014140	cytochrome P450 71A1-like	hypo	0	14	34	0.322667	0.089613	3.60067
ClCG07G014170	receptor-like protein kinase	hypo	0	26	44	0.305263	0.0994152	3.07059
ClCG07G014280	hypothetical protein PRUPE_3G031000	hypo	4	23	70	0.302122	0.144717	2.08768
ClCG07G014350	GDSL esterase/lipase 5-like	hypo	3	22	71	0.456117	0.218456	2.08791
ClCG07G014440	peroxisomal (S)-2-hydroxy-acid oxidase GLO4-like isoform X1	hypo	1	15	38	0.444618	0.255539	1.73992
ClCG07G014570	cytochrome P450 71A1-like	hypo	7	43	85	0.487479	0.261562	1.86372
ClCG07G014730	pollen receptor-like kinase 4	hypo	3	21	25	0.249123	0.0699482	3.56153
ClCG07G014750	protein ABHD17B isoform X1	hypo	6	32	47	0.23741	0.0570934	4.15827
ClCG07G015010	F-box/LRR-repeat protein 14 isoform X1	hypo	0	7	7	0.176955	0	17.6955
ClCG07G015040	putative RING-H2 finger protein ATL21A	hypo	0	11	26	0.304307	0.151176	2.01294
ClCG07G015420	hypothetical protein Csa_2G285280	hypo	3	23	28	0.214493	0.0571429	3.75362
ClCG07G015440	probable WRKY transcription factor 48	hypo	1	15	40	0.397138	0.206989	1.91864
ClCG07G015570	probable aldo-keto reductase 2	hypo	0	13	24	0.197957	0.0321637	6.15465
ClCG07G015900	vinorine synthase-like	hypo	0	28	57	0.365672	0.156222	2.34071
ClCG07G016020	MADS2 protein, partial	hypo	4	10	15	0.190594	0.0287908	6.61997
ClCG07G016360	palmitoyl-monogalactosyldiacylglycerol delta-7 desaturase, chloroplastic-like	hypo	1	24	47	0.425697	0.243502	1.74823
ClCG07G016420	putative lipid phosphate phosphatase 3, chloroplastic isoform X1	hypo	0	11	23	0.346028	0.162373	2.13107
ClCG07G016560	uncharacterized protein At3g49140	hypo	3	11	15	0.242798	0.0712166	3.40929
ClCG07G016840	protein RFT1 homolog	hypo	0	15	29	0.23416	0.0293542	7.97704
ClCG07G017000	uncharacterized protein LOC103494460 isoform X1	hyper	9	2	32	0.192308	0.442647	2.30176
ClCG07G017250	pentatricopeptide repeat-containing protein At5g42310, chloroplastic-like isoform X1	hypo	8	26	49	0.271341	0.118562	2.28861
ClCG07G017340	probable LRR receptor-like serine/threonine-protein kinase At5g10290	hypo	1	8	18	0.27451	0.0694864	3.95055
ClCG07G017410	lanC-like protein GCL1	hypo	0	18	51	0.259577	0.0893054	2.90662
ClCG07G017430	Histone	hypo	2	24	52	0.407725	0.21227	1.92079
ClCG08G000090	_	hypo	1	26	41	0.263959	0.0641892	4.11221
ClCG08G000130	_	hypo	1	7	13	0.248424	0.0807453	3.07663
ClCG08G000410	agamous-like MADS-box protein AGL11 isoform X1	hypo	4	40	51	0.321534	0.116608	2.7574
ClCG08G000570	GDSL esterase/lipase At1g33811	hypo	1	8	21	0.232	0.0715288	3.24345
ClCG08G000590	uncharacterized protein LOC111371244	hypo	1	10	21	0.252336	0.101399	2.48856
ClCG08G000600	uncharacterized protein LOC111012131 isoform X2	hyper	9	4	26	0.10327	0.398361	3.85746
ClCG08G000680	hypothetical protein	hypo	3	29	45	0.268966	0.0913349	2.94483
ClCG08G000800	ribosomal RNA processing protein 36 homolog	hypo	0	10	17	0.236156	0.0418994	5.63626
ClCG08G000870	LOW QUALITY PROTEIN: F-box/FBD/LRR-repeat protein At5g18770-like	hypo	2	21	26	0.218341	0.0621469	3.5133
ClCG08G000880	uncharacterized protein LOC112418154	hypo	0	17	34	0.474576	0.146119	3.24788
ClCG08G000990	protein DETOXIFICATION 1-like isoform X2	hypo	2	24	59	0.464932	0.249206	1.86565
ClCG08G001000	protein DETOXIFICATION 3-like isoform X2	hypo	1	13	23	0.366771	0.136087	2.69511
ClCG08G001040	non-lysosomal glucosylceramidase isoform X1	hypo	0	15	33	0.198543	0.0392833	5.05413
ClCG08G001310	_	hypo	0	7	14	0.347295	0.124346	2.79298
ClCG08G001350	LOW QUALITY PROTEIN: TMV resistance protein N-like	hypo	0	10	16	0.236934	0.0138169	17.1481
ClCG08G001440	_	hypo	3	21	31	0.289331	0.0538991	5.36801
ClCG08G001450	probable nucleoredoxin 1-2 isoform X1	hypo	2	26	69	0.218267	0.0629213	3.46889
ClCG08G001590	uncharacterized protein LOC111023847	hypo	11	39	85	0.282248	0.108684	2.59696
ClCG08G001680	probable carboxylesterase 18	hypo	1	11	27	0.401289	0.227157	1.76657
ClCG08G001690	probable carboxylesterase 18	hypo	0	24	45	0.199595	0.0354223	5.63471
ClCG08G001700	probable carboxylesterase 18	hypo	4	23	48	0.321114	0.110266	2.91218
ClCG08G001770	uncharacterized protein LOC111019598	hypo	2	12	25	0.257062	0.0961183	2.67444
ClCG08G001800	protein NRT1/ PTR FAMILY 4.4	hypo	8	9	33	0.671679	0.187683	3.57879
ClCG08G001970	uncharacterized protein LOC103501328 isoform X1	hypo	0	18	39	0.260284	0.0937167	2.77735
ClCG08G001990	plastid division protein CDP1, chloroplastic	hypo	4	25	46	0.232187	0.0698529	3.32394
ClCG08G002110	keratin, type I cytoskeletal 9-like	hypo	5	25	69	0.285449	0.105422	2.70769
ClCG08G002190	uncharacterized protein LOC103489499	hypo	2	19	32	0.302326	0.117378	2.57566
ClCG08G002410	putative disease resistance protein RGA3	hypo	0	7	22	0.357424	0.166156	2.15114
ClCG08G002430	_	hypo	1	8	14	0.268139	0.105666	2.5376
ClCG08G002550	30S ribosomal protein S1, chloroplastic-like	hypo	1	12	22	0.23301	0.0615836	3.78363
ClCG08G002630	_	hypo	2	24	43	0.373514	0.147712	2.52866
ClCG08G002870	_	hypo	0	32	44	0.283626	0.0747475	3.79445
ClCG08G003120	hypothetical protein Csa_4G572310	hypo	2	12	22	0.322176	0.0859729	3.74741
ClCG08G003160	protein LURP-one-related 7	hypo	1	12	31	0.347826	0.127451	2.7291
ClCG08G003330	2-oxoisovalerate dehydrogenase subunit alpha 1, mitochondrial	hypo	6	7	29	0.447563	0.293275	1.52609
ClCG08G003340	_	hypo	0	12	16	0.366972	0.087963	4.1719
ClCG08G003350	_	hypo	2	7	11	0.295858	0.109272	2.70755
ClCG08G003400	cell wall protein RBR3-like	hypo	1	22	32	0.361765	0.126722	2.8548
ClCG08G003580	_	hypo	8	17	43	0.417544	0.18683	2.23489
ClCG08G003810	uncharacterized protein LOC103496880	hypo	1	18	36	0.26204	0.0896	2.92455
ClCG08G003960	protein TRIGALACTOSYLDIACYLGLYCEROL 1, chloroplastic-like	hypo	2	12	18	0.440529	0.145833	3.02077
ClCG08G004180	_	hypo	6	21	32	0.321773	0.128205	2.50983
ClCG08G004250	uncharacterized protein LOC103500824	hypo	0	11	23	0.268412	0.102941	2.60744
ClCG08G004270	Aspartic peptidase domain containing protein	hypo	1	13	17	0.252918	0.0344828	7.33463
ClCG08G004410	uncharacterized protein LOC105851978	hypo	1	12	19	0.259259	0.040404	6.41667
ClCG08G004420	_	hypo	3	14	32	0.267016	0.0962963	2.77286
ClCG08G004440	_	hypo	0	9	15	0.313107	0.111111	2.81796
ClCG08G004570	hypothetical protein Csa_7G361530	hypo	2	8	17	0.25283	0.084507	2.99182
ClCG08G004780	_	hypo	4	16	25	0.287938	0.0580271	4.96213
ClCG08G004820	hypothetical protein Csa_3G113900	hypo	2	10	23	0.270502	0.102625	2.63582
ClCG08G004870	_	hypo	2	13	25	0.293217	0.109375	2.68084
ClCG08G004880	_	hypo	0	24	33	0.240891	0.0516252	4.66614
ClCG08G004900	hypothetical protein Csa_6G024930	hypo	6	25	42	0.293644	0.0675403	4.34768
ClCG08G004920	_	hypo	4	18	28	0.263598	0.0696864	3.78264
ClCG08G004980	_	hypo	4	15	30	0.389764	0.187879	2.07455
ClCG08G005240	protein NRT1/ PTR FAMILY 3.1	hypo	0	18	34	0.359195	0.0822785	4.36561
ClCG08G005480	_	hypo	4	48	79	0.301152	0.0870021	3.46143
ClCG08G005550	WAT1-related protein At4g08290	hypo	0	12	26	0.360169	0.0998004	3.6089
ClCG08G005950	chloroplast processing peptidase-like	hyper	12	4	32	0.0416667	0.256471	6.15529
ClCG08G006050	uDP-sugar pyrophosphorylase	hypo	0	8	21	0.256842	0.0492846	5.21141
ClCG08G006110	hypothetical protein Csa_6G374700	hypo	2	17	49	0.24434	0.0691099	3.53553
ClCG08G006140	uncharacterized protein LOC107991116	hypo	2	12	25	0.466667	0.167464	2.78667
ClCG08G006190	wall-associated receptor kinase 3-like	hypo	0	9	18	0.45935	0.0660225	6.95747
ClCG08G006200	wall-associated receptor kinase 2-like	hypo	0	32	73	0.449351	0.160569	2.79849
ClCG08G006270	proline-rich receptor-like protein kinase PERK14	hypo	0	27	49	0.155405	0.00229095	67.8345
ClCG08G006330	probable protein phosphatase 2C 11 isoform X1	hypo	0	20	37	0.355901	0.12166	2.92538
ClCG08G006730	LINE-1 retrotransposable element ORF2 protein	hypo	4	35	54	0.315714	0.105354	2.9967
ClCG08G006760	_	hypo	1	32	62	0.45473	0.156821	2.89969
ClCG08G007370	protein GIGANTEA-like isoform X2	hypo	11	34	54	0.497222	0.107798	4.61253
ClCG08G007640	vacuolar amino acid transporter 1-like	hypo	2	17	51	0.335987	0.136322	2.46466
ClCG08G007770	uncharacterized protein LOC111006447	hypo	2	18	25	0.199005	0.0364963	5.45274
ClCG08G008080	pre-mRNA-processing ATP-dependent RNA helicase prp5	hypo	1	27	54	0.227096	0.057101	3.97708
ClCG08G008750	uncharacterized oxidoreductase At4g09670	hypo	0	9	18	0.252852	0.0448065	5.64319
ClCG08G008900	hypersensitive-induced response protein 2	hypo	1	8	23	0.279412	0.12	2.32843
ClCG08G009620	neutral ceramidase-like	hypo	4	24	38	0.229885	0.075594	3.04105
ClCG08G009630	Alcohol dehydrogenase-like 7	hypo	1	10	21	0.212257	0.0528211	4.01841
ClCG08G009870	thermospermine synthase ACAULIS5	hypo	1	21	38	0.617162	0.26971	2.28825
ClCG08G009890	hypothetical protein Csa_6G362960	hyper	7	4	15	0.042065	0.196629	4.67441
ClCG08G010230	ABC transporter G family member 29-like	hypo	2	25	59	0.25494	0.0954223	2.6717
ClCG08G010380	PLASMODESMATA CALLOSE-BINDING PROTEIN 3-like	hypo	2	14	27	0.375729	0.206061	1.82339
ClCG08G010430	magnesium transporter MRS2-5	hypo	2	17	40	0.265784	0.0852515	3.11765
ClCG08G010540	truncated transcription factor CAULIFLOWER A-like	hypo	3	11	25	0.194748	0.0409357	4.75742
ClCG08G010650	alpha/beta hydrolase domain-containing protein 17C-like	hypo	2	13	34	0.286003	0.117506	2.43394
ClCG08G010690	CO(2)-response secreted protease-like	hyper	15	5	32	0.0883333	0.269155	3.04704
ClCG08G010760	DNA gyrase subunit A, chloroplastic/mitochondrial	hypo	0	12	25	0.304124	0.107709	2.82358
ClCG08G011280	hypothetical protein Csa_2G369090	hypo	1	7	24	0.276292	0.122642	2.25285
ClCG08G011580	uncharacterized protein LOC101207547 isoform X1	hypo	2	10	35	0.193501	0.0431727	4.48202
ClCG08G011690	hypothetical protein Csa_2G370540	hypo	2	12	27	0.251739	0.0961538	2.61808
ClCG08G011740	universal stress protein PHOS34	hypo	0	9	16	0.361991	0.0919037	3.93881
ClCG08G011800	glucose-6-phosphate isomerase 1, chloroplastic	hyper	10	4	18	0.128834	0.283619	2.20142
ClCG08G012130	GATA transcription factor 12-like	hypo	7	17	60	0.377648	0.169148	2.23264
ClCG08G012450	transcription factor JUNGBRUNNEN 1	hypo	0	11	27	0.466828	0.266243	1.75339
ClCG08G012520	AIG2-like protein D	hypo	3	14	37	0.36	0.153484	2.34552
ClCG08G012530	proteasome subunit beta type-6-like	hypo	0	21	27	0.218354	0.0418118	5.22231
ClCG08G012560	probable LRR receptor-like serine/threonine-protein kinase At4g31250	hypo	0	14	42	0.315068	0.155208	2.02997
ClCG08G012760	selenoprotein H	hypo	1	14	29	0.293051	0.0856313	3.42224
ClCG08G012920	cyclin-A2-2-like isoform X1	hypo	0	11	31	0.486083	0.202434	2.4012
ClCG08G012950	hypothetical protein Csa_2G379300	hypo	3	38	77	0.367081	0.140896	2.60533
ClCG08G013180	UPF0481 protein At3g47200-like	hypo	0	9	20	0.268293	0.101208	2.65089
ClCG08G013750	protein RRC1-like isoform X1	hypo	0	22	48	0.288136	0.119509	2.41099
ClCG08G013920	L-ascorbate oxidase homolog	hypo	0	18	43	0.303005	0.0998759	3.03381
ClCG08G014010	hypothetical protein DCAR_013896	hypo	0	10	28	0.264482	0.0979681	2.69967
ClCG08G014060	uncharacterized protein LOC103488388	hypo	2	37	79	0.409214	0.178135	2.29721
ClCG08G014110	expansin-A11-like precursor	hypo	1	23	51	0.231	0.0706019	3.27187
ClCG08G014390	HVA22-like protein i isoform X2	hypo	0	13	24	0.443884	0.281159	1.57876
ClCG08G014450	galactose oxidase-like	hypo	4	14	23	0.317204	0.138632	2.2881
ClCG08G014630	protein WALLS ARE THIN 1	hypo	8	19	41	0.293046	0.140818	2.08103
ClCG08G015030	disco-interacting protein 2 homolog C-like	hypo	0	24	69	0.330275	0.117165	2.81889
ClCG08G015290	peroxisomal membrane protein 11A	hypo	1	29	64	0.371605	0.157055	2.36608
ClCG08G015470	wall-associated receptor kinase-like 14	hypo	4	29	56	0.274167	0.112961	2.4271
ClCG08G015530	protein NRT1/ PTR FAMILY 4.5-like	hypo	0	18	40	0.3418	0.158762	2.15291
ClCG08G015650	polyadenylate-binding protein RBP47-like	hypo	0	22	43	0.397556	0.142496	2.78995
ClCG08G015670	hypothetical protein CDL15_Pgr014579	hypo	0	19	43	0.304523	0.128889	2.36268
ClCG08G015960	abscisic acid 8'-hydroxylase 4-like	hypo	3	23	56	0.395978	0.16306	2.42842
ClCG08G015980	hypothetical protein Csa_2G357260	hypo	0	10	27	0.473198	0.23049	2.05301
ClCG08G016450	subtilisin-like protease SBT1.9	hypo	1	17	28	0.180392	0.00859599	20.9856
ClCG08G016810	homeotic protein knotted-1-like	hypo	4	21	47	0.34965	0.13705	2.55126
ClCG08G017430	vinorine synthase-like	hypo	1	19	53	0.372256	0.143552	2.59318
ClCG08G017950	hypothetical protein Csa_2G348810	hypo	0	9	23	0.52381	0.308642	1.69714
ClCG09G000060	nuclear pore complex protein NUP35	hypo	2	13	24	0.330769	0.101307	3.26501
ClCG09G000300	probable LRR receptor-like serine/threonine-protein kinase At1g05700 isoform X1	hypo	3	35	52	0.259494	0.107728	2.40878
ClCG09G000590	Inorganic pyrophosphatase 2	hypo	1	20	52	0.335172	0.148936	2.25044
ClCG09G000860	midasin	hypo	4	21	41	0.32623	0.169162	1.92851
ClCG09G001260	phosphoinositide phosphatase SAC2 isoform X1	hypo	1	22	52	0.229396	0.0620999	3.69398
ClCG09G001410	pumilio homolog 23 isoform X1	hypo	1	21	33	0.40668	0.112994	3.59912
ClCG09G001660	uncharacterized protein LOC103500616	hypo	1	15	35	0.312044	0.14076	2.21685
ClCG09G001780	uncharacterized protein LOC101218138	hypo	3	41	65	0.557957	0.0521472	10.6996
ClCG09G001970	uncharacterized protein LOC111022216	hypo	0	8	29	0.561551	0.265914	2.11178
ClCG09G002040	LOW QUALITY PROTEIN: probable ATP-dependent RNA helicase DDX11	hypo	2	15	35	0.221996	0.0455213	4.87675
ClCG09G002200	coatomer subunit beta'-2 isoform X1	hypo	0	13	29	0.20202	0	20.202
ClCG09G002220	beta-hordothionin-like	hypo	1	13	31	0.283582	0.128755	2.20249
ClCG09G002240	hypothetical protein Csa_7G441630	hypo	5	20	55	0.312415	0.118734	2.63123
ClCG09G002690	late embryogenesis abundant protein 76	hypo	3	17	24	0.240113	0.0422961	5.67696
ClCG09G002920	uncharacterized protein LOC103499800	hypo	0	29	52	0.466932	0.181363	2.57457
ClCG09G003040	uncharacterized protein LOC101210082	hypo	2	27	61	0.369403	0.165354	2.23401
ClCG09G003070	probable LRR receptor-like serine/threonine-protein kinase At1g34110	hypo	0	12	37	0.315412	0.120548	2.61649
ClCG09G003320	cinnamoyl-CoA reductase 1-like	hypo	0	14	38	0.34264	0.144686	2.36816
ClCG09G003440	nudix hydrolase 3	hypo	12	20	56	0.449168	0.179381	2.50398
ClCG09G003760	hypothetical protein Csa_7G429550	hypo	2	15	38	0.274845	0.122449	2.24457
ClCG09G004160	_	hypo	0	9	39	0.48218	0.261424	1.84444
ClCG09G004360	cytochrome P450 705A20-like	hypo	3	40	83	0.325727	0.139818	2.32966
ClCG09G004390	structural maintenance of chromosomes protein 5 isoform X3	hypo	1	12	15	0.245902	0.038674	6.35831
ClCG09G004440	serine carboxypeptidase-like 40	hypo	3	12	32	0.27789	0.0954357	2.91181
ClCG09G004720	Peroxidase 1	hypo	4	32	58	0.37149	0.167318	2.22026
ClCG09G004760	hypothetical protein TSUD_343220	hypo	0	7	13	0.225734	0.0342679	6.58732
ClCG09G005130	mitogen-activated protein kinase kinase kinase 17-like	hypo	1	12	37	0.244556	0.0500626	4.88501
ClCG09G005180	probable beta-D-xylosidase 2	hypo	1	34	73	0.327309	0.157807	2.07411
ClCG09G005460	50S ribosomal protein HLP, mitochondrial-like	hypo	8	24	38	0.401345	0.113139	3.54737
ClCG09G005530	pectinesterase-like	hypo	2	15	58	0.381579	0.159918	2.3861
ClCG09G005570	exopolygalacturonase clone GBGE184	hyper	30	4	48	0.0549223	0.315464	5.74382
ClCG09G005820	hypothetical protein Csa_7G398750	hypo	5	17	35	0.371648	0.157609	2.35804
ClCG09G005910	uncharacterized protein LOC101202825	hypo	2	9	19	0.25	0.0838574	2.98125
ClCG09G005950	AAA+ ATPase domain-containing protein	hypo	3	26	57	0.338725	0.160698	2.10784
ClCG09G006160	potassium transporter	hypo	0	17	33	0.374185	0.0952381	3.92894
ClCG09G006250	peptide chain release factor APG3, chloroplastic	hypo	2	15	23	0.193622	0.0333333	5.80866
ClCG09G006490	probable indole-3-pyruvate monooxygenase YUCCA10	hypo	0	13	26	0.465668	0.255274	1.82419
ClCG09G006570	uncharacterized protein LOC101211068	hypo	6	40	92	0.403819	0.188184	2.14588
ClCG09G007060	cyclin-P3-1	hypo	0	20	30	0.194622	0.020595	9.44999
ClCG09G007790	myb-related protein Myb4-like	hypo	0	14	34	0.200957	0.0503597	3.99043
ClCG09G007850	gibberellin 20-oxidase-like protein isoform X1	hypo	0	21	31	0.274112	0.121951	2.24772
ClCG09G008110	hypothetical protein Csa_7G372910	hypo	0	10	28	0.299363	0.0947603	3.15916
ClCG09G008140	HAUS augmin-like complex subunit 3 isoform X2	hypo	1	18	37	0.379552	0.136646	2.77763
ClCG09G008160	hypothetical protein Csa_7G372360	hypo	2	21	56	0.273885	0.1162	2.35701
ClCG09G008270	dCTP pyrophosphatase 1	hypo	4	18	52	0.471496	0.214876	2.19427
ClCG09G008530	transcription initiation factor TFIID subunit 1	hypo	2	14	32	0.247191	0.0742049	3.33119
ClCG09G008690	putative alcohol dehydrogenase superfamily, zinc-type	hypo	1	13	30	0.436693	0.201923	2.16267
ClCG09G008760	membrane protein of ER body 2-like isoform X1	hypo	1	12	32	0.364116	0.205273	1.77381
ClCG09G009100	uncharacterized protein LOC101223105 isoform X2	hypo	0	15	34	0.219796	0.0399449	5.50248
ClCG09G009160	_	hypo	0	9	22	0.332886	0.121281	2.74474
ClCG09G009170	thioredoxin-like protein 4B	hypo	0	19	43	0.220459	0.0525909	4.19195
ClCG09G009280	oil body-associated protein 1A-like	hypo	1	13	27	0.219512	0.0281125	7.80836
ClCG09G009350	beta-amyrin 11-oxidase-like	hypo	1	20	43	0.38639	0.126302	3.05925
ClCG09G009460	cyclic pyranopterin monophosphate synthase accessory protein, mitochondrial	hypo	0	24	45	0.414671	0.210978	1.96547
ClCG09G009490	protein HGH1 homolog isoform X1	hypo	0	13	35	0.317663	0.121212	2.62072
ClCG09G009580	hypothetical protein Csa_7G325710	hyper	18	0	18	0	0.155689	15.5689
ClCG09G009660	transcription factor VIP1-like	hypo	1	28	42	0.256085	0.0570523	4.48859
ClCG09G009730	auxin efflux carrier component 6	hypo	9	33	55	0.26178	0.0430739	6.07746
ClCG09G010020	exocyst complex component SEC5A isoform X2	hypo	0	21	30	0.363014	0.145455	2.49572
ClCG09G010160	G-box-binding factor 4-like isoform X3	hypo	0	14	24	0.168889	0.00527241	32.0326
ClCG09G010230	probable choline kinase 1 isoform X2	hypo	2	9	23	0.370787	0.133949	2.76811
ClCG09G010270	subtilisin-like protease SBT3.13 isoform X1	hypo	1	19	36	0.287695	0.136286	2.11096
ClCG09G010350	probable U3 small nucleolar RNA-associated protein 11	hypo	0	12	22	0.283784	0.0962406	2.94869
ClCG09G010360	protein DETOXIFICATION 54-like isoform X1	hypo	2	57	113	0.387153	0.135433	2.85863
ClCG09G010420	uncharacterized protein ycf37 isoform X1	hypo	0	21	25	0.197222	0.0131387	15.0108
ClCG09G010710	serine/threonine-protein kinase CDL1-like isoform X1	hypo	5	35	48	0.350461	0.0518257	6.76231
ClCG09G011440	nad1 gene product (mitochondrion)	hypo	6	15	28	0.296651	0.0866142	3.42497
ClCG09G011570	hypothetical protein Csa_4G129020	hypo	0	17	36	0.333856	0.155323	2.14943
ClCG09G011610	uncharacterized protein LOC101213975 isoform X1	hypo	0	7	10	0.180451	0.00564972	31.9398
ClCG09G011700	homeobox-leucine zipper protein HDG5	hypo	0	17	41	0.387629	0.130769	2.96422
ClCG09G011760	hypothetical protein Csa_3G901120	hypo	1	12	36	0.276004	0.0838509	3.2916
ClCG09G011820	probable UDP-3-O-acyl-N-acetylglucosamine deacetylase 2 isoform X2	hypo	8	26	53	0.30495	0.141651	2.15283
ClCG09G012020	acetylornithine deacetylase	hyper	20	5	33	0.0594595	0.343284	5.77341
ClCG09G012040	DIP-1	hypo	0	17	38	0.258065	0.0762411	3.38485
ClCG09G012080	uncharacterized protein LOC111470650	hyper	8	1	16	0.108108	0.2975	2.75188
ClCG09G012220	beta-amyrin 11-oxidase-like	hyper	16	1	29	0.217666	0.482565	2.217
ClCG09G012260	_	hypo	0	8	13	0.27409	0.0753425	3.63792
ClCG09G012320	peroxidase 20 isoform X1	hypo	1	7	9	0.222414	0.0329218	6.75582
ClCG09G012430	_	hypo	1	8	15	0.301703	0.119118	2.53282
ClCG09G012470	cell wall protein RBR3-like	hypo	0	7	19	0.319209	0.142207	2.24468
ClCG09G012730	cationic amino acid transporter 6, chloroplastic-like	hypo	2	16	51	0.317155	0.154952	2.04679
ClCG09G012740	_	hypo	6	35	64	0.333525	0.0739411	4.51069
ClCG09G012890	heavy metal-associated isoprenylated plant protein 31 isoform X1	hypo	0	7	16	0.209302	0.020595	10.1628
ClCG09G012950	uncharacterized protein LOC103501627	hypo	1	7	14	0.301075	0.135231	2.22637
ClCG09G012970	_	hypo	2	14	30	0.229219	0.0770642	2.97439
ClCG09G013090	uncharacterized protein LOC101207118	hypo	0	21	25	0.15016	0	15.016
ClCG09G013350	_	hypo	1	14	30	0.211155	0.0440835	4.78989
ClCG09G013380	cleavage and polyadenylation specificity factor subunit 1 isoform X1	hypo	6	13	25	0.474227	0.175953	2.69519
ClCG09G013630	dynamin-like protein ARC5	hypo	1	20	21	0.352941	0.00947867	37.2353
ClCG09G013740	GPI mannosyltransferase 3	hypo	2	17	26	0.233728	0.0822695	2.841
ClCG09G013810	_	hypo	0	17	25	0.217204	0.0384088	5.65507
ClCG09G013830	uncharacterized protein LOC104806071	hypo	7	7	23	0.363478	0.171329	2.12153
ClCG09G013840	_	hypo	2	11	24	0.23258	0.0814145	2.85674
ClCG09G013850	_	hypo	8	27	53	0.31728	0.127108	2.49616
ClCG09G014000	probable plastid-lipid-associated protein 4, chloroplastic	hypo	6	22	48	0.28225	0.120955	2.33351
ClCG09G014340	_	hypo	1	12	24	0.283203	0.122078	2.31986
ClCG09G014400	_	hypo	1	15	58	0.31316	0.131579	2.38002
ClCG09G014420	_	hypo	0	9	19	0.270035	0.102326	2.63898
ClCG09G014440	_	hypo	2	7	17	0.239286	0.0873563	2.73919
ClCG09G014600	uncharacterized protein LOC111009647 isoform X1	hypo	2	38	87	0.425571	0.122424	3.4762
ClCG09G014670	acetolactate synthase small subunit 2, chloroplastic-like isoform X1	hypo	5	30	59	0.486094	0.274286	1.77222
ClCG09G014680	2-alkenal reductase (NADP(+)-dependent)-like	hyper	21	6	60	0.196643	0.457282	2.32545
ClCG09G014820	_	hypo	9	14	37	0.321951	0.136461	2.3593
ClCG09G014910	2-alkenal reductase (NADP(+)-dependent)-like	hypo	2	24	37	0.265306	0.0595668	4.45393
ClCG09G014950	ty3-gypsy retrotransposon protein	hyper	14	0	32	0.189333	0.392777	2.07452
ClCG09G015120	uncharacterized protein LOC111023247	hypo	0	11	19	0.246073	0.0333333	7.3822
ClCG09G015270	LOW QUALITY PROTEIN: uncharacterized protein LOC112011709	hypo	5	21	47	0.287611	0.122914	2.33994
ClCG09G015450	_	hypo	3	32	57	0.269767	0.111702	2.41506
ClCG09G015500	metacaspase-1	hypo	5	30	59	0.392652	0.153061	2.56533
ClCG09G015520	gag-pol polyprotein	hypo	6	9	18	0.386207	0.105939	3.64556
ClCG09G015530	7-deoxyloganetin glucosyltransferase-like	hypo	8	61	103	0.427184	0.208804	2.04587
ClCG09G015680	_	hypo	4	28	65	0.316068	0.146269	2.16087
ClCG09G015840	calmodulin-interacting protein 111 isoform X2	hypo	0	9	22	0.349754	0.149931	2.33276
ClCG09G015910	hypothetical protein VITISV_043911	hypo	6	18	32	0.416107	0.135714	3.06605
ClCG09G015950	uncharacterized protein LOC103495399	hypo	0	25	58	0.410631	0.175287	2.34262
ClCG09G015970	protein PELPK1-like	hypo	0	13	32	0.271981	0.0912621	2.98022
ClCG09G016070	probable ubiquitin-like-specific protease 2A isoform X2	hypo	5	31	67	0.271941	0.121788	2.23291
ClCG09G016110	nicotinamidase 1-like	hypo	1	14	35	0.308511	0.101744	3.03222
ClCG09G016120	fructose-1,6-bisphosphatase, chloroplastic	hypo	3	34	50	0.223001	0.026616	8.37848
ClCG09G016130	SWI/SNF complex component SNF12 homolog	hypo	1	21	26	0.227191	0.0382653	5.93727
ClCG09G016240	gamma-glutamyl peptidase 5-like	hypo	6	39	62	0.383825	0.0892133	4.30233
ClCG09G016280	_	hypo	0	19	26	0.388889	0.0442478	8.78889
ClCG09G016450	_	hypo	1	11	30	0.246324	0.0791367	3.11263
ClCG09G016480	DNA polymerase V	hypo	4	18	42	0.35313	0.192015	1.83907
ClCG09G016520	acetylajmalan esterase-like	hyper	13	0	22	0.0458811	0.263682	5.74706
ClCG09G016660	nuclear pore complex protein NUP98A-like	hypo	1	22	54	0.329733	0.150758	2.18716
ClCG09G016700	pleiotropic drug resistance protein 1-like	hypo	0	26	31	0.269373	0.0131868	20.4274
ClCG09G016710	hypothetical protein F511_00295	hypo	2	13	26	0.270718	0.120085	2.25439
ClCG09G016960	S-norcoclaurine synthase-like	hypo	2	23	53	0.391667	0.195943	1.99888
ClCG09G017070	_	hypo	3	11	28	0.526682	0.240296	2.19181
ClCG09G017170	uncharacterized protein LOC103498367	hypo	1	10	40	0.404762	0.16748	2.41678
ClCG09G017410	probable carboxylesterase 2	hypo	8	45	118	0.373487	0.184421	2.02519
ClCG09G017600	phragmoplast orienting kinesin 2	hypo	0	10	22	0.461938	0.174757	2.64331
ClCG09G017650	cell division cycle-associated 7-like protein	hypo	2	18	31	0.277311	0.069735	3.97664
ClCG09G017730	extra-large guanine nucleotide-binding protein 1-like isoform X2	hypo	0	16	24	0.251064	0.0798687	3.14346
ClCG09G017790	probable NAD(P)H dehydrogenase (quinone) FQR1-like 1	hypo	14	36	80	0.328049	0.156448	2.09685
ClCG09G017820	UPF0496 protein At4g34320-like	hypo	0	14	42	0.489562	0.235808	2.0761
ClCG09G018110	KH domain-containing protein HEN4	hypo	3	10	25	0.352657	0.151741	2.32407
ClCG09G018200	ribonuclease 1 isoform X2	hypo	0	19	34	0.257259	0.063807	4.03183
ClCG09G018390	hypothetical protein Csa_5G635400	hypo	5	37	84	0.303254	0.139714	2.17053
ClCG09G018430	inositol hexakisphosphate and diphosphoinositol-pentakisphosphate kinase 2-like isoform X1	hypo	0	11	12	0.258675	0.0176471	14.6583
ClCG09G018600	metalloendoproteinase 2-MMP-like	hypo	2	39	77	0.475696	0.29563	1.60909
ClCG09G018950	GDSL esterase/lipase At3g27950-like	hypo	0	13	26	0.393352	0.12749	3.08535
ClCG09G019370	golgin candidate 6	hypo	2	21	33	0.348958	0.154386	2.2603
ClCG09G019400	hypothetical protein Csa_5G522930	hypo	0	16	24	0.623003	0.0863636	7.21372
ClCG09G019450	protein ABHD17B	hypo	2	13	25	0.243077	0.0685921	3.54381
ClCG09G019520	zinc finger protein CONSTANS-LIKE 6	hypo	3	19	45	0.32969	0.166667	1.97814
ClCG09G019850	uncharacterized protein LOC105435689	hypo	1	12	40	0.267857	0.105923	2.5288
ClCG09G020130	WAT1-related protein At2g39510-like isoform X1	hypo	8	42	127	0.322165	0.16507	1.95168
ClCG09G020230	psbP-like protein 1, chloroplastic isoform X2	hypo	9	25	65	0.315789	0.126228	2.50173
ClCG09G020280	chalcone--flavonone isomerase	hypo	0	17	40	0.292339	0.103448	2.82594
ClCG09G020430	unnamed protein product	hypo	1	20	27	0.161663	0.0116279	13.903
ClCG09G020440	_	hypo	1	26	43	0.279387	0.0887902	3.14659
ClCG09G020500	uncharacterized protein LOC110601548	hypo	3	15	55	0.280551	0.10727	2.61538
ClCG09G020610	RNA pseudouridine synthase 5 isoform X1	hypo	3	33	82	0.28968	0.12963	2.23467
ClCG09G020680	lupeol synthase	hypo	2	23	54	0.39576	0.186603	2.12087
ClCG09G020870	unnamed protein product, partial	hypo	1	17	44	0.198856	0.0134921	14.7388
ClCG09G020950	sodium/hydrogen exchanger 4	hypo	2	15	46	0.261017	0.0829187	3.14786
ClCG09G021370	NAD-dependent protein deacetylase SRT1 isoform X1	hypo	1	12	23	0.243802	0.0827517	2.94618
ClCG09G021420	Cellulose synthase like E1	hypo	0	9	25	0.460879	0.23822	1.93468
ClCG09G021590	kinesin KP1	hypo	0	16	29	0.333959	0.130653	2.55607
ClCG09G021740	pentatricopeptide repeat-containing protein At3g22470, mitochondrial-like	hypo	5	10	36	0.377129	0.223496	1.68741
ClCG09G021880	ribulose-1,5 bisphosphate carboxylase/oxygenase large subunit N-methyltransferase, chloroplastic	hyper	32	1	46	0.259036	0.618182	2.38647
ClCG09G021920	anaphase-promoting complex subunit 2	hypo	0	14	26	0.235795	0.0162866	14.4778
ClCG09G021960	uncharacterized protein LOC103503357	hypo	1	23	42	0.374143	0.154667	2.41903
ClCG09G022130	lupeol synthase	hypo	1	37	73	0.484749	0.213082	2.27494
ClCG09G022590	LOB domain-containing protein 4-like	hypo	0	13	30	0.330484	0.0615764	5.36707
ClCG09G022750	hypothetical protein Csa_7G239040	hypo	0	10	17	0.54251	0.191316	2.83567
ClCG09G022830	extensin-2	hypo	0	38	77	0.375719	0.121041	3.10407
ClCG09G022850	ent-kaur-16-ene synthase, chloroplastic isoform X2	hypo	0	14	23	0.270195	0.0742049	3.6412
ClCG10G000170	uncharacterized transporter YBR287W-like	hypo	1	18	38	0.515	0.193662	2.65927
ClCG10G000380	basic endochitinase C-like	hypo	1	22	44	0.179273	0.0269815	6.64432
ClCG10G000740	naringenin,2-oxoglutarate 3-dioxygenase	hypo	0	22	50	0.255266	0.105109	2.42858
ClCG10G001020	uncharacterized protein LOC103490721 isoform X1	hypo	1	19	44	0.39662	0.179204	2.21324
ClCG10G001230	phosphomevalonate kinase	hypo	4	20	37	0.300725	0.145068	2.073
ClCG10G001530	uncharacterized protein LOC111800878 isoform X2	hypo	4	11	33	0.32573	0.144841	2.24888
ClCG10G001550	glycine-rich cell wall structural protein 1.8-like	hypo	0	15	42	0.275081	0.0939597	2.92765
ClCG10G001660	uncharacterized protein LOC111014777	hypo	0	8	30	0.243864	0.0769231	3.17023
ClCG10G001750	protein LSD1 isoform X2	hypo	1	14	25	0.222445	0.0703196	3.16334
ClCG10G001830	beta-amyrin 11-oxidase-like	hypo	0	11	26	0.440816	0.261935	1.68292
ClCG10G001840	protein NRT1/ PTR FAMILY 7.3-like	hypo	0	20	39	0.489914	0.153191	3.19805
ClCG10G002130	_	hypo	2	16	38	0.26807	0.0946292	2.83285
ClCG10G002480	palmitoyl-protein thioesterase 1-like	hypo	2	16	29	0.449115	0.169399	2.65123
ClCG10G002520	1-aminocyclopropane-1-carboxylate oxidase-like isoform X1	hypo	1	7	20	0.392	0.119266	3.28677
ClCG10G002640	_	hypo	2	21	47	0.387052	0.204461	1.89304
ClCG10G002700	putative glucuronosyltransferase PGSIP8	hypo	1	22	57	0.271198	0.105428	2.57235
ClCG10G002730	phosphatidylinositol/phosphatidylcholine transfer protein SFH11 isoform X1	hypo	2	9	14	0.243902	0.0330882	7.37127
ClCG10G002750	hypothetical protein Csa_3G020590	hypo	4	24	46	0.460733	0.265985	1.73218
ClCG10G002970	flavin-containing monooxygenase FMO GS-OX-like 3	hypo	8	48	75	0.238854	0.0659062	3.62414
ClCG10G003010	NAC domain-containing protein 7-like	hypo	3	19	41	0.253911	0.0704846	3.60236
ClCG10G003370	uncharacterized protein LOC103490955 isoform X1	hypo	1	37	64	0.326633	0.111111	2.9397
ClCG10G003450	putative reverse transcriptase domain, Zinc finger, CCHC-type, Aspartic peptidase domain protein	hypo	1	8	24	0.377717	0.216867	1.7417
ClCG10G003470	expansin-A18	hypo	0	13	29	0.275424	0.124031	2.2206
ClCG10G003500	pentatricopeptide repeat-containing protein At2g30780	hypo	2	17	43	0.222781	0.0692168	3.21859
ClCG10G003600	probable protein phosphatase 2C 18 isoform X2	hypo	1	22	45	0.360177	0.171979	2.0943
ClCG10G003660	LOW QUALITY PROTEIN: (-)-germacrene D synthase-like	hypo	0	17	34	0.463366	0.243363	1.90401
ClCG10G003990	chloride channel protein CLC-f	hypo	0	10	10	0.239316	0	23.9316
ClCG10G004070	subtilisin-like protease SBT5.3	hypo	1	7	13	0.241158	0.0552764	4.36276
ClCG10G004080	gamma-tubulin complex component 2	hypo	5	19	44	0.274074	0.0559701	4.89679
ClCG10G004180	proteasome activator subunit 4	hypo	1	15	20	0.227273	0.0509978	4.45652
ClCG10G004350	nucleotide-sugar uncharacterized transporter 2 isoform X1	hypo	4	48	110	0.354898	0.185907	1.90901
ClCG10G004470	ABC transporter G family member 26	hypo	0	24	42	0.257046	0.0544413	4.72153
ClCG10G004600	probable WRKY transcription factor 20 isoform X1	hypo	0	23	24	0.177866	0	17.7866
ClCG10G004810	hypothetical protein Csa_3G063610	hypo	4	20	31	0.399679	0.153409	2.60531
ClCG10G004850	hypothetical protein Csa_3G063610	hypo	2	17	25	0.279817	0.0923077	3.03135
ClCG10G005290	lactoylglutathione lyase-like	hypo	1	13	35	0.367852	0.199032	1.8482
ClCG10G005340	uncharacterized protein LOC111019048	hypo	0	19	27	0.298343	0.0443686	6.72418
ClCG10G005640	COBRA-like protein 10	hypo	4	41	71	0.308328	0.133238	2.31411
ClCG10G005700	HSP23.0	hypo	1	17	36	0.344126	0.137106	2.50993
ClCG10G005780	hypothetical protein	hypo	0	13	20	0.283019	0.0458716	6.16981
ClCG10G005930	_	hypo	2	16	28	0.224105	0.0524535	4.27246
ClCG10G006040	_	hypo	2	10	18	0.267045	0.0954064	2.79903
ClCG10G006110	_	hypo	2	20	50	0.268257	0.112426	2.38608
ClCG10G006120	_	hypo	2	11	32	0.278589	0.116618	2.3889
ClCG10G006260	(+)-gamma-cadinene synthase	hypo	3	39	46	0.421634	0.0611354	6.89672
ClCG10G006320	uncharacterized protein LOC101210952	hypo	11	39	97	0.420357	0.203685	2.06376
ClCG10G006760	uncharacterized protein LOC103489499	hypo	3	9	16	0.324226	0.162651	1.99339
ClCG10G006770	ABC transporter G family member 9	hyper	9	0	11	0.0237069	0.186275	7.8574
ClCG10G006930	hypothetical protein	hypo	7	21	36	0.417417	0.219396	1.90258
ClCG10G007170	gag-pol polyprotein	hypo	2	7	18	0.352201	0.174847	2.01434
ClCG10G007190	uncharacterized protein LOC105435721 isoform X1	hypo	1	11	23	0.390681	0.144928	2.6957
ClCG10G007340	COX assembly mitochondrial protein 2 homolog	hypo	1	31	71	0.406139	0.159537	2.54574
ClCG10G007460	_	hypo	0	23	40	0.307278	0.088968	3.4538
ClCG10G007520	methionine S-methyltransferase	hypo	5	9	22	0.311663	0.111111	2.80497
ClCG10G007610	GTPase Der isoform X1	hypo	6	23	46	0.28866	0.0937799	3.07806
ClCG10G007630	uncharacterized protein LOC103482899 isoform X1	hypo	6	24	49	0.272265	0.107081	2.5426
ClCG10G007740	_	hypo	2	12	27	0.241338	0.0859375	2.8083
ClCG10G007790	_	hypo	1	22	29	0.300654	0.124481	2.41525
ClCG10G007800	nucleobase-ascorbate transporter 11	hypo	2	9	25	0.278272	0.071618	3.8855
ClCG10G007950	uncharacterized protein LOC103499392	hyper	9	6	26	0.13898	0.297872	2.14327
ClCG10G008090	LRR receptor-like serine/threonine-protein kinase HSL2	hypo	0	16	16	0.552239	0.101167	5.45867
ClCG10G008200	self-incompatibility protein 1	hypo	1	18	31	0.201657	0.0357143	5.64641
ClCG10G008250	hypothetical protein Csa_3G115070	hypo	1	11	19	0.286624	0.0906736	3.16106
ClCG10G008270	probable rhamnogalacturonate lyase B	hypo	3	20	55	0.457102	0.303329	1.50695
ClCG10G008690	UNC93-like protein 2	hypo	1	22	52	0.410323	0.173273	2.36807
ClCG10G008870	_	hyper	7	1	19	0.133144	0.375	2.81649
ClCG10G008880	uncharacterized protein LOC111024361	hypo	0	8	21	0.288136	0.128527	2.24184
ClCG10G008920	calmodulin-binding transcription activator 3 isoform X4	hypo	1	19	29	0.183019	0.0287356	6.36906
ClCG10G009100	D-xylose-proton symporter-like 2 isoform X1	hypo	0	10	20	0.184483	0.0216607	8.51695
ClCG10G009300	ribonuclease 2-like isoform X1	hypo	6	25	37	0.636943	0.156379	4.07308
ClCG10G009310	ribonuclease 2-like	hypo	0	13	26	0.324444	0.157073	2.06556
ClCG10G009580	hypothetical protein Csa_4G374620	hypo	3	31	54	0.291994	0.0589971	4.94929
ClCG10G009650	dynamin-related protein 3A-like	hypo	0	13	17	0.186321	0.0167064	11.1526
ClCG10G009700	squalene monooxygenase-like	hypo	1	21	30	0.241611	0.0607248	3.97878
ClCG10G009810	oligopeptide transporter 4	hypo	1	9	20	0.315236	0.09375	3.36252
ClCG10G009820	_	hypo	0	8	10	0.440945	0.109244	4.03634
ClCG10G009830	_	hypo	2	9	20	0.204846	0.0461894	4.43491
ClCG10G009870	uncharacterized protein At3g49720-like	hypo	0	7	16	0.322857	0.107438	3.00505
ClCG10G009910	probable xyloglucan endotransglucosylase/hydrolase protein 10	hypo	10	30	81	0.342233	0.176143	1.94293
ClCG10G009940	ORF126	hypo	1	22	39	0.195699	0.0333333	5.87097
ClCG10G010050	pre-mRNA-processing protein 40A-like isoform X1	hypo	1	17	22	0.348214	0.0485437	7.17321
ClCG10G010410	uncharacterized protein LOC112198598	hypo	1	18	28	0.37203	0.173684	2.14199
ClCG10G010680	uncharacterized protein LOC101208429	hypo	2	14	29	0.244722	0.0912454	2.68203
ClCG10G010710	LOW QUALITY PROTEIN: protein DJ-1 homolog D-like	hypo	0	15	25	0.236534	0.0291971	8.10129
ClCG10G010850	hypothetical protein CUMW_055640	hypo	1	7	15	0.21322	0.0436321	4.88676
ClCG10G010960	Retrovirus-related Pol polyprotein from transposon TNT 1-94	hypo	4	10	23	0.257642	0.0720887	3.57396
ClCG10G011010	U1 small nuclear ribonucleoprotein A	hypo	0	22	40	0.537212	0.158854	3.3818
ClCG10G011080	endoglucanase 17-like	hypo	5	23	46	0.371014	0.186373	1.99071
ClCG10G011170	cellulose synthase-like protein D5	hypo	0	15	40	0.235979	0.0762463	3.09495
ClCG10G011540	hypothetical protein Csa_3G536660	hypo	2	19	31	0.254902	0.101149	2.52005
ClCG10G011690	Lipase, GDSL	hypo	0	17	21	0.445561	0.0762195	5.84576
ClCG10G011930	4-hydroxybenzoate polyprenyltransferase, mitochondrial isoform X1	hypo	1	32	56	0.248132	0.0499391	4.96868
ClCG10G012030	serine carboxypeptidase-like 35	hypo	1	23	49	0.198562	0.0443723	4.47492
ClCG10G012070	structure-specific endonuclease subunit SLX1	hyper	7	1	15	0.0977995	0.429752	4.39421
ClCG10G012170	uncharacterized protein LOC101221174	hypo	0	11	11	0.221095	0	22.1095
ClCG10G012190	RNA polymerase sigma factor sigD, chloroplastic	hypo	1	10	34	0.393035	0.212912	1.846
ClCG10G012240	cycloartenol-C-24-methyltransferase-like	hypo	2	19	26	0.231481	0.0801187	2.88923
ClCG10G012530	cytochrome P450 93A3-like	hypo	4	38	98	0.255211	0.0917114	2.78276
ClCG10G012620	protein PHR1-LIKE 1-like	hypo	4	16	25	0.303922	0.101156	3.00448
ClCG10G012850	STE20/SPS1-related proline-alanine-rich protein kinase isoform X1	hypo	1	7	20	0.249064	0.0719101	3.46354
ClCG10G012900	ABC transporter C family member 13 isoform X1	hypo	2	9	11	0.228395	0.0297767	7.67027
ClCG10G012970	cinnamoyl-CoA reductase 2-like	hypo	0	8	13	0.283333	0.054755	5.17456
ClCG10G013000	cinnamoyl-CoA reductase 2-like	hypo	0	7	26	0.307902	0.127731	2.41055
ClCG10G013190	probable serine/threonine-protein kinase PBL28	hypo	0	19	44	0.234579	0.0347444	6.75156
ClCG10G013250	DNA-directed RNA polymerase III subunit RPC10	hypo	0	9	17	0.246809	0.0660522	3.73657
ClCG10G013660	protein GAST1-like	hypo	2	17	36	0.325472	0.172254	1.88948
ClCG10G013730	pentatricopeptide repeat-containing protein At4g35850, mitochondrial	hypo	1	7	19	0.346821	0.143556	2.41592
ClCG10G013920	mitogen-activated protein kinase kinase 3	hypo	5	20	27	0.213636	0.0629575	3.39334
ClCG10G013960	protein RST1 isoform X2	hypo	2	18	38	0.215232	0.0618893	3.47769
ClCG10G014060	shaggy-related protein kinase epsilon	hyper	17	0	35	0.0894632	0.28169	3.14867
ClCG10G014160	cinnamoyl-CoA reductase-like SNL6	hypo	0	15	31	0.37017	0.162584	2.2768
ClCG10G014230	uncharacterized protein LOC103487086	hypo	2	7	14	0.292398	0.126761	2.30669
ClCG10G014280	hypothetical protein Csa_3G836440	hypo	4	17	34	0.492424	0.31935	1.54196
ClCG10G014300	bidirectional sugar transporter SWEET5-like	hypo	2	28	54	0.341595	0.184588	1.85058
ClCG10G014450	hypothetical protein Ccrd_012467	hypo	0	10	15	0.208511	0.0213144	9.78262
ClCG10G014470	protein ALTERED XYLOGLUCAN 4-like	hypo	0	18	48	0.362951	0.157895	2.29869
ClCG10G014580	protein NRT1/ PTR FAMILY 5.8-like	hypo	3	11	31	0.349376	0.181955	1.92012
ClCG10G014650	putative cyclic nucleotide-gated ion channel 8 isoform X1	hypo	1	13	23	0.366953	0.208437	1.7605
ClCG10G014740	RNA polymerase beta' subunit (chloroplast)	hypo	3	11	27	0.251938	0.056872	4.42991
ClCG10G014850	AP2-like ethylene-responsive transcription factor At1g16060 isoform X1	hypo	2	15	33	0.267066	0.114385	2.3348
ClCG10G015220	uncharacterized protein LOC105435000	hypo	3	19	34	0.296675	0.116337	2.55014
ClCG10G015450	probable mitochondrial saccharopine dehydrogenase-like oxidoreductase At5g39410	hypo	2	18	42	0.372674	0.0823219	4.52703
ClCG10G015780	uncharacterized protein At3g03773	hypo	0	9	15	0.4	0.161863	2.47123
ClCG10G015790	hypothetical protein	hyper	18	1	29	0.142012	0.315436	2.2212
ClCG10G016210	amino acid transporter AVT1A-like isoform X2	hypo	4	50	95	0.291621	0.101717	2.86697
ClCG10G016300	Werner Syndrome-like exonuclease	hypo	0	8	25	0.372137	0.129771	2.86765
ClCG10G016610	_	hypo	2	17	35	0.376734	0.177237	2.12559
ClCG10G016630	GTP-binding protein TypA/BipA homolog	hypo	0	17	47	0.335079	0.151531	2.21129
ClCG10G016910	ribosome production factor 1 isoform X1	hypo	5	36	66	0.317503	0.0878378	3.61465
ClCG10G016950	ABC transporter-like	hypo	0	15	42	0.313869	0.152091	2.06369
ClCG10G017090	beta-glucosidase 11-like	hypo	2	10	37	0.349359	0.151562	2.30505
ClCG10G017340	hypothetical protein Csa_3G810500	hypo	0	15	17	0.301653	0	30.1653
ClCG10G017420	UBP1-associated protein 2C-like	hypo	1	32	50	0.193401	0.0348525	5.54911
ClCG10G017560	uncharacterized protein LOC111470107	hypo	1	18	21	0.255	0.0349854	7.28875
ClCG10G017590	LOW QUALITY PROTEIN: uncharacterized protein LOC111024852	hypo	0	8	18	0.289062	0.127336	2.27007
ClCG10G017810	splicing factor 3B subunit 3	hypo	2	25	49	0.298573	0.146008	2.0449
ClCG10G017840	homogentisate solanesyltransferase, chloroplastic-like	hypo	0	10	21	0.52356	0.205212	2.55132
ClCG10G018120	iron-sulfur cluster co-chaperone protein HscB, mitochondrial	hypo	0	13	15	0.177966	0.0225989	7.875
ClCG10G018190	uncharacterized protein LOC101209667	hypo	0	11	23	0.335673	0.164345	2.04248
ClCG10G018340	hypothetical protein OsI_20115	hypo	0	7	10	0.302428	0.0975	3.10183
ClCG10G018600	wts2L	hypo	4	28	60	0.269663	0.0725594	3.71645
ClCG10G018620	secoisolariciresinol dehydrogenase-like	hypo	3	29	50	0.37884	0.12595	3.00786
ClCG10G018700	small RNA-binding protein 11, chloroplastic-like	hypo	1	11	21	0.178462	0.0136986	13.0277
ClCG10G018940	uncharacterized protein LOC101204318	hypo	3	21	47	0.420354	0.127706	3.29159
ClCG10G018990	protein CIA1	hypo	0	7	10	0.189655	0.016129	11.7586
ClCG10G019040	uncharacterized protein LOC103486603 isoform X1	hypo	2	19	46	0.3427	0.177017	1.93597
ClCG10G019080	_	hypo	3	12	20	0.340517	0.106312	3.20299
ClCG10G019180	monodehydroascorbate reductase, seedling isozyme-like	hypo	0	12	13	0.27839	0.0878578	3.16864
ClCG10G019190	hypothetical protein CUMW_006240	hypo	3	14	23	0.393382	0.0944206	4.16628
ClCG10G019210	1,4-alpha-glucan-branching enzyme 2-2, chloroplastic/amyloplastic	hypo	0	8	9	0.202614	0.0109649	18.4784
ClCG10G019690	caffeic acid 3-O-methyltransferase isoform X2	hypo	0	31	43	0.300564	0.0653595	4.59863
ClCG10G019730	putative pectinesterase 14 isoform X1	hypo	1	9	16	0.233716	0.0597015	3.91475
ClCG10G020060	transcription factor RAX2	hyper	13	3	48	0.121451	0.293915	2.42003
ClCG10G020100	_	hypo	0	24	57	0.412713	0.15203	2.71468
ClCG10G020150	transcription initiation factor TFIID subunit 8-like	hypo	0	8	22	0.347781	0.188498	1.84501
ClCG10G021060	_	hypo	3	14	37	0.311301	0.12943	2.40517
ClCG10G021230	laccase-17-like	hypo	0	25	52	0.401055	0.187984	2.13345
ClCG10G021390	uncharacterized protein LOC103486366	hypo	0	25	72	0.351351	0.167525	2.09731
ClCG10G021500	putative receptor protein kinase ZmPK1	hypo	0	9	26	0.31377	0.0948718	3.3073
ClCG10G021900	hypothetical protein Csa_3G732450	hypo	2	28	53	0.293827	0.0742972	3.95475
ClCG10G022030	uncharacterized protein LOC103486310	hypo	2	31	59	0.375346	0.168519	2.22733
ClCG10G022140	CTD nuclear envelope phosphatase 1 homolog	hypo	1	10	23	0.223577	0.0550285	4.06294
ClCG10G022560	_	hypo	1	10	16	0.344348	0.140294	2.45448
ClCG10G022900	probable leucine-rich repeat receptor-like protein kinase At5g49770	hypo	2	18	50	0.697297	0.235772	2.9575
ClCG11G000140	LOW QUALITY PROTEIN: phosphoinositide phosphatase SAC3	hyper	11	7	19	0.107143	0.26178	2.44328
ClCG11G000530	pathogen-related protein-like	hypo	2	15	38	0.307692	0.129173	2.38202
ClCG11G000760	uncharacterized protein LOC101212224	hypo	1	15	16	0.210526	0.00599315	35.1278
ClCG11G001080	LOW QUALITY PROTEIN: pleiotropic drug resistance protein 3-like	hypo	3	38	67	0.218803	0.0592593	3.69231
ClCG11G001160	uncharacterized protein LOC111433376	hypo	3	33	54	0.293086	0.0539262	5.43494
ClCG11G001210	probable sulfate transporter 3.3	hypo	0	10	19	0.378299	0.103896	3.64113
ClCG11G001790	_	hypo	2	22	54	0.238062	0.0752984	3.16158
ClCG11G001810	uncharacterized protein LOC111804930	hypo	2	52	101	0.323496	0.121089	2.67155
ClCG11G001930	inositol oxygenase 2	hypo	1	16	31	0.246988	0.0626866	3.94005
ClCG11G002000	acid phosphatase 1-like	hypo	4	40	83	0.473539	0.294313	1.60897
ClCG11G002110	hexokinase 1	hypo	3	16	36	0.352478	0.153235	2.30025
ClCG11G002150	uncharacterized protein C3F10.06c isoform X1	hypo	2	18	40	0.419426	0.134817	3.11108
ClCG11G002180	probable 2-oxoglutarate-dependent dioxygenase At3g49630 isoform X2	hypo	0	13	24	0.214405	0.0528634	4.05583
ClCG11G002190	golgin candidate 1 isoform X1	hypo	1	14	52	0.40241	0.221728	1.81488
ClCG11G002330	uncharacterized protein LOC105434537	hypo	1	19	39	0.379107	0.224138	1.6914
ClCG11G002520	DNA mismatch repair protein MSH7	hypo	3	39	92	0.364953	0.138251	2.63979
ClCG11G002580	probable serine incorporator isoform X1	hypo	0	9	30	0.365333	0.172333	2.11993
ClCG11G002610	3-hydroxyisobutyryl-CoA hydrolase-like protein 3, mitochondrial isoform X1	hypo	1	31	75	0.245934	0.0903994	2.72052
ClCG11G002760	_	hypo	1	17	35	0.362832	0.133264	2.72265
ClCG11G002890	protein kinase PINOID 2	hypo	0	13	35	0.426146	0.156391	2.72488
ClCG11G002920	uncharacterized protein LOC103497357	hypo	0	10	21	0.337121	0.112613	2.99364
ClCG11G003010	nuclear pore complex protein NUP205	hypo	4	26	47	0.257627	0.0629771	4.09081
ClCG11G003190	uclacyanin-3-like	hypo	0	25	44	0.445572	0.197531	2.25571
ClCG11G003200	umecyanin-like	hypo	5	15	33	0.223404	0.0669782	3.33548
ClCG11G003280	putative UDP-sugar transporter DDB_G0278631 isoform X1	hypo	2	19	51	0.415584	0.229554	1.8104
ClCG11G003390	uncharacterized transporter C405.03c-like	hypo	0	11	28	0.54755	0.277174	1.97548
ClCG11G003580	acidic mammalian chitinase-like	hypo	0	20	33	0.380597	0.201479	1.88902
ClCG11G003600	cysteine-rich receptor-like protein kinase 4 isoform X2	hypo	3	14	30	0.284024	0.112	2.53593
ClCG11G003690	uncharacterized protein LOC103497509	hypo	4	14	32	0.255917	0.0854271	2.99574
ClCG11G003980	protein DETOXIFICATION 46, chloroplastic-like isoform X1	hypo	4	20	32	0.221429	0.0382979	5.78175
ClCG11G004180	chaperone protein dnaJ 10-like	hypo	0	22	49	0.402507	0.162527	2.47656
ClCG11G004280	hypothetical protein Csa_2G248670	hypo	1	26	59	0.443289	0.26393	1.67957
ClCG11G004500	BURP domain-containing protein 17-like	hypo	0	14	32	0.454248	0.227273	1.99869
ClCG11G004880	receptor-like protein kinase FERONIA	hypo	0	13	20	0.322222	0.107143	3.00741
ClCG11G004940	transcription factor MYB59-like	hypo	0	15	29	0.311891	0.151546	2.05806
ClCG11G005230	hypothetical protein CUMW_095350	hypo	1	24	54	0.446537	0.175115	2.54996
ClCG11G005880	putative pentatricopeptide repeat-containing protein At3g25970	hypo	0	18	34	0.435294	0.19606	2.22021
ClCG11G005950	uncharacterized protein LOC101220818	hypo	2	19	47	0.23031	0.0547687	4.20515
ClCG11G006000	abscisic acid receptor PYL12-like	hypo	2	15	45	0.317352	0.150193	2.11296
ClCG11G006270	auxin transporter-like protein 1	hypo	0	7	20	0.254826	0.0968992	2.62981
ClCG11G006600	delta-1-pyrroline-5-carboxylate synthase	hyper	16	2	24	0.0277778	0.203936	7.34168
ClCG11G006760	_	hypo	7	33	59	0.24879	0.0809944	3.07169
ClCG11G007490	_	hypo	1	8	19	0.234483	0.0775862	3.02222
ClCG11G007530	uncharacterized protein LOC103496397	hypo	0	7	10	0.235465	0.0592593	3.97347
ClCG11G007580	_	hypo	0	15	21	0.272727	0.101338	2.69125
ClCG11G007630	hypothetical protein Csa_2G404980	hypo	2	11	24	0.272727	0.085752	3.18042
ClCG11G007640	uncharacterized protein LOC111007859 isoform X3	hypo	3	41	59	0.297806	0.0617678	4.82137
ClCG11G007790	hypothetical protein Csa_2G404850	hypo	1	23	46	0.383104	0.144984	2.64238
ClCG11G008490	hypothetical protein TSUD_328720	hypo	5	8	20	0.29703	0.142558	2.08358
ClCG11G008510	_	hypo	6	14	29	0.39759	0.213483	1.8624
ClCG11G008570	uncharacterized protein LOC105435430 isoform X1	hypo	3	18	35	0.304233	0.0886076	3.43348
ClCG11G008620	phosphoinositide phosphatase SAC1 isoform X1	hypo	1	12	25	0.2672	0.102564	2.6052
ClCG11G008770	uncharacterized protein LOC103502718	hypo	1	12	25	0.241679	0.0719697	3.35806
ClCG11G008790	suppressor of mec-8 and unc-52 protein homolog 1-like	hypo	0	16	21	0.342593	0.109276	3.13512
ClCG11G009020	_	hypo	0	7	12	0.184584	0.0302234	6.10733
ClCG11G009050	omega-hydroxypalmitate O-feruloyl transferase	hypo	6	14	39	0.296435	0.115894	2.55781
ClCG11G009090	_	hypo	1	16	21	0.279221	0.0557432	5.00905
ClCG11G009130	phospholipase A(1) LCAT3	hypo	6	30	39	0.22846	0.0660592	3.4584
ClCG11G009300	hypothetical protein POPTR_011G074200v3	hypo	0	9	14	0.342412	0.0563725	6.0741
ClCG11G009450	uncharacterized protein LOC111006601	hypo	2	24	39	0.376029	0.12693	2.9625
ClCG11G009520	peroxidase 55-like	hypo	0	15	32	0.380859	0.113274	3.36227
ClCG11G009680	hypothetical protein	hypo	3	21	34	0.248276	0.0865922	2.86719
ClCG11G009780	_	hypo	0	7	12	0.239011	0.06	3.98352
ClCG11G009800	uncharacterized protein LOC104611813	hypo	0	8	14	0.260163	0.0956938	2.7187
ClCG11G009840	_	hypo	2	31	56	0.226945	0.0569358	3.98598
ClCG11G010050	_	hypo	1	14	23	0.307246	0.104972	2.92693
ClCG11G010080	_	hyper	9	3	25	0.127341	0.28626	2.24798
ClCG11G010170	pol protein	hypo	0	7	18	0.426606	0.158416	2.69295
ClCG11G010180	transcription factor MYB1-like	hypo	0	19	39	0.354217	0.11716	3.02337
ClCG11G010220	GDSL esterase/lipase At5g33370-like	hypo	0	40	81	0.329659	0.0555556	5.93387
ClCG11G010260	_	hypo	1	26	40	0.410256	0.192385	2.13248
ClCG11G010310	inositol phosphorylceramide glucuronosyltransferase 1	hypo	0	29	38	0.286195	0.0251092	11.398
ClCG11G010400	_	hypo	1	9	21	0.266491	0.0917031	2.90602
ClCG11G010450	transcription elongation factor SPT6	hypo	1	23	54	0.43381	0.172573	2.51378
ClCG11G010550	diphthine--ammonia ligase isoform X1	hypo	2	29	37	0.194175	0.0131387	14.7789
ClCG11G010560	_	hypo	3	16	25	0.325301	0.111959	2.90553
ClCG11G010630	biotin--protein ligase 2-like isoform X6	hyper	8	1	34	0.141463	0.300105	2.12143
ClCG11G010690	hypothetical protein	hypo	3	12	22	0.35122	0.1417	2.47861
ClCG11G010700	probable auxin efflux carrier component 1d	hypo	0	25	59	0.233939	0.0690449	3.38821
ClCG11G010710	probable auxin efflux carrier component 1d	hypo	1	19	22	0.387879	0.0451613	8.58874
ClCG11G010780	hypothetical chloroplast RF34	hypo	1	25	30	0.408759	0.161716	2.52763
ClCG11G010840	auxin efflux carrier component 5	hypo	1	45	111	0.318602	0.129344	2.46322
ClCG11G010850	putative auxin efflux carrier component 8	hypo	1	17	34	0.247467	0.0726979	3.40405
ClCG11G010860	_	hypo	3	28	45	0.266376	0.0825336	3.22748
ClCG11G010960	TPR repeat-containing protein ZIP4	hypo	3	27	49	0.272036	0.110968	2.45149
ClCG11G011000	uncharacterized protein LOC103485904	hypo	2	15	32	0.482759	0.197165	2.4485
ClCG11G011220	protein BONZAI 3	hypo	4	18	41	0.463061	0.273863	1.69085
ClCG11G011240	serine/threonine-protein kinase At5g01020 isoform X1	hypo	11	21	40	0.263975	0.0521173	5.06502
ClCG11G011320	hypothetical protein	hypo	1	7	20	0.353712	0.183562	1.92694
ClCG11G011460	gag/pol protein, partial	hypo	5	28	61	0.426022	0.240326	1.77269
ClCG11G011550	plant intracellular Ras-group-related LRR protein 6-like	hypo	0	16	31	0.310954	0.113814	2.73212
ClCG11G011580	uncharacterized protein LOC111017501	hyper	18	5	46	0.126638	0.34757	2.7446
ClCG11G011590	uncharacterized protein LOC103492473	hypo	1	28	52	0.252937	0.089838	2.81547
ClCG11G011620	uncharacterized protein LOC103491895 isoform X1	hypo	2	20	50	0.300469	0.119754	2.50906
ClCG11G011690	transcription factor bHLH35-like	hypo	0	24	38	0.191597	0.0385572	4.96915
ClCG11G011750	RNA-binding KH domain-containing protein PEPPER	hypo	0	16	26	0.233254	0.0515759	4.52253
ClCG11G011820	oxysterol-binding protein-related protein 4B-like	hypo	1	16	26	0.241002	0.0464789	5.18519
ClCG11G011890	putative inactive cadmium/zinc-transporting ATPase HMA3 isoform X2	hypo	1	24	59	0.290192	0.10125	2.86609
ClCG11G012340	(R)-mandelonitrile lyase 3-like	hypo	1	30	43	0.559178	0.186466	2.99882
ClCG11G012370	hypothetical protein VITISV_035610	hypo	2	10	18	0.564607	0.153719	3.67298
ClCG11G012380	(R)-mandelonitrile lyase 1-like	hypo	7	19	38	0.37156	0.202435	1.83545
ClCG11G012440	uncharacterized protein LOC111013210	hypo	2	11	19	0.315589	0.0859375	3.67231
ClCG11G012470	kaempferol 3-O-beta-D-galactosyltransferase-like	hypo	1	8	21	0.357367	0.141724	2.52156
ClCG11G012480	unnamed protein product	hypo	7	18	36	0.260331	0.100855	2.58124
ClCG11G012560	4-coumarate--CoA ligase 2-like	hypo	0	8	21	0.454936	0.179357	2.53648
ClCG11G012620	WAT1-related protein At4g30420	hypo	2	11	40	0.230423	0.0763158	3.01934
ClCG11G012810	hypothetical protein CUMW_104890	hypo	1	24	60	0.399882	0.217284	1.84037
ClCG11G012980	mediator of RNA polymerase II transcription subunit 15a-like	hypo	0	11	22	0.345525	0.145854	2.36897
ClCG11G012990	pentatricopeptide repeat-containing protein At1g71420	hypo	0	15	17	0.183333	0.00923787	19.8458
ClCG11G013170	protein transport protein SEC23-1	hypo	0	24	40	0.240586	0.0678372	3.54652
ClCG11G013200	ABC transporter B family member 4	hypo	0	20	33	0.416667	0.116564	3.57456
ClCG11G013280	bromodomain testis-specific protein	hyper	9	3	16	0.080402	0.24197	3.0095
ClCG11G013340	ATP phosphoribosyltransferase 2, chloroplastic-like	hyper	7	2	13	0.0527859	0.233184	4.41754
ClCG11G013530	(+)-neomenthol dehydrogenase-like	hypo	0	12	35	0.316239	0.140782	2.2463
ClCG11G013730	O-methyltransferase, family 3	hypo	3	13	37	0.281481	0.122631	2.29535
ClCG11G013790	uncharacterized protein At3g27210-like	hypo	3	24	65	0.343623	0.189108	1.81707
ClCG11G013800	probable inactive leucine-rich repeat receptor-like protein kinase At1g66830	hypo	0	8	25	0.330855	0.167539	1.97479
ClCG11G013940	uncharacterized protein LOC111443598	hypo	3	19	25	0.179229	0.0236769	7.56981
ClCG11G013990	beta-adaptin-like protein A	hypo	1	12	28	0.213922	0.0530303	4.03396
ClCG11G014040	sulfite exporter TauE/SafE family protein 3-like	hypo	5	32	74	0.342349	0.147606	2.31934
ClCG11G014060	myb-related protein 3R-1	hypo	4	35	80	0.371532	0.166667	2.22919
ClCG11G014170	RNA-binding protein 38	hypo	0	14	23	0.202112	0.0449591	4.49545
ClCG11G014270	uncharacterized protein At1g04910-like isoform X2	hypo	1	41	74	0.265896	0.0919662	2.89124
ClCG11G014320	hypothetical protein Csa_3G889890	hypo	3	13	28	0.319905	0.134443	2.37949
ClCG11G014330	hypothetical protein CCACVL1_04948	hypo	2	33	53	0.274397	0.0245574	11.1737
ClCG11G014590	uncharacterized protein LOC103503656 isoform X2	hypo	1	14	16	0.204604	0.0326721	6.26233
ClCG11G014650	BEACH domain-containing protein B isoform X1	hypo	2	16	25	0.256449	0.105134	2.43925
ClCG11G014710	hypothetical protein DCAR_012850	hypo	2	11	26	0.5625	0.256997	2.18874
ClCG11G014790	hypothetical protein CDL15_Pgr029081	hypo	2	23	51	0.287447	0.114451	2.51152
ClCG11G014810	hypothetical protein Csa_3G893370	hypo	2	18	41	0.315113	0.109524	2.87711
ClCG11G014990	glutamyl-tRNA(Gln) amidotransferase subunit C, chloroplastic/mitochondrial	hypo	2	23	56	0.529271	0.260302	2.0333
ClCG11G015490	probable glucan endo-1,3-beta-glucosidase BG4	hypo	4	52	94	0.384577	0.183824	2.0921
ClCG11G015600	uncharacterized protein LOC103487570 isoform X2	hypo	1	7	17	0.375921	0.149321	2.51753
ClCG11G015660	uncharacterized protein LOC101215760	hypo	1	7	14	0.288462	0.132911	2.17033
ClCG11G015830	aldehyde dehydrogenase family 3 member H1-like	hypo	1	14	31	0.208274	0.0246801	8.43895
ClCG11G015840	chaperone protein DnaJ	hypo	4	8	25	0.319392	0.151448	2.10892
ClCG11G016280	photosystem II 10 kDa polypeptide, chloroplastic	hypo	2	12	27	0.336431	0.100299	3.35427
ClCG11G016550	transcription factor JUNGBRUNNEN 1	hypo	1	18	34	0.577681	0.263587	2.19161
ClCG11G016760	OTU domain-containing protein DDB_G0284757 isoform X2	hypo	0	19	28	0.182432	0.00475737	38.3473
ClCG11G017020	cytochrome P450 CYP72A219-like	hypo	0	8	26	0.330189	0.149321	2.21126
ClCG11G017030	cytochrome P450 CYP72A219-like	hypo	3	26	71	0.488338	0.243433	2.00605
ClCG11G017130	protein FLX-like 1	hypo	1	14	38	0.365056	0.169731	2.15079
ClCG11G017240	probable leucine-rich repeat receptor-like serine/threonine-protein kinase At3g14840	hypo	0	9	26	0.371011	0.191257	1.93986
ClCG11G017250	probable LRR receptor-like serine/threonine-protein kinase At1g53430	hypo	1	11	25	0.340782	0.102679	3.31892
ClCG11G017540	increased DNA methylation 1 isoform X1	hypo	1	26	37	0.208251	0.0132827	15.6784
ClCG11G017880	uncharacterized protein LOC111796963	hypo	8	13	30	0.313609	0.120275	2.60744
ClCG11G018260	hypothetical protein TanjilG_23014	hypo	1	24	43	0.317483	0.15407	2.06064
ClCG11G018370	U5 small nuclear ribonucleoprotein 200 kDa helicase	hypo	2	17	42	0.481536	0.22434	2.14646
ClCG11G018540	dynein light chain 2, cytoplasmic	hypo	3	11	24	0.346535	0.188406	1.8393
ClCG11G018550	uncharacterized protein LOC103494992	hypo	1	41	70	0.285639	0.0674562	4.23443
ClCG11G019010	probable inorganic phosphate transporter 1-9	hypo	6	21	45	0.289076	0.0920771	3.1395

## Sheet: 25d_48h_CHG
DMGs	Gene Annot	type	DmC-hyper	DmC-hypo	total-C	all-methy1	all-methy2	fold change
ClCG01G006770	purple acid phosphatase 17	hypo	0	7	10	0.787456	0.310345	2.53736
ClCG01G008040	calumenin-B-like	hypo	0	7	7	0.483333	0	48.3333
ClCG01G011250	RNA polymerase beta subunit (chloroplast)	hypo	0	9	13	0.683673	0.130435	5.2415
ClCG01G011730	_	hypo	0	7	9	0.876289	0.204301	4.2892
ClCG01G013770	_	hypo	0	11	17	0.893443	0.524691	1.7028
ClCG02G001900	hypothetical protein JCGZ_21227	hypo	0	7	12	0.74	0.30719	2.40894
ClCG02G003200	cellulose synthase-like protein D4	hypo	0	10	11	0.58	0.12	4.83333
ClCG02G006710	probable polyamine transporter At3g19553	hypo	0	7	7	0.362637	0.0543478	6.67253
ClCG02G009760	hypothetical protein BVC80_4285g1	hypo	0	10	21	0.0447585	0.00516351	8.66824
ClCG03G007120	coatomer subunit zeta-1-like	hypo	0	8	13	0.548043	0.302128	1.81394
ClCG03G011740	uncharacterized protein LOC103487191 isoform X1	hypo	4	10	16	0.45082	0.117021	3.85246
ClCG04G003500	cytochrome c oxidase subunit 1 (mitochondrion)	hypo	1	7	14	0.211132	0.0808314	2.61201
ClCG04G009510	type-1 glutamine synthetase 1-like	hypo	0	7	10	0.536313	0.273438	1.96137
ClCG05G002060	spastin isoform X1	hypo	0	7	9	0.485915	0.152893	3.17815
ClCG05G010970	protease Do-like 7	hypo	0	7	10	0.755556	0.150327	5.02609
ClCG05G026970	uncharacterized protein LOC111801729 isoform X1	hypo	0	12	19	0.756614	0.348148	2.17325
ClCG07G003310	dof zinc finger protein DOF2.4	hypo	0	8	13	0.811765	0.316456	2.56518
ClCG07G006190	succinate dehydrogenase	hypo	0	8	10	0.651515	0.212121	3.07143
ClCG08G005210	_	hypo	1	11	17	0.815574	0.21134	3.85906
ClCG08G009690	NADH dehydrogenase subunit 7 (mitochondrion)	hypo	1	8	20	0.416667	0.23339	1.78528
ClCG09G013030	hypothetical protein HESP_p40 (mitochondrion)	hypo	0	32	52	0.44084	0.131413	3.35463
ClCG09G014010	dnaJ homolog subfamily B member 4	hypo	0	11	12	0.668605	0.0869565	7.68895
ClCG09G015160	cytochrome c maturation protein CcmFN (mitochondrion)	hypo	0	10	18	0.53605	0.277778	1.92978
ClCG09G018220	ribonuclease DdI-like	hypo	0	17	22	0.896739	0.299035	2.99877
ClCG10G004720	hypothetical protein GOBAR_AA06685	hypo	0	9	19	0.363636	0.125217	2.90404
ClCG10G007470	uncharacterized protein LOC111987139	hypo	2	14	31	0.498392	0.198347	2.51273
ClCG10G008880	uncharacterized protein LOC111024361	hypo	0	13	15	0.607717	0.203463	2.98686
ClCG10G012900	ABC transporter C family member 13 isoform X1	hypo	1	8	15	0.978495	0.492647	1.9862
ClCG10G018260	trafficking protein particle complex subunit 8	hypo	0	8	13	0.747826	0.257426	2.90502
ClCG11G009300	hypothetical protein POPTR_011G074200v3	hypo	0	9	23	0.732558	0.297398	2.46323
ClCG11G011370	pentatricopeptide repeat-containing protein At3g42630-like	hypo	1	8	12	0.327434	0.111111	2.9469

## Sheet: 25d_48h_CG
DMGs	Gene Annot	type	DmC-hyper	DmC-hypo	total-C	all-methy1	all-methy2	fold change
ClCG01G011610	_	hypo	0	10	10	0.945652	0.224138	4.21906
ClCG01G011830	_	hypo	0	12	19	0.959251	0.428571	2.23825
ClCG02G001570	scarecrow-like protein 32	hyper	10	2	13	0.132353	0.529101	3.99765
ClCG02G005880	calmodulin-like protein 1	hypo	0	10	10	0.521739	0	52.1739
ClCG02G010420	_	hypo	0	7	7	1	0.222222	4.5
ClCG02G013160	hypothetical protein TSUD_335770	hypo	0	7	22	0.409639	0.103371	3.96281
ClCG02G018820	peroxidase 7-like	hypo	0	8	8	0.977612	0.227273	4.30149
ClCG02G022670	proteasome-associated protein ECM29 homolog isoform X3	hypo	0	9	12	0.96988	0.379085	2.55848
ClCG03G016910	isoaspartyl peptidase/L-asparaginase	hyper	8	0	8	0	0.888889	88.8889
ClCG05G006560	psbB mRNA maturation factor Mbb1, chloroplastic isoform X1	hypo	0	8	10	0.796117	0.327586	2.43025
ClCG05G025640	lysM domain receptor-like kinase 3	hypo	1	11	16	0.678261	0.174825	3.87965
ClCG06G012340	_	hypo	0	7	13	0.987952	0.526627	1.876
ClCG07G002470	UDP-glycosyltransferase 74F1-like	hypo	2	12	21	0.623162	0.25	2.49265
ClCG07G005470	U-box domain-containing protein 21-like	hypo	0	8	8	0.363636	0.0944882	3.84848
ClCG07G006830	uncharacterized protein LOC101210274 isoform X1	hypo	0	8	11	0.809524	0.164706	4.91497
ClCG09G006070	desiccation-related protein PCC13-62-like	hypo	0	19	35	0.910811	0.400485	2.27427
ClCG09G013030	hypothetical protein HESP_p40 (mitochondrion)	hypo	0	8	12	0.587983	0.126667	4.64197
ClCG09G016140	KH domain-containing protein At4g18375	hyper	8	0	13	0.320755	0.902256	2.81291
ClCG09G018220	ribonuclease DdI-like	hypo	0	12	21	0.825806	0.30916	2.67113
ClCG10G004720	hypothetical protein GOBAR_AA06685	hypo	0	13	32	0.525391	0.166269	3.15989
ClCG10G008880	uncharacterized protein LOC111024361	hypo	0	20	27	0.616867	0.120968	5.09944
ClCG10G013330	photosynthetic NDH subunit of subcomplex B 2, chloroplastic	hypo	0	7	14	0.899543	0.56701	1.58647
ClCG11G000230	serine/threonine-protein phosphatase 7 long form homolog	hypo	0	8	10	1	0.26087	3.83333
ClCG11G012290	probable receptor-like serine/threonine-protein kinase At5g57670 isoform X1	hypo	0	15	16	0.5	0	50
ClCG11G013230	uncharacterized protein LOC111019805 isoform X2	hyper	10	0	11	0.117318	0.583691	4.97527

## Sheet: 25d_ck_CHH
DMGs	Gene Annot	type	DmC-hyper	DmC-hypo	total-C	all-methy1	all-methy2	fold change
ClCG00G000430	_	hyper	16	4	23	0.102564	0.351438	3.42652
ClCG00G000540	palmitoyl-monogalactosyldiacylglycerol delta-7 desaturase, chloroplastic-like	hyper	13	1	31	0.0672948	0.335092	4.97947
ClCG00G000940	7-deoxyloganetin glucosyltransferase-like	hyper	26	12	66	0.218213	0.387324	1.77498
ClCG00G001080	Glycosyl transferase, family 14	hyper	10	1	21	0.0493601	0.249315	5.05094
ClCG00G001240	bifunctional epoxide hydrolase 2-like	hyper	11	2	36	0.304079	0.60828	2.0004
ClCG00G001700	ankyrin repeat and SAM domain-containing protein 6	hyper	8	0	15	0.200913	0.537092	2.67325
ClCG00G001720	metalloendoproteinase 3-MMP-like	hyper	8	0	10	0.00584795	0.258929	44.2768
ClCG00G001920	_	hyper	12	0	20	0.233161	0.626728	2.68797
ClCG00G003400	germin-like protein subfamily 2 member 4	hyper	15	0	31	0.160991	0.52454	3.2582
ClCG00G003890	serine/threonine-protein kinase SRK2E-like	hyper	13	0	24	0.198718	0.353086	1.77682
ClCG00G005340	CASP-like protein 1E1 isoform X4	hyper	14	0	38	0.0843373	0.259409	3.07584
ClCG01G000580	bidirectional sugar transporter SWEET3b isoform X1	hyper	16	3	41	0.0978723	0.250762	2.56214
ClCG01G000720	cytochrome P450 89A2-like	hyper	17	0	46	0.193604	0.382622	1.97632
ClCG01G000890	uncharacterized protein LOC101215938	hyper	41	1	45	0.0232558	0.276639	11.8955
ClCG01G000990	cucumisin-like	hyper	13	0	40	0.188988	0.503695	2.66522
ClCG01G001290	alpha-L-fucosidase 1-like	hyper	17	0	44	0.161638	0.336397	2.08118
ClCG01G001450	alcohol dehydrogenase-like 4	hyper	14	0	43	0.0673383	0.22681	3.36822
ClCG01G001480	protein BRANCHLESS TRICHOME	hyper	22	1	56	0.0783605	0.258727	3.30175
ClCG01G001690	uncharacterized protein LOC101205585 isoform X1	hyper	17	1	57	0.115894	0.27027	2.33205
ClCG01G001790	30S ribosomal protein S6 alpha, chloroplastic	hyper	13	0	37	0.169731	0.372213	2.19295
ClCG01G001800	bidirectional sugar transporter SWEET4-like	hyper	9	0	29	0.194404	0.402695	2.07144
ClCG01G002000	probable GABA transporter 2	hyper	42	0	76	0.236842	0.53029	2.239
ClCG01G002240	uncharacterized protein LOC103483073	hyper	24	1	50	0.239637	0.532798	2.22335
ClCG01G002360	heavy metal-associated isoprenylated plant protein 3-like	hyper	10	0	23	0.136023	0.318942	2.34477
ClCG01G002380	transcription factor MYB86	hyper	13	3	24	0.037037	0.298419	8.05731
ClCG01G002740	glutamate--cysteine ligase, chloroplastic	hyper	29	1	49	0.0372984	0.298938	8.01476
ClCG01G002810	hypothetical protein Pyn_05244	hyper	11	4	23	0.135776	0.312684	2.30295
ClCG01G002940	uncharacterized protein LOC101217667 isoform X1	hyper	10	1	55	0.140351	0.296659	2.11369
ClCG01G002980	elicitor-responsive protein 3	hyper	25	0	37	0.124485	0.3223	2.58907
ClCG01G003080	protein HAPLESS 2 isoform X1	hyper	24	4	28	0.0393701	0.222222	5.64444
ClCG01G003200	protein HOTHEAD	hyper	14	0	32	0.2675	0.483673	1.80813
ClCG01G003360	transcription factor bHLH36-like	hyper	18	7	51	0.112653	0.27911	2.4776
ClCG01G003450	putative cupredoxin	hyper	27	0	67	0.0483092	0.220547	4.56533
ClCG01G003710	Cytochrome P450	hyper	12	0	28	0.101744	0.348718	3.4274
ClCG01G004090	Metallopeptidase, catalytic domain-containing protein	hyper	7	1	16	0.180812	0.363636	2.01113
ClCG01G004170	hypothetical protein TanjilG_00916	hyper	20	1	42	0.0594901	0.285377	4.79706
ClCG01G004790	endoglucanase 4-like	hyper	20	5	53	0.308532	0.562124	1.82193
ClCG01G004830	probable LRR receptor-like serine/threonine-protein kinase At4g36180	hyper	17	0	30	0.197628	0.416216	2.10605
ClCG01G004900	probable LRR receptor-like serine/threonine-protein kinase At4g36180	hyper	24	5	47	0.105719	0.352941	3.33848
ClCG01G004910	glutamate dehydrogenase 2-like	hyper	8	4	18	0.0606557	0.211302	3.48363
ClCG01G004980	probable LRR receptor-like serine/threonine-protein kinase At4g08850	hyper	23	0	60	0.0769231	0.233384	3.03399
ClCG01G005310	phosphoglucomutase, chloroplastic	hyper	38	6	53	0.0438116	0.219686	5.01434
ClCG01G005350	MADS-box protein SOC1 isoform X1	hyper	10	2	34	0.148289	0.314935	2.12379
ClCG01G005380	ABC transporter B family member 28	hyper	13	0	21	0.0716981	0.246445	3.43727
ClCG01G005770	putative nuclear matrix constituent protein 1-like protein	hyper	14	1	22	0.193548	0.547684	2.8297
ClCG01G005810	phosphoenolpyruvate carboxylase 4	hyper	8	0	34	0.179173	0.363924	2.03113
ClCG01G005990	fructose-bisphosphate aldolase 3, chloroplastic-like	hyper	22	2	66	0.145591	0.305989	2.1017
ClCG01G006020	probable histone chaperone ASF1A	hyper	39	7	60	0.0515464	0.234716	4.55349
ClCG01G006050	homeobox-leucine zipper protein HOX3-like	hyper	29	2	76	0.169568	0.438733	2.58736
ClCG01G006640	vacuolar iron transporter 1.1	hyper	28	1	60	0.216646	0.440063	2.03125
ClCG01G006770	purple acid phosphatase 17	hyper	20	0	57	0.167818	0.348161	2.07464
ClCG01G006840	AIG1-type guanine nucleotide-binding (G) domain containing protein	hyper	27	7	77	0.235401	0.471698	2.0038
ClCG01G006990	_	hyper	33	0	67	0.186475	0.411577	2.20714
ClCG01G007220	uncharacterized protein C24B11.05	hyper	18	1	36	0.175325	0.359031	2.04781
ClCG01G007460	flowering time control protein FY	hyper	14	6	35	0.135338	0.372449	2.75198
ClCG01G007610	uncharacterized protein LOC101202910	hyper	18	2	57	0.0745672	0.230769	3.09478
ClCG01G007750	probable ADP-ribosylation factor GTPase-activating protein AGD11 isoform X1	hyper	56	2	105	0.0879162	0.28189	3.20635
ClCG01G007810	aspartokinase 2, chloroplastic-like isoform X2	hyper	15	1	28	0.0408745	0.209983	5.13725
ClCG01G008390	uncharacterized protein LOC111011803	hyper	25	0	58	0.113482	0.299457	2.6388
ClCG01G008600	hypothetical protein VITISV_008825	hyper	12	0	32	0.0949821	0.266082	2.80139
ClCG01G008630	glutamate decarboxylase 1	hyper	10	0	26	0.168689	0.444606	2.63565
ClCG01G008890	gamma-soluble NSF attachment protein	hyper	18	3	25	0.0714286	0.23299	3.26186
ClCG01G008910	hypothetical protein Csa_1G555080	hyper	20	3	55	0.193599	0.442308	2.28466
ClCG01G009140	_	hyper	22	1	33	0.118644	0.275281	2.32022
ClCG01G009210	phloem protein 2	hyper	12	0	43	0.240321	0.402608	1.67529
ClCG01G009230	protein PHLOEM PROTEIN 2-LIKE A1	hyper	7	0	19	0.0309278	0.196937	6.36761
ClCG01G009280	protein PHLOEM PROTEIN 2-LIKE A9-like	hyper	10	2	35	0.152589	0.370429	2.42763
ClCG01G009290	protein PHLOEM PROTEIN 2-LIKE A9-like	hypo	1	7	17	0.219355	0.05	4.3871
ClCG01G009630	protein STRUBBELIG-RECEPTOR FAMILY 8 isoform X1	hyper	27	3	48	0.0701493	0.241036	3.43604
ClCG01G009680	LOW QUALITY PROTEIN: subtilisin-like protease SBT2.4, partial	hyper	21	0	72	0.214762	0.408163	1.90053
ClCG01G009690	uncharacterized protein LOC108660700	hyper	10	0	17	0.0559441	0.238532	4.26376
ClCG01G009740	uncharacterized protein LOC105964676	hyper	12	4	23	0.087146	0.294606	3.3806
ClCG01G009790	_	hyper	16	5	34	0.158934	0.323417	2.03492
ClCG01G009860	_	hyper	10	1	34	0.168129	0.332072	1.97511
ClCG01G009900	uncharacterized protein LOC103498231	hyper	30	1	44	0.0759076	0.29683	3.91041
ClCG01G010030	uncharacterized protein LOC103498221	hyper	17	4	32	0.124183	0.38558	3.10493
ClCG01G010170	_	hyper	11	1	22	0.170183	0.333333	1.95868
ClCG01G010190	hypothetical protein T459_29925	hyper	18	3	40	0.0370714	0.197248	5.32076
ClCG01G010360	cysteine proteinase inhibitor 5-like	hyper	9	1	19	0.0668577	0.261006	3.90391
ClCG01G011050	uncharacterized protein LOC107991581 isoform X1	hyper	8	4	14	0.0521327	0.209059	4.01014
ClCG01G011100	_	hyper	29	6	56	0.0654804	0.231603	3.53699
ClCG01G011220	uncharacterized protein LOC111023818	hyper	27	6	84	0.129247	0.285926	2.21224
ClCG01G011230	_	hyper	10	0	25	0.112121	0.334197	2.98067
ClCG01G011610	_	hyper	17	2	53	0.145516	0.350584	2.40925
ClCG01G011700	uncharacterized protein LOC111024361	hyper	19	2	32	0.0439024	0.265432	6.04595
ClCG01G011730	_	hyper	21	0	36	0.0775623	0.270718	3.49033
ClCG01G011830	_	hyper	15	2	29	0.161836	0.381038	2.35447
ClCG01G012050	uncharacterized protein LOC105435721 isoform X1	hyper	7	1	25	0.109208	0.30344	2.77856
ClCG01G012290	_	hyper	27	5	77	0.132475	0.283175	2.13758
ClCG01G012470	_	hyper	11	1	17	0.0759494	0.395538	5.20791
ClCG01G012490	hypothetical protein	hypo	2	16	20	0.238739	0.0854701	2.79324
ClCG01G012540	_	hyper	13	2	19	0.067623	0.257732	3.81131
ClCG01G012550	protein BUD31 homolog 1-like	hyper	30	3	63	0.16962	0.404092	2.38233
ClCG01G012560	50S ribosomal protein L22, chloroplastic-like	hyper	37	2	78	0.221893	0.453333	2.04302
ClCG01G012840	LOW QUALITY PROTEIN: serine carboxypeptidase-like 51	hyper	25	2	69	0.201149	0.394805	1.96275
ClCG01G012910	LOW QUALITY PROTEIN: fatty acyl-CoA reductase 3	hyper	21	1	51	0.0694716	0.257675	3.70907
ClCG01G012940	hypothetical protein VITISV_006313	hyper	12	2	16	0.0688073	0.220339	3.20226
ClCG01G012950	pentatricopeptide repeat-containing protein At2g01860	hyper	12	2	21	0.0512821	0.253406	4.94142
ClCG01G013010	spermidine synthase 1-like	hyper	27	0	56	0.0381209	0.214861	5.63631
ClCG01G013170	pantothenate kinase 2	hyper	30	0	44	0.0661323	0.454315	6.86979
ClCG01G013210	uncharacterized protein LOC111802666	hyper	16	3	22	0.0463576	0.301205	6.49742
ClCG01G013640	50S ribosomal protein L19, chloroplastic-like isoform X1	hyper	33	4	54	0.119485	0.279379	2.33819
ClCG01G013770	_	hyper	11	2	38	0.185185	0.396601	2.14164
ClCG01G013890	uncharacterized protein LOC111023247	hyper	16	4	32	0.117526	0.303327	2.58094
ClCG01G014030	hypothetical protein Csa_1G045930	hyper	21	3	43	0.115813	0.328297	2.83472
ClCG01G014350	hypothetical protein CUMW_041050	hyper	13	0	33	0.11875	0.287845	2.42396
ClCG01G014510	uncharacterized protein LOC103482820	hyper	11	0	20	0.0717703	0.288889	4.02519
ClCG01G014520	uncharacterized protein LOC111019598	hyper	35	0	76	0.291419	0.65288	2.24035
ClCG01G014880	hypothetical protein Csa_1G043070	hyper	14	2	38	0.153043	0.369589	2.41493
ClCG01G015120	protein CHROMATIN REMODELING 24	hyper	9	0	28	0.163898	0.320423	1.95501
ClCG01G015150	gibberellin 20 oxidase 2-like	hyper	18	0	45	0.205696	0.494718	2.40509
ClCG01G015300	_	hyper	29	16	68	0.124415	0.381974	3.07015
ClCG01G015310	LOW QUALITY PROTEIN: nuclear pore complex protein NUP155	hyper	20	2	63	0.122421	0.321429	2.6256
ClCG01G015390	NAD(P)H-quinone oxidoreductase subunit O, chloroplastic	hyper	20	6	36	0.0779944	0.228283	2.92691
ClCG01G015670	WAT1-related protein At5g64700-like	hyper	27	3	63	0.0808362	0.298551	3.69328
ClCG01G015690	pollen-specific leucine-rich repeat extensin-like protein 1 isoform X1	hyper	8	3	29	0.0399619	0.192073	4.8064
ClCG01G015750	_	hyper	23	2	41	0.0386029	0.19823	5.1351
ClCG01G016100	alkane hydroxylase MAH1-like	hyper	19	3	75	0.181818	0.379518	2.08735
ClCG01G016140	uncharacterized protein LOC101206523	hyper	7	1	24	0.111314	0.333333	2.99454
ClCG01G016350	hypothetical protein	hyper	11	5	32	0.244094	0.5	2.04839
ClCG01G016450	uncharacterized protein LOC111477741 isoform X1	hyper	21	4	41	0.0972603	0.25625	2.63468
ClCG01G016540	B3 domain-containing transcription factor VRN1-like isoform X1	hyper	8	1	40	0.0531453	0.205506	3.86688
ClCG01G016560	cyclin-H1-1 isoform X1	hyper	43	6	106	0.167722	0.38655	2.30471
ClCG01G016590	methylesterase 10	hyper	45	11	91	0.207101	0.393636	1.9007
ClCG01G016840	uncharacterized protein LOC103484775	hyper	13	1	28	0.147856	0.425743	2.87945
ClCG01G016860	Lipase, class 3	hyper	11	0	34	0.218597	0.520661	2.38183
ClCG01G017130	cytochrome P450 81E8	hyper	18	1	52	0.0645914	0.241565	3.7399
ClCG01G017250	hypothetical protein Csa_6G493870	hyper	8	1	21	0.185279	0.381877	2.06109
ClCG01G018090	starch synthase 3, chloroplastic/amyloplastic isoform X5	hyper	29	3	71	0.182618	0.371996	2.03701
ClCG01G018300	glycosyltransferase, partial	hyper	13	0	27	0.0846906	0.286467	3.38252
ClCG01G018920	type I inositol 1,4,5-trisphosphate 5-phosphatase CVP2-like	hyper	26	5	72	0.174976	0.347525	1.98613
ClCG01G019090	uncharacterized protein LOC103485004	hyper	13	2	33	0.0938776	0.271698	2.89418
ClCG01G019200	cytochrome P450 CYP736A12-like	hyper	12	2	23	0.0901639	0.267544	2.9673
ClCG01G019340	homeobox-leucine zipper protein ATHB-40	hyper	48	10	108	0.153386	0.378026	2.46453
ClCG01G019560	pyridine nucleotide-disulfide oxidoreductase domain-containing protein 2-like isoform X1	hyper	16	5	50	0.0791191	0.241444	3.05165
ClCG01G019950	peroxidase 72-like	hyper	31	0	69	0.116974	0.333333	2.84962
ClCG01G020290	WEB family protein At3g51220	hyper	16	0	60	0.23907	0.416667	1.74287
ClCG01G020370	uncharacterized protein LOC109331061 isoform X2	hyper	14	0	27	0.0788991	0.252693	3.20273
ClCG01G020440	L-ascorbate peroxidase 3 isoform X1	hyper	16	0	36	0.0206327	0.217391	10.5362
ClCG01G020480	GDSL esterase/lipase EXL3-like	hyper	13	0	38	0.167935	0.348537	2.07543
ClCG01G020590	hypothetical protein Csa_6G507300	hyper	18	2	58	0.305187	0.460015	1.50732
ClCG01G021540	_	hyper	15	6	41	0.140659	0.419899	2.98522
ClCG01G021750	putative pectate lyase 2	hyper	22	0	73	0.0882845	0.247071	2.79858
ClCG01G021870	probable transcription factor KAN2 isoform X1	hyper	30	0	77	0.217002	0.415033	1.91257
ClCG01G021930	ankyrin repeat domain-containing protein 13C-like	hyper	26	11	72	0.116558	0.357724	3.06907
ClCG01G022230	uncharacterized protein LOC101208368	hyper	10	1	24	0.1008	0.252336	2.50334
ClCG01G022260	LOW QUALITY PROTEIN: uncharacterized protein LOC103484582	hyper	10	1	24	0.0769912	0.230193	2.98986
ClCG01G022620	Quinone oxidoreductase PIG3	hyper	31	1	51	0.0981873	0.305804	3.11449
ClCG01G023020	uncharacterized protein LOC103484518	hyper	11	0	35	0.107958	0.286652	2.65523
ClCG01G023070	B3 domain-containing transcription factor LEC2	hyper	23	1	67	0.0813906	0.290235	3.56595
ClCG01G023460	hypothetical protein Csa_6G518310	hyper	29	0	69	0.170755	0.401329	2.35032
ClCG01G023550	uncharacterized protein At4g18490	hyper	17	2	38	0.194986	0.353965	1.81534
ClCG01G023790	transcription factor TGA6-like	hyper	11	0	37	0.207529	0.37172	1.79117
ClCG01G024040	hypothetical protein CICLE_v10017858mg	hyper	29	1	66	0.16034	0.358736	2.23735
ClCG01G024120	LOW QUALITY PROTEIN: subtilisin-like protease SBT5.6	hyper	13	3	34	0.31295	0.473485	1.51297
ClCG01G024440	mitochondrial inner membrane protease subunit 1	hyper	29	2	41	0.0304659	0.205036	6.73
ClCG01G024460	beta-xylosidase/alpha-L-arabinofuranosidase 1-like	hyper	8	0	14	0.0982801	0.267303	2.71981
ClCG01G024570	uncharacterized protein LOC111433290	hyper	32	0	80	0.102734	0.259302	2.52401
ClCG01G024690	uncharacterized protein LOC103484360	hyper	11	0	26	0.0951792	0.427632	4.49291
ClCG01G024700	protein TIFY 5A	hyper	15	0	35	0.177647	0.404082	2.27463
ClCG01G024970	_	hyper	56	4	107	0.0609874	0.236259	3.8739
ClCG01G024980	LOW QUALITY PROTEIN: putative F-box/LRR-repeat protein 23	hyper	18	6	54	0.129964	0.318132	2.44785
ClCG01G025050	ABC transporter C family member 2-like	hyper	14	0	41	0.16581	0.333333	2.01034
ClCG01G025130	nuclear transcription factor Y subunit A-7	hyper	30	9	73	0.134286	0.308582	2.29795
ClCG01G025880	transcription repressor MYB5-like	hyper	12	1	15	0.0189394	0.186495	9.84695
ClCG02G000030	cyclin-C1-1	hyper	11	0	22	0.221585	0.435516	1.96545
ClCG02G000340	glutathione S-transferase zeta class-like	hyper	20	2	53	0.20191	0.380137	1.88271
ClCG02G000450	hypothetical protein Csa_2G334530	hyper	8	0	33	0.143617	0.355422	2.47479
ClCG02G000730	WAT1-related protein At5g64700-like	hyper	8	1	22	0.126866	0.282828	2.22935
ClCG02G000840	terpene synthase 10-like	hyper	8	0	15	0.0875912	0.35545	4.05806
ClCG02G001050	GDSL esterase/lipase 5-like	hyper	17	0	47	0.22376	0.427208	1.90923
ClCG02G001900	hypothetical protein JCGZ_21227	hyper	34	0	68	0.191923	0.448437	2.33655
ClCG02G002060	cellulose synthase-like protein B4	hyper	20	3	47	0.162299	0.364694	2.24705
ClCG02G002260	OPA3-like protein	hyper	10	2	25	0.191257	0.437956	2.28989
ClCG02G002270	trans-resveratrol di-O-methyltransferase-like	hyper	21	3	44	0.049672	0.219215	4.41326
ClCG02G002690	WRKY transcription factor 1 isoform X2	hyper	34	1	81	0.0973592	0.266817	2.74054
ClCG02G002700	histidine kinase 2 isoform X1	hyper	11	0	39	0.103281	0.26183	2.53513
ClCG02G002750	chlorophyll a-b binding protein 151, chloroplastic	hypo	0	31	39	0.221719	0.0145985	15.1878
ClCG02G003140	phototropin-2-like isoform X1	hyper	18	10	39	0.0548589	0.214022	3.90132
ClCG02G003200	cellulose synthase-like protein D4	hyper	14	2	24	0.0859107	0.295082	3.43475
ClCG02G003210	AT-hook motif nuclear-localized protein 25-like	hyper	22	0	57	0.0816227	0.237306	2.90736
ClCG02G003220	3-hydroxy-3-methylglutaryl-coenzyme A reductase 1-like	hyper	23	3	55	0.0837084	0.265132	3.16733
ClCG02G003260	expansin-A16	hyper	9	3	18	0.0285714	0.226667	7.93333
ClCG02G003270	uncharacterized protein LOC101221709	hyper	20	0	49	0.0762045	0.234765	3.08073
ClCG02G003350	mitochondrial phosphate carrier protein 1, mitochondrial	hyper	20	0	47	0.127358	0.345286	2.71113
ClCG02G003550	MATE efflux family protein 3, chloroplastic isoform X2	hyper	34	9	75	0.144884	0.297097	2.05058
ClCG02G003630	expansin-like A2	hyper	18	4	37	0.254237	0.607895	2.39105
ClCG02G003740	(RS)-norcoclaurine 6-O-methyltransferase-like	hyper	14	5	34	0.127644	0.33871	2.65355
ClCG02G003750	(RS)-norcoclaurine 6-O-methyltransferase-like	hyper	56	2	125	0.0696816	0.235913	3.38558
ClCG02G003830	serine/threonine-protein kinase STY46 isoform X1	hyper	14	1	32	0.171	0.33211	1.94216
ClCG02G003960	RNA-binding protein 39 isoform X1	hyper	24	1	47	0.0590909	0.230228	3.89617
ClCG02G004130	_	hyper	20	2	54	0.0839631	0.241636	2.87788
ClCG02G004170	synaptotagmin-2-like	hyper	21	3	40	0.0928962	0.25734	2.77019
ClCG02G004520	NADP-dependent D-sorbitol-6-phosphate dehydrogenase-like	hyper	17	0	56	0.111752	0.271136	2.42622
ClCG02G004720	V-type proton ATPase subunit a3	hyper	17	3	53	0.0736607	0.224615	3.04932
ClCG02G004800	isoflavone reductase homolog P3-like	hyper	19	2	53	0.193966	0.452145	2.33106
ClCG02G004930	_	hyper	13	2	37	0.246599	0.510204	2.06897
ClCG02G004970	_	hyper	9	0	20	0.102345	0.258586	2.5266
ClCG02G005160	uncharacterized protein LOC103489770	hyper	15	1	53	0.132231	0.320251	2.4219
ClCG02G005180	Polyol transporter 5	hyper	39	13	100	0.146944	0.307136	2.09016
ClCG02G005210	Polyol transporter 5	hyper	7	0	24	0.134615	0.297806	2.21227
ClCG02G005440	Allene oxide synthase 3, partial	hyper	10	0	33	0.177305	0.378543	2.13498
ClCG02G005580	uncharacterized protein LOC111455582	hyper	10	7	39	0.280519	0.44	1.56852
ClCG02G006050	O-acyltransferase WSD1-like isoform X1	hyper	12	0	34	0.1105	0.303089	2.74289
ClCG02G006090	CBS domain-containing protein CBSX2, chloroplastic	hyper	11	0	22	0.0278707	0.211155	7.57625
ClCG02G006100	hypothetical protein CUMW_160620	hyper	28	3	46	0.0319829	0.184911	5.78156
ClCG02G006120	hypothetical protein CUMW_160620	hyper	11	3	31	0.238596	0.483333	2.02574
ClCG02G006240	putative cyclase protein	hyper	25	6	77	0.184727	0.359589	1.94659
ClCG02G006880	_	hyper	17	4	49	0.121834	0.323028	2.65139
ClCG02G007420	uncharacterized protein LOC103495342	hyper	21	3	51	0.0816143	0.242694	2.97367
ClCG02G007990	ABC transporter B family member 19-like	hyper	10	4	36	0.121662	0.345794	2.84226
ClCG02G008120	ribosomal protein L5	hyper	16	4	48	0.169206	0.365229	2.15849
ClCG02G008800	_	hyper	30	4	60	0.136742	0.329574	2.41019
ClCG02G008930	cellulose synthase-like protein H1 isoform X1	hyper	7	0	20	0.12075	0.271879	2.25158
ClCG02G008950	uncharacterized protein LOC107991581 isoform X1	hypo	2	9	12	0.229545	0.0764331	3.00322
ClCG02G009510	_	hyper	25	4	48	0.141966	0.320106	2.25481
ClCG02G009570	_	hyper	14	4	30	0.113074	0.275556	2.43694
ClCG02G009730	gag-pol polyprotein	hyper	8	2	19	0.103314	0.310976	3.01001
ClCG02G010020	_	hyper	7	0	13	0.0741525	0.238636	3.21818
ClCG02G010040	_	hyper	7	1	12	0.15528	0.330159	2.12622
ClCG02G010050	envelope-like protein, partial	hyper	12	6	28	0.127451	0.277778	2.17949
ClCG02G010160	zinc finger BED domain-containing protein RICESLEEPER 2-like	hyper	13	0	27	0.114488	0.319672	2.79218
ClCG02G010340	NAC domain-containing protein 73-like	hypo	0	15	34	0.279881	0.10148	2.758
ClCG02G010500	hypothetical protein	hyper	12	0	28	0.101828	0.2713	2.66431
ClCG02G010600	uncharacterized protein LOC101215831	hyper	17	4	34	0.0639033	0.240328	3.76081
ClCG02G010630	_	hyper	11	5	21	0.127479	0.315245	2.47293
ClCG02G010750	_	hyper	11	4	27	0.0818182	0.281553	3.44121
ClCG02G010800	uncharacterized protein LOC111394890	hyper	7	1	14	0.124722	0.374384	3.00176
ClCG02G010860	_	hyper	22	5	47	0.117542	0.27095	2.30513
ClCG02G011100	hypothetical protein VITISV_041073	hyper	16	7	34	0.148594	0.303279	2.04098
ClCG02G011260	_	hyper	18	2	29	0.116697	0.352682	3.02222
ClCG02G011460	aquaporin TIP1-2-like	hyper	10	2	28	0.151478	0.306569	2.02386
ClCG02G011500	uncharacterized protein LOC105435721 isoform X1	hyper	21	5	44	0.0883534	0.241913	2.73801
ClCG02G011630	Amidase	hyper	17	3	61	0.10743	0.367808	3.42371
ClCG02G011780	protein NUCLEAR FUSION DEFECTIVE 4-like	hyper	19	4	38	0.136304	0.335714	2.46298
ClCG02G011790	peptidyl-prolyl cis-trans isomerase CYP21-1	hyper	14	2	30	0.05837	0.210134	3.60003
ClCG02G011810	CTL-like protein DDB_G0288717	hyper	14	4	50	0.108363	0.278598	2.57097
ClCG02G011990	uncharacterized protein LOC110418085	hyper	19	0	48	0.141479	0.338235	2.39071
ClCG02G012150	peroxidase 51-like	hyper	10	0	25	0.133152	0.291339	2.18801
ClCG02G012280	probable copper-transporting ATPase HMA5	hyper	13	3	31	0.0740741	0.257471	3.47586
ClCG02G012320	_	hyper	10	0	28	0.172291	0.364279	2.11432
ClCG02G012460	_	hyper	13	4	44	0.165414	0.36211	2.18912
ClCG02G012640	protein SHORT-ROOT-like	hyper	31	14	64	0.104459	0.320175	3.06509
ClCG02G012840	hypothetical protein Csa_2G286460	hyper	31	2	53	0.0609929	0.298795	4.89885
ClCG02G013150	GDSL esterase/lipase At2g23540	hyper	7	1	36	0.211055	0.430524	2.03986
ClCG02G013220	patatin-like protein 2 isoform X1	hyper	29	0	76	0.141612	0.295831	2.08903
ClCG02G013230	zinc finger CCCH domain-containing protein 62	hyper	13	4	32	0.154982	0.332743	2.14699
ClCG02G013420	protein spinster	hyper	27	0	40	0.0170261	0.247212	14.5196
ClCG02G013500	splicing factor 3B subunit 3-like	hyper	27	3	36	0.0185497	0.178368	9.61566
ClCG02G013580	UPF0769 protein C21orf59 homolog	hyper	17	1	49	0.137045	0.330197	2.4094
ClCG02G013640	probable leucine-rich repeat receptor-like protein kinase At2g28990	hyper	16	3	34	0.126718	0.288802	2.2791
ClCG02G013700	rho-associated protein kinase 1	hyper	14	4	37	0.189011	0.446556	2.36259
ClCG02G013710	nitrilase-like protein 2	hyper	12	0	27	0.0833333	0.284884	3.4186
ClCG02G013750	TBC1 domain family member 8B	hyper	14	0	48	0.102941	0.262424	2.54926
ClCG02G014450	probable arabinosyltransferase ARAD1 isoform X1	hyper	19	0	30	0.0833333	0.316893	3.80271
ClCG02G014490	_	hyper	28	3	79	0.135579	0.309162	2.28031
ClCG02G014540	probable purine permease 5 isoform X1	hyper	17	1	44	0.101101	0.262712	2.59851
ClCG02G014800	importin subunit alpha-4	hyper	14	2	39	0.0855172	0.238806	2.79249
ClCG02G015040	universal stress protein A-like protein isoform X2	hyper	16	0	24	0.0392157	0.35867	9.14608
ClCG02G015570	psbP domain-containing protein 7, chloroplastic isoform X1	hyper	13	1	35	0.285992	0.573593	2.00562
ClCG02G015590	protein ALWAYS EARLY 3-like isoform X3	hyper	9	1	26	0.112591	0.304825	2.70737
ClCG02G015680	linoleate 9S-lipoxygenase 6-like	hyper	12	0	19	0.0229008	0.302267	13.199
ClCG02G015690	probable linoleate 9S-lipoxygenase 5	hyper	23	4	42	0.0837167	0.252322	3.014
ClCG02G015700	linoleate 9S-lipoxygenase 6-like	hyper	35	5	63	0.0445682	0.266667	5.98333
ClCG02G015710	linoleate 9S-lipoxygenase 6-like	hyper	15	2	43	0.11722	0.270132	2.30449
ClCG02G015730	linoleate 9S-lipoxygenase 6-like isoform X1	hyper	15	0	36	0.0441718	0.198856	4.50187
ClCG02G015880	uncharacterized protein LOC103495090 isoform X1	hyper	21	0	29	0.0447227	0.19898	4.44918
ClCG02G016020	branched-chain-amino-acid aminotransferase-like protein 1	hyper	11	0	36	0.084724	0.238	2.80912
ClCG02G016030	GDSL esterase/lipase At1g54790-like isoform X2	hyper	15	1	31	0.144996	0.329749	2.27419
ClCG02G016390	40S ribosomal protein S24-1	hyper	17	0	42	0.0878447	0.246886	2.81048
ClCG02G016440	uncharacterized protein LOC111450860	hyper	10	0	51	0.166141	0.338918	2.03994
ClCG02G016700	Barwin	hyper	15	3	44	0.165	0.370968	2.24829
ClCG02G017090	reticulon-like protein B18	hyper	9	0	23	0.07356	0.227701	3.09545
ClCG02G017750	hypothetical protein Csa_6G127400	hyper	17	1	54	0.219476	0.445531	2.02998
ClCG02G017780	hypothetical protein CUMW_241340	hyper	32	0	76	0.0846868	0.250867	2.96229
ClCG02G018030	probable plastidic glucose transporter 1	hyper	22	3	30	0.0218295	0.277439	12.7093
ClCG02G018050	AUGMIN subunit 2	hyper	24	0	40	0.0271739	0.18794	6.91618
ClCG02G018280	serine/threonine-protein phosphatase 5-like	hyper	24	3	57	0.126819	0.371269	2.92754
ClCG02G018500	post-GPI attachment to proteins factor 3	hyper	18	0	43	0.0884831	0.284553	3.2159
ClCG02G018510	transcription factor JUNGBRUNNEN 1-like	hyper	16	0	44	0.157791	0.386282	2.44806
ClCG02G018840	protein ASPARTIC PROTEASE IN GUARD CELL 2	hyper	16	6	29	0.120988	0.385892	3.18952
ClCG02G019100	transcription repressor OFP17	hyper	18	0	48	0.174249	0.345133	1.98069
ClCG02G019200	LOW QUALITY PROTEIN: probable WRKY transcription factor 26, partial	hyper	9	1	25	0.212483	0.411664	1.93739
ClCG02G019560	LOW QUALITY PROTEIN: ABC transporter G family member 31	hyper	19	1	44	0.141328	0.310832	2.19937
ClCG02G019580	dehydrodolichyl diphosphate synthase 2	hyper	14	1	37	0.116015	0.308219	2.65672
ClCG02G019990	nifU-like protein 3, chloroplastic	hyper	15	1	37	0.177365	0.465909	2.62684
ClCG02G020510	uncharacterized protein LOC103501893	hyper	20	1	52	0.0925836	0.26484	2.86055
ClCG02G020680	laccase-17-like	hyper	10	2	28	0.0909091	0.295972	3.25569
ClCG02G020720	probable serine/threonine-protein kinase PBL5	hyper	19	0	32	0.168438	0.438073	2.60079
ClCG02G021020	isovaleryl-CoA dehydrogenase, mitochondrial	hyper	37	4	56	0.0475113	0.217039	4.56814
ClCG02G021070	syntaxin-71 isoform X1	hyper	18	0	45	0.132622	0.389831	2.93941
ClCG02G021510	xyloglucan endotransglucosylase/hydrolase protein 31-like	hyper	39	2	96	0.152547	0.346959	2.27444
ClCG02G021910	protein ROS1-like isoform X1	hyper	9	5	16	0.0883392	0.300752	3.40451
ClCG02G022090	fatty acyl-CoA reductase 3-like	hyper	8	0	39	0.274633	0.45155	1.64419
ClCG02G022660	blue copper protein-like	hyper	15	1	47	0.14966	0.408629	2.73039
ClCG02G022750	pre-rRNA-processing protein las1	hyper	20	0	33	0.111702	0.319943	2.86425
ClCG02G023070	_	hyper	19	0	47	0.143734	0.345212	2.40175
ClCG02G023290	GTPase Der	hyper	36	5	79	0.0578742	0.214533	3.70688
ClCG02G023340	outer envelope protein 80, chloroplastic	hyper	15	10	40	0.238722	0.393258	1.64735
ClCG02G023520	uncharacterized protein LOC101213918	hyper	37	1	64	0.0384615	0.230075	5.98195
ClCG02G023560	linoleate 13S-lipoxygenase 2-1, chloroplastic-like	hyper	12	1	29	0.150874	0.406526	2.69447
ClCG02G023570	hypothetical protein CUMW_122560	hyper	9	0	24	0.0753425	0.24287	3.22355
ClCG02G023600	unnamed protein product, partial	hyper	7	0	21	0.0546318	0.256757	4.69976
ClCG02G023620	DNA topoisomerase 6 subunit B isoform X1	hyper	19	0	24	0.046549	0.21816	4.68669
ClCG02G023750	hypothetical protein CUMW_123240	hyper	12	0	44	0.0666667	0.217797	3.26695
ClCG02G023760	peroxidase 2-like	hyper	15	0	41	0.231275	0.42454	1.83565
ClCG02G023860	uncharacterized protein LOC111304026	hyper	40	0	99	0.260721	0.440506	1.68957
ClCG02G023870	hypothetical protein CUMW_184790	hyper	12	9	46	0.226244	0.432024	1.90955
ClCG02G023910	branchpoint-bridging protein isoform X1	hyper	9	0	9	0.0233918	0.192308	8.22115
ClCG02G024010	probable acyl-activating enzyme 18, peroxisomal	hyper	14	2	40	0.129199	0.307692	2.38154
ClCG02G024320	Aldehyde oxidase/xanthine dehydrogenase, a/b hammerhead	hyper	19	4	50	0.0971844	0.251841	2.59137
ClCG03G000020	probable LRR receptor-like serine/threonine-protein kinase At1g06840	hyper	25	3	35	0.0634249	0.225146	3.54981
ClCG03G001670	hypothetical protein PRUPE_6G080700	hyper	24	4	45	0.105422	0.263291	2.4975
ClCG03G001840	_	hyper	14	3	48	0.151515	0.31016	2.04706
ClCG03G001860	myb-related protein 305-like	hyper	13	0	17	0.00609756	0.174603	28.6349
ClCG03G002070	yrdC domain-containing protein, mitochondrial	hyper	17	3	40	0.118388	0.29623	2.5022
ClCG03G002090	_	hyper	22	0	22	0	0.198171	19.8171
ClCG03G002390	psbP domain-containing protein 6, chloroplastic	hyper	20	1	42	0.0728617	0.284357	3.90269
ClCG03G002500	uncharacterized protein LOC101203173	hyper	8	0	10	0.0138889	0.234375	16.875
ClCG03G002850	uncharacterized protein LOC103501181 isoform X1	hyper	8	0	11	0.139459	0.342936	2.45903
ClCG03G002980	helicase protein MOM1 isoform X3	hyper	9	2	32	0.162752	0.321739	1.97687
ClCG03G003470	_	hyper	27	4	76	0.225397	0.401357	1.78067
ClCG03G003550	vinorine synthase-like	hyper	10	0	48	0.110011	0.282286	2.56598
ClCG03G003570	glyceraldehyde-3-phosphate dehydrogenase gapcp2, chloroplastic	hyper	8	0	19	0.0507881	0.291667	5.74282
ClCG03G003610	4-coumarate-CoA ligase	hyper	19	4	66	0.161644	0.340245	2.10491
ClCG03G003830	thylakoid lumenal 17.9 kDa protein, chloroplastic	hyper	40	3	73	0.0499432	0.201585	4.03627
ClCG03G004290	ankyrin repeat-containing protein At3g12360-like isoform X1	hyper	19	1	28	0.188235	0.398577	2.11744
ClCG03G004310	uncharacterized protein LOC103484989 isoform X1	hyper	16	4	67	0.156889	0.364583	2.32384
ClCG03G004330	caffeoylshikimate esterase-like	hyper	11	0	22	0.138235	0.296629	2.14583
ClCG03G004390	ankyrin repeat-containing protein ITN1-like	hyper	33	2	79	0.162145	0.338519	2.08776
ClCG03G004540	OTU domain-containing protein At3g57810	hyper	19	0	47	0.173278	0.445946	2.57359
ClCG03G004560	ankyrin repeat-containing protein At5g02620-like isoform X1	hyper	8	0	31	0.136226	0.307692	2.25869
ClCG03G004890	Pseudouridine synthase, catalytic domain-containing protein	hyper	22	2	55	0.144564	0.317766	2.1981
ClCG03G004920	tryptophan synthase beta chain 1-like	hyper	15	1	40	0.152589	0.328767	2.1546
ClCG03G005030	cysteine-rich receptor-like protein kinase 10	hyper	14	0	42	0.15103	0.385633	2.55336
ClCG03G005170	LOW QUALITY PROTEIN: exopolygalacturonase-like	hyper	8	3	16	0.0660793	0.300813	4.5523
ClCG03G005230	hypothetical protein Csa_1G068570	hyper	30	4	96	0.100704	0.257001	2.55205
ClCG03G005270	protein TRANSPARENT TESTA 12	hyper	12	3	35	0.152695	0.370432	2.42597
ClCG03G005320	receptor-like serine/threonine-protein kinase SD1-8	hyper	9	1	32	0.142647	0.312268	2.18909
ClCG03G005380	LOW QUALITY PROTEIN: uncharacterized protein LOC111010891	hyper	13	1	47	0.102059	0.252137	2.4705
ClCG03G005390	uncharacterized protein LOC111783520	hyper	13	3	33	0.213075	0.410431	1.92623
ClCG03G005800	polyphenol oxidase 3	hyper	25	0	47	0.120363	0.347898	2.8904
ClCG03G005820	polyphenol oxidase 3	hyper	28	1	66	0.150582	0.334297	2.22003
ClCG03G006120	_	hyper	10	1	33	0.114674	0.379939	3.3132
ClCG03G006390	DNA damage-binding protein 1	hyper	26	8	48	0.0744275	0.275556	3.70234
ClCG03G006460	tyrosine/DOPA decarboxylase 1-like	hyper	21	2	61	0.177557	0.330849	1.86334
ClCG03G006560	uncharacterized protein LOC111457179 isoform X2	hyper	12	2	16	0.0515625	0.264706	5.13369
ClCG03G006930	chlorophyll a-b binding protein of LHCII type 1-like	hyper	10	0	33	0.139592	0.321347	2.30204
ClCG03G007350	probable LRR receptor-like serine/threonine-protein kinase RFK1 isoform X1	hyper	15	3	43	0.0816327	0.305699	3.74482
ClCG03G007450	uncharacterized protein LOC111801774	hyper	10	0	21	0.00934579	0.176349	18.8693
ClCG03G007550	probable LRR receptor-like serine/threonine-protein kinase At3g47570	hyper	19	2	63	0.19469	0.363314	1.86611
ClCG03G007730	olee1-like protein	hyper	8	0	15	0.112202	0.325472	2.90077
ClCG03G007750	heavy metal-associated isoprenylated plant protein 28-like isoform X1	hyper	22	0	50	0.116848	0.28725	2.45833
ClCG03G007780	putative transcription factor bHLH107	hyper	35	2	74	0.103004	0.329874	3.20252
ClCG03G007880	transcription factor TCP10-like	hyper	19	1	39	0.215815	0.480374	2.22585
ClCG03G007970	GDSL esterase/lipase At5g45960-like	hyper	31	0	57	0.155538	0.457915	2.94407
ClCG03G007980	NAC domain-containing protein 8-like	hyper	13	1	41	0.222754	0.391144	1.75594
ClCG03G008270	uncharacterized protein LOC111782859 isoform X1	hyper	9	1	12	0.00984252	0.169312	17.2021
ClCG03G008340	hypothetical protein Csa_1G496800	hyper	9	3	19	0.105691	0.262391	2.48262
ClCG03G008400	hypothetical protein CUMW_008580	hyper	11	1	28	0.0774818	0.227488	2.93602
ClCG03G008570	uncharacterized protein LOC103496653	hyper	8	2	22	0.119681	0.290503	2.42731
ClCG03G008620	_	hyper	13	2	30	0.120833	0.27907	2.30954
ClCG03G008720	_	hyper	14	2	33	0.101145	0.345109	3.41202
ClCG03G008820	condensin complex subunit 3	hyper	9	0	19	0.0612245	0.273279	4.46356
ClCG03G009060	vacuolar protein sorting-associated protein 9A-like isoform X1	hyper	38	2	66	0.206383	0.385629	1.86851
ClCG03G009100	_	hyper	13	1	31	0.181392	0.456163	2.51479
ClCG03G009190	_	hyper	7	1	16	0.111821	0.274286	2.4529
ClCG03G009220	_	hyper	26	7	52	0.122186	0.335079	2.74235
ClCG03G009450	_	hyper	35	2	60	0.12272	0.28777	2.34493
ClCG03G009580	_	hyper	12	1	19	0.146667	0.377953	2.57695
ClCG03G009610	IST1 homolog	hyper	15	0	27	0.114688	0.314592	2.74302
ClCG03G009690	_	hyper	11	0	31	0.107015	0.303662	2.83755
ClCG03G009700	protein PHR1-LIKE 1-like	hyper	55	8	153	0.178596	0.381055	2.13362
ClCG03G009790	_	hyper	20	1	46	0.109043	0.292419	2.68169
ClCG03G009820	_	hyper	22	3	40	0.0901639	0.247984	2.75037
ClCG03G009920	_	hyper	12	5	29	0.115663	0.302277	2.61344
ClCG03G009930	_	hyper	16	1	32	0.0860367	0.277467	3.22499
ClCG03G010230	_	hyper	9	1	13	0.128155	0.306122	2.38868
ClCG03G010260	hypothetical protein CDL12_23329	hyper	12	5	28	0.151603	0.310078	2.04532
ClCG03G010580	serine carboxypeptidase 1-like	hyper	15	0	46	0.150607	0.315705	2.09622
ClCG03G010590	probable protein phosphatase 2C 33	hyper	15	3	49	0.0835165	0.253751	3.03833
ClCG03G010760	_	hyper	12	0	32	0.0887949	0.264062	2.97385
ClCG03G010780	hypothetical protein	hyper	30	2	52	0.16315	0.332824	2.03998
ClCG03G010990	_	hyper	12	5	40	0.168814	0.321555	1.90478
ClCG03G011020	apyrase 2-like	hyper	44	1	116	0.108855	0.276835	2.54316
ClCG03G011050	hypothetical protein Csa_1G660700	hyper	12	1	20	0.0337739	0.188579	5.58358
ClCG03G011110	hypothetical protein Csa_6G149380	hyper	27	4	71	0.14685	0.30125	2.05142
ClCG03G011250	hypothetical protein PanWU01x14_186080	hyper	7	1	14	0.059322	0.259516	4.37469
ClCG03G011380	uncharacterized protein LOC103487261 isoform X1	hyper	18	0	30	0.0930233	0.272401	2.92832
ClCG03G011490	uncharacterized protein LOC103487250	hyper	11	0	27	0.0709924	0.231818	3.2654
ClCG03G011510	exosome complex component CSL4	hyper	11	1	26	0.123853	0.285988	2.30909
ClCG03G011540	uncharacterized protein LOC103487273	hyper	8	0	22	0.241477	0.413625	1.7129
ClCG03G011690	uncharacterized protein LOC111784055	hyper	27	5	60	0.043956	0.251647	5.72497
ClCG03G011770	hypothetical protein VITISV_006313	hyper	9	3	23	0.115789	0.269341	2.32613
ClCG03G011800	beta-amyrin 28-oxidase	hyper	35	4	88	0.151303	0.312573	2.06587
ClCG03G011850	beta-galactosidase 15-like	hyper	14	4	40	0.12963	0.307087	2.36895
ClCG03G011890	thaumatin-like protein 1b isoform X4	hyper	8	0	19	0.164179	0.323054	1.96769
ClCG03G012440	_	hyper	8	1	16	0.130674	0.4	3.06105
ClCG03G012750	isoleucine N-monooxygenase 1	hyper	15	2	35	0.209402	0.593272	2.83318
ClCG03G012760	hypothetical protein VITISV_017821	hyper	31	0	60	0.0135719	0.168072	12.3838
ClCG03G012770	isoleucine N-monooxygenase 1-like	hyper	12	3	49	0.14242	0.313112	2.19851
ClCG03G012830	isoleucine N-monooxygenase 1-like	hyper	25	1	59	0.119107	0.317256	2.66363
ClCG03G012860	tyrosine N-monooxygenase	hyper	7	1	29	0.120603	0.274936	2.27968
ClCG03G012880	aminotransferase 1	hyper	20	5	44	0.0607522	0.230964	3.80175
ClCG03G013040	glucan endo-1,3-beta-glucosidase, basic isoform-like	hyper	17	3	32	0.113253	0.278293	2.45727
ClCG03G013070	uncharacterized protein LOC103492016 isoform X2	hyper	7	0	12	0.0495868	0.205882	4.15196
ClCG03G013090	uncharacterized protein LOC21394043	hyper	16	0	42	0.162516	0.320849	1.97426
ClCG03G013150	phospholipase A1-Igamma3, chloroplastic	hyper	10	1	29	0.152522	0.306533	2.00977
ClCG03G013390	hypothetical protein TSUD_412550	hyper	8	0	14	0.0692042	0.282548	4.08283
ClCG03G013530	beta-glucosidase 12-like isoform X2	hyper	17	2	40	0.0763754	0.255931	3.35096
ClCG03G013560	hypothetical protein Csa_1G611300	hyper	12	1	32	0.178218	0.371353	2.0837
ClCG03G013570	beta-glucosidase 12-like isoform X2	hyper	29	3	61	0.184438	0.353796	1.91824
ClCG03G013600	cyanogenic beta-glucosidase-like	hyper	28	2	67	0.141345	0.311251	2.20207
ClCG03G013610	unnamed protein product, partial	hyper	29	3	53	0.107105	0.336032	3.13741
ClCG03G013640	G-type lectin S-receptor-like serine/threonine-protein kinase RLK1	hyper	37	2	74	0.11342	0.281812	2.48468
ClCG03G013700	hypothetical protein Csa_1G605670	hyper	17	1	54	0.0576208	0.240789	4.17885
ClCG03G013730	uncharacterized protein LOC110009312	hyper	12	0	15	0.0434783	0.236052	5.42918
ClCG03G013740	protein NRT1/ PTR FAMILY 7.1	hyper	19	5	37	0.0614286	0.225806	3.67592
ClCG03G014260	stomatal closure-related actin-binding protein 1	hyper	8	0	9	0.00549451	0.214286	39
ClCG03G014440	hypothetical protein TSUD_81210	hyper	34	0	72	0.0600719	0.260535	4.33704
ClCG03G014470	mitochondrial dicarboxylate/tricarboxylate transporter DTC-like	hyper	12	0	24	0.0863309	0.273779	3.17127
ClCG03G014780	putative pectinesterase 63	hyper	32	1	85	0.19446	0.384659	1.97808
ClCG03G014900	probable polygalacturonase	hyper	12	1	27	0.0517241	0.277108	5.35743
ClCG03G016200	probable RNA-dependent RNA polymerase 5 isoform X2	hyper	11	0	34	0.235656	0.464455	1.9709
ClCG03G016280	LOW QUALITY PROTEIN: protein MON2 homolog	hyper	14	3	36	0.143564	0.365152	2.54347
ClCG03G016360	RNA cytidine acetyltransferase 1-like	hyper	12	4	20	0.0810313	0.232068	2.86392
ClCG03G016500	vesicle-associated protein 2-2-like	hyper	16	0	37	0.0903084	0.265574	2.94074
ClCG03G016680	histidine-containing phosphotransfer protein 1-like	hyper	9	0	28	0.258656	0.43295	1.67385
ClCG03G016790	uncharacterized protein LOC101210893	hyper	11	4	31	0.0911215	0.256131	2.81087
ClCG03G016900	amidase 1-like isoform X2	hyper	23	2	42	0.0347432	0.220588	6.3491
ClCG03G017120	uncharacterized protein LOC111779958	hyper	8	1	21	0.0803738	0.239193	2.97601
ClCG03G017220	hypothetical protein CDL15_Pgr018348	hyper	8	0	23	0.112172	0.315878	2.81602
ClCG03G017290	translationally-controlled tumor protein homolog	hyper	11	1	28	0.108093	0.281949	2.60838
ClCG03G017410	uncharacterized protein LOC101221357 isoform X3	hyper	18	0	49	0.138122	0.306985	2.22257
ClCG03G017450	calmodulin-binding protein 60 G-like	hyper	8	2	23	0.0609212	0.243952	4.00438
ClCG03G017700	hypothetical protein Csa_1G561940	hyper	12	0	26	0.115196	0.329004	2.85604
ClCG03G017850	hypothetical protein Csa_1G560690	hyper	28	0	71	0.133062	0.327206	2.45905
ClCG04G000140	_	hyper	7	7	19	0.120635	0.34375	2.84951
ClCG04G000180	_	hyper	24	5	46	0.135647	0.388128	2.86131
ClCG04G000380	probable inactive leucine-rich repeat receptor-like protein kinase At1g66830	hyper	14	0	35	0.0334008	0.1853	5.54778
ClCG04G000390	_	hyper	7	3	20	0.108163	0.258929	2.39387
ClCG04G000450	_	hyper	18	3	34	0.0550459	0.217391	3.94928
ClCG04G000500	ribosomal protein L22 (chloroplast)	hyper	21	1	29	0.0911063	0.537815	5.90316
ClCG04G000550	hypothetical protein Csa_4G572340	hyper	34	0	108	0.112941	0.266126	2.35632
ClCG04G000680	_	hyper	10	2	17	0.087156	0.269923	3.09701
ClCG04G000750	_	hyper	10	1	20	0.122349	0.281915	2.30418
ClCG04G000880	_	hyper	25	1	35	0.0824176	0.283372	3.43825
ClCG04G000950	uncharacterized protein DDB_G0271670	hyper	19	4	46	0.0889968	0.246599	2.77087
ClCG04G000960	E3 ubiquitin-protein ligase SINAT2-like isoform X1	hyper	20	3	55	0.0977974	0.260181	2.66041
ClCG04G001240	_	hyper	26	3	40	0.0611621	0.248062	4.05581
ClCG04G001250	_	hyper	11	0	17	0.0645161	0.227119	3.52034
ClCG04G001270	_	hyper	7	0	16	0.107822	0.330579	3.06595
ClCG04G001300	_	hyper	15	0	27	0.0929265	0.488235	5.25399
ClCG04G001490	_	hyper	8	0	13	0.127419	0.310345	2.43562
ClCG04G001510	maturase	hyper	14	2	25	0.128405	0.472973	3.68346
ClCG04G001570	_	hyper	19	0	29	0.0640177	0.215347	3.36386
ClCG04G001750	CBS domain-containing protein CBSCBSPB3	hyper	9	2	15	0.0445344	0.24269	5.44949
ClCG04G001830	_	hyper	19	4	40	0.102985	0.276786	2.68763
ClCG04G001910	_	hyper	11	1	20	0.0791367	0.264901	3.34738
ClCG04G001930	lipase-like PAD4	hyper	12	1	28	0.0702128	0.231461	3.29656
ClCG04G002060	_	hyper	37	3	78	0.0834213	0.299907	3.59509
ClCG04G002080	_	hyper	24	2	46	0.100189	0.307692	3.07112
ClCG04G002090	_	hyper	8	0	23	0.148688	0.302655	2.0355
ClCG04G002150	hypothetical protein VITISV_006313	hyper	12	2	25	0.14386	0.325301	2.26124
ClCG04G002220	_	hyper	17	0	32	0.141221	0.304136	2.15361
ClCG04G002230	arginine and glutamate-rich protein 1-like	hyper	14	2	44	0.0799605	0.230643	2.88446
ClCG04G002410	_	hyper	14	1	32	0.107527	0.307692	2.86154
ClCG04G002580	serine/threonine-protein kinase SRK2H-like	hyper	14	5	24	0.0902778	0.280255	3.10436
ClCG04G002600	serine/threonine-protein kinase SAPK7-like	hyper	7	1	14	0.0732394	0.24	3.27692
ClCG04G002700	extradiol ring-cleavage dioxygenase	hyper	22	1	47	0.13125	0.326395	2.48682
ClCG04G002720	glucose-6-phosphate 1-dehydrogenase 1, chloroplastic-like	hyper	9	1	27	0.116337	0.277941	2.38911
ClCG04G002760	peroxidase 47	hyper	8	5	32	0.105085	0.280093	2.6654
ClCG04G002820	_	hyper	29	2	50	0.0748848	0.230853	3.08278
ClCG04G003000	_	hyper	14	1	35	0.186533	0.415597	2.22801
ClCG04G003320	_	hyper	13	4	31	0.109589	0.273381	2.4946
ClCG04G003450	hypothetical protein Csa_4G168980	hyper	7	0	11	0.105	0.261364	2.48918
ClCG04G003500	cytochrome c oxidase subunit 1 (mitochondrion)	hyper	10	2	20	0.12232	0.295571	2.41637
ClCG04G003920	_	hyper	11	0	33	0.0714286	0.246657	3.45319
ClCG04G004080	kinesin-4 isoform X4	hyper	23	13	42	0.0891089	0.344262	3.86339
ClCG04G004220	putative methyltransferase DDB_G0268948	hyper	22	0	65	0.199192	0.445421	2.23614
ClCG04G004260	_	hyper	13	4	34	0.114173	0.274368	2.40309
ClCG04G004420	_	hyper	7	1	19	0.103693	0.265152	2.55708
ClCG04G004470	_	hyper	84	6	161	0.157177	0.370494	2.35717
ClCG04G004510	flocculation protein FLO11-like	hyper	14	4	27	0.124122	0.27768	2.23716
ClCG04G005570	UDP-glycosyltransferase 76E2-like	hyper	13	1	46	0.169972	0.323561	1.90362
ClCG04G005670	CDPK-related kinase 1-like isoform X1	hyper	27	0	70	0.179314	0.403584	2.25072
ClCG04G006230	acetyltransferase NSI	hyper	10	1	35	0.186275	0.342944	1.84107
ClCG04G006240	acid phosphatase 1	hyper	14	3	23	0.0683544	0.223164	3.2648
ClCG04G006280	uncharacterized protein LOC101210680 isoform X1	hyper	7	2	12	0.0929487	0.314815	3.38697
ClCG04G006410	uncharacterized protein LOC103501456	hyper	15	2	40	0.124057	0.307249	2.47667
ClCG04G006510	aspartate aminotransferase, mitochondrial-like	hyper	22	0	31	0.0808926	0.30663	3.79058
ClCG04G006880	pyruvate decarboxylase 1-like	hyper	8	0	35	0.131041	0.296899	2.2657
ClCG04G007100	hypothetical protein Csa_4G308600	hyper	9	1	26	0.0714286	0.26986	3.77804
ClCG04G007140	chlorophyll a-b binding protein CP29.1, chloroplastic-like	hyper	8	1	25	0.092381	0.257707	2.78961
ClCG04G007360	Fructose-1,6-bisphosphatase class 1/Sedoheputulose-1,7-bisphosphatase	hyper	25	0	50	0.00930233	0.205279	22.0674
ClCG04G007500	probable glutathione S-transferase	hyper	8	0	20	0.0528211	0.209862	3.97308
ClCG04G007540	7-deoxyloganetic acid glucosyltransferase-like	hyper	24	0	55	0.0452712	0.207668	4.5872
ClCG04G007880	hypothetical protein GOBAR_AA04888	hyper	18	0	36	0.231474	0.463185	2.00103
ClCG04G008160	uncharacterized protein LOC111453734	hyper	13	0	25	0.209199	0.390358	1.86597
ClCG04G008310	uncharacterized protein LOC103490100	hyper	13	1	30	0.0475779	0.215494	4.5293
ClCG04G008780	pentatricopeptide repeat-containing protein	hyper	19	0	23	0.00904977	0.284247	31.4092
ClCG04G008890	DNA-binding protein S1FA-like	hypo	0	8	15	0.222738	0.0684211	3.2554
ClCG04G008920	protein indeterminate-domain 9	hyper	12	0	44	0.165854	0.349524	2.10742
ClCG04G008990	aquaporin PIP2-2-like	hyper	44	3	101	0.15847	0.373043	2.35403
ClCG04G009060	putative cyclic nucleotide-gated ion channel 15	hyper	48	6	122	0.0956863	0.252148	2.63515
ClCG04G009080	_	hyper	32	4	78	0.0931937	0.296185	3.17816
ClCG04G009290	hypothetical protein Csa_6G446450	hyper	13	3	42	0.107087	0.371111	3.46552
ClCG04G009400	histidine--tRNA ligase, chloroplastic/mitochondrial	hyper	25	0	62	0.0814332	0.29718	3.64937
ClCG04G009510	type-1 glutamine synthetase 1-like	hyper	16	0	32	0.0382572	0.20378	5.32658
ClCG04G009550	UDP-glycosyltransferase 73C5, partial	hyper	12	0	34	0.17624	0.357341	2.02758
ClCG04G009590	threonine dehydratase biosynthetic, chloroplastic-like	hyper	7	0	22	0.147877	0.329389	2.22745
ClCG04G009680	hypothetical protein Csa_6G449830	hyper	23	0	51	0.177409	0.446352	2.51595
ClCG04G009710	glucomannan 4-beta-mannosyltransferase 9-like	hyper	13	0	34	0.084761	0.249393	2.9423
ClCG04G009730	glucomannan 4-beta-mannosyltransferase 9-like	hyper	11	1	27	0.242708	0.403888	1.66409
ClCG04G010190	NAC domain-containing protein 90-like	hyper	12	2	38	0.089578	0.24605	2.74677
ClCG04G010210	probable UDP-N-acetylglucosamine--peptide N-acetylglucosaminyltransferase SPINDLY isoform X1	hyper	24	7	56	0.102689	0.297381	2.89592
ClCG04G010350	LOW QUALITY PROTEIN: lipid droplet-associated hydrolase	hyper	18	2	36	0.104247	0.334107	3.20495
ClCG04G010390	uncharacterized protein LOC103504561 isoform X1	hyper	12	1	39	0.0860421	0.255319	2.96738
ClCG04G010430	hypothetical protein Csa_1G042990	hyper	15	1	35	0.101142	0.26762	2.64599
ClCG04G010760	beta-glucosidase 44-like	hyper	37	2	84	0.109136	0.319553	2.92803
ClCG04G010960	LOW QUALITY PROTEIN: uncharacterized protein LOC111495731	hyper	8	1	30	0.0969388	0.260401	2.68624
ClCG04G011860	transmembrane protein adipocyte-associated 1 homolog	hyper	8	4	19	0.0486111	0.215116	4.42525
ClCG04G011970	transcription factor PIF7 isoform X1	hyper	14	1	36	0.333333	0.512012	1.53604
ClCG04G012300	uncharacterized protein LOC111495738	hyper	16	1	51	0.198869	0.386387	1.94292
ClCG05G000130	uncharacterized protein LOC111790917	hyper	10	0	30	0.147182	0.318241	2.16223
ClCG05G000190	vacuolar protein sorting-associated protein 8 homolog	hyper	22	6	46	0.185	0.441815	2.38819
ClCG05G000650	RNA-directed DNA polymerase	hyper	14	0	30	0.12753	0.279528	2.19185
ClCG05G000820	cytochrome b561 and DOMON domain-containing protein At3g61750	hyper	11	0	27	0.126667	0.288714	2.27932
ClCG05G000900	photosynthetic NDH subunit of lumenal location 2, chloroplastic	hyper	10	2	19	0.0414035	0.19889	4.8037
ClCG05G001390	uncharacterized protein LOC111016241	hyper	15	1	33	0.143959	0.363316	2.52375
ClCG05G001780	BON1-associated protein 2-like	hyper	27	0	71	0.227326	0.482021	2.12039
ClCG05G001970	CRS2-associated factor 1, mitochondrial isoform X1	hyper	22	6	69	0.300353	0.514735	1.71376
ClCG05G002010	hypothetical protein CUMW_132120	hyper	20	2	44	0.236641	0.418719	1.76943
ClCG05G002140	4-hydroxy-tetrahydrodipicolinate synthase, chloroplastic-like	hyper	43	3	56	0.0362258	0.262452	7.2449
ClCG05G002160	brefeldin A-inhibited guanine nucleotide-exchange protein 2-like	hyper	15	4	22	0.0625	0.218023	3.48837
ClCG05G002510	B3 domain-containing protein Os04g0386900-like	hyper	17	2	33	0.0475059	0.206771	4.35254
ClCG05G002590	light-mediated development protein DET1-like isoform X1	hyper	15	1	47	0.0779221	0.235894	3.02731
ClCG05G002650	heavy metal-associated isoprenylated plant protein 4	hyper	24	1	59	0.157265	0.347148	2.20741
ClCG05G002690	ent-kaurenoic acid oxidase 1	hyper	22	0	45	0.110656	0.327243	2.9573
ClCG05G002760	DNA replication ATP-dependent helicase/nuclease DNA2	hyper	37	0	58	0.0758098	0.343949	4.537
ClCG05G002780	protein ECERIFERUM 1-like	hyper	12	0	32	0.139303	0.333729	2.3957
ClCG05G002790	hypothetical protein DCAR_025018	hyper	10	0	13	0.0253521	0.247911	9.77871
ClCG05G003070	_	hyper	23	0	26	0.00584795	0.187192	32.0099
ClCG05G003170	probable magnesium transporter NIPA2	hyper	18	0	38	0.164859	0.371069	2.25083
ClCG05G003210	RPM1-interacting protein 4	hyper	21	1	41	0.0698885	0.22688	3.24632
ClCG05G003440	putative F-box protein PP2-B12	hyper	17	2	40	0.111558	0.297561	2.66733
ClCG05G003530	dihydroxy-acid dehydratase, chloroplastic	hyper	20	1	24	0.00944669	0.28479	30.147
ClCG05G003630	S-protein homolog 6-like	hyper	23	3	45	0.164622	0.376459	2.2868
ClCG05G003780	probable glutathione S-transferase	hyper	10	2	32	0.121033	0.280058	2.31389
ClCG05G004380	electron transfer flavoprotein subunit beta, mitochondrial	hyper	9	5	42	0.120702	0.287559	2.38238
ClCG05G004430	enoyl-CoA delta isomerase 2, peroxisomal-like	hyper	32	4	82	0.181019	0.347648	1.9205
ClCG05G005400	hypothetical protein CDL15_Pgr010177	hyper	14	1	49	0.164076	0.340741	2.07673
ClCG05G005460	UPF0613 protein PB24D3.06c	hyper	16	4	37	0.0439698	0.194748	4.42913
ClCG05G005590	pyruvate, phosphate dikinase, chloroplastic isoform X1	hyper	12	1	36	0.139224	0.308204	2.21373
ClCG05G005630	hypothetical protein Csa_3G150780	hyper	7	1	18	0.0769231	0.253879	3.30042
ClCG05G005640	uncharacterized protein At4g15545-like isoform X2	hyper	15	2	31	0.100982	0.279035	2.76322
ClCG05G005680	sugar transporter ERD6-like 16 isoform X2	hyper	7	0	37	0.101512	0.285714	2.81459
ClCG05G005950	uncharacterized protein LOC101208771	hyper	7	0	23	0.105622	0.333333	3.15591
ClCG05G006190	bidirectional sugar transporter SWEET17	hyper	19	0	52	0.155834	0.344874	2.21309
ClCG05G006290	ethylene-responsive transcription factor RAP2-3-like	hyper	19	2	38	0.109259	0.315279	2.8856
ClCG05G006420	cAMP-regulated phosphoprotein-like protein	hyper	18	0	42	0.108578	0.264377	2.43491
ClCG05G006500	_	hyper	24	13	51	0.177347	0.333333	1.87955
ClCG05G006530	_	hyper	13	1	57	0.189223	0.357296	1.88823
ClCG05G006540	probable N-acetyltransferase HLS1-like	hyper	8	2	16	0.057971	0.258333	4.45625
ClCG05G006770	uncharacterized protein LOC103483912 isoform X1	hyper	25	2	59	0.0982478	0.260563	2.6521
ClCG05G006940	chromatin structure-remodeling complex protein BSH isoform X1	hyper	13	0	33	0.0154506	0.169409	10.9646
ClCG05G007050	probable glucan endo-1,3-beta-glucosidase A6	hyper	10	6	25	0.122449	0.287402	2.34711
ClCG05G007230	LOW QUALITY PROTEIN: uncharacterized protein LOC103483968	hyper	7	3	16	0.106061	0.259259	2.44444
ClCG05G007600	3-ketoacyl-CoA synthase 7-like	hyper	30	4	64	0.064006	0.220177	3.43994
ClCG05G008010	protein O-glucosyltransferase 1-like	hyper	9	0	21	0.111888	0.287402	2.56865
ClCG05G008020	25.3 kDa vesicle transport protein isoform X1	hyper	55	0	117	0.17834	0.443717	2.48804
ClCG05G008120	pectin acetylesterase 9 isoform X1	hyper	26	1	49	0.136882	0.39916	2.91608
ClCG05G008130	signal peptide peptidase-like 1	hyper	20	0	38	0.0313676	0.215054	6.85591
ClCG05G008240	BAHD acyltransferase DCR	hyper	16	0	40	0.190916	0.349333	1.82978
ClCG05G008290	hypothetical protein CUMW_091120	hyper	22	2	48	0.208163	0.391213	1.87936
ClCG05G008440	DUF21 domain-containing protein At5g52790 isoform X1	hyper	9	1	12	0.044964	0.229111	5.09542
ClCG05G008550	G-type lectin S-receptor-like serine/threonine-protein kinase At5g24080 isoform X1	hyper	21	2	44	0.093163	0.285714	3.06682
ClCG05G008680	uncharacterized protein LOC103484221	hyper	8	0	33	0.0726172	0.234807	3.23348
ClCG05G008770	probable protein phosphatase 2C 76	hyper	8	1	10	0.00990099	0.199219	20.1211
ClCG05G008790	_	hyper	24	7	47	0.0805861	0.242057	3.00371
ClCG05G008830	RING-H2 finger protein ATL20-like	hyper	12	0	35	0.127066	0.33578	2.64256
ClCG05G009000	protein RKD4	hyper	10	0	38	0.152292	0.328571	2.15751
ClCG05G009390	heavy metal-associated isoprenylated plant protein 21	hyper	16	0	60	0.240623	0.482655	2.00586
ClCG05G009410	DExH-box ATP-dependent RNA helicase DExH7, chloroplastic isoform X1	hyper	15	0	29	0.0797607	0.253506	3.17833
ClCG05G009420	probable magnesium transporter NIPA4 isoform X1	hyper	7	0	20	0.0600858	0.218424	3.63519
ClCG05G009660	hypothetical protein Csa_3G218170	hyper	9	0	23	0.15	0.352423	2.34949
ClCG05G009790	Chemocyanin	hyper	8	1	21	0.0532623	0.214286	4.02321
ClCG05G009830	probable WRKY transcription factor 9	hyper	13	1	44	0.107517	0.281538	2.61854
ClCG05G010010	protein CHROMATIN REMODELING 25	hyper	40	1	88	0.079948	0.255072	3.19048
ClCG05G010290	uncharacterized protein LOC105971405	hyper	56	10	149	0.183486	0.383862	2.09205
ClCG05G010450	uncharacterized protein LOC101204212 isoform X2	hyper	12	3	22	0.0604396	0.237736	3.93345
ClCG05G010880	uncharacterized protein LOC103496848	hyper	9	1	13	0.0467626	0.241379	5.1618
ClCG05G011290	hypothetical protein VITISV_029474	hyper	12	5	24	0.0552764	0.227545	4.11649
ClCG05G011400	hypothetical protein L484_013458	hyper	31	1	76	0.186014	0.384276	2.06584
ClCG05G011650	phenolic glucoside malonyltransferase 1-like isoform X1	hyper	28	0	78	0.075319	0.288637	3.8322
ClCG05G011910	_	hyper	10	1	22	0.149856	0.314978	2.10187
ClCG05G012240	_	hyper	17	4	44	0.115942	0.298023	2.57044
ClCG05G012260	phosphatidylcholine transfer protein-like isoform X1	hyper	17	0	24	0.0411985	0.245946	5.96978
ClCG05G012300	_	hyper	7	0	27	0.145092	0.348178	2.3997
ClCG05G012760	_	hyper	13	4	27	0.109325	0.346105	3.16584
ClCG05G012920	_	hyper	25	3	47	0.143905	0.323766	2.24986
ClCG05G013390	triacylglycerol lipase 2 isoform X1	hyper	17	0	37	0.134566	0.286647	2.13016
ClCG05G013510	mitochondrial import receptor subunit TOM20-like	hyper	29	4	84	0.139588	0.304734	2.18309
ClCG05G013520	_	hyper	21	2	60	0.156576	0.325664	2.07991
ClCG05G013730	peptide chain release factor PrfB1, chloroplastic	hyper	8	1	10	0.0845771	0.317568	3.75477
ClCG05G013750	_	hyper	13	2	31	0.116013	0.304029	2.62065
ClCG05G014390	taxadiene 5-alpha hydroxylase-like	hyper	7	0	19	0.139908	0.294056	2.10178
ClCG05G014550	_	hyper	13	2	24	0.11442	0.276907	2.42009
ClCG05G014650	COBRA-like protein 10	hyper	48	3	138	0.206792	0.393038	1.90064
ClCG05G014670	_	hyper	17	0	56	0.120575	0.302772	2.51106
ClCG05G014850	_	hyper	17	1	30	0.0759878	0.251248	3.30642
ClCG05G015060	uncharacterized protein LOC111013439	hyper	7	0	16	0.111111	0.26327	2.36943
ClCG05G015650	serine/threonine-protein kinase CTR1-like isoform X1	hyper	16	2	70	0.15099	0.317797	2.10475
ClCG05G016050	uncharacterized protein LOC103493902	hyper	16	2	35	0.0609418	0.226519	3.71698
ClCG05G016090	protein TIC 55, chloroplastic isoform X1	hyper	14	0	46	0.18602	0.392857	2.1119
ClCG05G016140	uncharacterized transporter C405.03c-like	hyper	23	1	73	0.0717489	0.236022	3.28955
ClCG05G016170	hypothetical protein Csa_4G651830	hyper	11	2	32	0.188289	0.427807	2.27208
ClCG05G016280	phospholipase D Z-like	hyper	10	2	25	0.154255	0.371703	2.40966
ClCG05G016470	omega-hydroxypalmitate O-feruloyl transferase	hyper	30	0	57	0.0578735	0.305182	5.27327
ClCG05G016540	60S ribosomal protein L39	hyper	11	1	29	0.057754	0.259976	4.50143
ClCG05G016550	probable receptor-like protein kinase At1g80640	hyper	40	1	102	0.157808	0.33774	2.14019
ClCG05G016590	_	hyper	11	10	41	0.178439	0.382979	2.14628
ClCG05G016950	SPX domain-containing protein 2-like	hyper	22	3	63	0.292929	0.457192	1.56076
ClCG05G017220	uncharacterized protein LOC111442799	hyper	14	1	16	0.0764331	0.34127	4.46495
ClCG05G017480	replication protein A 32 kDa subunit A-like	hyper	16	0	25	0.0911111	0.288918	3.17105
ClCG05G017520	G-type lectin S-receptor-like serine/threonine-protein kinase SD2-5	hyper	81	5	161	0.180023	0.367347	2.04056
ClCG05G018860	uncharacterized protein LOC103504031	hyper	29	1	70	0.202703	0.462934	2.28381
ClCG05G018880	uncharacterized protein LOC103503941	hyper	8	0	24	0.151589	0.349714	2.30699
ClCG05G018900	Jacalin-like lectin domain containing protein	hyper	31	5	77	0.161826	0.37094	2.29222
ClCG05G018940	maf-like protein DDB_G0281937 isoform X1	hyper	7	0	12	0.0391459	0.25498	6.51358
ClCG05G018960	_	hyper	13	3	35	0.222951	0.420739	1.88714
ClCG05G019030	_	hyper	29	5	71	0.158598	0.361273	2.27792
ClCG05G019260	exocyst complex component SEC3A	hyper	10	0	28	0.126214	0.298913	2.36831
ClCG05G019300	cytochrome P450 82A3-like	hyper	13	0	38	0.0736278	0.266667	3.62182
ClCG05G019320	cytochrome P450 82A3-like	hyper	9	0	21	0.116667	0.495595	4.24795
ClCG05G019350	cytochrome P450 CYP82D47-like	hyper	28	2	49	0.171779	0.398844	2.32184
ClCG05G019440	probable transcription factor KAN4	hyper	13	0	16	0.0735294	0.226519	3.08066
ClCG05G019950	hypothetical protein Ccrd_005434, partial	hyper	16	3	25	0.0471698	0.221532	4.69648
ClCG05G020060	uncharacterized protein LOC108194865	hyper	17	0	43	0.10122	0.290865	2.87361
ClCG05G020700	hypothetical protein AXX17_AT1G67510	hyper	16	1	52	0.196524	0.364431	1.85439
ClCG05G021020	aquaporin PIP2-1-like	hyper	19	0	48	0.176113	0.358209	2.03397
ClCG05G021170	thioredoxin-like 3-2, chloroplastic isoform X8	hyper	11	0	29	0.0942928	0.246073	2.60967
ClCG05G021550	uncharacterized protein LOC111294868	hyper	43	2	95	0.116866	0.341995	2.92639
ClCG05G021670	cell division control protein 2 homolog A	hyper	15	2	52	0.151184	0.305455	2.02042
ClCG05G021840	ribonuclease H2 subunit A	hyper	23	0	51	0.173443	0.362782	2.09164
ClCG05G021860	cucumisin-like isoform X1	hyper	11	0	23	0.122765	0.279129	2.27368
ClCG05G022150	uncharacterized protein LOC103489346	hyper	17	2	46	0.261538	0.51087	1.95332
ClCG05G022660	50S ribosomal protein L15, chloroplastic	hyper	20	0	20	0.0369318	0.245902	6.65826
ClCG05G022700	LOB domain-containing protein 40-like	hyper	26	2	59	0.0697897	0.247856	3.55147
ClCG05G023170	nudix hydrolase 1-like	hyper	30	2	54	0.0608696	0.258459	4.24611
ClCG05G023350	LOW QUALITY PROTEIN: peroxidase 11	hyper	28	0	60	0.103233	0.308577	2.98915
ClCG05G023530	uncharacterized protein LOC101210244	hyper	11	0	41	0.0583016	0.217993	3.73906
ClCG05G023560	uncharacterized protein LOC111458605	hyper	20	3	58	0.106542	0.285714	2.6817
ClCG05G023660	hypothetical protein Csa_5G606740	hyper	20	0	60	0.113636	0.265066	2.33258
ClCG05G024030	phosphate transporter PHO1 homolog 3-like	hyper	11	4	27	0.322464	0.521739	1.61798
ClCG05G024990	hypothetical protein Csa_5G603370	hyper	9	1	22	0.197836	0.361111	1.8253
ClCG05G025390	galactinol synthase	hyper	34	3	76	0.165217	0.331547	2.00673
ClCG05G025410	1,4-dihydroxy-2-naphthoyl-CoA synthase, peroxisomal	hyper	32	0	76	0.135187	0.34343	2.5404
ClCG05G025590	uncharacterized protein LOC101213086	hyper	20	4	44	0.0816993	0.242938	2.97356
ClCG05G025620	uncharacterized protein LOC101219935	hyper	7	2	16	0.015625	0.180747	11.5678
ClCG05G025640	lysM domain receptor-like kinase 3	hyper	9	0	33	0.209924	0.411236	1.95898
ClCG05G025660	anthranilate phosphoribosyltransferase	hyper	23	0	47	0.128556	0.316219	2.45977
ClCG05G025680	Glutamate--glyoxylate aminotransferase 1	hyper	15	0	28	0.0877698	0.28956	3.29908
ClCG05G025950	hypothetical protein VITISV_019663	hyper	17	1	44	0.107692	0.261211	2.42553
ClCG05G025970	cytochrome P450 71B37-like	hyper	9	0	23	0.0833333	0.254032	3.04839
ClCG05G026170	Regulator of G protein signaling	hyper	7	1	14	0.121311	0.307692	2.53638
ClCG05G026290	lysine histidine transporter 1	hyper	15	0	26	0.242775	0.640506	2.63828
ClCG05G026360	pollen receptor-like kinase 2	hyper	25	0	57	0.138855	0.326889	2.35418
ClCG05G026490	sodium-coupled neutral amino acid transporter 2-like	hyper	15	0	25	0.0402299	0.220447	5.47969
ClCG06G000390	protein transport Sec1a-like isoform X1	hyper	18	5	48	0.185996	0.388664	2.08964
ClCG06G000720	putative two-component response regulator ARR21	hyper	7	2	20	0.0894309	0.240506	2.6893
ClCG06G000730	ent-kaurenoic acid oxidase 1-like	hyper	36	0	82	0.161697	0.382185	2.36359
ClCG06G000740	NADH dehydrogenase	hyper	11	0	19	0.0471204	0.250765	5.32178
ClCG06G000790	haloacid dehalogenase-like hydrolase domain-containing protein Sgpp isoform X1	hyper	13	0	22	0.0652663	0.338369	5.18443
ClCG06G000820	hypothetical protein Csa_6G080330	hyper	19	3	60	0.179398	0.350172	1.95193
ClCG06G001230	dynamin-related protein 5A isoform X1	hyper	21	0	35	0.0343558	0.187368	5.45376
ClCG06G001240	protein TSS	hyper	12	0	26	0.0618785	0.234177	3.78447
ClCG06G001380	NADH dehydrogenase	hyper	8	0	16	0.101887	0.453362	4.44967
ClCG06G001480	cellulose synthase A catalytic subunit 4	hyper	7	1	31	0.0657343	0.21643	3.29249
ClCG06G001600	cucurbitadienol synthase 1	hyper	31	6	69	0.072327	0.24141	3.33776
ClCG06G001620	cytochrome P450 87A3-like	hyper	10	1	17	0.0154639	0.18146	11.7344
ClCG06G001830	leucine-rich repeat protein 1-like isoform X2	hyper	11	5	40	0.160109	0.315565	1.97094
ClCG06G002060	protein LAZY 1-like	hyper	20	0	28	0.0386667	0.238289	6.16265
ClCG06G002380	uncharacterized protein LOC103498828	hyper	12	2	31	0.149091	0.314252	2.10779
ClCG06G002430	glycine--tRNA ligase, chloroplastic/mitochondrial 2 isoform X1	hyper	22	3	38	0.0563798	0.22619	4.0119
ClCG06G002510	tRNA wybutosine-synthesizing protein 4	hyper	10	1	23	0.0910973	0.298153	3.27291
ClCG06G002690	aluminum-activated malate transporter 10	hyper	20	1	56	0.171523	0.409157	2.38543
ClCG06G002930	nuclear pore complex protein NUP62	hyper	21	2	34	0.062212	0.216433	3.47896
ClCG06G003410	E3 ubiquitin-protein ligase TRAIP-like	hyper	7	0	17	0.102151	0.336	3.28926
ClCG06G003850	protein O-glucosyltransferase 1-like	hyper	21	1	58	0.117484	0.279384	2.37806
ClCG06G004070	uncharacterized protein LOC103502250	hyper	20	5	40	0.176471	0.417544	2.36608
ClCG06G004220	novel plant SNARE 13 isoform X2	hyper	17	0	37	0.0397924	0.200739	5.04466
ClCG06G004260	protein GFS12 isoform X1	hyper	14	4	23	0.106557	0.440789	4.13664
ClCG06G004720	uncharacterized protein LOC103497803	hyper	12	1	24	0.163462	0.335385	2.05176
ClCG06G004740	LOW QUALITY PROTEIN: AMSH-like ubiquitin thioesterase 3	hyper	14	3	43	0.0339157	0.193133	5.6945
ClCG06G004840	major allergen Pru ar 1-like	hyper	9	4	50	0.164964	0.31728	1.92334
ClCG06G004890	uncharacterized protein LOC111460273 isoform X1	hyper	13	0	36	0.249167	0.532103	2.13553
ClCG06G004900	probable protein phosphatase 2C 73	hyper	8	0	26	0.15625	0.337838	2.16216
ClCG06G004950	hypothetical protein Csa_6G318690	hyper	24	3	52	0.0782967	0.307332	3.92523
ClCG06G005360	uncharacterized protein LOC103497878 isoform X1	hyper	13	1	19	0.0187207	0.182125	9.7285
ClCG06G005420	acyl carrier protein 1, chloroplastic-like	hyper	7	0	18	0.0224719	0.190065	8.45788
ClCG06G005450	_	hyper	18	6	51	0.127717	0.322802	2.52747
ClCG06G005480	uncharacterized protein LOC111498883	hyper	13	0	20	0.0575221	0.270572	4.70379
ClCG06G005580	probable prolyl 4-hydroxylase 4	hyper	18	2	43	0.0357654	0.201653	5.63821
ClCG06G005770	serine incorporator 3	hyper	35	2	115	0.122027	0.280893	2.3019
ClCG06G006180	Copper amine oxidase	hyper	10	0	34	0.136045	0.304976	2.24173
ClCG06G006320	non-specific lipid-transfer protein-like protein At2g13820	hyper	14	0	48	0.167107	0.318151	1.90388
ClCG06G006530	ATP sulfurylase 1, chloroplastic	hyper	16	5	33	0.100324	0.265487	2.6463
ClCG06G006700	uncharacterized protein LOC101217067	hyper	10	0	14	0.0361011	0.254386	7.04649
ClCG06G006740	uncharacterized protein LOC103502859 isoform X1	hyper	21	2	57	0.149835	0.309384	2.06483
ClCG06G006760	uncharacterized protein LOC103502861	hyper	14	1	28	0.0486594	0.275148	5.65457
ClCG06G007090	putative protein phosphatase 2C-like protein 44	hyper	8	0	17	0.0566038	0.211632	3.73883
ClCG06G007160	uncharacterized protein LOC111009647 isoform X1	hyper	19	4	54	0.173404	0.371747	2.14382
ClCG06G007170	uncharacterized protein LOC101213610	hyper	26	4	58	0.09906	0.320833	3.23878
ClCG06G007180	uncharacterized protein LOC111460281 isoform X1	hyper	17	0	37	0.186502	0.376392	2.01816
ClCG06G007660	uncharacterized aarF domain-containing protein kinase At1g79600, chloroplastic	hyper	17	1	57	0.171392	0.360049	2.10073
ClCG06G007740	probable pectinesterase 29	hyper	16	0	42	0.0452174	0.202085	4.46919
ClCG06G007890	chromatin assembly factor 1 subunit A-B isoform X1	hyper	32	3	73	0.0932476	0.308176	3.30492
ClCG06G007980	protein ECERIFERUM 26-like	hyper	23	0	69	0.136664	0.298979	2.18769
ClCG06G008180	mechanosensitive ion channel protein 10	hyper	7	0	25	0.095672	0.281879	2.94631
ClCG06G008210	_	hyper	13	6	27	0.175676	0.390805	2.22458
ClCG06G008250	_	hyper	18	4	49	0.124386	0.344969	2.77337
ClCG06G008320	_	hyper	9	1	16	0.121718	0.288793	2.37263
ClCG06G008340	nuclear pore complex protein NUP160 isoform X1	hyper	8	1	14	0.0502959	0.248	4.93082
ClCG06G008400	hypothetical protein Csa_5G313340	hyper	9	2	25	0.169967	0.436019	2.56532
ClCG06G008460	uncharacterized protein LOC105977222	hyper	13	3	36	0.128761	0.315197	2.44793
ClCG06G008550	indole-3-pyruvate monooxygenase YUCCA6 isoform X1	hyper	38	0	51	0.119769	0.367197	3.06587
ClCG06G008780	rac-like GTP-binding protein ARAC7	hyper	23	0	51	0.135113	0.359551	2.66112
ClCG06G008980	_	hyper	13	4	38	0.124424	0.29471	2.3686
ClCG06G009000	hypothetical protein Pyn_11004	hyper	10	0	30	0.0740145	0.24235	3.27436
ClCG06G009230	_	hyper	38	7	104	0.171915	0.356122	2.0715
ClCG06G009300	hypothetical protein GQ55_9G274100	hyper	7	2	16	0.0940367	0.25	2.65854
ClCG06G009370	_	hyper	9	1	39	0.0785124	0.236749	3.01544
ClCG06G009630	hypothetical protein VITISV_021702	hyper	15	2	26	0.106707	0.333333	3.12381
ClCG06G010010	_	hyper	18	5	51	0.103215	0.267176	2.58854
ClCG06G010020	_	hyper	9	0	25	0.179325	0.352381	1.96504
ClCG06G010050	_	hyper	42	14	92	0.0734997	0.230068	3.1302
ClCG06G010060	_	hyper	72	10	146	0.169014	0.522162	3.08946
ClCG06G010150	_	hyper	8	1	10	0.0853659	0.365123	4.27715
ClCG06G010250	gag/pol protein, partial	hyper	8	1	14	0.031746	0.222754	7.01677
ClCG06G010450	dnaJ homolog subfamily C GRV2	hyper	19	2	40	0.088	0.35226	4.00295
ClCG06G010470	uncharacterized protein LOC111022315	hyper	13	4	28	0.0898876	0.263318	2.92941
ClCG06G010630	vacuolar protein sorting-associated protein 25 isoform X1	hyper	57	2	105	0.135471	0.359107	2.65081
ClCG06G010680	uncharacterized protein LOC101205468	hyper	7	0	35	0.161826	0.338829	2.09379
ClCG06G010970	uncharacterized protein LOC103487466	hyper	21	1	51	0.0715655	0.225159	3.14619
ClCG06G011290	uncharacterized protein LOC105434766	hyper	25	4	50	0.16	0.377646	2.36029
ClCG06G011350	umecyanin-like	hyper	26	0	66	0.0913349	0.323992	3.54729
ClCG06G011370	WD repeat-containing protein 11 isoform X1	hyper	10	1	27	0.0666667	0.228916	3.43373
ClCG06G011420	auxin-responsive protein IAA29-like	hyper	14	1	30	0.119601	0.352318	2.94577
ClCG06G011610	heptahelical transmembrane protein ADIPOR1	hyper	18	2	68	0.160748	0.33309	2.07213
ClCG06G011630	calmodulin-binding receptor-like cytoplasmic kinase 3	hyper	19	9	43	0.155963	0.34375	2.20404
ClCG06G012150	chitotriosidase-1-like	hyper	12	0	42	0.134896	0.304786	2.25942
ClCG06G012250	hypothetical protein Csa_6G416830	hyper	18	4	45	0.167208	0.382488	2.2875
ClCG06G012670	protein TSS	hyper	11	5	35	0.3222	0.492114	1.52735
ClCG06G012760	5'-nucleotidase domain-containing protein DDB_G0275467	hyper	20	0	28	0.0124224	0.164456	13.2387
ClCG06G013140	flavonoid 3-O-glucosyltransferase-like	hyper	32	0	56	0.103524	0.384615	3.71522
ClCG06G013180	F-box protein PP2-B11, partial	hyper	21	3	43	0.114851	0.297872	2.59354
ClCG06G013230	two-component response regulator ARR10-like	hyper	12	0	38	0.0951437	0.266865	2.80486
ClCG06G013450	WD repeat-containing protein 75 isoform X2	hyper	28	4	41	0.0694087	0.267465	3.85348
ClCG06G013630	macrophage migration inhibitory factor homolog	hyper	19	3	42	0.0772627	0.378973	4.90499
ClCG06G013720	nucleolar and coiled-body phosphoprotein 1 isoform X1	hyper	22	0	35	0.0115607	0.16998	14.7033
ClCG06G013950	cation transporter HKT8-like	hyper	18	0	27	0.124051	0.446478	3.59916
ClCG06G014100	beta-amyrin 28-oxidase-like	hyper	18	1	51	0.213378	0.419444	1.96573
ClCG06G014110	probable oxidosqualene cyclase	hyper	9	1	20	0.0828402	0.266187	3.21326
ClCG06G014340	Phosphoethanolamine N-methyltransferase 1	hyper	23	1	50	0.201422	0.494949	2.45728
ClCG06G014560	Multi antimicrobial extrusion protein	hyper	17	1	35	0.127371	0.324464	2.54738
ClCG06G014630	uncharacterized protein LOC103490319 isoform X1	hyper	8	0	22	0.0849057	0.269129	3.16974
ClCG06G015650	hypothetical protein Csa_1G013250	hyper	11	0	43	0.118388	0.287373	2.42738
ClCG06G015960	formin-like protein 20	hyper	10	2	23	0.153318	0.328961	2.14561
ClCG06G016230	myb-related protein 306-like	hyper	11	3	28	0.0814577	0.239961	2.94583
ClCG06G016360	isochorismate synthase 2, chloroplastic isoform X1	hyper	17	1	38	0.0509554	0.202806	3.98007
ClCG06G016500	protein NUCLEAR FUSION DEFECTIVE 4	hyper	13	0	33	0.173854	0.401527	2.30956
ClCG06G016560	putative germin-like protein 2-1	hyper	18	0	44	0.142576	0.310791	2.17983
ClCG06G016890	spermidine synthase 1-like	hyper	14	0	38	0.179008	0.342378	1.91264
ClCG06G016900	probable cyclic nucleotide-gated ion channel 16	hyper	11	3	24	0.111111	0.346801	3.12121
ClCG06G017140	CRAL-TRIO domain-containing protein C3H8.02	hyper	30	1	67	0.144317	0.395683	2.74177
ClCG06G017190	_	hyper	41	7	85	0.127825	0.288494	2.25694
ClCG06G017220	FKBP12-interacting protein of 37 kDa	hyper	29	7	87	0.156842	0.323716	2.06397
ClCG06G017460	cytochrome P450 71A22-like	hyper	12	1	33	0.116816	0.28152	2.40993
ClCG06G017600	vinorine synthase-like	hyper	25	3	85	0.10984	0.346667	3.15611
ClCG06G017620	elongator complex protein 3	hyper	20	7	37	0.0731707	0.246575	3.36986
ClCG06G017700	callose synthase 10	hyper	15	1	26	0.0614035	0.232932	3.79346
ClCG06G017750	Aspartyl aminopeptidase	hyper	12	0	27	0.196796	0.419108	2.12965
ClCG06G018140	bidirectional sugar transporter SWEET10-like	hyper	8	0	31	0.0925373	0.264151	2.85453
ClCG06G018400	probable beta-1,4-xylosyltransferase IRX10L isoform X1	hyper	19	2	45	0.189873	0.443857	2.33765
ClCG07G000190	transcription factor bHLH69	hyper	8	1	16	0.0195695	0.18239	9.32013
ClCG07G000470	uncharacterized protein LOC111491429	hyper	32	1	58	0.129765	0.444015	3.42169
ClCG07G000680	_	hyper	25	2	49	0.130854	0.298828	2.28368
ClCG07G000710	vacuolar protein sorting-associated protein 51 homolog	hyper	11	1	20	0.140271	0.452333	3.22469
ClCG07G001080	patellin-4-like	hyper	30	3	39	0.0513834	0.325112	6.32718
ClCG07G001230	tetratricopeptide repeat protein 7A isoform X1	hyper	19	4	33	0.188612	0.506073	2.68314
ClCG07G001320	protein PHR1-LIKE 1 isoform X1	hyper	16	0	26	0.0367171	0.2	5.44706
ClCG07G001610	transcription factor PIF1-like	hyper	26	1	47	0.0452632	0.222876	4.924
ClCG07G001720	probable pectate lyase 8 isoform X6	hyper	21	0	40	0.0602564	0.228896	3.7987
ClCG07G001750	sterol 3-beta-glucosyltransferase UGT80A2 isoform X1	hyper	27	1	44	0.0793103	0.253301	3.1938
ClCG07G001770	probable carbohydrate esterase At4g34215	hyper	19	4	44	0.169734	0.333333	1.96386
ClCG07G001790	sm-like protein LSM5	hyper	20	7	42	0.107015	0.33758	3.15449
ClCG07G002050	E3 ubiquitin-protein ligase RNF4	hyper	11	0	33	0.118182	0.374346	3.16754
ClCG07G002140	ER lumen protein-retaining receptor	hyper	16	1	35	0.170213	0.343137	2.01593
ClCG07G002220	phosphoribulokinase, chloroplastic-like	hyper	10	2	21	0.0420354	0.220379	5.2427
ClCG07G002280	4-coumarate--CoA ligase-like 6	hyper	10	0	31	0.104693	0.265604	2.53698
ClCG07G002410	probable polyamine transporter At1g31830 isoform X1	hyper	12	0	29	0.158451	0.320536	2.02294
ClCG07G002430	mediator of RNA polymerase II transcription subunit 34 isoform X1	hyper	9	0	34	0.142857	0.305752	2.14026
ClCG07G002520	probable protein phosphatase 2C 58	hyper	13	0	35	0.130971	0.30742	2.34725
ClCG07G002540	phospholipid-transporting ATPase 2 isoform X1	hyper	24	1	53	0.10687	0.299081	2.79854
ClCG07G002990	probable disease resistance protein At4g27220	hyper	7	1	24	0.146552	0.348558	2.37839
ClCG07G003050	protein-tyrosine-phosphatase MKP1	hyper	26	7	58	0.308756	0.603383	1.95424
ClCG07G003710	hypothetical protein Csa_5G187860	hyper	24	10	79	0.17162	0.327745	1.90971
ClCG07G003730	unnamed protein product, partial	hyper	15	4	47	0.235127	0.430446	1.83069
ClCG07G003750	thioredoxin H1-like	hyper	17	0	23	0.0577778	0.262055	4.53556
ClCG07G003820	UDP-glycosyltransferase 85A1	hyper	19	3	57	0.0926829	0.265455	2.86411
ClCG07G003950	uncharacterized protein LOC103500824	hyper	8	4	27	0.199203	0.418269	2.09971
ClCG07G004040	hypothetical protein CUMW_051520	hyper	8	0	23	0.123288	0.450593	3.65481
ClCG07G004280	N-(5'-phosphoribosyl)anthranilate isomerase 1, chloroplastic	hyper	9	0	25	0.116517	0.291463	2.50146
ClCG07G004500	multiple inositol polyphosphate phosphatase 1-like isoform X2	hyper	12	0	32	0.145679	0.343925	2.36084
ClCG07G004510	40S ribosomal protein S4, partial	hyper	28	5	68	0.225537	0.493976	2.19022
ClCG07G004590	uncharacterized protein LOC103495149 isoform X1	hyper	12	2	22	0.0679887	0.239506	3.52274
ClCG07G004610	protein trichome birefringence-like 33	hyper	10	0	16	0.124409	0.340619	2.73789
ClCG07G004750	staphylococcal-like nuclease CAN2	hyper	34	1	100	0.145455	0.336898	2.31618
ClCG07G004780	sodium-coupled neutral amino acid transporter 2-like	hyper	18	0	51	0.0609497	0.213577	3.50416
ClCG07G004790	probable sodium-coupled neutral amino acid transporter 6	hyper	14	0	32	0.206687	0.433281	2.09632
ClCG07G004990	uncharacterized protein LOC110734016	hyper	10	0	11	0.0394737	0.405797	10.2802
ClCG07G005100	probable chalcone--flavonone isomerase 3 isoform X1	hyper	8	1	20	0.0922844	0.289837	3.14069
ClCG07G005210	_	hyper	10	1	28	0.193939	0.355072	1.83084
ClCG07G005380	probable S-adenosylmethionine-dependent methyltransferase At5g38100	hyper	11	0	36	0.091922	0.257075	2.79667
ClCG07G005410	_	hyper	11	1	25	0.136	0.406832	2.99141
ClCG07G005420	vacuolar iron transporter 1-like	hyper	9	1	27	0.182553	0.373961	2.04851
ClCG07G005500	S-protein homolog 74-like	hyper	22	3	66	0.16803	0.34891	2.07647
ClCG07G005810	ty3-gypsy retrotransposon protein	hyper	21	0	31	0.0472973	0.206869	4.3738
ClCG07G005850	putative nucleotidyltransferase, Ribonuclease H	hyper	10	5	25	0.097493	0.257042	2.63652
ClCG07G006040	uncharacterized protein LOC112093437	hyper	15	1	28	0.108808	0.266355	2.44793
ClCG07G006090	uncharacterized protein LOC111023847	hyper	15	5	31	0.133713	0.323651	2.4205
ClCG07G006130	_	hyper	14	3	36	0.145833	0.297641	2.04096
ClCG07G006230	_	hyper	17	2	35	0.135417	0.306043	2.26001
ClCG07G006280	LOW QUALITY PROTEIN: putative 1-phosphatidylinositol-3-phosphate 5-kinase FAB1C	hyper	17	0	25	0.00634921	0.208451	32.831
ClCG07G006510	uncharacterized protein LOC111021983	hyper	10	1	20	0.0714286	0.261993	3.6679
ClCG07G006540	Ulp1-like peptidase	hyper	39	7	70	0.162248	0.313233	1.93058
ClCG07G006590	subtilisin-like protease SBT4.14	hyper	16	1	28	0.0279424	0.189066	6.76627
ClCG07G006740	putative nucleotidyltransferase, Ribonuclease H	hyper	7	0	14	0.0895062	0.284404	3.17748
ClCG07G007000	gibberellin 2-beta-dioxygenase 8-like	hyper	12	3	39	0.139535	0.344648	2.46997
ClCG07G007110	uncharacterized protein LOC111460281 isoform X1	hyper	11	4	41	0.184322	0.4197	2.27699
ClCG07G007200	_	hyper	16	4	26	0.0519126	0.224274	4.32023
ClCG07G007210	_	hyper	16	4	45	0.187097	0.337793	1.80544
ClCG07G007270	cytochrome P450 CYP82D47-like	hyper	11	0	14	0.0102041	0.207865	20.3708
ClCG07G007380	hypothetical protein VITISV_001808	hyper	13	1	26	0.0405063	0.194444	4.80035
ClCG07G007960	40S ribosomal protein S10-1-like	hyper	24	5	53	0.27907	0.598174	2.14346
ClCG07G008510	_	hyper	10	5	34	0.137634	0.301471	2.19037
ClCG07G008590	LOW QUALITY PROTEIN: uncharacterized protein LOC103493201	hyper	8	0	24	0.174098	0.510823	2.93411
ClCG07G008710	pentatricopeptide repeat-containing protein At5g44230	hyper	15	0	58	0.117949	0.294956	2.50072
ClCG07G008770	D-2-hydroxyglutarate dehydrogenase, mitochondrial	hyper	15	3	32	0.104816	0.302899	2.88982
ClCG07G009240	_	hyper	29	1	84	0.129837	0.315377	2.42903
ClCG07G009550	uncharacterized protein LOC111987139	hyper	11	7	34	0.110032	0.348718	3.16923
ClCG07G009700	uncharacterized protein LOC105435210	hyper	11	1	32	0.0600601	0.245174	4.08214
ClCG07G009840	uncharacterized protein LOC111810623	hyper	13	2	16	0.0491803	0.299578	6.09142
ClCG07G009890	uncharacterized protein LOC101209917	hyper	10	0	15	0.0148423	0.173021	11.6573
ClCG07G010050	probable LRR receptor-like serine/threonine-protein kinase At1g53430 isoform X1	hyper	18	0	30	0.118644	0.277056	2.33519
ClCG07G010090	protein trichome birefringence-like 42	hyper	21	2	49	0.142996	0.303294	2.12099
ClCG07G010520	exopolygalacturonase	hyper	19	6	52	0.152924	0.401786	2.62736
ClCG07G010610	F3F9.11	hyper	10	1	17	0.0813953	0.394558	4.84742
ClCG07G010780	galactoside 2-alpha-L-fucosyltransferase-like	hyper	14	0	42	0.162863	0.33364	2.04859
ClCG07G010970	cytochrome P450 97B2, chloroplastic	hyper	20	1	36	0.0587583	0.212195	3.61132
ClCG07G010980	root phototropism protein 2	hyper	22	0	55	0.0780781	0.261414	3.34811
ClCG07G011000	probable pectinesterase 8	hyper	20	3	49	0.108077	0.266227	2.4633
ClCG07G011170	beta-amylase 8	hyper	10	0	19	0.0517241	0.23494	4.54217
ClCG07G011260	serine/threonine-protein kinase At5g01020	hyper	21	1	42	0.17354	0.438735	2.52816
ClCG07G011290	LRR receptor-like serine/threonine-protein kinase FEI 1	hyper	8	1	28	0.119048	0.288783	2.42578
ClCG07G011400	hypothetical protein CUMW_043520	hyper	10	0	23	0.170886	0.356265	2.08481
ClCG07G011680	_	hyper	13	1	26	0.0846847	0.235099	2.77617
ClCG07G011700	uncharacterized protein LOC101222760	hyper	21	0	42	0.134956	0.31759	2.35329
ClCG07G012070	potassium transporter 5	hyper	8	3	25	0.169987	0.320482	1.88534
ClCG07G012140	uncharacterized protein LOC101207869	hypo	3	22	29	0.267327	0.0676692	3.9505
ClCG07G012260	calcineurin subunit B-like isoform X1	hyper	20	1	54	0.10642	0.279032	2.62198
ClCG07G012510	hypothetical protein Csa_4G006090	hyper	9	1	17	0.24	0.437037	1.82099
ClCG07G013800	putative hydrolase C777.06c	hyper	11	0	11	0	0.249135	24.9135
ClCG07G014020	hypothetical protein GOBAR_AA27698	hyper	23	0	56	0.27933	0.52809	1.89056
ClCG07G014280	hypothetical protein PRUPE_3G031000	hyper	19	2	63	0.200737	0.368711	1.83679
ClCG07G014730	pollen receptor-like kinase 4	hyper	21	0	23	0.0232558	0.249123	10.7123
ClCG07G014920	probable GABA transporter 2	hyper	9	1	39	0.17122	0.364312	2.12774
ClCG07G015000	endoglucanase 6-like	hyper	31	2	57	0.0708155	0.326658	4.61281
ClCG07G015030	mitochondrial inner membrane protein OXA1-like isoform X1	hyper	37	0	54	0.0242756	0.1862	7.67025
ClCG07G015040	putative RING-H2 finger protein ATL21A	hyper	11	1	27	0.138631	0.304307	2.19509
ClCG07G015060	_	hyper	13	4	40	0.090999	0.305419	3.35629
ClCG07G015130	phytoene dehydrogenase, chloroplastic/chromoplastic isoform X1	hyper	18	1	34	0.0387481	0.216561	5.58893
ClCG07G015420	hypothetical protein Csa_2G285280	hyper	10	4	23	0.0728477	0.25974	3.56553
ClCG07G015460	uncharacterized protein LOC103494562	hyper	9	2	26	0.278351	0.563422	2.02415
ClCG07G015540	pentatricopeptide repeat-containing protein At4g20090-like	hyper	13	3	38	0.23029	0.584	2.53593
ClCG07G015560	LOW QUALITY PROTEIN: isoleucine--tRNA ligase, cytoplasmic-like	hyper	26	1	67	0.0718336	0.234634	3.26635
ClCG07G015620	transcription factor SRM1-like	hyper	19	0	53	0.139373	0.330379	2.37047
ClCG07G015900	vinorine synthase-like	hyper	14	2	41	0.117834	0.306723	2.603
ClCG07G016020	MADS2 protein, partial	hyper	18	4	51	0.13451	0.291391	2.16631
ClCG07G016420	putative lipid phosphate phosphatase 3, chloroplastic isoform X1	hyper	11	0	28	0.138767	0.346028	2.4936
ClCG07G016470	DNA ligase 1 isoform X2	hyper	15	4	25	0.0769231	0.232422	3.02148
ClCG07G016570	uncharacterized protein LOC111457859	hyper	12	0	31	0.05	0.222467	4.44934
ClCG07G016790	hypothetical protein Csa_4G022250	hyper	31	2	87	0.161826	0.324971	2.00815
ClCG07G016840	protein RFT1 homolog	hyper	9	0	22	0.0358166	0.28	7.8176
ClCG07G016970	phosphofructokinase 4	hyper	11	6	24	0.0692841	0.22327	3.22254
ClCG07G017300	uncharacterized protein LOC112032446	hyper	23	3	55	0.0900901	0.259756	2.88329
ClCG07G017340	probable LRR receptor-like serine/threonine-protein kinase At5g10290	hyper	7	0	16	0.102374	0.27451	2.68144
ClCG07G017430	Histone	hyper	17	3	57	0.14446	0.407725	2.82241
ClCG07G017470	unknown	hyper	9	0	19	0.231818	0.402116	1.73462
ClCG08G000090	_	hyper	37	8	70	0.0836653	0.260606	3.11486
ClCG08G000130	_	hyper	7	1	19	0.167526	0.335697	2.00386
ClCG08G000240	uncharacterized protein LOC111432711 isoform X3	hyper	22	0	25	0.00773196	0.170316	22.0276
ClCG08G000410	agamous-like MADS-box protein AGL11 isoform X1	hyper	8	0	28	0.0796748	0.253071	3.1763
ClCG08G000590	uncharacterized protein LOC111371244	hyper	9	2	21	0.0893417	0.252336	2.8244
ClCG08G000780	SCY1-like protein 2	hyper	11	0	26	0.169118	0.385208	2.27775
ClCG08G000790	mannan endo-1,4-beta-mannosidase 1-like	hyper	7	2	22	0.13587	0.362832	2.67044
ClCG08G000800	ribosomal RNA processing protein 36 homolog	hyper	13	3	32	0.0642458	0.218487	3.4008
ClCG08G000990	protein DETOXIFICATION 1-like isoform X2	hyper	31	0	66	0.11148	0.264059	2.36867
ClCG08G001040	non-lysosomal glucosylceramidase isoform X1	hyper	29	1	75	0.0959386	0.26468	2.75885
ClCG08G001310	_	hyper	12	1	20	0.163793	0.360515	2.20104
ClCG08G001350	LOW QUALITY PROTEIN: TMV resistance protein N-like	hyper	10	0	39	0.162281	0.338742	2.08739
ClCG08G001420	hypothetical protein Csa_5G647500	hyper	11	0	29	0.0671642	0.226436	3.37137
ClCG08G001440	_	hyper	14	2	34	0.103679	0.305182	2.94353
ClCG08G001590	uncharacterized protein LOC111023847	hyper	19	5	57	0.18732	0.410423	2.19103
ClCG08G001690	probable carboxylesterase 18	hyper	13	1	38	0.154589	0.320076	2.07049
ClCG08G001770	uncharacterized protein LOC111019598	hyper	15	6	43	0.0910714	0.282407	3.10094
ClCG08G001840	hypothetical protein VITISV_006313	hyper	18	1	40	0.144133	0.357383	2.47954
ClCG08G001990	plastid division protein CDP1, chloroplastic	hyper	24	1	64	0.0450997	0.199609	4.42594
ClCG08G002190	uncharacterized protein LOC103489499	hyper	10	7	26	0.126087	0.305405	2.42218
ClCG08G002410	putative disease resistance protein RGA3	hyper	7	0	24	0.144611	0.357424	2.47162
ClCG08G002450	DNA mismatch repair protein MLH1 isoform X1	hyper	11	3	26	0.15009	0.33871	2.2567
ClCG08G002550	30S ribosomal protein S1, chloroplastic-like	hyper	15	2	26	0.0315789	0.23301	7.37864
ClCG08G002580	_	hyper	10	6	37	0.104575	0.300493	2.87346
ClCG08G002630	_	hyper	24	2	44	0.0753425	0.269155	3.57242
ClCG08G002720	_	hyper	9	2	20	0.113821	0.275565	2.42104
ClCG08G002730	small RNA degrading nuclease 5	hyper	20	4	44	0.12931	0.286585	2.21626
ClCG08G002870	_	hyper	13	1	31	0.0958409	0.262042	2.73414
ClCG08G002980	_	hyper	7	1	21	0.104743	0.310345	2.96291
ClCG08G003260	vignain-like	hyper	8	0	16	0.0275132	0.180835	6.57264
ClCG08G003290	_	hyper	7	0	17	0.0921788	0.29397	3.18913
ClCG08G003330	2-oxoisovalerate dehydrogenase subunit alpha 1, mitochondrial	hyper	9	1	40	0.132701	0.33114	2.49538
ClCG08G003340	_	hyper	7	0	11	0.0155039	0.237762	15.3357
ClCG08G003350	_	hyper	7	0	13	0.104596	0.298805	2.85675
ClCG08G003400	cell wall protein RBR3-like	hyper	12	4	23	0.101399	0.305936	3.01716
ClCG08G003580	_	hyper	14	1	25	0.03	0.193548	6.45161
ClCG08G003800	signal peptide peptidase-like 5 isoform X2	hyper	9	1	20	0.0916149	0.243056	2.65301
ClCG08G003810	uncharacterized protein LOC103496880	hyper	17	9	42	0.140713	0.322259	2.29019
ClCG08G003850	CMP-sialic acid transporter 1 isoform X1	hyper	11	4	36	0.101655	0.311216	3.0615
ClCG08G003960	protein TRIGALACTOSYLDIACYLGLYCEROL 1, chloroplastic-like	hyper	16	3	32	0.11138	0.270096	2.425
ClCG08G003980	sn1-specific diacylglycerol lipase beta isoform X1	hyper	7	1	13	0.11326	0.291615	2.57474
ClCG08G004110	protein ROOT PRIMORDIUM DEFECTIVE 1	hyper	29	5	41	0.0768176	0.229111	2.98253
ClCG08G004180	_	hyper	48	15	112	0.094146	0.244991	2.60225
ClCG08G004260	_	hyper	8	1	19	0.125	0.320755	2.56604
ClCG08G004420	_	hyper	13	2	38	0.127049	0.307557	2.42077
ClCG08G004500	_	hyper	14	0	31	0.104688	0.276371	2.63996
ClCG08G004520	_	hyper	10	0	25	0.178571	0.358459	2.00737
ClCG08G004590	hypothetical protein Csa_7G361530	hyper	14	4	30	0.128205	0.331858	2.5885
ClCG08G004780	_	hyper	20	2	34	0.071875	0.325397	4.52726
ClCG08G004880	_	hyper	13	3	37	0.184615	0.392555	2.12634
ClCG08G004900	hypothetical protein Csa_6G024930	hyper	15	2	45	0.116928	0.312977	2.67665
ClCG08G004920	_	hyper	20	0	31	0.131677	0.315697	2.39751
ClCG08G004980	_	hyper	19	7	43	0.172577	0.427245	2.47568
ClCG08G005060	conserved oligomeric Golgi complex subunit 3	hyper	11	0	19	0.0268817	0.186312	6.9308
ClCG08G005480	_	hyper	7	4	26	0.162403	0.345178	2.12544
ClCG08G005550	WAT1-related protein At4g08290	hyper	14	2	28	0.0823137	0.360169	4.37557
ClCG08G005920	metal transporter Nramp5-like	hyper	10	0	20	0.213026	0.509642	2.3924
ClCG08G006050	uDP-sugar pyrophosphorylase	hyper	7	2	17	0.0677686	0.244275	3.60454
ClCG08G006110	hypothetical protein Csa_6G374700	hyper	13	0	41	0.05997	0.213836	3.56572
ClCG08G006140	uncharacterized protein LOC107991116	hyper	20	4	45	0.190909	0.426254	2.23276
ClCG08G006190	wall-associated receptor kinase 3-like	hyper	8	6	19	0.101911	0.45935	4.50737
ClCG08G006380	hypothetical protein	hyper	9	3	22	0.137466	0.435685	3.16939
ClCG08G006410	probable beta-1,4-xylosyltransferase IRX10	hyper	14	0	51	0.171852	0.37332	2.17233
ClCG08G006730	LINE-1 retrotransposable element ORF2 protein	hyper	11	1	34	0.117391	0.295082	2.51366
ClCG08G007040	G-box-binding factor 4	hyper	22	4	44	0.216495	0.444169	2.05164
ClCG08G007080	5-formyltetrahydrofolate cyclo-ligase-like protein COG0212 isoform X1	hyper	8	0	39	0.0931677	0.248366	2.6658
ClCG08G007140	uncharacterized protein At3g03773-like isoform X1	hyper	18	2	39	0.0652985	0.314869	4.82199
ClCG08G007370	protein GIGANTEA-like isoform X2	hyper	37	1	39	0.0269886	0.393407	14.5767
ClCG08G007640	vacuolar amino acid transporter 1-like	hyper	11	0	25	0.168269	0.446623	2.65422
ClCG08G007670	glycerol-3-phosphate dehydrogenase SDP6, mitochondrial isoform X2	hyper	19	8	40	0.0966292	0.348548	3.60706
ClCG08G007770	uncharacterized protein LOC111006447	hyper	12	3	23	0.0617496	0.223629	3.62154
ClCG08G007850	probable pectate lyase 12	hyper	14	0	48	0.153798	0.32829	2.13456
ClCG08G008220	uncharacterized protein LOC103495960 isoform X3	hypo	1	8	38	0.237381	0.0851449	2.78796
ClCG08G008460	hypothetical protein Csa_6G046370	hyper	12	1	34	0.039548	0.228947	5.7891
ClCG08G008470	inactive protein RESTRICTED TEV MOVEMENT 2-like	hyper	29	0	70	0.128015	0.376437	2.94057
ClCG08G008540	cell division control protein 48 homolog C-like	hyper	26	0	53	0.082332	0.276685	3.36061
ClCG08G008750	uncharacterized oxidoreductase At4g09670	hyper	20	1	33	0.0322129	0.18842	5.84921
ClCG08G009790	myosin-15 isoform X1	hyper	12	0	26	0.0225806	0.268473	11.8895
ClCG08G009890	hypothetical protein Csa_6G362960	hyper	9	1	17	0.074364	0.297753	4.00399
ClCG08G009950	uncharacterized protein LOC103488576	hyper	12	3	24	0.0962099	0.257028	2.67153
ClCG08G010100	endoplasmic reticulum metallopeptidase 1-like isoform X1	hyper	17	0	53	0.146811	0.377264	2.56972
ClCG08G010190	hypothetical protein VITISV_017236	hyper	18	1	54	0.157703	0.357759	2.26856
ClCG08G010360	erlin-2-B-like	hyper	13	1	30	0.247244	0.400685	1.6206
ClCG08G010380	PLASMODESMATA CALLOSE-BINDING PROTEIN 3-like	hyper	23	0	34	0.0297741	0.206159	6.92409
ClCG08G010620	transcription factor BIM2	hyper	14	8	39	0.145729	0.372093	2.55333
ClCG08G010760	DNA gyrase subunit A, chloroplastic/mitochondrial	hyper	11	0	12	0.0934844	0.247232	2.64464
ClCG08G010910	auxin response factor 17	hyper	18	1	56	0.0461983	0.210042	4.54653
ClCG08G010970	probable beta-D-xylosidase 7	hyper	17	5	52	0.149809	0.341719	2.28103
ClCG08G011590	GATA transcription factor 24-like isoform X1	hyper	21	3	54	0.26087	0.533907	2.04665
ClCG08G012100	histidine-containing phosphotransfer protein 4-like isoform X3	hyper	17	2	45	0.12959	0.293103	2.26178
ClCG08G012370	myb-related protein 3R-1	hyper	24	2	52	0.16371	0.318146	1.94336
ClCG08G012450	transcription factor JUNGBRUNNEN 1	hyper	24	0	58	0.203704	0.390584	1.91741
ClCG08G012490	uncharacterized protein LOC101209677	hyper	18	1	50	0.101839	0.260776	2.56067
ClCG08G012560	probable LRR receptor-like serine/threonine-protein kinase At4g31250	hyper	19	1	46	0.0911765	0.286268	3.13972
ClCG08G012570	ribonuclease H2 subunit B isoform X1	hyper	16	4	44	0.0570048	0.273353	4.79526
ClCG08G012760	selenoprotein H	hyper	10	1	26	0.141631	0.356215	2.5151
ClCG08G012780	probable plastid-lipid-associated protein 8, chloroplastic	hyper	10	1	29	0.117258	0.270192	2.30425
ClCG08G012860	hypothetical protein Csa_2G379230	hyper	10	3	31	0.12987	0.329446	2.53673
ClCG08G012950	hypothetical protein Csa_2G379300	hyper	29	0	73	0.143446	0.349711	2.43793
ClCG08G013180	UPF0481 protein At3g47200-like	hyper	9	1	20	0.1125	0.268293	2.38482
ClCG08G013750	protein RRC1-like isoform X1	hyper	12	6	29	0.104225	0.286082	2.74485
ClCG08G013920	L-ascorbate oxidase homolog	hyper	38	3	85	0.0776014	0.230146	2.96575
ClCG08G014010	hypothetical protein DCAR_013896	hyper	21	0	62	0.123066	0.275055	2.23502
ClCG08G014060	uncharacterized protein LOC103488388	hyper	9	0	20	0.0815348	0.274627	3.36822
ClCG08G014270	MKL/myocardin-like protein 1	hyper	12	0	42	0.168506	0.328918	1.95197
ClCG08G014390	HVA22-like protein i isoform X2	hyper	12	1	28	0.12709	0.343046	2.69923
ClCG08G014630	protein WALLS ARE THIN 1	hyper	17	0	38	0.0799707	0.293046	3.66442
ClCG08G014720	26S protease regulatory subunit S10B homolog B-like	hyper	37	4	82	0.0722543	0.225879	3.12616
ClCG08G014800	transcription factor bHLH110	hyper	15	0	31	0.0632812	0.240116	3.79442
ClCG08G014900	CBS domain-containing protein CBSX3, mitochondrial isoform X2	hyper	15	0	26	0.0327511	0.183562	5.60475
ClCG08G014960	isoflavone reductase-like protein	hyper	12	1	28	0.238298	0.517766	2.17277
ClCG08G015030	disco-interacting protein 2 homolog C-like	hyper	12	1	35	0.20977	0.40411	1.92644
ClCG08G015200	uncharacterized protein LOC101218892	hyper	22	0	41	0.0932367	0.260159	2.7903
ClCG08G015670	hypothetical protein CDL15_Pgr014579	hyper	28	0	77	0.129151	0.343709	2.66129
ClCG08G015920	UDP-glucuronate:xylan alpha-glucuronosyltransferase 2 isoform X1	hyper	25	2	57	0.109899	0.268795	2.44583
ClCG08G015960	abscisic acid 8'-hydroxylase 4-like	hyper	18	1	49	0.234004	0.437075	1.86781
ClCG08G016200	probable carbohydrate esterase At4g34215	hyper	18	1	42	0.047532	0.206576	4.34604
ClCG08G016270	uncharacterized protein LOC103487857	hyper	13	1	38	0.116854	0.332487	2.84532
ClCG08G016290	uncharacterized protein LOC103487857	hyper	18	1	35	0.114729	0.289157	2.52035
ClCG08G016900	UPF0587 protein C1orf123 homolog	hyper	12	2	36	0.106918	0.295455	2.76337
ClCG08G017430	vinorine synthase-like	hyper	13	0	39	0.129529	0.281364	2.17221
ClCG08G017950	hypothetical protein Csa_2G348810	hyper	11	0	34	0.0934718	0.340881	3.64688
ClCG09G000180	probable protein phosphatase 2C 6	hyper	25	7	50	0.153846	0.423913	2.75543
ClCG09G000360	probable LRR receptor-like protein kinase At1g51890	hyper	7	0	22	0.0381679	0.218023	5.71221
ClCG09G000550	ubiquitin carboxyl-terminal hydrolase 6	hyper	16	2	42	0.143077	0.320755	2.24183
ClCG09G001260	phosphoinositide phosphatase SAC2 isoform X1	hyper	11	0	28	0.183241	0.37718	2.05838
ClCG09G001610	KH domain-containing protein At4g18375	hyper	7	0	21	0.117188	0.365672	3.1204
ClCG09G001690	uncharacterized protein LOC101216410 isoform X1	hyper	8	5	18	0.130112	0.318408	2.44719
ClCG09G001750	ankyrin repeat-containing protein At5g02620-like	hyper	19	0	41	0.201434	0.415221	2.06133
ClCG09G001780	uncharacterized protein LOC101218138	hyper	30	5	52	0.103093	0.522059	5.06397
ClCG09G002220	beta-hordothionin-like	hyper	11	3	38	0.187768	0.345081	1.8378
ClCG09G002240	hypothetical protein Csa_7G441630	hyper	17	4	52	0.181818	0.456389	2.51014
ClCG09G002330	N-terminal acetyltransferase A complex auxiliary subunit NAA15-like	hyper	17	5	39	0.121413	0.275266	2.26719
ClCG09G002470	hypothetical protein CUMW_193150	hyper	19	1	36	0.0809249	0.235614	2.91152
ClCG09G002530	root phototropism protein 3	hyper	17	5	46	0.225806	0.401198	1.77673
ClCG09G002690	late embryogenesis abundant protein 76	hyper	14	2	44	0.169255	0.34331	2.02836
ClCG09G002920	uncharacterized protein LOC103499800	hyper	30	4	91	0.149733	0.305976	2.04348
ClCG09G003070	probable LRR receptor-like serine/threonine-protein kinase At1g34110	hyper	18	2	45	0.0887822	0.288401	3.24841
ClCG09G003320	cinnamoyl-CoA reductase 1-like	hyper	12	0	35	0.177602	0.351576	1.97958
ClCG09G003440	nudix hydrolase 3	hyper	8	1	30	0.122288	0.293651	2.40131
ClCG09G003490	uncharacterized protein LOC101217255 isoform X2	hyper	8	0	28	0.248295	0.400901	1.61462
ClCG09G003760	hypothetical protein Csa_7G429550	hyper	12	0	26	0.217712	0.478884	2.19962
ClCG09G003990	putative disease resistance protein RGA4	hyper	26	2	95	0.101746	0.298539	2.93414
ClCG09G004180	transcription factor MYB46	hyper	9	0	32	0.1341	0.350877	2.61654
ClCG09G004420	N-terminal acetyltransferase A complex catalytic subunit ard1	hypo	0	38	38	0.174603	0	17.4603
ClCG09G004490	serine carboxypeptidase-like 34	hyper	23	1	47	0.049961	0.203616	4.07549
ClCG09G004560	sacsin isoform X1	hyper	12	1	28	0.0474777	0.295154	6.21669
ClCG09G004570	endoglucanase 5	hyper	30	3	67	0.0678643	0.248349	3.6595
ClCG09G004740	peroxidase 5-like	hyper	9	0	17	0.121127	0.271879	2.24458
ClCG09G005650	uncharacterized protein LOC103492802	hypo	0	8	10	0.190678	0.011236	16.9703
ClCG09G005950	AAA+ ATPase domain-containing protein	hyper	11	1	13	0.00771208	0.214953	27.8723
ClCG09G006070	desiccation-related protein PCC13-62-like	hyper	14	0	41	0.047384	0.235415	4.96824
ClCG09G006160	potassium transporter	hyper	7	0	27	0.174115	0.325605	1.87005
ClCG09G006460	sodium/hydrogen exchanger 2	hyper	8	2	24	0.122302	0.317972	2.59989
ClCG09G006940	uncharacterized protein LOC111456018 isoform X3	hyper	12	4	19	0.036859	0.238397	6.4678
ClCG09G006990	40S ribosomal protein S19-3-like	hyper	12	1	21	0.0454545	0.250597	5.51313
ClCG09G007220	tRNA (guanine-N(7)-)-methyltransferase non-catalytic subunit wdr4	hyper	11	1	19	0.0754352	0.281139	3.72689
ClCG09G007710	_	hyper	26	2	48	0.109116	0.291781	2.67404
ClCG09G007790	myb-related protein Myb4-like	hyper	13	1	31	0.0366197	0.200957	5.48767
ClCG09G007920	linoleate 9S-lipoxygenase-like	hyper	22	0	35	0.0792541	0.292271	3.68777
ClCG09G008030	serine/threonine-protein kinase 19 isoform X1	hyper	19	8	45	0.177914	0.330986	1.86037
ClCG09G008140	HAUS augmin-like complex subunit 3 isoform X2	hyper	25	2	51	0.0684444	0.254709	3.72139
ClCG09G008270	dCTP pyrophosphatase 1	hyper	24	2	57	0.220901	0.412698	1.86825
ClCG09G008340	rhodanese-like domain-containing protein 4A, chloroplastic	hyper	20	0	51	0.123299	0.303448	2.46108
ClCG09G008370	ubiquitin-like-conjugating enzyme ATG10	hyper	20	0	47	0.0597403	0.299595	5.01496
ClCG09G008420	cytochrome b561 and DOMON domain-containing protein At3g25290	hyper	20	0	30	0.140432	0.344371	2.45222
ClCG09G008690	putative alcohol dehydrogenase superfamily, zinc-type	hyper	9	1	18	0.117739	0.292605	2.48519
ClCG09G008920	ubiquitin-conjugating enzyme E2 variant 1B-like	hyper	23	6	64	0.14465	0.318021	2.19855
ClCG09G009080	serine/threonine-protein kinase At3g07070-like	hyper	10	0	20	0.121331	0.281304	2.31849
ClCG09G009160	_	hyper	16	0	36	0.10596	0.343852	3.2451
ClCG09G009190	sterol 3-beta-glucosyltransferase UGT80A2-like isoform X1	hyper	11	0	36	0.217005	0.467742	2.15544
ClCG09G009460	cyclic pyranopterin monophosphate synthase accessory protein, mitochondrial	hyper	20	5	61	0.192725	0.380952	1.97666
ClCG09G009490	protein HGH1 homolog isoform X1	hyper	10	0	37	0.189013	0.377494	1.99719
ClCG09G009620	protein FAM188A	hyper	21	16	48	0.160671	0.310734	1.93397
ClCG09G009730	auxin efflux carrier component 6	hyper	21	7	51	0.10084	0.273764	2.71483
ClCG09G009810	hypothetical protein Csa_7G320030	hyper	7	0	11	0.153846	0.498382	3.23948
ClCG09G010310	uncharacterized protein LOC103500100	hyper	29	2	89	0.111548	0.269913	2.41971
ClCG09G010340	pentatricopeptide repeat-containing protein At5g15280	hyper	16	2	55	0.174288	0.325581	1.86807
ClCG09G010360	protein DETOXIFICATION 54-like isoform X1	hyper	8	1	33	0.171975	0.426202	2.47829
ClCG09G010420	uncharacterized protein ycf37 isoform X1	hyper	11	2	29	0.0961792	0.284	2.95282
ClCG09G010710	serine/threonine-protein kinase CDL1-like isoform X1	hyper	21	2	25	0.0120482	0.197468	16.3899
ClCG09G010800	ubiquitin thioesterase OTU1	hyper	25	2	52	0.155596	0.343905	2.21024
ClCG09G011190	1-aminocyclopropane-1-carboxylate oxidase 1	hyper	7	0	11	0.0534351	0.292208	5.46846
ClCG09G011570	hypothetical protein Csa_4G129020	hyper	27	3	86	0.219612	0.381407	1.73673
ClCG09G011760	hypothetical protein Csa_3G901120	hyper	10	0	42	0.12427	0.276004	2.221
ClCG09G011820	probable UDP-3-O-acyl-N-acetylglucosamine deacetylase 2 isoform X2	hyper	40	14	97	0.0980515	0.298446	3.04376
ClCG09G012000	uncharacterized protein LOC103482899 isoform X1	hyper	7	0	9	0.0497512	0.226141	4.54544
ClCG09G012020	acetylornithine deacetylase	hypo	1	27	39	0.203216	0.0297297	6.83546
ClCG09G012210	beta-amyrin 11-oxidase-like	hyper	13	0	33	0.0989761	0.249493	2.52074
ClCG09G012260	_	hyper	30	8	78	0.188898	0.446473	2.36357
ClCG09G012300	_	hyper	11	2	17	0.112281	0.31982	2.8484
ClCG09G012380	expansin-like B1	hyper	18	2	44	0.100147	0.334109	3.33618
ClCG09G012460	hypothetical protein Csa_3G910760	hyper	14	2	26	0.0824176	0.24	2.912
ClCG09G012470	cell wall protein RBR3-like	hyper	10	5	22	0.0720524	0.268293	3.72358
ClCG09G012730	cationic amino acid transporter 6, chloroplastic-like	hyper	17	2	37	0.114286	0.437803	3.83078
ClCG09G012740	_	hyper	15	4	43	0.138269	0.351404	2.54144
ClCG09G012970	_	hyper	26	3	49	0.084507	0.236059	2.79337
ClCG09G013000	transcription factor LAF1	hyper	11	0	37	0.158954	0.317241	1.99581
ClCG09G013630	dynamin-like protein ARC5	hyper	15	7	29	0.138855	0.352941	2.5418
ClCG09G013690	UDP-glycosyltransferase 74F2-like	hyper	11	0	18	0.0162866	0.257956	15.8385
ClCG09G013740	GPI mannosyltransferase 3	hyper	10	0	18	0.0884354	0.293706	3.32114
ClCG09G013840	_	hyper	29	6	58	0.0863309	0.275457	3.19071
ClCG09G013850	_	hyper	31	3	47	0.0810056	0.374088	4.61805
ClCG09G013990	_	hyper	8	2	18	0.20802	0.398844	1.91733
ClCG09G014000	probable plastid-lipid-associated protein 4, chloroplastic	hyper	23	5	72	0.127606	0.314941	2.46807
ClCG09G014230	uncharacterized protein LOC103502746	hyper	14	4	39	0.115979	0.283133	2.44123
ClCG09G014260	ribosome biogenesis protein TSR3 homolog isoform X1	hyper	7	1	29	0.133523	0.379592	2.8429
ClCG09G014270	uncharacterized protein LOC105646064	hyper	16	0	32	0.0825336	0.26178	3.1718
ClCG09G014340	_	hyper	10	0	26	0.0845588	0.245524	2.90359
ClCG09G014420	_	hyper	14	2	36	0.0959596	0.315584	3.28872
ClCG09G014440	_	hyper	20	8	42	0.159337	0.317147	1.99042
ClCG09G014590	NADH dehydrogenase subunit 5	hyper	9	0	13	0.102828	0.305263	2.96868
ClCG09G014600	uncharacterized protein LOC111009647 isoform X1	hyper	17	2	27	0.0921659	0.303468	3.29263
ClCG09G014670	acetolactate synthase small subunit 2, chloroplastic-like isoform X1	hyper	49	1	86	0.13951	0.313614	2.24797
ClCG09G014820	_	hyper	15	0	32	0.118602	0.285714	2.40902
ClCG09G014850	uncharacterized protein LOC101209189 isoform X1	hyper	62	0	93	0.00343643	0.169711	49.3858
ClCG09G014910	2-alkenal reductase (NADP(+)-dependent)-like	hyper	25	4	69	0.072872	0.265625	3.64509
ClCG09G014960	hypothetical protein	hyper	12	2	29	0.153191	0.344828	2.25096
ClCG09G015190	DNA-directed DNA polymerase	hyper	16	8	43	0.161499	0.365333	2.26214
ClCG09G015270	LOW QUALITY PROTEIN: uncharacterized protein LOC112011709	hyper	15	4	36	0.144737	0.295858	2.04411
ClCG09G015300	peroxidase N1-like	hyper	10	3	31	0.125506	0.291771	2.32475
ClCG09G015320	uncharacterized CRM domain-containing protein At3g25440, chloroplastic	hyper	12	5	31	0.128913	0.326531	2.53294
ClCG09G015450	_	hyper	25	4	50	0.110145	0.289409	2.62753
ClCG09G015490	outer envelope protein 64, mitochondrial	hyper	20	0	43	0.222621	0.543568	2.44167
ClCG09G015530	7-deoxyloganetin glucosyltransferase-like	hyper	10	2	17	0.136213	0.42236	3.10074
ClCG09G015680	_	hyper	25	1	64	0.211037	0.459459	2.17715
ClCG09G015910	hypothetical protein VITISV_043911	hyper	19	4	37	0.202632	0.399209	1.97012
ClCG09G015990	uncharacterized protein LOC111014657	hyper	14	1	55	0.117647	0.277576	2.35939
ClCG09G016070	probable ubiquitin-like-specific protease 2A isoform X2	hyper	10	3	32	0.145686	0.325991	2.23763
ClCG09G016120	fructose-1,6-bisphosphatase, chloroplastic	hyper	33	1	54	0.0187354	0.233696	12.4735
ClCG09G016160	_	hypo	1	10	23	0.291892	0.126623	2.3052
ClCG09G016200	dynamin-related protein 3A-like isoform X1	hyper	15	0	19	0.00220751	0.174107	78.8705
ClCG09G016240	gamma-glutamyl peptidase 5-like	hyper	40	6	90	0.0947791	0.338123	3.56748
ClCG09G016260	L-type lectin-domain containing receptor kinase IX.1-like	hyper	21	2	55	0.190813	0.356427	1.86794
ClCG09G016280	_	hyper	13	3	37	0.20362	0.371585	1.82489
ClCG09G016350	_	hyper	8	2	19	0.0803571	0.278107	3.46088
ClCG09G016360	probable sphingolipid transporter spinster homolog 2 isoform X1	hyper	12	2	19	0.0682731	0.287582	4.21223
ClCG09G016450	_	hyper	14	1	27	0.0952381	0.286957	3.01304
ClCG09G016660	nuclear pore complex protein NUP98A-like	hyper	10	0	30	0.119313	0.269889	2.26202
ClCG09G016700	pleiotropic drug resistance protein 1-like	hyper	27	0	41	0.0171233	0.24374	14.2344
ClCG09G016780	_	hyper	15	6	38	0.196995	0.468013	2.37576
ClCG09G017070	_	hyper	18	7	46	0.100575	0.306846	3.05093
ClCG09G017150	photosystem I P700 chlorophyll a apoprotein A1 (chloroplast)	hyper	13	2	42	0.207865	0.393273	1.89196
ClCG09G017160	uncharacterized protein LOC111499963 isoform X2	hyper	18	1	29	0.0800781	0.234615	2.92983
ClCG09G017170	uncharacterized protein LOC103498367	hyper	12	0	38	0.204117	0.404762	1.98299
ClCG09G017220	uncharacterized protein LOC103498364	hyper	19	0	46	0.126582	0.333333	2.63333
ClCG09G017310	GPCR-type G protein 1	hyper	18	5	35	0.10687	0.313253	2.93115
ClCG09G017600	phragmoplast orienting kinesin 2	hyper	9	0	23	0.260817	0.461938	1.77112
ClCG09G017610	salicylic acid-binding protein 2-like	hyper	13	1	33	0.236111	0.410901	1.74029
ClCG09G017750	long chain acyl-CoA synthetase 2	hyper	11	7	24	0.100796	0.285294	2.83042
ClCG09G017790	probable NAD(P)H dehydrogenase (quinone) FQR1-like 1	hyper	25	3	49	0.06628	0.324094	4.88977
ClCG09G017820	UPF0496 protein At4g34320-like	hyper	18	1	46	0.166667	0.354953	2.12972
ClCG09G018430	inositol hexakisphosphate and diphosphoinositol-pentakisphosphate kinase 2-like isoform X1	hyper	9	0	23	0.0986938	0.251412	2.5474
ClCG09G018450	LOB domain-containing protein 27-like	hyper	10	2	46	0.144613	0.296226	2.04841
ClCG09G018600	metalloendoproteinase 2-MMP-like	hyper	13	1	27	0.106977	0.326478	3.05186
ClCG09G018790	WAT1-related protein At3g28050-like isoform X1	hyper	17	1	43	0.315789	0.649435	2.05654
ClCG09G018930	RNA exonuclease 4-like	hyper	11	0	26	0.112	0.279412	2.49475
ClCG09G019120	phosphoenolpyruvate/phosphate translocator 2, chloroplastic-like	hyper	16	0	33	0.118741	0.292876	2.46651
ClCG09G019160	uncharacterized protein LOC101222804	hyper	11	0	13	0.133333	0.610714	4.58036
ClCG09G019400	hypothetical protein Csa_5G522930	hyper	26	0	35	0.121951	0.546218	4.47899
ClCG09G020130	WAT1-related protein At2g39510-like isoform X1	hyper	15	1	44	0.132718	0.318554	2.40023
ClCG09G020410	uncharacterized protein LOC111458632	hyper	12	0	35	0.145833	0.309711	2.12373
ClCG09G020500	uncharacterized protein LOC110601548	hyper	16	3	36	0.0974684	0.272575	2.79655
ClCG09G020580	DNA polymerase epsilon catalytic subunit A-like isoform X1	hyper	15	1	36	0.107411	0.287796	2.67938
ClCG09G020660	uncharacterized protein LOC103503314 isoform X2	hyper	15	1	16	0.0218341	0.211454	9.68458
ClCG09G020680	lupeol synthase	hyper	10	2	38	0.082397	0.253287	3.07399
ClCG09G020870	unnamed protein product, partial	hyper	11	2	37	0.0648508	0.214854	3.31305
ClCG09G020910	LOW QUALITY PROTEIN: protein ENHANCED DOWNY MILDEW 2	hyper	17	3	31	0.0752688	0.272311	3.61785
ClCG09G020930	hypothetical protein Csa_3G759990	hyper	11	2	39	0.158358	0.352601	2.22661
ClCG09G020970	glycerophosphodiester phosphodiesterase GDPDL4-like	hyper	9	2	24	0.142857	0.378182	2.64727
ClCG09G020980	pirin-like protein	hyper	9	0	32	0.125	0.305913	2.4473
ClCG09G021590	kinesin KP1	hyper	7	6	24	0.178947	0.411483	2.29947
ClCG09G021730	hypothetical protein BVC80_437g4	hyper	8	0	17	0.0913884	0.262019	2.8671
ClCG09G021920	anaphase-promoting complex subunit 2	hyper	9	1	23	0.0849315	0.235795	2.7763
ClCG09G021960	uncharacterized protein LOC103503357	hyper	19	1	50	0.0934579	0.309657	3.31333
ClCG09G022230	protein trichome birefringence-like 43	hyper	15	0	31	0.0998981	0.259537	2.59802
ClCG09G022240	probable LRR receptor-like serine/threonine-protein kinase At1g07650 isoform X1	hyper	9	0	25	0.12383	0.29099	2.34991
ClCG09G022540	_	hyper	46	6	81	0.0880218	0.258088	2.9321
ClCG09G022590	LOB domain-containing protein 4-like	hyper	12	5	36	0.177632	0.330484	1.8605
ClCG09G022700	peroxisomal 2,4-dienoyl-CoA reductase	hyper	27	5	63	0.222397	0.385127	1.73171
ClCG09G022830	extensin-2	hyper	45	5	95	0.164646	0.390107	2.36937
ClCG09G022860	myb family transcription factor APL-like isoform X1	hyper	12	1	22	0.0165517	0.177966	10.7521
ClCG10G000350	protein STRICTOSIDINE SYNTHASE-LIKE 6-like	hyper	7	2	25	0.341055	0.60625	1.77757
ClCG10G000380	basic endochitinase C-like	hyper	10	0	20	0.0378964	0.240713	6.35188
ClCG10G000690	thaumatin-like protein 1	hypo	7	16	37	0.288155	0.0653465	4.40964
ClCG10G000700	thaumatin-like protein 1b	hyper	18	0	49	0.134311	0.320728	2.38796
ClCG10G001020	uncharacterized protein LOC103490721 isoform X1	hyper	41	6	107	0.12854	0.279506	2.17446
ClCG10G001500	protein TORNADO 2	hyper	19	2	54	0.0912596	0.241536	2.6467
ClCG10G001530	uncharacterized protein LOC111800878 isoform X2	hyper	12	0	40	0.0914535	0.290965	3.18156
ClCG10G001550	glycine-rich cell wall structural protein 1.8-like	hyper	17	1	60	0.129836	0.295397	2.27515
ClCG10G001660	uncharacterized protein LOC111014777	hyper	23	1	64	0.260069	0.452266	1.73902
ClCG10G001670	hypothetical protein COLO4_21841	hyper	14	1	47	0.19494	0.35997	1.84656
ClCG10G001830	beta-amyrin 11-oxidase-like	hyper	13	0	32	0.0767824	0.323017	4.20692
ClCG10G001840	protein NRT1/ PTR FAMILY 7.3-like	hyper	16	1	46	0.104498	0.268405	2.56851
ClCG10G002480	palmitoyl-protein thioesterase 1-like	hyper	17	4	72	0.147948	0.408377	2.76027
ClCG10G002520	1-aminocyclopropane-1-carboxylate oxidase-like isoform X1	hyper	10	1	26	0.0617696	0.333333	5.3964
ClCG10G002700	putative glucuronosyltransferase PGSIP8	hyper	20	2	61	0.171134	0.338346	1.97708
ClCG10G002820	(-)-germacrene D synthase-like	hyper	32	0	77	0.1773	0.349827	1.97308
ClCG10G002950	glycine-rich domain-containing protein 1-like	hyper	15	2	38	0.128072	0.287619	2.24575
ClCG10G002970	flavin-containing monooxygenase FMO GS-OX-like 3	hyper	26	4	87	0.294574	0.53264	1.80817
ClCG10G003010	NAC domain-containing protein 7-like	hyper	38	4	66	0.114583	0.319966	2.79243
ClCG10G003060	non-specific lipid-transfer protein 1	hyper	16	0	44	0.156269	0.306818	1.9634
ClCG10G003370	uncharacterized protein LOC103490955 isoform X1	hyper	28	1	58	0.157241	0.326633	2.07727
ClCG10G003540	uncharacterized protein LOC101213131	hypo	3	13	27	0.308434	0.114583	2.69179
ClCG10G003560	bis(5'-adenosyl)-triphosphatase-like	hyper	9	0	21	0.10104	0.283019	2.80105
ClCG10G003600	probable protein phosphatase 2C 18 isoform X2	hyper	14	1	35	0.252075	0.43702	1.73369
ClCG10G003660	LOW QUALITY PROTEIN: (-)-germacrene D synthase-like	hyper	25	1	50	0.0978328	0.285714	2.92043
ClCG10G003690	(-)-germacrene D synthase-like	hyper	11	1	35	0.149923	0.328485	2.19103
ClCG10G004020	uncharacterized protein LOC103490999	hyper	7	0	20	0.163907	0.322222	1.96588
ClCG10G004070	subtilisin-like protease SBT5.3	hyper	11	1	35	0.092068	0.262584	2.85207
ClCG10G004080	gamma-tubulin complex component 2	hyper	28	0	43	0.0201613	0.274074	13.5941
ClCG10G004400	_	hyper	25	4	73	0.317838	0.528474	1.66272
ClCG10G004600	probable WRKY transcription factor 20 isoform X1	hyper	23	0	24	0.0014245	0.177866	124.862
ClCG10G004810	hypothetical protein Csa_3G063610	hyper	22	1	42	0.224628	0.503439	2.24121
ClCG10G004850	hypothetical protein Csa_3G063610	hyper	16	0	29	0.0649203	0.279817	4.31016
ClCG10G005010	cytochrome b561 and DOMON domain-containing protein At4g12980-like isoform X1	hyper	15	0	22	0.174888	0.502203	2.87157
ClCG10G005290	lactoylglutathione lyase-like	hyper	13	1	22	0.189258	0.470726	2.48721
ClCG10G005630	_	hyper	29	5	66	0.0898251	0.240429	2.67663
ClCG10G005640	COBRA-like protein 10	hyper	44	4	111	0.134745	0.294094	2.1826
ClCG10G005700	HSP23.0	hyper	19	1	41	0.115912	0.308458	2.66113
ClCG10G005780	hypothetical protein	hyper	18	7	40	0.17446	0.382848	2.19447
ClCG10G005810	proteinaceous RNase P 2	hypo	4	15	22	0.293777	0.0877598	3.34751
ClCG10G005830	gibberellin 2-beta-dioxygenase 8-like	hyper	16	1	44	0.251303	0.429892	1.71065
ClCG10G006050	uncharacterized protein LOC104880636	hyper	9	2	17	0.0630435	0.237838	3.7726
ClCG10G006110	_	hyper	9	3	29	0.133244	0.374172	2.80818
ClCG10G006120	_	hyper	11	0	34	0.0992167	0.262202	2.64272
ClCG10G006260	(+)-gamma-cadinene synthase	hyper	49	14	97	0.135897	0.363135	2.67212
ClCG10G006320	uncharacterized protein LOC101210952	hyper	16	1	44	0.175781	0.381566	2.17069
ClCG10G006450	cyclic nucleotide-gated ion channel 4	hyper	7	0	9	0.00733496	0.162319	22.1295
ClCG10G006630	_	hyper	21	2	47	0.105485	0.270782	2.56701
ClCG10G006650	phytohormone-binding protein-like	hyper	8	0	32	0.0585424	0.222701	3.8041
ClCG10G006710	_	hyper	7	0	18	0.0936639	0.252874	2.6998
ClCG10G006760	uncharacterized protein LOC103489499	hyper	40	7	85	0.144679	0.304287	2.10319
ClCG10G006830	plant intracellular Ras-group-related LRR protein 6	hyper	9	0	22	0.104274	0.265795	2.54902
ClCG10G006920	3-deoxy-manno-octulosonate cytidylyltransferase, mitochondrial	hyper	21	0	25	0.00404858	0.299191	73.9003
ClCG10G006930	hypothetical protein	hyper	15	2	28	0.138402	0.413655	2.9888
ClCG10G007080	uncharacterized protein LOC111019598	hyper	18	7	39	0.135361	0.327128	2.4167
ClCG10G007170	gag-pol polyprotein	hyper	18	3	36	0.123134	0.289474	2.35088
ClCG10G007190	uncharacterized protein LOC105435721 isoform X1	hyper	16	8	35	0.190141	0.391941	2.06132
ClCG10G007340	COX assembly mitochondrial protein 2 homolog	hyper	30	0	63	0.328418	0.58	1.76604
ClCG10G007460	_	hyper	29	5	85	0.121977	0.312236	2.5598
ClCG10G007520	methionine S-methyltransferase	hyper	12	4	29	0.092006	0.293805	3.19333
ClCG10G007600	_	hyper	13	3	28	0.122867	0.303571	2.47073
ClCG10G007630	uncharacterized protein LOC103482899 isoform X1	hyper	14	3	25	0.1293	0.328829	2.54314
ClCG10G007680	_	hyper	12	1	24	0.113537	0.279703	2.46354
ClCG10G007820	LOW QUALITY PROTEIN: uncharacterized protein LOC111023249	hyper	28	3	48	0.114642	0.276284	2.40996
ClCG10G007900	_	hyper	15	1	23	0.0386266	0.198148	5.12984
ClCG10G008180	heavy metal-associated isoprenylated plant protein 20-like	hypo	1	14	42	0.376597	0.192821	1.9531
ClCG10G008250	hypothetical protein Csa_3G115070	hyper	13	2	33	0.123494	0.316703	2.56452
ClCG10G008270	probable rhamnogalacturonate lyase B	hyper	15	0	37	0.156308	0.350636	2.24324
ClCG10G008540	protein TRANSPARENT TESTA 12-like	hyper	8	1	20	0.0829787	0.233281	2.81134
ClCG10G008740	ABC transporter D family member 1	hyper	12	1	23	0.0556522	0.214971	3.86276
ClCG10G008880	uncharacterized protein LOC111024361	hyper	18	3	43	0.120223	0.28266	2.35113
ClCG10G009250	copper-transporting ATPase PAA1, chloroplastic isoform X1	hyper	10	1	35	0.141324	0.305085	2.15876
ClCG10G009300	ribonuclease 2-like isoform X1	hyper	10	4	34	0.13963	0.316832	2.26907
ClCG10G009550	hypothetical protein Csa_4G114190	hyper	8	0	19	0.183511	0.341317	1.85993
ClCG10G009580	hypothetical protein Csa_4G374620	hyper	14	1	27	0.0790191	0.243165	3.0773
ClCG10G009700	squalene monooxygenase-like	hyper	26	4	52	0.117021	0.312233	2.66817
ClCG10G009820	_	hyper	10	6	28	0.129512	0.295455	2.2813
ClCG10G009830	_	hyper	36	0	56	0.051168	0.204614	3.99887
ClCG10G009910	probable xyloglucan endotransglucosylase/hydrolase protein 10	hyper	8	0	33	0.145349	0.344902	2.37293
ClCG10G010050	pre-mRNA-processing protein 40A-like isoform X1	hyper	19	7	36	0.0754537	0.235152	3.11651
ClCG10G010100	cyclin-D4-2-like	hyper	11	0	37	0.0641975	0.233453	3.63647
ClCG10G010730	uncharacterized protein LOC101216037	hyper	12	0	17	0.0920635	0.246377	2.67616
ClCG10G010790	dephospho-CoA kinase	hyper	23	6	37	0.0870113	0.253829	2.9172
ClCG10G010850	hypothetical protein CUMW_055640	hyper	15	1	22	0.100877	0.341772	3.388
ClCG10G011010	U1 small nuclear ribonucleoprotein A	hyper	10	1	19	0.12656	0.424149	3.35137
ClCG10G011170	cellulose synthase-like protein D5	hyper	13	1	30	0.134897	0.308271	2.28522
ClCG10G011310	uncharacterized protein LOC101221887	hyper	7	0	24	0.0872011	0.25289	2.90008
ClCG10G011320	_	hyper	7	0	13	0.108647	0.320955	2.9541
ClCG10G011330	probable beta-D-xylosidase 2 isoform X1	hyper	52	4	103	0.177215	0.399788	2.25595
ClCG10G011740	uncharacterized protein LOC103489896	hyper	22	7	45	0.189753	0.674863	3.55653
ClCG10G012100	acyl-CoA--sterol O-acyltransferase 1-like	hyper	11	0	24	0.08753	0.2896	3.30858
ClCG10G012240	cycloartenol-C-24-methyltransferase-like	hyper	7	0	31	0.0841683	0.25	2.97024
ClCG10G012330	polygalacturonase-like	hyper	26	0	68	0.100241	0.26782	2.67177
ClCG10G012530	cytochrome P450 93A3-like	hyper	40	1	97	0.0868225	0.255211	2.93946
ClCG10G012550	clustered mitochondria protein	hyper	20	2	24	0.0386473	0.279195	7.22416
ClCG10G012620	protein PHR1-LIKE 1-like	hyper	12	0	29	0.0858726	0.290188	3.37928
ClCG10G012700	uncharacterized protein LOC105434941	hyper	11	0	45	0.198068	0.380891	1.92303
ClCG10G012850	STE20/SPS1-related proline-alanine-rich protein kinase isoform X1	hyper	15	1	35	0.066	0.227334	3.44446
ClCG10G012900	ABC transporter C family member 13 isoform X1	hyper	14	0	37	0.108772	0.280587	2.57959
ClCG10G012970	cinnamoyl-CoA reductase 2-like	hyper	11	1	24	0.100372	0.290837	2.89759
ClCG10G013170	uncharacterized protein LOC101208391	hyper	15	0	17	0.0409091	0.329588	8.0566
ClCG10G013190	probable serine/threonine-protein kinase PBL28	hyper	16	1	45	0.0706806	0.234579	3.31886
ClCG10G013200	probable leucine-rich repeat receptor-like protein kinase At5g49770 isoform X1	hyper	39	9	85	0.117073	0.296507	2.53266
ClCG10G013600	beta-glucosidase BoGH3B-like	hyper	18	0	38	0.0703548	0.221391	3.14678
ClCG10G013660	protein GAST1-like	hyper	18	0	44	0.186603	0.406004	2.17577
ClCG10G013740	E3 ubiquitin-protein ligase RGLG1-like isoform X2	hyper	16	0	28	0.0196507	0.185249	9.4271
ClCG10G013790	hypothetical protein Csa_3G840390	hyper	19	3	36	0.163842	0.388889	2.37356
ClCG10G013920	mitogen-activated protein kinase kinase 3	hyper	16	1	28	0.028536	0.213636	7.48656
ClCG10G014090	peptide deformylase 1B, chloroplastic	hyper	14	9	40	0.223204	0.466125	2.08833
ClCG10G014230	uncharacterized protein LOC103487086	hyper	10	0	21	0.122924	0.419878	3.41577
ClCG10G014300	bidirectional sugar transporter SWEET5-like	hyper	9	0	17	0.117555	0.314634	2.67649
ClCG10G014420	WAT1-related protein At5g40230-like isoform X1	hyper	11	1	33	0.110429	0.267007	2.41789
ClCG10G014460	alpha-dioxygenase 1-like	hyper	8	0	21	0.084507	0.282655	3.34475
ClCG10G014540	peroxidase 31	hyper	13	1	36	0.16876	0.487544	2.88898
ClCG10G014650	putative cyclic nucleotide-gated ion channel 8 isoform X1	hyper	20	0	57	0.171123	0.327546	1.9141
ClCG10G015000	myb-related protein 306-like	hyper	13	1	19	0.136752	0.361345	2.64233
ClCG10G015160	ribonuclease MC-like	hyper	25	2	56	0.0866142	0.292994	3.38274
ClCG10G015310	uncharacterized protein LOC101213732 isoform X1	hyper	12	0	33	0.173955	0.338832	1.94781
ClCG10G015360	2-isopropylmalate synthase 2, chloroplastic-like isoform X1	hyper	8	0	23	0.126404	0.3125	2.47222
ClCG10G015450	probable mitochondrial saccharopine dehydrogenase-like oxidoreductase At5g39410	hyper	17	0	42	0.161458	0.43375	2.68645
ClCG10G015680	nuclear pore complex protein NUP93A	hyper	10	1	22	0.0761671	0.26556	3.48655
ClCG10G015760	pentatricopeptide repeat-containing protein At2g41720 isoform X2	hyper	9	1	33	0.0816327	0.235789	2.88842
ClCG10G015790	hypothetical protein	hyper	7	4	27	0.176471	0.341818	1.93697
ClCG10G015810	LOB domain-containing protein 20	hyper	8	0	32	0.0877193	0.241142	2.74902
ClCG10G015970	5-methyltetrahydropteroyltriglutamate--homocysteine methyltransferase	hyper	17	6	37	0.092803	0.25	2.69388
ClCG10G016100	protein STRICTOSIDINE SYNTHASE-LIKE 10	hyper	20	8	52	0.198758	0.373702	1.88019
ClCG10G016160	centromere-associated protein E isoform X1	hyper	12	4	27	0.085752	0.243902	2.84428
ClCG10G016200	vacuolar amino acid transporter 1-like isoform X1	hyper	8	3	26	0.0492881	0.207248	4.20483
ClCG10G016210	amino acid transporter AVT1A-like isoform X2	hyper	9	0	24	0.0666667	0.259084	3.88626
ClCG10G016260	pentatricopeptide repeat-containing protein At1g80270, mitochondrial-like	hyper	20	1	41	0.165459	0.376791	2.27725
ClCG10G016330	protein kinase and PP2C-like domain-containing protein isoform X1	hyper	10	0	23	0.0576541	0.235294	4.08114
ClCG10G016920	pleiotropic drug resistance protein 3-like	hyper	40	1	92	0.0791955	0.24375	3.07783
ClCG10G016950	ABC transporter-like	hyper	16	1	55	0.12149	0.289199	2.38043
ClCG10G017810	splicing factor 3B subunit 3	hyper	15	1	27	0.0348259	0.21978	6.31083
ClCG10G017980	ABC transporter G family member 22 isoform X2	hyper	8	0	8	0.0174216	0.18612	10.6833
ClCG10G018190	uncharacterized protein LOC101209667	hyper	15	2	37	0.0808581	0.273723	3.38522
ClCG10G018260	trafficking protein particle complex subunit 8	hyper	14	0	33	0.124811	0.2933	2.34994
ClCG10G018430	protein YLS9-like	hyper	9	0	42	0.15618	0.342412	2.19243
ClCG10G018520	putative HVA22-like protein g	hyper	14	1	38	0.277599	0.53211	1.91683
ClCG10G018600	wts2L	hyper	27	2	62	0.109804	0.269663	2.45586
ClCG10G018620	secoisolariciresinol dehydrogenase-like	hyper	56	11	102	0.0716612	0.302557	4.22204
ClCG10G018700	small RNA-binding protein 11, chloroplastic-like	hyper	8	0	21	0.0413859	0.196891	4.75744
ClCG10G018940	uncharacterized protein LOC101204318	hyper	9	1	16	0.112135	0.408784	3.64546
ClCG10G019080	_	hyper	21	5	46	0.123087	0.304036	2.47009
ClCG10G019190	hypothetical protein CUMW_006240	hyper	12	1	45	0.173494	0.357553	2.06089
ClCG10G019690	caffeic acid 3-O-methyltransferase isoform X2	hyper	20	1	30	0.0205066	0.282667	13.7842
ClCG10G019910	aquaporin TIP1-1-like	hyper	34	1	50	0.0209754	0.200158	9.54254
ClCG10G020100	_	hyper	7	0	24	0.131857	0.289225	2.19348
ClCG10G020330	probable aquaporin PIP2-4	hyper	46	3	118	0.170297	0.343867	2.01922
ClCG10G020370	uncharacterized protein LOC101213656	hyper	8	2	15	0.0458015	0.203822	4.45011
ClCG10G020730	pentatricopeptide repeat-containing protein At2g37310	hyper	36	1	74	0.159136	0.351837	2.21092
ClCG10G020830	exocyst complex component EXO70B1-like	hyper	9	0	22	0.118987	0.274854	2.30994
ClCG10G020890	type I inositol polyphosphate 5-phosphatase 8 isoform X1	hyper	28	2	91	0.234919	0.422508	1.79852
ClCG10G020990	short-chain dehydrogenase TIC 32, chloroplastic	hyper	7	0	26	0.0484211	0.200617	4.14318
ClCG10G021390	uncharacterized protein LOC103486366	hyper	15	3	31	0.0377049	0.222539	5.90213
ClCG10G021410	tropinone reductase homolog	hyper	15	0	30	0.268839	0.505216	1.87925
ClCG10G022030	uncharacterized protein LOC103486310	hyper	8	2	24	0.072407	0.223684	3.08926
ClCG11G000220	pescadillo homolog	hyper	7	0	15	0.12013	0.301282	2.50797
ClCG11G000320	NADPH-dependent pterin aldehyde reductase-like	hyper	11	0	16	0.0162455	0.20922	12.8786
ClCG11G000420	NADPH-dependent pterin aldehyde reductase-like isoform X1	hyper	21	5	66	0.171979	0.34375	1.99879
ClCG11G000540	SNF1-related protein kinase catalytic subunit alpha KIN10-like isoform X3	hyper	20	5	55	0.0639386	0.260456	4.07354
ClCG11G000760	uncharacterized protein LOC101212224	hyper	15	1	16	0.00520833	0.210526	40.4211
ClCG11G000890	formin-like protein 1	hyper	8	1	21	0.046398	0.238889	5.14868
ClCG11G001030	helicase SEN1-like	hyper	18	0	68	0.229752	0.469799	2.04481
ClCG11G001080	LOW QUALITY PROTEIN: pleiotropic drug resistance protein 3-like	hyper	15	4	34	0.209125	0.369863	1.76862
ClCG11G001110	uncharacterized protein LOC103496674	hyper	18	1	47	0.140024	0.330281	2.35875
ClCG11G001160	uncharacterized protein LOC111433376	hyper	13	4	56	0.123529	0.30599	2.47706
ClCG11G001210	probable sulfate transporter 3.3	hyper	14	3	27	0.182371	0.444934	2.43972
ClCG11G001240	SEC12-like protein 2	hyper	10	0	17	0.141814	0.463014	3.26493
ClCG11G001300	MLP-like protein 328	hyper	20	3	52	0.220285	0.415584	1.88657
ClCG11G001730	putative transcription factor bHLH041 isoform X1	hyper	12	1	30	0.138358	0.304464	2.20056
ClCG11G001790	_	hyper	18	1	57	0.136872	0.310938	2.27175
ClCG11G001810	uncharacterized protein LOC111804930	hyper	10	0	34	0.196636	0.408466	2.07726
ClCG11G001930	inositol oxygenase 2	hyper	13	2	39	0.119802	0.272201	2.27209
ClCG11G002000	acid phosphatase 1-like	hyper	18	2	86	0.221624	0.390205	1.76066
ClCG11G002190	golgin candidate 1 isoform X1	hyper	26	1	78	0.155683	0.316733	2.03447
ClCG11G002520	DNA mismatch repair protein MSH7	hyper	26	0	68	0.110006	0.345075	3.13689
ClCG11G002700	homeobox protein 5	hyper	9	1	31	0.0854037	0.272201	3.18722
ClCG11G002760	_	hyper	25	1	58	0.168452	0.395679	2.34891
ClCG11G002890	protein kinase PINOID 2	hyper	10	0	20	0.230769	0.546154	2.36667
ClCG11G003010	nuclear pore complex protein NUP205	hyper	16	5	41	0.146036	0.302267	2.06981
ClCG11G003060	_	hyper	26	2	48	0.0305419	0.197938	6.48088
ClCG11G003280	putative UDP-sugar transporter DDB_G0278631 isoform X1	hyper	16	2	51	0.143048	0.306291	2.14118
ClCG11G003290	probable receptor-like protein kinase At5g15080	hyper	8	0	22	0.0152964	0.183857	12.0196
ClCG11G003580	acidic mammalian chitinase-like	hyper	15	1	47	0.169546	0.329835	1.9454
ClCG11G003630	protein ENHANCED DISEASE RESISTANCE 2	hyper	11	0	19	0.00906344	0.166065	18.3225
ClCG11G003690	uncharacterized protein LOC103497509	hyper	25	0	59	0.305116	0.579456	1.89913
ClCG11G004180	chaperone protein dnaJ 10-like	hyper	44	3	86	0.124657	0.333108	2.6722
ClCG11G004210	phosphatidylinositol/phosphatidylcholine transfer protein SFH3-like isoform X2	hyper	20	2	36	0.0806916	0.281214	3.48504
ClCG11G004280	hypothetical protein Csa_2G248670	hyper	20	1	55	0.356513	0.542707	1.52226
ClCG11G004320	isoflavone reductase homolog	hyper	17	2	36	0.0550162	0.29386	5.34133
ClCG11G004430	probable LRR receptor-like serine/threonine-protein kinase At2g16250	hyper	48	2	105	0.0910576	0.248549	2.72958
ClCG11G004500	BURP domain-containing protein 17-like	hyper	12	0	16	0.0488323	0.214099	4.38438
ClCG11G004880	receptor-like protein kinase FERONIA	hyper	9	0	22	0.129568	0.322222	2.48689
ClCG11G004910	PI-PLC X domain-containing protein At5g67130	hyper	7	1	12	0.0376812	0.195652	5.19231
ClCG11G004940	transcription factor MYB59-like	hyper	20	4	51	0.0753769	0.247924	3.28913
ClCG11G005390	ultraviolet-B receptor UVR8	hyper	9	1	20	0.0501475	0.200495	3.99811
ClCG11G005620	E3 ubiquitin-protein ligase SHPRH isoform X1	hyper	14	0	34	0.179412	0.509728	2.8411
ClCG11G005820	uncharacterized protein LOC111445210	hyper	23	1	35	0.064	0.232184	3.62787
ClCG11G006100	_	hyper	16	4	34	0.117925	0.315686	2.67702
ClCG11G006170	putative ABC1 protein At2g40090 isoform X1	hyper	18	2	38	0.0775862	0.273019	3.51892
ClCG11G006200	uncharacterized protein LOC101217345	hyper	18	1	60	0.0816653	0.249606	3.05645
ClCG11G006540	ras-related protein Rab2BV-like	hyper	8	0	27	0.281513	0.625532	2.22204
ClCG11G006710	_	hyper	15	2	35	0.101911	0.323232	3.17172
ClCG11G007490	_	hyper	13	2	48	0.106977	0.275534	2.57565
ClCG11G007530	uncharacterized protein LOC103496397	hyper	8	2	25	0.068477	0.24159	3.52805
ClCG11G007540	_	hyper	14	3	30	0.206061	0.45478	2.20702
ClCG11G007550	wall-associated receptor kinase 2-like	hyper	14	1	24	0.0394322	0.197995	5.02115
ClCG11G007580	_	hyper	14	3	34	0.175325	0.337209	1.92334
ClCG11G007600	DELLA protein RGL1-like	hyper	10	1	41	0.0928753	0.251263	2.70538
ClCG11G007640	uncharacterized protein LOC111007859 isoform X3	hyper	27	9	60	0.137042	0.336486	2.45535
ClCG11G007780	_	hyper	9	3	19	0.135531	0.29	2.13973
ClCG11G007790	hypothetical protein Csa_2G404850	hyper	10	2	29	0.0615883	0.242177	3.93219
ClCG11G007870	uncharacterized protein LOC103485439	hyper	15	3	35	0.0592275	0.21189	3.57757
ClCG11G007960	probable LL-diaminopimelate aminotransferase, chloroplastic	hyper	7	0	29	0.336676	0.543367	1.61392
ClCG11G008030	uncharacterized protein LOC103485428 isoform X1	hyper	9	3	33	0.10181	0.288835	2.837
ClCG11G008260	vacuolar protein sorting-associated protein 52 A	hyper	34	10	93	0.133132	0.317757	2.38679
ClCG11G008420	histidine--tRNA ligase, cytoplasmic	hyper	23	5	65	0.0966057	0.337121	3.48966
ClCG11G008490	hypothetical protein TSUD_328720	hyper	11	8	30	0.1337	0.29703	2.22162
ClCG11G008510	_	hyper	13	2	28	0.160569	0.313836	1.95452
ClCG11G008630	phosphoinositide phosphatase SAC1 isoform X1	hyper	7	1	11	0.0416667	0.213287	5.11888
ClCG11G008790	suppressor of mec-8 and unc-52 protein homolog 1-like	hyper	11	1	36	0.161215	0.396996	2.46252
ClCG11G008840	uncharacterized protein LOC111808485	hyper	10	1	13	0.0324074	0.218341	6.73737
ClCG11G008950	_	hyper	7	1	17	0.0684597	0.261745	3.82335
ClCG11G009020	_	hyper	12	4	22	0.0645161	0.22597	3.50253
ClCG11G009090	_	hyper	7	1	11	0.0446927	0.273973	6.13014
ClCG11G009130	phospholipase A(1) LCAT3	hyper	7	0	16	0.0730159	0.225322	3.08593
ClCG11G009220	cytochrome P450 704B1 isoform X1	hyper	12	6	22	0.172414	0.671756	3.89618
ClCG11G009450	uncharacterized protein LOC111006601	hyper	29	1	56	0.112195	0.358598	3.1962
ClCG11G009530	ribosomal protein L33	hyper	12	2	19	0.0546448	0.255814	4.6814
ClCG11G009680	hypothetical protein	hyper	24	2	41	0.0610526	0.231061	3.78461
ClCG11G009690	D-galacturonate reductase-like	hyper	25	7	82	0.155351	0.327935	2.11092
ClCG11G009780	_	hyper	13	3	22	0.124324	0.389474	3.13272
ClCG11G009860	uncharacterized protein LOC103499392	hyper	9	1	24	0.125866	0.283721	2.25415
ClCG11G009890	_	hyper	10	3	15	0.0943396	0.272	2.8832
ClCG11G010050	_	hyper	51	7	98	0.10069	0.27398	2.72101
ClCG11G010250	translational activator GCN1	hyper	21	2	44	0.121059	0.278912	2.30393
ClCG11G010260	_	hyper	17	3	38	0.23676	0.443686	1.87399
ClCG11G010310	inositol phosphorylceramide glucuronosyltransferase 1	hyper	23	1	32	0.037931	0.280757	7.40178
ClCG11G010500	_	hyper	7	0	24	0.120235	0.278846	2.31918
ClCG11G010560	_	hyper	10	3	17	0.113383	0.291845	2.57398
ClCG11G010690	hypothetical protein	hyper	14	5	29	0.153846	0.30445	1.97892
ClCG11G010700	probable auxin efflux carrier component 1d	hyper	39	4	110	0.07574	0.230651	3.0453
ClCG11G010710	probable auxin efflux carrier component 1d	hyper	19	0	21	0.056042	0.387879	6.92121
ClCG11G010780	hypothetical chloroplast RF34	hyper	22	2	50	0.19	0.347896	1.83103
ClCG11G010840	auxin efflux carrier component 5	hyper	33	6	101	0.137478	0.295513	2.14953
ClCG11G010960	TPR repeat-containing protein ZIP4	hyper	12	1	42	0.171216	0.338785	1.9787
ClCG11G011000	uncharacterized protein LOC103485904	hyper	8	0	22	0.137346	0.39531	2.87821
ClCG11G011240	serine/threonine-protein kinase At5g01020 isoform X1	hyper	17	0	26	0.0765027	0.263975	3.45053
ClCG11G011320	hypothetical protein	hyper	22	6	45	0.127434	0.313158	2.45742
ClCG11G011360	uncharacterized protein LOC107990655	hyper	15	5	32	0.0746479	0.230548	3.08847
ClCG11G011450	DExH-box ATP-dependent RNA helicase DExH10	hyper	26	1	36	0.00124378	0.178484	143.501
ClCG11G011520	protein trichome birefringence-like 5	hypo	0	19	43	0.276029	0.0553506	4.98692
ClCG11G011580	uncharacterized protein LOC111017501	hyper	16	0	45	0.0979667	0.355556	3.62935
ClCG11G011590	uncharacterized protein LOC103492473	hyper	22	2	58	0.0787254	0.252937	3.2129
ClCG11G011620	uncharacterized protein LOC103491895 isoform X1	hyper	25	0	63	0.108734	0.268027	2.46497
ClCG11G011710	23 kDa jasmonate-induced protein-like	hyper	24	0	53	0.076087	0.282258	3.70968
ClCG11G011780	putative clathrin assembly protein At5g57200	hyper	10	1	27	0.150466	0.302083	2.00765
ClCG11G012220	_	hyper	9	0	42	0.108586	0.262411	2.41663
ClCG11G012240	uncharacterized protein LOC111022110	hyper	21	5	48	0.147448	0.326316	2.21309
ClCG11G012310	(R)-mandelonitrile lyase 1-like	hyper	17	9	43	0.142212	0.32377	2.27667
ClCG11G012340	(R)-mandelonitrile lyase 3-like	hyper	11	1	33	0.186676	0.442586	2.37088
ClCG11G012380	(R)-mandelonitrile lyase 1-like	hyper	9	1	29	0.116667	0.266953	2.28817
ClCG11G012390	(R)-mandelonitrile lyase 1-like	hyper	14	2	23	0.127962	0.289086	2.25915
ClCG11G012470	kaempferol 3-O-beta-D-galactosyltransferase-like	hyper	15	1	28	0.043273	0.265439	6.13405
ClCG11G012480	unnamed protein product	hyper	18	2	66	0.0948093	0.256144	2.70167
ClCG11G012810	hypothetical protein CUMW_104890	hyper	17	1	40	0.0994371	0.336704	3.3861
ClCG11G012830	katanin p80 WD40 repeat-containing subunit B1 homolog	hyper	12	2	32	0.339189	0.586716	1.72976
ClCG11G012870	uncharacterized protein LOC101210945	hyper	10	0	20	0.0712743	0.277512	3.89358
ClCG11G012920	hypothetical protein Csa_5G582240	hypo	4	36	64	0.350628	0.134783	2.60143
ClCG11G012980	mediator of RNA polymerase II transcription subunit 15a-like	hyper	12	1	27	0.0734361	0.238218	3.24388
ClCG11G013090	WAT1-related protein At5g07050	hyper	7	0	22	0.162162	0.388403	2.39515
ClCG11G013170	protein transport protein SEC23-1	hyper	20	0	42	0.080402	0.353503	4.3967
ClCG11G013450	multiple organellar RNA editing factor 1, mitochondrial	hyper	13	2	35	0.286645	0.474273	1.65457
ClCG11G013730	O-methyltransferase, family 3	hyper	14	0	30	0.197183	0.436039	2.21134
ClCG11G013790	uncharacterized protein At3g27210-like	hyper	20	1	45	0.183333	0.366197	1.99744
ClCG11G013830	AAA-ATPase At3g50940-like	hyper	12	0	42	0.13911	0.320179	2.30163
ClCG11G013840	hypothetical protein Csa_5G590060	hyper	19	3	39	0.0651584	0.227733	3.49507
ClCG11G013940	uncharacterized protein LOC111443598	hyper	47	1	73	0.039888	0.222222	5.57115
ClCG11G014040	sulfite exporter TauE/SafE family protein 3-like	hyper	45	3	90	0.126939	0.316143	2.49052
ClCG11G014060	myb-related protein 3R-1	hyper	28	5	70	0.175719	0.368214	2.09547
ClCG11G014250	serine--tRNA ligase, mitochondrial	hyper	9	0	10	0	0.205128	20.5128
ClCG11G014330	hypothetical protein CCACVL1_04948	hyper	33	1	53	0.0656997	0.315895	4.80817
ClCG11G014370	uncharacterized protein LOC103503680	hyper	17	1	31	0.0768156	0.238636	3.10661
ClCG11G014590	uncharacterized protein LOC103503656 isoform X2	hyper	17	0	19	0.00914634	0.204604	22.37
ClCG11G014710	hypothetical protein DCAR_012850	hyper	8	0	27	0.097006	0.283105	2.91843
ClCG11G014830	transcription factor bHLH61-like	hyper	13	0	45	0.18021	0.358916	1.99166
ClCG11G014900	receptor-like protein kinase HSL1	hyper	12	1	42	0.137658	0.293103	2.12921
ClCG11G015010	uncharacterized protein LOC103503615 isoform X2	hyper	26	8	52	0.144817	0.37435	2.58499
ClCG11G015330	high affinity nitrate transporter 2.5	hyper	14	2	30	0.0626283	0.235443	3.75937
ClCG11G015490	probable glucan endo-1,3-beta-glucosidase BG4	hyper	25	1	63	0.178332	0.411811	2.30924
ClCG11G015600	uncharacterized protein LOC103487570 isoform X2	hyper	8	4	20	0.125984	0.397516	3.15528
ClCG11G015830	aldehyde dehydrogenase family 3 member H1-like	hyper	12	0	26	0.279119	0.456522	1.63558
ClCG11G015970	DNA topoisomerase 2-binding protein 1-A isoform X2	hyper	14	1	33	0.11985	0.287599	2.39965
ClCG11G016280	photosystem II 10 kDa polypeptide, chloroplastic	hyper	14	0	31	0.115385	0.309402	2.68148
ClCG11G016330	uncharacterized protein LOC103487651	hyper	28	0	36	0.00616016	0.186517	30.2779
ClCG11G016560	probable transcription factor KAN3 isoform X1	hyper	18	0	43	0.11769	0.270764	2.30066
ClCG11G016590	WD repeat-containing protein 26	hyper	26	1	73	0.21566	0.376862	1.74748
ClCG11G016760	OTU domain-containing protein DDB_G0284757 isoform X2	hyper	11	0	34	0.0562249	0.21135	3.75902
ClCG11G016870	anthocyanidin 3-O-glucosyltransferase 2-like	hyper	17	2	48	0.105006	0.256443	2.44218
ClCG11G017020	cytochrome P450 CYP72A219-like	hyper	23	3	71	0.159631	0.326574	2.04581
ClCG11G017030	cytochrome P450 CYP72A219-like	hyper	21	2	55	0.141132	0.354553	2.51221
ClCG11G017130	protein FLX-like 1	hyper	16	0	42	0.19104	0.429514	2.24829
ClCG11G017250	probable LRR receptor-like serine/threonine-protein kinase At1g53430	hyper	18	2	43	0.0883002	0.254601	2.88336
ClCG11G017400	gamma-glutamyl hydrolase 2-like	hyper	18	0	45	0.0441014	0.210891	4.78196
ClCG11G017570	_	hyper	8	3	39	0.136283	0.313673	2.30163
ClCG11G017680	glutamate receptor 2.8-like	hyper	11	0	18	0.0325581	0.255495	7.84733
ClCG11G017850	protein yippee-like At5g53940	hyper	14	1	22	0.0456853	0.226013	4.94717
ClCG11G018260	hypothetical protein TanjilG_23014	hyper	9	1	32	0.188172	0.427374	2.27119
ClCG11G018440	uncharacterized protein LOC101214758	hyper	15	1	46	0.180645	0.358156	1.98265
ClCG11G018550	uncharacterized protein LOC103494992	hyper	49	0	83	0.0670771	0.231777	3.45538

## Sheet: 25d_ck_CHG
DMGs	Gene Annot	type	DmC-hyper	DmC-hypo	total-C	all-methy1	all-methy2	fold change
ClCG00G003170	_	hypo	1	9	18	0.162625	0.0896552	1.81389
ClCG01G006770	purple acid phosphatase 17	hyper	8	0	13	0.358974	0.726761	2.02455
ClCG01G006860	hypothetical protein Csa_5G098980	hyper	8	1	14	0.234694	0.755814	3.22042
ClCG02G000160	peptidyl-prolyl cis-trans isomerase G isoform X2	hyper	8	0	11	0.462121	0.972222	2.10383
ClCG02G001420	transcription factor WER-like	hypo	2	7	9	0.556818	0.125	4.45455
ClCG02G009760	hypothetical protein BVC80_4285g1	hyper	8	0	19	0.00677474	0.0447585	6.60668
ClCG02G015640	linoleate 9S-lipoxygenase 6-like	hyper	9	0	14	0.428571	0.888889	2.07407
ClCG03G005280	G-type lectin S-receptor-like serine/threonine-protein kinase At1g11410	hyper	7	1	10	0.181818	0.746032	4.10317
ClCG04G002160	anaphase-promoting complex subunit 6	hyper	7	0	10	0.0636364	0.293333	4.60952
ClCG04G011840	DExH-box ATP-dependent RNA helicase DExH14	hyper	12	0	20	0.180233	0.578462	3.20953
ClCG04G012780	putative 3,4-dihydroxy-2-butanone kinase isoform X1	hypo	0	17	25	0.478947	0.160804	2.97845
ClCG05G005890	lipase-like	hyper	8	0	9	0.00943396	0.219512	23.2683
ClCG05G021440	uncharacterized protein LOC103489423 isoform X2	hypo	0	12	12	0.167832	0	16.7832
ClCG07G005310	hydroxyacylglutathione hydrolase cytoplasmic	hyper	8	0	14	0.160377	0.619718	3.86413
ClCG07G017160	glycine-rich cell wall structural protein 2	hyper	9	3	13	0.0934579	0.273026	2.92138
ClCG08G002500	_	hyper	7	1	13	0.521277	0.822917	1.57866
ClCG08G009700	ribosomal protein L16	hyper	9	2	16	0.12	0.438596	3.65497
ClCG09G001190	uncharacterized protein LOC103500666	hyper	13	0	17	0.0591398	0.686364	11.6058
ClCG09G003440	nudix hydrolase 3	hyper	9	1	22	0.383838	0.701031	1.82637
ClCG09G009680	factor of DNA methylation 1-like	hypo	0	11	23	0.569149	0.164062	3.4691
ClCG09G013030	hypothetical protein HESP_p40 (mitochondrion)	hyper	21	2	40	0.235944	0.473563	2.0071
ClCG09G013770	hypothetical protein VITISV_008825	hypo	0	10	27	0.235507	0.04662	5.05163
ClCG10G003690	(-)-germacrene D synthase-like	hyper	10	1	17	0.241509	0.579661	2.40016
ClCG11G010900	probable inactive serine/threonine-protein kinase scy1 isoform X2	hyper	7	0	11	0.205128	0.507576	2.47443

## Sheet: 25d_ck_CG
DMGs	Gene Annot	type	DmC-hyper	DmC-hypo	total-C	all-methy1	all-methy2	fold change
ClCG01G011260	hypothetical protein GOBAR_AA36697	hyper	8	0	15	0.121718	0.441048	3.62351
ClCG02G016020	branched-chain-amino-acid aminotransferase-like protein 1	hypo	0	7	8	0.919431	0.192308	4.78104
ClCG05G026500	probable xyloglucan glycosyltransferase 12	hypo	0	11	12	0.439759	0.0173913	25.2861
ClCG07G001060	11S globulin subunit beta-like	hyper	11	0	12	0.166667	0.641975	3.85185
ClCG08G014100	peroxidase 64	hypo	0	9	20	0.447205	0.2	2.23602
ClCG09G004760	hypothetical protein TSUD_343220	hypo	0	8	9	0.989091	0.305085	3.24202
ClCG09G014590	NADH dehydrogenase subunit 5	hypo	0	8	21	0.92973	0.52381	1.77494
ClCG10G001720	transcriptional regulator SUPERMAN	hypo	0	13	14	0.794326	0.0454545	17.4752

## Sheet: 48h_ck_CHH
DMGs	Gene Annot	type	DmC-hyper	DmC-hypo	total-C	all-methy1	all-methy2	fold change
ClCG00G001080	Glycosyl transferase, family 14	hyper	10	0	25	0.0741935	0.25387	3.42173
ClCG00G002790	uncharacterized protein At1g04910-like	hypo	4	7	12	0.257353	0.0443038	5.80882
ClCG00G003160	ribosomal protein S8 (chloroplast)	hyper	7	1	17	0.196653	0.375904	1.91151
ClCG00G003200	UNC93-like protein 3	hypo	0	14	14	0.178191	0	17.8191
ClCG00G003400	germin-like protein subfamily 2 member 4	hyper	7	2	24	0.160991	0.403361	2.50549
ClCG00G004200	uncharacterized protein LOC101208645	hyper	10	3	22	0.146226	0.319355	2.18398
ClCG01G002160	aluminum-activated malate transporter 9-like	hyper	12	3	34	0.205357	0.442478	2.15467
ClCG01G002230	uncharacterized protein LOC111023982	hypo	1	10	28	0.41779	0.21883	1.9092
ClCG01G002790	uncharacterized protein LOC111459253	hyper	8	0	17	0.0934343	0.250923	2.68555
ClCG01G003350	transcription factor bHLH118-like	hypo	2	11	22	0.338109	0.125641	2.69107
ClCG01G004160	uncharacterized protein LOC111021995	hyper	11	0	23	0.0692308	0.23993	3.46565
ClCG01G004170	hypothetical protein TanjilG_00916	hyper	18	5	43	0.0594901	0.34486	5.79693
ClCG01G004200	uncharacterized protein LOC111016204	hyper	7	1	18	0.0996094	0.257471	2.58481
ClCG01G004730	stellacyanin-like	hyper	11	1	36	0.0932018	0.275648	2.95754
ClCG01G004980	probable LRR receptor-like serine/threonine-protein kinase At4g08850	hyper	22	0	54	0.0868056	0.269918	3.10945
ClCG01G005010	uncharacterized protein LOC101216661	hyper	9	2	24	0.193277	0.348092	1.801
ClCG01G005350	MADS-box protein SOC1 isoform X1	hyper	22	10	67	0.204795	0.390671	1.90762
ClCG01G005640	probable transcriptional regulator SLK2 isoform X2	hypo	0	12	16	0.192192	0.0332103	5.78712
ClCG01G005980	uncharacterized PKHD-type hydroxylase At1g22950-like	hyper	15	3	21	0.0315315	0.22943	7.27622
ClCG01G006350	uncharacterized protein LOC103504553	hyper	32	1	38	0.0487106	0.331536	6.80625
ClCG01G006380	phosphoglucomutase, cytoplasmic isoform X1	hyper	7	2	13	0.0614973	0.229706	3.73523
ClCG01G006840	AIG1-type guanine nucleotide-binding (G) domain containing protein	hypo	0	19	36	0.259259	0.0811744	3.19385
ClCG01G007330	_	hyper	32	8	71	0.152514	0.405517	2.65888
ClCG01G007630	uncharacterized protein LOC101214809	hyper	16	8	33	0.148438	0.364372	2.45472
ClCG01G007710	_	hyper	13	5	31	0.0878049	0.238839	2.72011
ClCG01G007920	ATP-dependent DNA helicase At3g02060, chloroplastic	hyper	10	0	20	0.0507757	0.255639	5.03467
ClCG01G008100	probable prefoldin subunit 5	hypo	0	34	44	0.172869	0	17.2869
ClCG01G008480	sucrose synthase 5	hyper	12	1	40	0.147296	0.363399	2.46714
ClCG01G008600	hypothetical protein VITISV_008825	hypo	5	14	27	0.239482	0.0846774	2.82817
ClCG01G008630	glutamate decarboxylase 1	hyper	9	2	26	0.141631	0.374741	2.6459
ClCG01G008770	uncharacterized protein LOC111489311 isoform X3	hyper	16	2	25	0.064833	0.215146	3.31847
ClCG01G008840	hypothetical protein	hypo	3	21	42	0.416838	0.240664	1.73203
ClCG01G008910	hypothetical protein Csa_1G555080	hyper	13	3	27	0.0557143	0.218412	3.92021
ClCG01G009060	transcription termination factor MTEF18, mitochondrial-like	hypo	1	30	61	0.372635	0.153846	2.42213
ClCG01G009310	exocyst complex component EXO84C	hyper	16	2	30	0.044186	0.28821	6.52264
ClCG01G009790	_	hyper	7	1	16	0.136247	0.304029	2.23146
ClCG01G009860	_	hypo	3	25	54	0.352055	0.156109	2.25519
ClCG01G009900	uncharacterized protein LOC103498231	hyper	16	7	38	0.121043	0.304556	2.5161
ClCG01G010170	_	hyper	9	4	17	0.134921	0.385542	2.85755
ClCG01G010330	_	hyper	8	2	26	0.108317	0.261146	2.41094
ClCG01G010990	uncharacterized protein LOC111019900	hypo	2	10	19	0.24026	0.0808081	2.97321
ClCG01G011100	_	hyper	21	3	38	0.0898148	0.303136	3.37512
ClCG01G011610	_	hyper	9	0	22	0.212245	0.42268	1.99148
ClCG01G011690	secoisolariciresinol dehydrogenase	hyper	13	1	42	0.0851216	0.238676	2.80394
ClCG01G011790	uncharacterized protein LOC103493028 isoform X1	hyper	12	2	21	0.0570292	0.221939	3.89167
ClCG01G011960	uncharacterized protein LOC104814705	hyper	17	6	32	0.104803	0.270661	2.58256
ClCG01G012050	uncharacterized protein LOC105435721 isoform X1	hypo	2	27	56	0.3751	0.198992	1.88499
ClCG01G012140	hypothetical protein Csa_1G166260	hyper	12	0	26	0.039039	0.201651	5.16537
ClCG01G012290	_	hyper	18	4	49	0.198058	0.377327	1.90513
ClCG01G012330	uncharacterized protein LOC103495179	hypo	1	16	22	0.30083	0.0289855	10.3786
ClCG01G012340	uncharacterized protein LOC103500168	hyper	10	0	10	0.0144231	0.225664	15.646
ClCG01G012420	_	hyper	7	1	22	0.1	0.288952	2.88952
ClCG01G012470	_	hypo	0	11	20	0.169916	0.0044843	37.8914
ClCG01G012550	protein BUD31 homolog 1-like	hyper	15	3	38	0.179048	0.373077	2.08367
ClCG01G012560	50S ribosomal protein L22, chloroplastic-like	hypo	2	23	34	0.352657	0.170431	2.0692
ClCG01G012810	_	hypo	2	20	44	0.241221	0.0611303	3.94602
ClCG01G012830	uncharacterized protein LOC103502718	hypo	0	10	16	0.223642	0.0616967	3.62487
ClCG01G012910	LOW QUALITY PROTEIN: fatty acyl-CoA reductase 3	hyper	8	2	21	0.22541	0.498069	2.20962
ClCG01G012950	pentatricopeptide repeat-containing protein At2g01860	hyper	11	2	19	0.148718	0.307087	2.06489
ClCG01G013520	_	hypo	3	20	39	0.2529	0.0836707	3.02257
ClCG01G013540	Prolamin-like domain	hyper	13	4	28	0.142105	0.415094	2.92103
ClCG01G013640	50S ribosomal protein L19, chloroplastic-like isoform X1	hyper	17	4	33	0.119403	0.30069	2.51828
ClCG01G013890	uncharacterized protein LOC111023247	hyper	15	4	24	0.12844	0.291016	2.26576
ClCG01G014040	uncharacterized protein LOC111021922	hyper	7	0	10	0.0192308	0.220183	11.4495
ClCG01G014350	hypothetical protein CUMW_041050	hyper	29	6	52	0.117163	0.285911	2.44027
ClCG01G014770	putative GEM-like protein 8 isoform X1	hypo	1	29	49	0.446309	0.128692	3.46804
ClCG01G014880	hypothetical protein Csa_1G043070	hyper	8	1	22	0.15	0.385159	2.56773
ClCG01G015150	gibberellin 20 oxidase 2-like	hypo	1	25	40	0.532091	0.220532	2.41276
ClCG01G015300	_	hyper	45	11	79	0.119807	0.338487	2.82527
ClCG01G015700	WAT1-related protein At5g64700-like isoform X2	hyper	9	1	21	0.0607735	0.289389	4.76177
ClCG01G016470	uncharacterized protein LOC111477741 isoform X2	hypo	4	14	39	0.316832	0.139731	2.26745
ClCG01G016560	cyclin-H1-1 isoform X1	hyper	31	10	89	0.181179	0.409258	2.25887
ClCG01G016590	methylesterase 10	hyper	25	1	46	0.244957	0.450142	1.83764
ClCG01G018300	glycosyltransferase, partial	hyper	9	0	20	0.109015	0.271565	2.49109
ClCG01G019220	cytochrome P450 CYP736A12-like	hypo	3	22	54	0.355383	0.164927	2.15479
ClCG01G019780	uncharacterized protein LOC103485074	hyper	14	1	36	0.0813094	0.286517	3.52379
ClCG01G021250	SNF1-related protein kinase regulatory subunit beta-2	hyper	12	3	32	0.144404	0.333333	2.30833
ClCG01G021440	inositol-phosphate phosphatase-like	hyper	8	0	11	0.0469897	0.219549	4.67227
ClCG01G021630	pyrophosphate--fructose 6-phosphate 1-phosphotransferase subunit beta	hyper	8	1	25	0.142857	0.350515	2.45361
ClCG01G021840	hypothetical protein CUMW_015070	hyper	15	0	27	0.0519802	0.252066	4.84927
ClCG01G022230	uncharacterized protein LOC101208368	hypo	0	11	20	0.376471	0.18593	2.0248
ClCG01G022390	uncharacterized protein LOC103484568	hyper	17	1	34	0.16875	0.323308	1.9159
ClCG01G022890	general transcription factor IIH subunit 4 isoform X1	hypo	1	8	24	0.225256	0.0490798	4.58959
ClCG01G023570	GDSL esterase/lipase At5g45920	hyper	8	1	27	0.0715232	0.309417	4.32611
ClCG01G024040	hypothetical protein CICLE_v10017858mg	hyper	13	1	24	0.0880445	0.252427	2.86704
ClCG01G025080	187-kDa microtubule-associated protein AIR9	hypo	2	9	15	0.236467	0.0613108	3.85686
ClCG01G025310	hypothetical protein CUMW_008660	hyper	21	2	45	0.12513	0.3387	2.70678
ClCG01G025490	haloacid dehalogenase-like hydrolase domain-containing protein At3g48420	hypo	3	16	30	0.299658	0.0901408	3.32433
ClCG01G025530	protein SUPPRESSOR OF FRI 4 isoform X3	hyper	19	1	30	0.0376471	0.231441	6.14765
ClCG02G000150	_	hypo	2	19	47	0.303797	0.146754	2.07011
ClCG02G000490	transcriptional activator Myb	hyper	11	0	40	0.278788	0.543956	1.95115
ClCG02G000730	WAT1-related protein At5g64700-like	hyper	21	13	53	0.288201	0.465483	1.61513
ClCG02G001210	uncharacterized protein LOC101213979	hyper	20	1	27	0.0490196	0.211394	4.31244
ClCG02G001770	peroxisome biogenesis protein 22	hyper	13	2	24	0.12522	0.313409	2.50286
ClCG02G001840	homeobox-leucine zipper protein HDG2	hyper	7	0	22	0.18125	0.447059	2.46653
ClCG02G002010	S-type anion channel SLAH1-like	hypo	4	13	29	0.248187	0.0970874	2.55633
ClCG02G002090	13-hydroperoxide lyase	hyper	27	4	72	0.137555	0.305707	2.22244
ClCG02G002260	OPA3-like protein	hypo	0	14	18	0.297959	0	29.7959
ClCG02G002750	chlorophyll a-b binding protein 151, chloroplastic	hypo	1	30	39	0.221719	0.0150754	14.7074
ClCG02G003140	phototropin-2-like isoform X1	hyper	22	12	40	0.0409091	0.200292	4.89604
ClCG02G003260	expansin-A16	hyper	13	2	22	0.0640732	0.264574	4.12924
ClCG02G003630	expansin-like A2	hyper	10	0	22	0.194254	0.379906	1.95571
ClCG02G003740	(RS)-norcoclaurine 6-O-methyltransferase-like	hyper	24	4	48	0.184544	0.436482	2.36519
ClCG02G003970	FAD-dependent urate hydroxylase-like	hypo	1	20	47	0.316316	0.157854	2.00385
ClCG02G004520	NADP-dependent D-sorbitol-6-phosphate dehydrogenase-like	hyper	27	5	62	0.127334	0.295151	2.31792
ClCG02G004790	isoflavone reductase-like protein	hyper	9	0	25	0.234536	0.426503	1.8185
ClCG02G004920	protein RADIALIS-like 1	hypo	2	24	46	0.35034	0.111446	3.14359
ClCG02G005180	Polyol transporter 5	hyper	17	1	39	0.105211	0.264615	2.51508
ClCG02G005210	Polyol transporter 5	hyper	12	2	27	0.238659	0.413978	1.7346
ClCG02G005440	Allene oxide synthase 3, partial	hyper	21	5	59	0.236559	0.442478	1.87047
ClCG02G005510	diphthamide biosynthesis protein 3-like	hypo	3	22	34	0.209711	0.0327533	6.40273
ClCG02G006040	uncharacterized protein LOC111021601 isoform X1	hypo	6	18	45	0.328671	0.161148	2.03956
ClCG02G006230	LOW QUALITY PROTEIN: proline-rich protein 36-like	hyper	8	3	16	0.115152	0.323333	2.80789
ClCG02G006840	ribosomal protein S2 (chloroplast)	hypo	1	17	28	0.21194	0.0369231	5.74005
ClCG02G007990	ABC transporter B family member 19-like	hypo	3	15	26	0.243856	0.0573529	4.25185
ClCG02G008960	uncharacterized protein LOC111022071	hyper	11	0	28	0.13172	0.317647	2.41152
ClCG02G008980	cellulose synthase-like protein H1	hyper	10	0	23	0.188995	0.41744	2.20873
ClCG02G009130	_	hypo	1	12	16	0.223242	0.0462633	4.82545
ClCG02G009510	_	hyper	8	5	16	0.147679	0.54386	3.68271
ClCG02G009710	_	hypo	2	18	22	0.274854	0.0892857	3.07836
ClCG02G009780	hypothetical protein ARALYDRAFT_475624	hyper	14	0	20	0.0414313	0.239186	5.77307
ClCG02G010040	_	hyper	7	0	10	0.131783	0.460123	3.49152
ClCG02G010260	MLO-like protein 12	hyper	15	1	35	0.123188	0.308102	2.50107
ClCG02G010440	putative nucleotidyltransferase, Ribonuclease H	hyper	8	0	16	0.0927835	0.242991	2.6189
ClCG02G010600	uncharacterized protein LOC101215831	hyper	16	1	40	0.0639033	0.228361	3.57354
ClCG02G010630	_	hyper	9	2	19	0.186047	0.410959	2.2089
ClCG02G010720	uncharacterized protein LOC108207110	hyper	9	3	21	0.154891	0.335821	2.16811
ClCG02G010860	_	hyper	32	8	66	0.119197	0.280479	2.35307
ClCG02G011500	uncharacterized protein LOC105435721 isoform X1	hyper	9	1	22	0.0941704	0.292531	3.1064
ClCG02G011630	Amidase	hyper	12	0	31	0.0965284	0.261523	2.70929
ClCG02G012280	probable copper-transporting ATPase HMA5	hyper	22	1	40	0.167623	0.394663	2.35446
ClCG02G012740	RNA-binding protein Musashi homolog 1	hyper	13	2	24	0.0386598	0.196078	5.0719
ClCG02G012750	methionine aminopeptidase 1D, chloroplastic/mitochondrial	hyper	7	2	18	0.0760234	0.244131	3.21127
ClCG02G012850	L-ascorbate oxidase homolog	hyper	21	1	42	0.144109	0.304478	2.11283
ClCG02G013340	_	hypo	0	10	22	0.230769	0.070632	3.26721
ClCG02G013580	UPF0769 protein C21orf59 homolog	hyper	15	1	48	0.137324	0.288613	2.10169
ClCG02G013820	hypothetical protein Csa_5G175970	hypo	1	12	20	0.182171	0.0199203	9.14496
ClCG02G014420	hepatoma-derived growth factor-related protein 2-like isoform X3	hyper	10	0	30	0.129032	0.287141	2.22534
ClCG02G014550	ubiquitin carboxyl-terminal hydrolase 23	hyper	11	0	16	0.0316742	0.261993	8.27148
ClCG02G014800	importin subunit alpha-4	hyper	13	1	20	0.0855172	0.308668	3.60943
ClCG02G015000	pyrophosphate-energized vacuolar membrane proton pump 1-like	hypo	1	10	24	0.492347	0.296117	1.66268
ClCG02G015500	putative protease Do-like 14	hypo	0	14	27	0.263687	0.0433566	6.08182
ClCG02G015590	protein ALWAYS EARLY 3-like isoform X3	hyper	17	0	20	0.0273752	0.209184	7.64136
ClCG02G015670	Lipoxygenase	hypo	1	10	23	0.252809	0.0890688	2.83836
ClCG02G015690	probable linoleate 9S-lipoxygenase 5	hyper	29	4	49	0.0693161	0.348485	5.02747
ClCG02G015710	linoleate 9S-lipoxygenase 6-like	hypo	1	18	56	0.260016	0.0741259	3.50776
ClCG02G015730	linoleate 9S-lipoxygenase 6-like isoform X1	hyper	8	0	32	0.113798	0.331665	2.9145
ClCG02G015750	probable linoleate 9S-lipoxygenase 5 isoform X2	hyper	19	1	42	0.0423913	0.241468	5.69616
ClCG02G016220	probable disease resistance protein At4g27220	hypo	5	19	53	0.388203	0.221831	1.74999
ClCG02G016430	uncharacterized protein LOC101219794	hypo	0	11	16	0.308081	0.109948	2.80207
ClCG02G017290	diacylglycerol kinase 5	hyper	18	0	22	0.0784314	0.378136	4.82124
ClCG02G017400	glutamate formimidoyltransferase-like	hypo	1	27	41	0.369565	0.125671	2.94073
ClCG02G017680	probable serine/threonine-protein kinase At1g54610	hyper	8	1	16	0.113462	0.264706	2.333
ClCG02G017780	hypothetical protein CUMW_241340	hyper	30	1	72	0.0887793	0.272789	3.07267
ClCG02G018950	ABC transporter B family member 25, mitochondrial	hyper	18	4	28	0.0243902	0.236473	9.69539
ClCG02G019590	non-specific phospholipase C1	hyper	13	4	42	0.183956	0.372881	2.02702
ClCG02G019600	villin-1	hypo	0	7	14	0.197368	0.0377358	5.23026
ClCG02G019640	cell division control protein 6 homolog B-like	hyper	10	0	29	0.130435	0.286437	2.19602
ClCG02G020320	uncharacterized protein LOC101219970	hyper	14	0	41	0.0764618	0.255361	3.33972
ClCG02G020450	very-long-chain (3R)-3-hydroxyacyl-CoA dehydratase 2	hypo	0	9	16	0.190669	0.0235602	8.09286
ClCG02G020530	putative respiratory burst oxidase homolog protein H	hyper	7	0	12	0.0483871	0.245509	5.07385
ClCG02G021090	probable pyridoxal 5'-phosphate synthase subunit PDX2 isoform X1	hyper	7	1	25	0.0818182	0.266436	3.25644
ClCG02G021390	UDP-glycosyltransferase 86A2	hyper	14	1	36	0.0684755	0.251969	3.67969
ClCG02G021510	xyloglucan endotransglucosylase/hydrolase protein 31-like	hyper	11	0	34	0.183426	0.35824	1.95305
ClCG02G022090	fatty acyl-CoA reductase 3-like	hyper	23	2	59	0.11964	0.308592	2.57934
ClCG02G023500	uncharacterized protein LOC101213918	hyper	9	0	21	0.0794224	0.2624	3.30385
ClCG02G023600	unnamed protein product, partial	hyper	9	2	21	0.218121	0.516807	2.36936
ClCG03G000630	protein PMR5-like	hyper	7	0	7	0	0.173585	17.3585
ClCG03G001120	UDP-glucose iridoid glucosyltransferase-like	hypo	0	9	32	0.35506	0.183071	1.93947
ClCG03G001140	copper transporter 2-like	hyper	20	1	48	0.0635838	0.216876	3.41087
ClCG03G001540	outer envelope pore protein 16, chloroplastic	hyper	10	3	36	0.171123	0.429799	2.51164
ClCG03G001670	hypothetical protein PRUPE_6G080700	hyper	13	2	23	0.0817844	0.291429	3.56338
ClCG03G001870	transcription factor MYB59-like	hyper	20	5	44	0.129288	0.291908	2.25782
ClCG03G002090	_	hyper	14	8	26	0.061284	0.263736	4.30351
ClCG03G002410	tetraspanin-3-like	hyper	21	0	51	0.0731153	0.227234	3.10788
ClCG03G002490	berberine bridge enzyme-like 26	hypo	6	20	42	0.304264	0.152513	1.995
ClCG03G004290	ankyrin repeat-containing protein At3g12360-like isoform X1	hyper	8	1	11	0.0151976	0.175393	11.5408
ClCG03G004390	ankyrin repeat-containing protein ITN1-like	hyper	17	3	50	0.146386	0.322777	2.20497
ClCG03G004520	uncharacterized protein LOC111783270	hyper	17	2	39	0.0921502	0.274611	2.98004
ClCG03G004550	hypothetical protein Csa_1G059760	hypo	2	20	53	0.309413	0.128122	2.41499
ClCG03G004650	Glycoside hydrolase, family 17	hyper	12	1	41	0.109229	0.260671	2.38645
ClCG03G004750	uncharacterized protein LOC105435044	hyper	24	0	24	0.0108893	0.266839	24.5047
ClCG03G005090	cysteine-rich receptor-like protein kinase 28	hyper	8	0	11	0.0341615	0.440252	12.8874
ClCG03G005380	LOW QUALITY PROTEIN: uncharacterized protein LOC111010891	hyper	19	0	24	0.0156556	0.242485	15.4887
ClCG03G005390	uncharacterized protein LOC111783520	hyper	13	6	30	0.115572	0.328076	2.83872
ClCG03G005590	endonuclease 1	hyper	18	0	47	0.33617	0.657679	1.95639
ClCG03G005740	polyphenol oxidase, chloroplastic-like	hyper	11	1	30	0.176262	0.363636	2.06304
ClCG03G005950	allantoinase	hyper	7	0	14	0.107078	0.28	2.61492
ClCG03G006120	_	hyper	10	0	23	0.127306	0.327795	2.57485
ClCG03G006300	cationic amino acid transporter 1-like	hypo	0	9	17	0.30566	0.105572	2.89528
ClCG03G007010	3-oxoacyl-	hyper	15	10	41	0.130751	0.375303	2.87037
ClCG03G007090	phospho-N-acetylmuramoyl-pentapeptide-transferase homolog isoform X1	hyper	15	6	45	0.0696762	0.294118	4.22121
ClCG03G007350	probable LRR receptor-like serine/threonine-protein kinase RFK1 isoform X1	hyper	17	1	43	0.100394	0.377391	3.75911
ClCG03G007780	putative transcription factor bHLH107	hyper	14	3	37	0.173789	0.368941	2.12292
ClCG03G008450	cannabidiolic acid synthase-like 2	hypo	1	8	15	0.187266	0.0221607	8.45037
ClCG03G008520	probable calcium-binding protein CML31	hypo	8	21	49	0.299479	0.118255	2.53249
ClCG03G008840	_	hyper	49	4	111	0.17773	0.354864	1.99664
ClCG03G009220	_	hyper	18	11	32	0.101852	0.272189	2.6724
ClCG03G009430	_	hypo	0	34	60	0.305806	0.0920455	3.32234
ClCG03G009580	_	hypo	1	11	16	0.223729	0.056	3.99516
ClCG03G009920	_	hypo	1	10	20	0.24558	0.0607083	4.04524
ClCG03G009930	_	hypo	0	11	11	0.175595	0	17.5595
ClCG03G010230	_	hyper	14	3	32	0.0889488	0.263158	2.95853
ClCG03G010590	probable protein phosphatase 2C 33	hyper	13	3	35	0.0639869	0.228114	3.56502
ClCG03G010810	_	hyper	14	3	25	0.113131	0.288416	2.54939
ClCG03G010820	uncharacterized protein LOC111024361	hyper	12	6	37	0.101124	0.255875	2.53032
ClCG03G010830	_	hypo	0	12	12	0.260163	0.00306748	84.813
ClCG03G011110	hypothetical protein Csa_6G149380	hyper	11	4	24	0.160247	0.349398	2.18038
ClCG03G011190	xyloglucan endotransglucosylase/hydrolase protein 2-like	hyper	12	0	26	0.206677	0.357809	1.73124
ClCG03G011520	uncharacterized protein LOC105435721 isoform X1	hyper	11	3	25	0.0902439	0.251265	2.78429
ClCG03G011800	beta-amyrin 28-oxidase	hyper	51	8	137	0.168675	0.323112	1.91559
ClCG03G012440	_	hyper	7	0	8	0.0721154	0.258065	3.57849
ClCG03G012680	_	hyper	19	1	57	0.175793	0.33169	1.88683
ClCG03G012720	annexin D8	hyper	14	0	33	0.242925	0.482625	1.98673
ClCG03G012830	isoleucine N-monooxygenase 1-like	hyper	15	0	32	0.0552604	0.214876	3.88843
ClCG03G013040	glucan endo-1,3-beta-glucosidase, basic isoform-like	hyper	29	1	72	0.120614	0.271375	2.24995
ClCG03G013090	uncharacterized protein LOC21394043	hypo	0	21	48	0.405904	0.203448	1.99512
ClCG03G013390	hypothetical protein TSUD_412550	hyper	10	1	20	0.195691	0.409214	2.09112
ClCG03G013570	beta-glucosidase 12-like isoform X2	hyper	8	2	13	0.0315789	0.407407	12.9012
ClCG03G013590	beta-glucosidase 24-like	hypo	0	12	25	0.212121	0.0615942	3.44385
ClCG03G013700	hypothetical protein Csa_1G605670	hyper	23	4	49	0.0888486	0.301686	3.39551
ClCG03G013850	callose synthase 9	hyper	8	0	13	0.102119	0.281407	2.75567
ClCG03G014000	L-ascorbate oxidase	hyper	8	2	19	0.0500864	0.212361	4.2399
ClCG03G014310	tyrosine-specific transport protein	hyper	22	3	46	0.0862403	0.329759	3.82372
ClCG03G014430	protochlorophyllide-dependent translocon component 52, chloroplastic-like	hyper	9	4	32	0.194656	0.474057	2.43535
ClCG03G015100	uncharacterized protein LOC103492367	hypo	0	7	12	0.321543	0.11194	2.87245
ClCG03G016000	uncharacterized protein LOC101216381 isoform X2	hypo	1	10	24	0.304046	0.100334	3.03033
ClCG03G016120	receptor-like protein kinase 5	hypo	1	10	24	0.357504	0.11215	3.18775
ClCG03G016650	uncharacterized protein LOC101212769	hyper	30	8	84	0.163766	0.35645	2.17659
ClCG03G016900	amidase 1-like isoform X2	hyper	10	1	22	0.118694	0.616915	5.19751
ClCG03G017030	protein indeterminate-domain 7-like isoform X1	hyper	23	2	53	0.305085	0.48731	1.59729
ClCG03G017120	uncharacterized protein LOC111779958	hyper	19	3	45	0.0699746	0.270851	3.8707
ClCG03G017310	uncharacterized protein LOC103492151	hyper	12	0	20	0.0126812	0.223158	17.5976
ClCG03G017410	uncharacterized protein LOC101221357 isoform X3	hyper	15	0	50	0.138122	0.29001	2.09967
ClCG03G017670	uncharacterized protein LOC111462107	hyper	16	0	33	0.083947	0.390079	4.64673
ClCG03G017820	_	hypo	4	23	44	0.39008	0.198675	1.9634
ClCG04G000140	_	hyper	9	3	17	0.124786	0.282051	2.26027
ClCG04G000180	_	hypo	3	22	34	0.283019	0.110811	2.55407
ClCG04G000570	uncharacterized protein LOC103486168	hyper	8	4	18	0.0693878	0.251497	3.62452
ClCG04G000680	_	hyper	16	1	20	0.0884477	0.242152	2.73781
ClCG04G000750	_	hyper	28	4	70	0.0908587	0.251755	2.77084
ClCG04G000850	uncharacterized protein LOC111435467	hyper	10	3	16	0.0337302	0.194444	5.76471
ClCG04G000990	anthranilate synthase alpha subunit 2, chloroplastic-like	hyper	12	3	49	0.0843786	0.251309	2.97835
ClCG04G001240	_	hyper	8	1	16	0.0783848	0.243169	3.10225
ClCG04G001270	_	hypo	2	14	34	0.204276	0.0533333	3.83017
ClCG04G001290	_	hyper	8	1	20	0.0942623	0.253472	2.68901
ClCG04G001300	_	hypo	1	7	17	0.229314	0.0405405	5.65642
ClCG04G001450	fatty acyl-CoA reductase 2 isoform X1	hypo	1	18	35	0.186969	0.028169	6.63739
ClCG04G001570	_	hyper	13	4	29	0.0875513	0.269421	3.0773
ClCG04G001660	uncharacterized protein LOC109147552	hypo	0	17	29	0.205861	0.0472973	4.35249
ClCG04G001770	_	hyper	14	4	29	0.173536	0.36612	2.10977
ClCG04G002170	uncharacterized protein LOC111020757	hyper	7	2	15	0.139267	0.355769	2.55458
ClCG04G002410	_	hyper	7	3	21	0.0597015	0.241206	4.0402
ClCG04G002760	peroxidase 47	hyper	18	1	30	0.0660211	0.241164	3.65283
ClCG04G002900	probable thiol methyltransferase 2 isoform X2	hyper	20	3	32	0.112416	0.296364	2.63631
ClCG04G003040	_	hypo	0	17	29	0.187091	0.0355969	5.25581
ClCG04G003800	uncharacterized protein LOC103502440	hyper	28	3	46	0.0286944	0.184105	6.41605
ClCG04G003920	_	hyper	13	2	26	0.0561798	0.237113	4.22062
ClCG04G003970	uncharacterized protein LOC103491160 isoform X3	hyper	14	0	33	0.0835381	0.243972	2.92048
ClCG04G004080	kinesin-4 isoform X4	hyper	21	2	49	0.109116	0.280179	2.56771
ClCG04G004260	_	hyper	29	7	60	0.227737	0.46875	2.05829
ClCG04G004310	_	hypo	2	14	33	0.45614	0.152516	2.99078
ClCG04G004510	flocculation protein FLO11-like	hypo	4	27	45	0.262844	0.0839329	3.1316
ClCG04G005020	uncharacterized protein LOC111781218 isoform X2	hyper	17	3	47	0.142322	0.328912	2.31104
ClCG04G005570	UDP-glycosyltransferase 76E2-like	hypo	1	17	46	0.341007	0.144989	2.35195
ClCG04G005650	_	hypo	0	9	12	0.316038	0.0533088	5.92843
ClCG04G006020	ELMO domain-containing protein A	hyper	12	6	30	0.112434	0.268571	2.38871
ClCG04G006280	uncharacterized protein LOC101210680 isoform X1	hyper	18	6	42	0.162975	0.315545	1.93616
ClCG04G006510	aspartate aminotransferase, mitochondrial-like	hypo	0	17	28	0.19426	0.00424929	45.716
ClCG04G006710	protein DETOXIFICATION 44, chloroplastic	hyper	27	3	59	0.06198	0.216495	3.49298
ClCG04G006860	pyruvate decarboxylase 1-like	hyper	10	3	36	0.24186	0.437716	1.80979
ClCG04G007360	Fructose-1,6-bisphosphatase class 1/Sedoheputulose-1,7-bisphosphatase	hyper	12	0	25	0.012024	0.225071	18.7184
ClCG04G007550	probable glutathione S-transferase	hyper	12	0	30	0.447273	0.86711	1.93866
ClCG04G007690	protein NRT1/ PTR FAMILY 5.6	hyper	18	0	38	0.0428744	0.206426	4.81468
ClCG04G008010	LOW QUALITY PROTEIN: L-type lectin-domain containing receptor kinase S.4-like	hyper	10	2	24	0.202512	0.36236	1.78933
ClCG04G008180	pectin acetylesterase 5-like	hyper	13	1	36	0.160444	0.379139	2.36306
ClCG04G008920	protein indeterminate-domain 9	hyper	9	2	32	0.187156	0.427136	2.28224
ClCG04G008990	aquaporin PIP2-2-like	hyper	17	6	53	0.246228	0.465306	1.88974
ClCG04G009020	Aquaporin-like protein	hypo	0	8	11	0.464286	0.220588	2.10476
ClCG04G009400	histidine--tRNA ligase, chloroplastic/mitochondrial	hyper	13	1	47	0.102612	0.265343	2.58589
ClCG04G009590	threonine dehydratase biosynthetic, chloroplastic-like	hyper	9	0	39	0.142433	0.309278	2.17139
ClCG04G009780	serine/threonine-protein kinase CTR1	hypo	0	14	29	0.273874	0.0616822	4.44008
ClCG04G009890	uncharacterized protein LOC101210769	hyper	23	4	45	0.0598639	0.242767	4.05532
ClCG04G009930	GDSL esterase/lipase At5g03610	hypo	2	24	35	0.197615	0.0468085	4.22177
ClCG04G010960	LOW QUALITY PROTEIN: uncharacterized protein LOC111495731	hypo	2	10	34	0.345953	0.147982	2.3378
ClCG04G011830	hypothetical protein Csa_1G039150	hypo	1	20	45	0.539274	0.226174	2.38434
ClCG04G012160	expansin-A10-like	hyper	11	0	30	0.151067	0.334615	2.21501
ClCG04G012300	uncharacterized protein LOC111495738	hyper	11	1	30	0.143064	0.383399	2.67992
ClCG04G012550	uncharacterized protein LOC103483601	hypo	0	12	32	0.335294	0.155756	2.15269
ClCG05G000130	uncharacterized protein LOC111790917	hypo	0	10	18	0.247216	0.0320856	7.7049
ClCG05G000550	uncharacterized protein LOC105434808	hypo	0	8	14	0.356322	0.0519031	6.86513
ClCG05G000600	zyxin-like	hyper	14	0	32	0.0998168	0.270659	2.71155
ClCG05G001330	CAAX prenyl protease 1 homolog	hyper	9	0	9	0.00234192	0.158879	67.8411
ClCG05G001620	actin-depolymerizing factor 7-like	hyper	8	0	12	0.0380952	0.2	5.25
ClCG05G001810	homeobox-leucine zipper protein ANTHOCYANINLESS 2-like isoform X2	hypo	0	10	21	0.30848	0.0909091	3.39327
ClCG05G001820	probable methyltransferase PMT13	hyper	10	2	18	0.0492063	0.300712	6.11124
ClCG05G002080	cytochrome P450 704C1-like isoform X1	hyper	9	2	21	0.154762	0.3361	2.17172
ClCG05G002650	heavy metal-associated isoprenylated plant protein 4	hyper	24	0	64	0.152909	0.346483	2.26595
ClCG05G002790	hypothetical protein DCAR_025018	hyper	10	0	15	0.0253521	0.25323	9.98852
ClCG05G003070	_	hypo	5	28	54	0.285507	0.133479	2.13896
ClCG05G003420	glutathione reductase, cytosolic	hyper	12	4	36	0.117483	0.293493	2.49818
ClCG05G003780	probable glutathione S-transferase	hyper	15	1	30	0.121033	0.29234	2.41537
ClCG05G004110	Protein NRT1/ PTR FAMILY 5.2, partial	hyper	17	1	30	0.0728745	0.28209	3.8709
ClCG05G004540	Proteinase inhibitor	hypo	2	10	20	0.206667	0.0365854	5.64889
ClCG05G005360	ATP-dependent (S)-NAD(P)H-hydrate dehydratase	hypo	2	19	43	0.276144	0.114679	2.40797
ClCG05G005400	hypothetical protein CDL15_Pgr010177	hyper	14	3	35	0.151248	0.307692	2.03435
ClCG05G005460	UPF0613 protein PB24D3.06c	hypo	1	14	19	0.166667	0.00722892	23.0556
ClCG05G005630	hypothetical protein Csa_3G150780	hyper	12	2	21	0.0695364	0.233387	3.35633
ClCG05G005680	sugar transporter ERD6-like 16 isoform X2	hyper	21	0	36	0.131961	0.313703	2.37724
ClCG05G006190	bidirectional sugar transporter SWEET17	hyper	9	1	25	0.115127	0.269972	2.34499
ClCG05G006400	uncharacterized protein LOC101213882 isoform X1	hyper	42	4	79	0.149639	0.345267	2.30734
ClCG05G007230	LOW QUALITY PROTEIN: uncharacterized protein LOC103483968	hyper	15	5	21	0.0229885	0.217125	9.44495
ClCG05G007400	pectinesterase 2	hypo	0	17	39	0.27234	0.0866911	3.1415
ClCG05G008020	25.3 kDa vesicle transport protein isoform X1	hyper	16	1	41	0.142477	0.324675	2.2788
ClCG05G008120	pectin acetylesterase 9 isoform X1	hyper	18	1	46	0.155361	0.343511	2.21105
ClCG05G008780	cyclic nucleotide-gated ion channel 1-like isoform X1	hypo	1	8	12	0.183575	0.0204918	8.95845
ClCG05G008790	_	hyper	26	5	53	0.138365	0.300836	2.17422
ClCG05G008800	cyclic nucleotide-gated ion channel 1-like isoform X1	hyper	25	8	66	0.287187	0.465021	1.61923
ClCG05G008920	calcineurin B-like protein 4 isoform X1	hypo	1	24	46	0.187826	0.024055	7.8082
ClCG05G009130	rhodanese-like domain-containing protein 14, chloroplastic	hypo	5	21	31	0.208633	0.041791	4.99229
ClCG05G009370	probable inactive leucine-rich repeat receptor kinase XIAO	hyper	22	0	35	0.0186916	0.22659	12.1225
ClCG05G009410	DExH-box ATP-dependent RNA helicase DExH7, chloroplastic isoform X1	hyper	10	1	12	0.0224215	0.24924	11.1161
ClCG05G009790	Chemocyanin	hypo	0	11	28	0.364796	0.197628	1.84587
ClCG05G010230	_	hyper	13	0	37	0.222222	0.43743	1.96843
ClCG05G010650	hypothetical protein Csa_3G188320	hyper	8	1	18	0.114286	0.296774	2.59677
ClCG05G011400	hypothetical protein L484_013458	hyper	30	1	71	0.186014	0.343069	1.84432
ClCG05G011480	_	hyper	10	1	24	0.216876	0.431169	1.98809
ClCG05G011650	phenolic glucoside malonyltransferase 1-like isoform X1	hyper	24	10	43	0.118959	0.298246	2.50713
ClCG05G011710	uncharacterized protein LOC111387247	hypo	1	17	42	0.25	0.0688019	3.63362
ClCG05G011770	cytokinin hydroxylase-like	hyper	7	2	36	0.187719	0.530097	2.82388
ClCG05G011820	uncharacterized protein LOC112095767	hypo	2	8	12	0.232673	0.0553191	4.20602
ClCG05G012990	hypothetical protein VITISV_008825	hyper	17	2	39	0.12724	0.304348	2.39192
ClCG05G013310	_	hypo	2	27	53	0.287465	0.13347	2.15377
ClCG05G013320	MuDRA-like transposase	hypo	0	14	18	0.280328	0.037037	7.56885
ClCG05G013390	triacylglycerol lipase 2 isoform X1	hyper	8	0	20	0.142157	0.301543	2.1212
ClCG05G013630	hypothetical protein Csa_3G567330	hyper	10	0	27	0.165895	0.348677	2.10179
ClCG05G013750	_	hyper	11	3	29	0.117942	0.269598	2.28585
ClCG05G014400	uncharacterized protein LOC103494942	hyper	7	1	15	0.0980392	0.40176	4.09795
ClCG05G014670	_	hypo	2	15	29	0.284974	0.0451389	6.31327
ClCG05G014740	trafficking protein particle complex subunit 3-like	hyper	8	1	18	0.0925926	0.243094	2.62541
ClCG05G014850	_	hyper	16	1	27	0.0424242	0.23277	5.48672
ClCG05G015060	uncharacterized protein LOC111013439	hyper	8	2	16	0.124324	0.308824	2.48402
ClCG05G015100	G-type lectin S-receptor-like serine/threonine-protein kinase At4g27290	hypo	0	9	26	0.353728	0.152866	2.31397
ClCG05G015490	protein Simiate	hyper	10	1	26	0.249231	0.424125	1.70173
ClCG05G015600	hypothetical protein Csa_1G434190	hypo	3	15	35	0.262055	0.100806	2.59958
ClCG05G015720	uncharacterized protein LOC103492881	hyper	20	2	37	0.150545	0.371658	2.46874
ClCG05G016090	protein TIC 55, chloroplastic isoform X1	hyper	28	1	57	0.140678	0.355007	2.52354
ClCG05G017120	LOW QUALITY PROTEIN: pentatricopeptide repeat-containing protein At5g11310, mitochondrial-like	hyper	10	1	19	0.12615	0.304348	2.41259
ClCG05G017220	uncharacterized protein LOC111442799	hypo	0	11	16	0.196552	0.0177515	11.0724
ClCG05G018300	hexokinase-2, chloroplastic	hyper	21	2	44	0.138194	0.361472	2.61569
ClCG05G018860	uncharacterized protein LOC103504031	hyper	28	8	54	0.190848	0.420354	2.20256
ClCG05G019150	uncharacterized protein LOC101205217	hyper	8	2	16	0.0257732	0.202817	7.8693
ClCG05G019300	cytochrome P450 82A3-like	hyper	7	0	26	0.0878378	0.271137	3.08679
ClCG05G019320	cytochrome P450 82A3-like	hyper	7	2	13	0.22549	0.627907	2.78463
ClCG05G020060	uncharacterized protein LOC108194865	hyper	7	3	17	0.205793	0.379421	1.84371
ClCG05G020700	hypothetical protein AXX17_AT1G67510	hypo	1	21	45	0.349398	0.196026	1.7824
ClCG05G021830	transformer-2 protein homolog alpha-like	hyper	7	0	15	0.135452	0.377982	2.79053
ClCG05G021890	uncharacterized protein LOC103489375 isoform X2	hyper	12	6	32	0.119584	0.272374	2.27767
ClCG05G022040	3-oxo-5-alpha-steroid 4-dehydrogenase, C-terminal	hyper	19	2	28	0.214953	0.510121	2.37317
ClCG05G022870	unnamed protein product, partial	hypo	0	25	42	0.262976	0.070018	3.75583
ClCG05G023040	hypothetical protein Csa_5G608330	hyper	14	7	38	0.119013	0.307132	2.58066
ClCG05G023170	nudix hydrolase 1-like	hyper	17	1	47	0.0595138	0.216901	3.64455
ClCG05G023640	uncharacterized protein LOC101211568	hypo	0	22	37	0.620968	0.262255	2.3678
ClCG05G024250	Ribonuclease 3	hypo	2	19	41	0.313596	0.110912	2.82743
ClCG05G024600	protein NRT1/ PTR FAMILY 4.6-like	hypo	4	18	62	0.401626	0.206646	1.94355
ClCG05G025940	cytochrome P450 71B34-like isoform X2	hypo	3	18	45	0.632153	0.29878	2.11578
ClCG05G025950	hypothetical protein VITISV_019663	hyper	22	5	55	0.110981	0.272727	2.45742
ClCG05G025970	cytochrome P450 71B37-like	hyper	13	5	30	0.148285	0.347594	2.34408
ClCG05G026340	putative glutathione-specific gamma-glutamylcyclotransferase 2	hypo	0	13	21	0.196246	0.0327869	5.98549
ClCG05G026360	pollen receptor-like kinase 2	hyper	29	1	58	0.138855	0.414821	2.98744
ClCG05G026810	uncharacterized protein LOC111449791 isoform X1	hyper	9	1	34	0.0776362	0.233533	3.00804
ClCG06G000370	uncharacterized protein LOC111778226	hypo	4	33	57	0.248837	0.0577558	4.30844
ClCG06G000760	endoglucanase 13-like	hyper	9	1	27	0.160468	0.360555	2.2469
ClCG06G001600	cucurbitadienol synthase 1	hyper	10	1	18	0.0645161	0.245238	3.80119
ClCG06G002690	aluminum-activated malate transporter 10	hyper	15	1	34	0.137097	0.356417	2.59975
ClCG06G002720	hypothetical protein Csa_6G107850	hypo	1	17	34	0.379873	0.136678	2.77932
ClCG06G002770	transcription factor MYC2-like	hyper	14	1	23	0.216346	0.644737	2.98012
ClCG06G002830	SPX domain-containing protein 3	hypo	0	14	36	0.319216	0.144812	2.20435
ClCG06G002930	nuclear pore complex protein NUP62	hyper	14	1	22	0.10443	0.363014	3.47613
ClCG06G003410	E3 ubiquitin-protein ligase TRAIP-like	hyper	7	0	18	0.124726	0.313679	2.51494
ClCG06G003660	hypothetical protein Csa_6G004520	hyper	15	1	38	0.157963	0.441423	2.79446
ClCG06G003960	uncharacterized protein LOC111807722 isoform X1	hypo	0	17	54	0.227729	0.0510471	4.46116
ClCG06G004070	uncharacterized protein LOC103502250	hypo	1	17	34	0.266667	0.112676	2.36667
ClCG06G004120	paladin isoform X2	hypo	0	13	17	0.212166	0.0428571	4.95054
ClCG06G004890	uncharacterized protein LOC111460273 isoform X1	hypo	0	14	27	0.302083	0.14939	2.02211
ClCG06G005500	peroxidase 24	hyper	9	1	16	0.165888	0.414239	2.49711
ClCG06G005510	peroxidase 24-like	hyper	12	3	23	0.0884956	0.242105	2.73579
ClCG06G005540	NADH dehydrogenase	hyper	10	1	20	0.185764	0.440397	2.37074
ClCG06G005580	probable prolyl 4-hydroxylase 4	hyper	43	1	63	0.0279018	0.276303	9.90269
ClCG06G005900	glucose-1-phosphate adenylyltransferase large subunit 3, chloroplastic/amyloplastic	hyper	12	3	30	0.0968858	0.277354	2.86269
ClCG06G006180	Copper amine oxidase	hyper	19	1	54	0.157806	0.337037	2.13577
ClCG06G006230	uncharacterized protein LOC101210911	hypo	1	15	17	0.219472	0.0490196	4.47723
ClCG06G006680	protein SIEVE ELEMENT OCCLUSION B-like	hyper	17	2	29	0.133136	0.290766	2.18398
ClCG06G006700	uncharacterized protein LOC101217067	hyper	11	2	43	0.222571	0.479885	2.1561
ClCG06G006740	uncharacterized protein LOC103502859 isoform X1	hyper	16	5	53	0.183908	0.348587	1.89544
ClCG06G008210	_	hypo	1	24	51	0.308824	0.137255	2.25
ClCG06G008250	_	hyper	10	3	21	0.0962801	0.258294	2.68273
ClCG06G008340	nuclear pore complex protein NUP160 isoform X1	hyper	8	1	33	0.148634	0.310775	2.09087
ClCG06G008400	hypothetical protein Csa_5G313340	hyper	18	2	27	0.0373444	0.190855	5.11067
ClCG06G008780	rac-like GTP-binding protein ARAC7	hyper	12	0	24	0.0525	0.305732	5.82348
ClCG06G008920	cytochrome f (chloroplast)	hyper	51	10	134	0.253261	0.416928	1.64624
ClCG06G009000	hypothetical protein Pyn_11004	hyper	17	2	36	0.0622222	0.25878	4.15896
ClCG06G009370	_	hyper	12	1	24	0.0965645	0.247549	2.56356
ClCG06G009580	probable low-specificity L-threonine aldolase 1 isoform X1	hyper	13	8	35	0.189542	0.378453	1.99667
ClCG06G009590	LOW QUALITY PROTEIN: cell division cycle 5-like protein	hyper	11	1	27	0.100806	0.254613	2.52576
ClCG06G009630	hypothetical protein VITISV_021702	hyper	23	1	50	0.0867518	0.259566	2.99205
ClCG06G009840	_	hyper	12	2	20	0.0869565	0.299735	3.44695
ClCG06G010010	_	hyper	32	6	85	0.120776	0.36831	3.04952
ClCG06G010020	_	hyper	13	1	20	0.0627724	0.219973	3.50429
ClCG06G010060	_	hyper	58	9	162	0.21094	0.453785	2.15125
ClCG06G010250	gag/pol protein, partial	hyper	10	3	16	0.199211	0.545455	2.73807
ClCG06G010400	nudix hydrolase 20, chloroplastic-like isoform X1	hyper	11	1	23	0.141243	0.363855	2.5761
ClCG06G010600	uncharacterized protein LOC103501513 isoform X1	hyper	11	2	26	0.141768	0.395623	2.79063
ClCG06G010730	hypothetical protein Csa_1G418260	hyper	7	2	11	0.137529	0.297794	2.16532
ClCG06G010920	nudix hydrolase 19, chloroplastic-like	hypo	2	33	82	0.266476	0.0921053	2.89316
ClCG06G011080	2-alkenal reductase (NADP(+)-dependent)-like	hyper	14	1	29	0.0620438	0.23159	3.73269
ClCG06G011140	peroxidase 25-like	hypo	2	21	46	0.318958	0.0987952	3.22848
ClCG06G011150	uncharacterized protein LOC103483026	hyper	8	0	15	0.0709147	0.228525	3.22254
ClCG06G011350	umecyanin-like	hyper	8	1	17	0.0636792	0.238889	3.75144
ClCG06G011610	heptahelical transmembrane protein ADIPOR1	hyper	13	2	39	0.140514	0.298522	2.12451
ClCG06G012670	protein TSS	hyper	18	1	30	0.0314961	0.18408	5.84453
ClCG06G012690	AP2-like ethylene-responsive transcription factor At1g16060	hypo	0	18	42	0.462329	0.240331	1.92371
ClCG06G013070	PTI1-like tyrosine-protein kinase At3g15890	hyper	10	3	23	0.133159	0.391111	2.93717
ClCG06G013180	F-box protein PP2-B11, partial	hyper	19	9	39	0.114851	0.326679	2.84436
ClCG06G013230	two-component response regulator ARR10-like	hyper	12	0	44	0.0988554	0.326333	3.30111
ClCG06G013950	cation transporter HKT8-like	hyper	17	3	34	0.0206186	0.202135	9.80354
ClCG06G013970	sodium transporter HKT1	hyper	16	0	30	0.0744828	0.29589	3.9726
ClCG06G014100	beta-amyrin 28-oxidase-like	hyper	18	0	38	0.109612	0.265425	2.42149
ClCG06G015050	general transcription factor IIE subunit 1	hypo	0	18	40	0.354772	0.141892	2.5003
ClCG06G016890	spermidine synthase 1-like	hyper	24	0	50	0.123137	0.341907	2.77665
ClCG06G017220	FKBP12-interacting protein of 37 kDa	hyper	7	0	22	0.115607	0.303002	2.62097
ClCG06G018140	bidirectional sugar transporter SWEET10-like	hyper	11	2	20	0.0815047	0.345455	4.23846
ClCG07G000470	uncharacterized protein LOC111491429	hyper	14	0	36	0.14071	0.302439	2.14937
ClCG07G000680	_	hyper	23	9	53	0.137767	0.344595	2.50128
ClCG07G001230	tetratricopeptide repeat protein 7A isoform X1	hyper	7	3	18	0.196923	0.465686	2.36481
ClCG07G001360	glutathionyl-hydroquinone reductase YqjG	hyper	22	2	37	0.0488506	0.2097	4.29269
ClCG07G001850	protein SULFUR DEFICIENCY-INDUCED 1-like isoform X1	hypo	0	12	35	0.334597	0.137199	2.43876
ClCG07G002050	E3 ubiquitin-protein ligase RNF4	hyper	15	4	35	0.231355	0.443503	1.91698
ClCG07G002360	NAC transcription factor 29-like	hyper	11	0	15	0.127273	0.314394	2.47024
ClCG07G002500	protein TPX2	hypo	0	24	28	0.191275	0.00917431	20.849
ClCG07G003050	protein-tyrosine-phosphatase MKP1	hyper	17	4	28	0.191489	0.40035	2.09071
ClCG07G003070	uncharacterized protein LOC103503094	hypo	10	52	102	0.467565	0.238509	1.96037
ClCG07G003650	serine/threonine-protein phosphatase PP1 isozyme 4	hyper	12	8	24	0.0776699	0.376812	4.85145
ClCG07G003710	hypothetical protein Csa_5G187860	hyper	10	3	25	0.0701299	0.255981	3.6501
ClCG07G003750	thioredoxin H1-like	hyper	16	2	43	0.166667	0.398542	2.39125
ClCG07G003820	UDP-glycosyltransferase 85A1	hyper	8	1	17	0.26	0.605678	2.32953
ClCG07G003950	uncharacterized protein LOC103500824	hypo	0	24	31	0.331361	0.0197368	16.789
ClCG07G004500	multiple inositol polyphosphate phosphatase 1-like isoform X2	hyper	9	1	29	0.145679	0.417445	2.86552
ClCG07G004610	protein trichome birefringence-like 33	hyper	10	4	35	0.144578	0.341346	2.36098
ClCG07G004750	staphylococcal-like nuclease CAN2	hyper	24	2	85	0.115206	0.266108	2.30985
ClCG07G004880	_	hyper	11	0	13	0.0666667	0.303725	4.55587
ClCG07G005320	_	hyper	50	15	110	0.157802	0.325081	2.06006
ClCG07G005490	CRAL-TRIO domain-containing protein YKL091C isoform X1	hyper	7	0	17	0.0529801	0.205231	3.87374
ClCG07G005500	S-protein homolog 74-like	hyper	17	2	34	0.12766	0.319672	2.5041
ClCG07G005710	1-aminocyclopropane-1-carboxylate oxidase homolog 6-like isoform X1	hyper	22	1	40	0.0901263	0.263441	2.92302
ClCG07G005760	probable peroxygenase 5	hyper	14	4	44	0.121253	0.290179	2.39316
ClCG07G005850	putative nucleotidyltransferase, Ribonuclease H	hyper	14	5	34	0.132251	0.28927	2.18729
ClCG07G006400	_	hyper	8	2	20	0.198347	0.487179	2.4562
ClCG07G006480	_	hypo	7	26	46	0.259707	0.0918033	2.82895
ClCG07G006740	putative nucleotidyltransferase, Ribonuclease H	hyper	8	0	16	0.0851689	0.318707	3.74206
ClCG07G006750	homeobox-leucine zipper protein HOX3-like isoform X1	hypo	1	17	27	0.251135	0.0147541	17.0213
ClCG07G007000	gibberellin 2-beta-dioxygenase 8-like	hypo	1	14	48	0.299788	0.10847	2.7638
ClCG07G007100	_	hyper	10	2	20	0.110619	0.3	2.712
ClCG07G007110	uncharacterized protein LOC111460281 isoform X1	hyper	13	1	61	0.222071	0.380058	1.71143
ClCG07G007200	_	hyper	9	1	15	0.046875	0.29375	6.26667
ClCG07G007220	uncharacterized protein LOC101219169 isoform X1	hyper	7	0	32	0.146487	0.299443	2.04416
ClCG07G007870	WRKY transcription factor 22-like	hypo	1	19	33	0.279232	0.0742049	3.76299
ClCG07G009130	_	hyper	7	1	14	0.118674	0.561644	4.73268
ClCG07G009160	succinate dehydrogenase	hypo	0	17	26	0.163868	0.00769231	21.3029
ClCG07G009270	uncharacterized protein LOC105434487	hyper	13	2	31	0.175926	0.348348	1.98009
ClCG07G009560	_	hypo	1	19	28	0.291874	0.104265	2.79934
ClCG07G009830	probable cytosolic oligopeptidase A	hypo	1	37	49	0.178412	0.0266272	6.70037
ClCG07G010050	probable LRR receptor-like serine/threonine-protein kinase At1g53430 isoform X1	hyper	19	0	47	0.225586	0.39657	1.75796
ClCG07G011260	serine/threonine-protein kinase At5g01020	hyper	11	6	33	0.177066	0.380531	2.14909
ClCG07G012100	aquaporin NIP6-1	hyper	7	0	9	0.117318	0.546667	4.65968
ClCG07G012140	uncharacterized protein LOC101207869	hypo	2	19	21	0.178808	0.0157658	11.3415
ClCG07G012470	palmitoyl-monogalactosyldiacylglycerol delta-7 desaturase, chloroplastic-like	hyper	27	8	60	0.154967	0.45768	2.95341
ClCG07G013040	methyltransferase-like protein 22 isoform X1	hypo	0	9	26	0.236633	0.0484848	4.88055
ClCG07G013160	LOW QUALITY PROTEIN: homeobox-leucine zipper protein GLABRA 2-like	hypo	0	8	23	0.342373	0.156213	2.19171
ClCG07G013620	dentin sialophosphoprotein isoform X1	hyper	20	10	40	0.0805085	0.251366	3.12223
ClCG07G014000	uncharacterized protein LOC105434586	hyper	11	4	28	0.103546	0.320809	3.09823
ClCG07G014170	receptor-like protein kinase	hyper	16	3	30	0.0914634	0.397089	4.34151
ClCG07G014350	GDSL esterase/lipase 5-like	hypo	2	11	32	0.261101	0.103189	2.53031
ClCG07G015000	endoglucanase 6-like	hyper	16	0	24	0.0519481	0.315992	6.08285
ClCG07G015420	hypothetical protein Csa_2G285280	hyper	14	0	27	0.247387	0.48494	1.96025
ClCG07G015570	probable aldo-keto reductase 2	hypo	0	10	31	0.30477	0.113546	2.68412
ClCG07G016940	uncharacterized protein At3g06530	hyper	15	0	30	0.0685484	0.223464	3.25994
ClCG08G000250	protein NRT1/ PTR FAMILY 5.10-like	hypo	1	9	37	0.360606	0.161826	2.22836
ClCG08G000600	uncharacterized protein LOC111012131 isoform X2	hyper	9	0	23	0.215238	0.418966	1.94652
ClCG08G000790	mannan endo-1,4-beta-mannosidase 1-like	hyper	7	0	23	0.0607966	0.225694	3.71228
ClCG08G000880	uncharacterized protein LOC112418154	hypo	3	20	35	0.43467	0.146119	2.97477
ClCG08G000970	uncharacterized protein LOC103498762	hyper	11	1	26	0.0938628	0.251559	2.68007
ClCG08G000990	protein DETOXIFICATION 1-like isoform X2	hypo	0	10	38	0.520548	0.261339	1.99185
ClCG08G001040	non-lysosomal glucosylceramidase isoform X1	hyper	13	3	25	0.135734	0.429119	3.16147
ClCG08G001350	LOW QUALITY PROTEIN: TMV resistance protein N-like	hypo	1	15	30	0.193607	0.0369702	5.23684
ClCG08G001590	uncharacterized protein LOC111023847	hyper	46	10	86	0.153199	0.36	2.34989
ClCG08G001700	probable carboxylesterase 18	hyper	12	0	26	0.087108	0.261468	3.00165
ClCG08G001790	_	hyper	33	3	69	0.146438	0.314548	2.14799
ClCG08G001880	_	hypo	0	11	14	0.196552	0	19.6552
ClCG08G002110	keratin, type I cytoskeletal 9-like	hypo	3	23	66	0.275197	0.123524	2.22788
ClCG08G002450	DNA mismatch repair protein MLH1 isoform X1	hyper	12	1	19	0.0860534	0.288939	3.35767
ClCG08G002610	hypothetical protein Csa_6G017030	hypo	4	9	16	0.252404	0.0912548	2.76593
ClCG08G002630	_	hyper	23	0	51	0.0902729	0.240721	2.66659
ClCG08G002690	hypothetical protein Csa_4G427280	hyper	7	3	12	0.0285714	0.250923	8.78229
ClCG08G003180	umecyanin-like	hyper	9	4	17	0.0862832	0.242739	2.81328
ClCG08G003810	uncharacterized protein LOC103496880	hyper	16	6	37	0.147541	0.357895	2.42573
ClCG08G003820	_	hyper	7	7	23	0.136725	0.318182	2.32717
ClCG08G004180	_	hyper	9	4	18	0.054878	0.258883	4.71743
ClCG08G004420	_	hyper	9	0	18	0.177986	0.467949	2.62913
ClCG08G004440	_	hyper	13	1	25	0.0754986	0.300601	3.98155
ClCG08G004500	_	hypo	2	12	20	0.312139	0.126147	2.47441
ClCG08G004570	hypothetical protein Csa_7G361530	hyper	11	1	26	0.0775862	0.227603	2.93355
ClCG08G004590	hypothetical protein Csa_7G361530	hyper	12	1	25	0.128501	0.306548	2.38557
ClCG08G004760	_	hyper	11	2	17	0.0921659	0.261134	2.8333
ClCG08G004810	uncharacterized protein LOC103496990	hyper	10	2	23	0.118565	0.30273	2.55328
ClCG08G004880	_	hyper	13	1	22	0.15544	0.335586	2.15893
ClCG08G004910	hypothetical protein A4A49_43574	hypo	1	7	16	0.282937	0.0947137	2.98729
ClCG08G004970	uncharacterized protein LOC101207450	hyper	7	0	10	0.0264151	0.187625	7.10294
ClCG08G004980	_	hyper	13	5	26	0.134216	0.36413	2.71303
ClCG08G005210	_	hyper	28	11	64	0.226238	0.464876	2.05481
ClCG08G005340	uncharacterized protein LOC109003938	hyper	10	0	13	0.189922	0.376	1.97976
ClCG08G005480	_	hyper	10	0	15	0.10705	0.316964	2.96091
ClCG08G005550	WAT1-related protein At4g08290	hyper	12	0	18	0.0191083	0.212698	11.1312
ClCG08G005760	GPI mannosyltransferase 2	hyper	8	1	11	0.00832562	0.202105	24.2751
ClCG08G005810	probable L-ascorbate peroxidase 6, chloroplastic isoform X1	hyper	16	0	49	0.202389	0.365059	1.80374
ClCG08G006140	uncharacterized protein LOC107991116	hypo	4	24	41	0.325153	0.162242	2.00413
ClCG08G006200	wall-associated receptor kinase 2-like	hypo	0	21	47	0.331522	0.106475	3.11362
ClCG08G006330	probable protein phosphatase 2C 11 isoform X1	hypo	0	25	53	0.392978	0.215768	1.8213
ClCG08G006420	_	hyper	17	0	28	0.130031	0.341667	2.62758
ClCG08G006760	_	hypo	0	17	49	0.40416	0.156906	2.57581
ClCG08G007670	glycerol-3-phosphate dehydrogenase SDP6, mitochondrial isoform X2	hyper	12	0	37	0.196759	0.408889	2.07812
ClCG08G007990	probable phytol kinase 1, chloroplastic isoform X1	hypo	1	31	55	0.253432	0.0752427	3.36819
ClCG08G008470	inactive protein RESTRICTED TEV MOVEMENT 2-like	hyper	9	1	52	0.18637	0.47557	2.55175
ClCG08G008480	chlorophyll(ide) b reductase NOL, chloroplastic	hyper	15	2	43	0.111411	0.263963	2.36928
ClCG08G009030	uncharacterized protein LOC101208733	hyper	19	2	54	0.137441	0.296673	2.15855
ClCG08G009080	phytochrome A-like	hyper	13	3	27	0.126949	0.455	3.58412
ClCG08G009140	uncharacterized protein LOC101220062 isoform X1	hyper	11	0	12	0.00214133	0.182243	85.1075
ClCG08G009870	thermospermine synthase ACAULIS5	hypo	1	21	41	0.266821	0.11269	2.36774
ClCG08G009920	PHD finger protein ALFIN-LIKE 4-like isoform X1	hyper	18	4	54	0.135475	0.285922	2.11051
ClCG08G011100	multifunctional methyltransferase subunit TRM112-like protein At1g22270	hypo	0	8	18	0.24451	0.0650888	3.75656
ClCG08G011160	methyl-CpG-binding domain-containing protein 8 isoform X2	hypo	0	16	33	0.244868	0.0509383	4.80715
ClCG08G011240	plant cysteine oxidase 1-like	hyper	11	4	17	0.0353698	0.456221	12.8986
ClCG08G011340	uncharacterized protein LOC105434653 isoform X2	hyper	10	1	28	0.174672	0.36413	2.08465
ClCG08G011590	GATA transcription factor 24-like isoform X1	hyper	33	4	59	0.169283	0.428155	2.52924
ClCG08G011730	ubiquitin carboxyl-terminal hydrolase 16-like isoform X1	hypo	2	39	42	0.355212	0.0116959	30.3707
ClCG08G012490	uncharacterized protein LOC101209677	hyper	15	0	51	0.119502	0.273737	2.29065
ClCG08G013210	UPF0481 protein At3g47200-like	hypo	5	21	51	0.246429	0.0568182	4.33714
ClCG08G013610	ethylene-responsive transcription factor ERF003-like	hypo	4	22	46	0.322188	0.168033	1.91741
ClCG08G015290	peroxisomal membrane protein 11A	hypo	0	16	37	0.321499	0.143939	2.23357
ClCG08G015340	_	hyper	10	2	24	0.224299	0.378917	1.68934
ClCG08G015470	wall-associated receptor kinase-like 14	hypo	0	35	68	0.257176	0.0978373	2.62861
ClCG08G015650	polyadenylate-binding protein RBP47-like	hypo	1	10	35	0.253319	0.0848671	2.98489
ClCG08G015980	hypothetical protein Csa_2G357260	hyper	13	1	18	0.0105402	0.167116	15.8551
ClCG08G016200	probable carbohydrate esterase At4g34215	hypo	7	38	52	0.245427	0.0648703	3.78335
ClCG08G016270	uncharacterized protein LOC103487857	hyper	13	3	44	0.120858	0.301339	2.49334
ClCG08G016900	UPF0587 protein C1orf123 homolog	hyper	8	1	26	0.11086	0.273713	2.469
ClCG08G017170	acyl-	hypo	2	15	24	0.383772	0.104478	3.67325
ClCG09G000060	nuclear pore complex protein NUP35	hypo	5	13	23	0.271889	0.103604	2.62432
ClCG09G000590	Inorganic pyrophosphatase 2	hypo	0	13	31	0.467857	0.19755	2.3683
ClCG09G001740	cycloartenol synthase	hyper	10	0	11	0.00943396	0.336134	35.6303
ClCG09G001920	cytochrome c-type biogenesis CcmH-like mitochondrial protein	hyper	9	3	22	0.0767824	0.232323	3.02573
ClCG09G001970	uncharacterized protein LOC111022216	hypo	2	15	35	0.409563	0.183333	2.23398
ClCG09G002040	LOW QUALITY PROTEIN: probable ATP-dependent RNA helicase DDX11	hypo	3	19	38	0.291013	0.041555	7.00308
ClCG09G002470	hypothetical protein CUMW_193150	hyper	16	2	33	0.0913423	0.246696	2.70079
ClCG09G002550	probable histone H2A variant 3	hyper	18	5	36	0.105023	0.383094	3.64772
ClCG09G003050	protein TSS	hyper	9	0	11	0.0301109	0.2249	7.46903
ClCG09G003440	nudix hydrolase 3	hypo	7	25	57	0.343689	0.179381	1.91597
ClCG09G003760	hypothetical protein Csa_7G429550	hyper	34	1	69	0.122235	0.298876	2.44511
ClCG09G004360	cytochrome P450 705A20-like	hypo	8	39	75	0.286154	0.112974	2.53292
ClCG09G004490	serine carboxypeptidase-like 34	hyper	8	1	22	0.0775681	0.230964	2.97757
ClCG09G004570	endoglucanase 5	hyper	9	2	25	0.0849515	0.243094	2.86156
ClCG09G004740	peroxidase 5-like	hyper	9	0	18	0.121127	0.308767	2.54913
ClCG09G004760	hypothetical protein TSUD_343220	hyper	19	3	50	0.201022	0.352869	1.75538
ClCG09G005570	exopolygalacturonase clone GBGE184	hyper	40	2	55	0.0190658	0.315464	16.5461
ClCG09G005950	AAA+ ATPase domain-containing protein	hypo	1	11	26	0.231405	0.0615711	3.75834
ClCG09G006130	Glutathione S-transferase F13	hyper	26	8	54	0.0765191	0.240909	3.14835
ClCG09G006320	OTU domain-containing protein 6B	hypo	1	9	17	0.214888	0.0254237	8.45225
ClCG09G006570	uncharacterized protein LOC101211068	hypo	5	15	40	0.431227	0.190939	2.25846
ClCG09G007710	_	hyper	22	9	61	0.122691	0.275085	2.24209
ClCG09G007790	myb-related protein Myb4-like	hyper	18	0	38	0.0301548	0.258678	8.57831
ClCG09G008260	embryonic stem cell-specific 5-hydroxymethylcytosine-binding protein isoform X1	hyper	13	4	25	0.0990991	0.260989	2.63362
ClCG09G008590	uncharacterized protein LOC111488220 isoform X2	hypo	0	19	26	0.253333	0.0153061	16.5511
ClCG09G009190	sterol 3-beta-glucosyltransferase UGT80A2-like isoform X1	hypo	0	21	27	0.20508	0	20.508
ClCG09G009510	_	hyper	14	1	24	0.0840979	0.316644	3.76519
ClCG09G010270	subtilisin-like protease SBT3.13 isoform X1	hyper	18	2	49	0.284006	0.527581	1.85764
ClCG09G010290	probable magnesium transporter NIPA6	hypo	1	18	26	0.253165	0.0708661	3.57243
ClCG09G010310	uncharacterized protein LOC103500100	hyper	22	1	37	0.193548	0.356009	1.83938
ClCG09G010360	protein DETOXIFICATION 54-like isoform X1	hyper	30	4	56	0.133445	0.487676	3.65452
ClCG09G011410	_	hypo	1	7	18	0.270588	0.116838	2.31592
ClCG09G011640	uncharacterized protein At1g32220, chloroplastic	hypo	0	17	19	0.152597	0	15.2597
ClCG09G011710	uncharacterized protein LOC103503568	hypo	2	22	25	0.393939	0.0128205	30.7273
ClCG09G012000	uncharacterized protein LOC103482899 isoform X1	hyper	15	1	23	0.146479	0.376404	2.56968
ClCG09G012220	beta-amyrin 11-oxidase-like	hyper	10	1	16	0.0463822	0.211566	4.56135
ClCG09G012470	cell wall protein RBR3-like	hyper	8	1	14	0.0481203	0.221757	4.60839
ClCG09G012740	_	hypo	0	15	22	0.18283	0.0247934	7.37414
ClCG09G012950	uncharacterized protein LOC103501627	hypo	1	25	37	0.334101	0.0960452	3.47858
ClCG09G012970	_	hyper	18	7	32	0.0574468	0.223043	3.8826
ClCG09G013740	GPI mannosyltransferase 3	hypo	2	29	45	0.240636	0.0714286	3.3689
ClCG09G013840	_	hyper	8	8	18	0.118644	0.351931	2.96628
ClCG09G014340	_	hyper	19	2	39	0.135556	0.299356	2.20837
ClCG09G014440	_	hyper	22	3	60	0.162612	0.433149	2.6637
ClCG09G014600	uncharacterized protein LOC111009647 isoform X1	hypo	3	36	76	0.394802	0.143284	2.75539
ClCG09G014680	2-alkenal reductase (NADP(+)-dependent)-like	hyper	16	2	33	0.111929	0.396429	3.54178
ClCG09G014690	2-alkenal reductase (NADP(+)-dependent)-like	hyper	24	3	69	0.19233	0.442491	2.30069
ClCG09G014950	ty3-gypsy retrotransposon protein	hyper	8	7	38	0.190556	0.359504	1.8866
ClCG09G015010	nucleolar protein 10	hyper	21	6	40	0.0998553	0.304029	3.0447
ClCG09G015110	BRASSINOSTEROID INSENSITIVE 1-associated receptor kinase 1-like isoform X1	hyper	27	8	38	0.0843373	0.325949	3.86483
ClCG09G015500	metacaspase-1	hypo	5	22	56	0.329812	0.177711	1.85589
ClCG09G015520	gag-pol polyprotein	hyper	8	1	22	0.175788	0.333333	1.89623
ClCG09G015680	_	hyper	10	1	23	0.166205	0.34296	2.06348
ClCG09G015910	hypothetical protein VITISV_043911	hypo	1	16	23	0.301932	0.115385	2.61675
ClCG09G015980	_	hyper	8	1	19	0.113475	0.418182	3.68523
ClCG09G016070	probable ubiquitin-like-specific protease 2A isoform X2	hypo	4	21	44	0.253385	0.0828571	3.05809
ClCG09G016110	nicotinamidase 1-like	hyper	15	2	26	0.0752972	0.230909	3.06663
ClCG09G016280	_	hypo	0	9	19	0.220751	0.0361446	6.10743
ClCG09G016350	_	hyper	27	2	59	0.145161	0.360424	2.48292
ClCG09G016520	acetylajmalan esterase-like	hyper	16	1	31	0.0931538	0.260745	2.79908
ClCG09G016540	uncharacterized protein LOC111019629	hyper	20	6	36	0.179104	0.451264	2.51955
ClCG09G016660	nuclear pore complex protein NUP98A-like	hypo	0	8	18	0.226792	0.0759754	2.98507
ClCG09G017410	probable carboxylesterase 2	hyper	10	2	27	0.0717131	0.247961	3.45768
ClCG09G017440	polyadenylate-binding protein RBP47-like	hypo	2	38	57	0.268802	0.0580645	4.62937
ClCG09G017530	la-related protein 6C	hyper	7	0	19	0.159551	0.310289	1.94477
ClCG09G017600	phragmoplast orienting kinesin 2	hypo	0	14	25	0.275488	0.098778	2.78896
ClCG09G017610	salicylic acid-binding protein 2-like	hyper	17	6	34	0.236111	0.506309	2.14437
ClCG09G017850	protein PHOTOSYSTEM I ASSEMBLY 2, chloroplastic-like	hypo	1	42	56	0.567686	0.136986	4.1441
ClCG09G018310	NAP1-related protein 2-like	hyper	16	1	19	0.0572391	0.423469	7.39826
ClCG09G018580	ABC transporter B family member 15-like	hyper	14	1	46	0.0916399	0.262791	2.86765
ClCG09G018600	metalloendoproteinase 2-MMP-like	hypo	0	19	48	0.567337	0.361607	1.56893
ClCG09G019120	phosphoenolpyruvate/phosphate translocator 2, chloroplastic-like	hyper	21	1	51	0.11199	0.277234	2.47552
ClCG09G019900	CASP-like protein 4D1	hypo	1	9	21	0.420784	0.21131	1.99131
ClCG09G020090	transcription factor bHLH112-like isoform X1	hypo	0	19	56	0.431208	0.214043	2.01459
ClCG09G020360	leukotriene A-4 hydrolase homolog	hypo	1	12	23	0.242126	0.0517711	4.67685
ClCG09G020500	uncharacterized protein LOC110601548	hypo	1	27	54	0.411512	0.169643	2.42576
ClCG09G020720	probable pectinesterase/pectinesterase inhibitor 39	hyper	7	2	35	0.219876	0.484576	2.20386
ClCG09G020870	unnamed protein product, partial	hyper	14	0	32	0.164557	0.333333	2.02564
ClCG09G020930	hypothetical protein Csa_3G759990	hypo	0	19	31	0.303244	0.0686813	4.41523
ClCG09G020950	sodium/hydrogen exchanger 4	hypo	2	19	43	0.246926	0.093985	2.6273
ClCG09G021730	hypothetical protein BVC80_437g4	hyper	15	3	27	0.167382	0.717949	4.28928
ClCG09G021880	ribulose-1,5 bisphosphate carboxylase/oxygenase large subunit N-methyltransferase, chloroplastic	hyper	25	8	60	0.203358	0.480159	2.36115
ClCG09G022130	lupeol synthase	hyper	16	2	47	0.202999	0.365135	1.79871
ClCG09G022240	probable LRR receptor-like serine/threonine-protein kinase At1g07650 isoform X1	hyper	23	2	32	0.00988701	0.259567	26.2534
ClCG09G022610	peptidyl-prolyl cis-trans isomerase CYP59 isoform X1	hyper	9	1	29	0.0950617	0.271654	2.85765
ClCG09G022700	peroxisomal 2,4-dienoyl-CoA reductase	hyper	22	1	44	0.277586	0.542084	1.95285
ClCG10G000170	uncharacterized transporter YBR287W-like	hypo	1	17	38	0.47619	0.193662	2.45887
ClCG10G000180	DNA mismatch repair protein MLH3 isoform X1	hypo	0	31	32	0.266504	0.00779221	34.2013
ClCG10G000280	uncharacterized protein LOC101213055 isoform X1	hyper	20	4	38	0.145882	0.324561	2.22482
ClCG10G000690	thaumatin-like protein 1	hypo	1	13	22	0.240608	0.0268949	8.94622
ClCG10G000810	mediator of RNA polymerase II transcription subunit 10b-like	hyper	27	5	41	0.0642674	0.394608	6.1401
ClCG10G001680	uncharacterized protein LOC105435061	hyper	15	2	43	0.12069	0.293258	2.42986
ClCG10G001830	beta-amyrin 11-oxidase-like	hyper	14	3	40	0.0699482	0.264973	3.78813
ClCG10G002130	_	hypo	5	19	30	0.258197	0.0597484	4.3214
ClCG10G002700	putative glucuronosyltransferase PGSIP8	hypo	1	19	47	0.331294	0.129156	2.56507
ClCG10G002750	hypothetical protein Csa_3G020590	hypo	2	28	48	0.423797	0.265985	1.59331
ClCG10G003540	uncharacterized protein LOC101213131	hypo	1	41	49	0.2097	0.0135841	15.4372
ClCG10G003560	bis(5'-adenosyl)-triphosphatase-like	hyper	7	1	19	0.133479	0.304527	2.28145
ClCG10G003660	LOW QUALITY PROTEIN: (-)-germacrene D synthase-like	hyper	8	2	19	0.10994	0.509434	4.63376
ClCG10G004070	subtilisin-like protease SBT5.3	hyper	26	6	45	0.133663	0.341829	2.55739
ClCG10G004520	actin-related protein 8	hyper	20	2	56	0.117803	0.297902	2.52882
ClCG10G004670	pirin-like protein	hypo	0	10	15	0.346479	0.103333	3.35302
ClCG10G004810	hypothetical protein Csa_3G063610	hyper	12	3	35	0.224628	0.455652	2.02848
ClCG10G005340	uncharacterized protein LOC111019048	hyper	38	9	88	0.13826	0.319872	2.31355
ClCG10G006320	uncharacterized protein LOC101210952	hypo	1	18	36	0.436923	0.237952	1.83618
ClCG10G006420	protein PLANT CADMIUM RESISTANCE 8	hyper	17	4	32	0.084014	0.336149	4.0011
ClCG10G006450	cyclic nucleotide-gated ion channel 4	hyper	10	0	16	0.00733496	0.173333	23.6311
ClCG10G006630	_	hyper	12	3	26	0.11879	0.292649	2.46357
ClCG10G006710	_	hyper	10	1	20	0.137725	0.41358	3.00295
ClCG10G006760	uncharacterized protein LOC103489499	hypo	4	8	14	0.466667	0.133333	3.5
ClCG10G007090	uncharacterized protein LOC109003258	hypo	0	9	17	0.241706	0.0815047	2.96555
ClCG10G007240	_	hyper	23	3	50	0.145215	0.297952	2.0518
ClCG10G007900	_	hyper	11	2	15	0.0471204	0.198198	4.20621
ClCG10G007950	uncharacterized protein LOC103499392	hyper	11	2	18	0.145679	0.297872	2.04472
ClCG10G008250	hypothetical protein Csa_3G115070	hyper	7	3	14	0.0521739	0.22043	4.22491
ClCG10G008500	_	hyper	15	2	31	0.160763	0.315036	1.95963
ClCG10G008880	uncharacterized protein LOC111024361	hypo	3	15	31	0.325355	0.133898	2.42986
ClCG10G009300	ribonuclease 2-like isoform X1	hyper	12	2	32	0.181941	0.455796	2.50519
ClCG10G009370	bifunctional riboflavin biosynthesis protein RIBA 1, chloroplastic-like	hypo	0	13	24	0.353884	0.089698	3.94528
ClCG10G009380	bifunctional riboflavin biosynthesis protein RIBA 1, chloroplastic-like	hyper	29	0	42	0.0491803	0.415888	8.45639
ClCG10G009820	_	hyper	27	8	55	0.165746	0.327947	1.97861
ClCG10G009940	ORF126	hyper	13	2	22	0.105536	0.372093	3.52573
ClCG10G010760	bifunctional protein FolD 2 isoform X1	hypo	0	10	11	0.187225	0	18.7225
ClCG10G010960	Retrovirus-related Pol polyprotein from transposon TNT 1-94	hyper	11	0	23	0.104746	0.292	2.78769
ClCG10G011290	hypothetical protein Csa_3G088950	hyper	18	8	40	0.152526	0.351759	2.30622
ClCG10G011320	_	hypo	1	45	70	0.280826	0.0974684	2.88121
ClCG10G011690	Lipase, GDSL	hypo	5	31	68	0.265741	0.0920398	2.88724
ClCG10G011740	uncharacterized protein LOC103489896	hyper	11	3	16	0.02	0.187617	9.38086
ClCG10G012040	uncharacterized protein LOC111791876	hyper	15	5	44	0.092887	0.284427	3.06208
ClCG10G012100	acyl-CoA--sterol O-acyltransferase 1-like	hyper	23	2	56	0.189825	0.392971	2.07018
ClCG10G012530	cytochrome P450 93A3-like	hyper	8	0	27	0.111697	0.307483	2.75282
ClCG10G012570	60S ribosomal protein L6-1-like	hyper	12	15	30	0.0652591	0.459821	7.04609
ClCG10G012800	uncharacterized protein LOC101215661	hypo	0	21	32	0.273997	0.0591966	4.62858
ClCG10G012850	STE20/SPS1-related proline-alanine-rich protein kinase isoform X1	hypo	0	9	21	0.206406	0.0463215	4.45593
ClCG10G012900	ABC transporter C family member 13 isoform X1	hypo	2	12	26	0.316456	0.152979	2.06862
ClCG10G012990	cinnamoyl-CoA reductase 2-like	hypo	0	8	14	0.336842	0.182867	1.84201
ClCG10G013000	cinnamoyl-CoA reductase 2-like	hyper	13	0	38	0.148285	0.44822	3.02268
ClCG10G013250	DNA-directed RNA polymerase III subunit RPC10	hyper	13	6	32	0.141748	0.2976	2.09951
ClCG10G013290	myb-related protein 2-like isoform X3	hyper	12	2	32	0.128755	0.350174	2.71969
ClCG10G013830	hypothetical protein Csa_3G840370	hyper	9	1	23	0.0893271	0.243194	2.72251
ClCG10G014400	uncharacterized protein LOC103487068	hyper	15	10	27	0.0688172	0.257642	3.74386
ClCG10G014540	peroxidase 31	hyper	8	0	24	0.184885	0.403769	2.18389
ClCG10G014710	Phospholipid/glycerol acyltransferase	hypo	7	24	45	0.297143	0.120385	2.46827
ClCG10G015160	ribonuclease MC-like	hyper	15	3	28	0.0758725	0.25	3.295
ClCG10G015530	hypothetical protein LR48_Vigan03g212800	hyper	13	0	27	0.0320781	0.188841	5.88692
ClCG10G016200	vacuolar amino acid transporter 1-like isoform X1	hyper	7	0	19	0.0492881	0.202857	4.11575
ClCG10G016210	amino acid transporter AVT1A-like isoform X2	hypo	2	44	84	0.252744	0.0950413	2.65931
ClCG10G016260	pentatricopeptide repeat-containing protein At1g80270, mitochondrial-like	hyper	9	1	13	0.0459966	0.242308	5.26795
ClCG10G016620	remorin	hyper	15	4	37	0.317857	0.51497	1.62013
ClCG10G017360	transcription factor HBP-1b(c38) isoform X1	hypo	0	9	27	0.324324	0.120879	2.68305
ClCG10G018600	wts2L	hyper	8	1	25	0.0958269	0.263711	2.75195
ClCG10G019180	monodehydroascorbate reductase, seedling isozyme-like	hypo	0	8	14	0.417407	0.183128	2.27932
ClCG10G019580	hypothetical protein PRUPE_7G122200	hyper	10	0	16	0.127773	0.442136	3.46033
ClCG10G019730	putative pectinesterase 14 isoform X1	hyper	17	4	31	0.190099	0.391521	2.05956
ClCG10G020490	probable beta-1,4-xylosyltransferase IRX9 isoform X1	hyper	17	4	33	0.0950704	0.258384	2.71782
ClCG10G020730	pentatricopeptide repeat-containing protein At2g37310	hyper	21	3	62	0.178923	0.393758	2.2007
ClCG10G020830	exocyst complex component EXO70B1-like	hyper	7	0	25	0.142145	0.360331	2.53496
ClCG10G020990	short-chain dehydrogenase TIC 32, chloroplastic	hyper	23	1	65	0.128697	0.301806	2.34509
ClCG10G021060	_	hypo	7	19	47	0.34964	0.126092	2.77289
ClCG10G022030	uncharacterized protein LOC103486310	hypo	1	29	55	0.315886	0.116541	2.71051
ClCG10G022230	protein AIG1-like	hypo	0	7	11	0.275424	0.0965147	2.8537
ClCG10G022240	protein AIG1-like	hyper	7	1	20	0.331498	0.637813	1.92403
ClCG10G022360	receptor-like protein 12	hyper	39	11	86	0.105517	0.272839	2.58574
ClCG10G022900	probable leucine-rich repeat receptor-like protein kinase At5g49770	hypo	2	27	65	0.305673	0.144781	2.11128
ClCG11G000120	kinesin-like protein NACK2	hyper	22	3	60	0.202186	0.510526	2.52504
ClCG11G000340	NADPH-dependent pterin aldehyde reductase-like isoform X1	hyper	14	3	42	0.108029	0.264856	2.4517
ClCG11G000690	uncharacterized protein LOC101219243 isoform X1	hyper	9	1	16	0.0148148	0.189716	12.8059
ClCG11G001210	probable sulfate transporter 3.3	hyper	12	4	25	0.189873	0.396648	2.08901
ClCG11G001250	uncharacterized protein LOC101220584 isoform X1	hyper	7	1	9	0.0198864	0.25	12.5714
ClCG11G001300	MLP-like protein 328	hyper	30	2	59	0.110838	0.293685	2.64967
ClCG11G001550	_	hyper	14	3	25	0.0459559	0.232044	5.04928
ClCG11G001700	heat stress transcription factor A-7a isoform X1	hypo	1	8	23	0.292766	0.109091	2.68369
ClCG11G002520	DNA mismatch repair protein MSH7	hyper	10	3	29	0.0885167	0.298039	3.36704
ClCG11G002570	uncharacterized protein LOC101216589	hyper	16	0	35	0.0667447	0.235294	3.52528
ClCG11G002700	homeobox protein 5	hyper	13	2	27	0.0804598	0.341463	4.2439
ClCG11G003600	cysteine-rich receptor-like protein kinase 4 isoform X2	hyper	9	4	26	0.0944882	0.254967	2.6984
ClCG11G003630	protein ENHANCED DISEASE RESISTANCE 2	hyper	9	2	24	0.106061	0.265258	2.50101
ClCG11G003940	_	hyper	13	5	29	0.16221	0.31685	1.95333
ClCG11G004500	BURP domain-containing protein 17-like	hyper	30	7	88	0.213573	0.402027	1.88239
ClCG11G005440	HEAT repeat-containing protein 5B	hyper	13	1	19	0.0114943	0.18663	16.2368
ClCG11G006110	_	hyper	15	3	25	0.0454545	0.198113	4.35849
ClCG11G006180	anthranilate synthase alpha subunit 1, chloroplastic	hyper	10	3	20	0.0938166	0.260504	2.77674
ClCG11G006640	wall-associated receptor kinase-like 20	hyper	8	0	24	0.136066	0.317487	2.33334
ClCG11G007070	fidgetin-like protein 1	hyper	24	0	29	0.065625	0.276423	4.21216
ClCG11G007490	_	hyper	17	2	28	0.118182	0.26971	2.28216
ClCG11G007540	_	hyper	8	0	16	0.108787	0.315522	2.90037
ClCG11G007550	wall-associated receptor kinase 2-like	hyper	25	7	52	0.188534	0.405941	2.15315
ClCG11G007580	_	hyper	12	1	26	0.109848	0.304473	2.77176
ClCG11G007640	uncharacterized protein LOC111007859 isoform X3	hyper	40	5	84	0.132597	0.33724	2.54335
ClCG11G008040	uncharacterized protein DDB_G0290685-like isoform X2	hyper	15	2	38	0.214038	0.403351	1.88448
ClCG11G008130	_	hypo	1	11	27	0.347143	0.155235	2.23625
ClCG11G008260	vacuolar protein sorting-associated protein 52 A	hyper	12	4	32	0.138268	0.288431	2.08603
ClCG11G008450	uncharacterized protein LOC101220741	hyper	11	3	24	0.146205	0.350799	2.39936
ClCG11G008570	uncharacterized protein LOC105435430 isoform X1	hypo	2	17	27	0.213592	0.0508475	4.20065
ClCG11G008630	phosphoinositide phosphatase SAC1 isoform X1	hyper	10	0	15	0.0235935	0.229825	9.74103
ClCG11G008840	uncharacterized protein LOC111808485	hyper	9	1	10	0.0301724	0.409091	13.5584
ClCG11G009020	_	hyper	15	0	24	0.103448	0.255776	2.4725
ClCG11G009090	_	hyper	22	2	56	0.096475	0.260465	2.69982
ClCG11G009170	_	hypo	5	34	58	0.31131	0.128571	2.4213
ClCG11G009300	hypothetical protein POPTR_011G074200v3	hypo	0	8	12	0.262411	0.0563725	4.65495
ClCG11G009520	peroxidase 55-like	hypo	0	9	26	0.330726	0.113274	2.91969
ClCG11G010050	_	hyper	7	2	15	0.112	0.274194	2.44816
ClCG11G010090	bidirectional sugar transporter NEC1-like	hyper	10	2	32	0.200353	0.401394	2.00344
ClCG11G010190	uncharacterized protein LOC103485859	hyper	7	1	11	0.0689655	0.237624	3.44554
ClCG11G010220	GDSL esterase/lipase At5g33370-like	hypo	0	43	85	0.26657	0.0502203	5.30801
ClCG11G010280	ty3-gypsy retrotransposon protein	hypo	2	20	31	0.259259	0.0728814	3.55728
ClCG11G010290	ammonium transporter 1 member 2-like	hyper	9	1	13	0.0338346	0.234536	6.93184
ClCG11G010320	uncharacterized protein LOC111437896	hypo	0	8	11	0.2875	0.117526	2.44627
ClCG11G010450	transcription elongation factor SPT6	hypo	0	11	33	0.479737	0.254867	1.8823
ClCG11G010700	probable auxin efflux carrier component 1d	hyper	14	0	23	0.0486239	0.267081	5.49279
ClCG11G011320	hypothetical protein	hyper	15	2	36	0.14391	0.387097	2.68986
ClCG11G011340	codeine O-demethylase-like	hyper	18	1	44	0.10149	0.272147	2.6815
ClCG11G011430	cytochrome P450 CYP73A100-like	hypo	3	29	56	0.352941	0.17191	2.05306
ClCG11G011490	_	hyper	10	4	31	0.187433	0.356725	1.90321
ClCG11G011550	plant intracellular Ras-group-related LRR protein 6-like	hypo	0	9	25	0.294056	0.135052	2.17736
ClCG11G011580	uncharacterized protein LOC111017501	hyper	20	7	54	0.221548	0.502392	2.26765
ClCG11G011820	oxysterol-binding protein-related protein 4B-like	hyper	8	3	22	0.0769231	0.23824	3.09712
ClCG11G012070	_	hyper	8	0	27	0.0852273	0.245042	2.87517
ClCG11G012220	_	hyper	12	1	38	0.108586	0.265228	2.44257
ClCG11G012240	uncharacterized protein LOC111022110	hyper	18	5	32	0.161697	0.360902	2.23196
ClCG11G012480	unnamed protein product	hyper	16	1	39	0.134263	0.30444	2.26748
ClCG11G012550	CASP-like protein 2C1	hyper	10	2	25	0.0353866	0.227124	6.41836
ClCG11G012810	hypothetical protein CUMW_104890	hypo	2	36	61	0.264486	0.102273	2.58609
ClCG11G012830	katanin p80 WD40 repeat-containing subunit B1 homolog	hyper	10	0	22	0.25977	0.592715	2.28169
ClCG11G012920	hypothetical protein Csa_5G582240	hypo	2	49	87	0.260343	0.0507463	5.13029
ClCG11G013200	ABC transporter B family member 4	hyper	11	2	31	0.112188	0.301508	2.68751
ClCG11G013280	bromodomain testis-specific protein	hyper	20	8	40	0.0898662	0.251012	2.79318
ClCG11G013390	serine/threonine-protein kinase-like protein At5g23170 isoform X2	hyper	9	1	22	0.0851852	0.381818	4.48221
ClCG11G013730	O-methyltransferase, family 3	hyper	67	11	133	0.1738	0.359638	2.06926
ClCG11G013780	mannosyl-oligosaccharide glucosidase GCS1	hyper	7	1	12	0.0334728	0.243478	7.27391
ClCG11G013790	uncharacterized protein At3g27210-like	hyper	32	4	100	0.241272	0.420054	1.741
ClCG11G013890	ATP-dependent DNA helicase Q-like 5	hyper	26	6	49	0.0834492	0.238095	2.85317
ClCG11G014000	pentatricopeptide repeat-containing protein At3g09060-like	hyper	28	0	68	0.158383	0.345048	2.17856
ClCG11G014590	uncharacterized protein LOC103503656 isoform X2	hyper	18	2	34	0.0821355	0.254879	3.10316
ClCG11G014710	hypothetical protein DCAR_012850	hypo	1	19	35	0.50152	0.288462	1.7386
ClCG11G014790	hypothetical protein CDL15_Pgr029081	hyper	15	4	37	0.099675	0.341902	3.43017
ClCG11G014900	receptor-like protein kinase HSL1	hyper	12	3	27	0.159898	0.317919	1.98826
ClCG11G014920	amino acid permease 6	hyper	18	0	31	0.0493827	0.241042	4.88111
ClCG11G015490	probable glucan endo-1,3-beta-glucosidase BG4	hypo	1	17	24	0.244612	0.0773585	3.16206
ClCG11G015820	uncharacterized protein LOC101217905	hypo	0	34	34	0.154639	0	15.4639
ClCG11G017020	cytochrome P450 CYP72A219-like	hyper	7	1	18	0.0648148	0.230769	3.56044
ClCG11G017130	protein FLX-like 1	hyper	15	3	48	0.146585	0.378378	2.58129
ClCG11G017570	_	hyper	27	3	48	0.0857438	0.338185	3.94413
ClCG11G017580	uncharacterized protein ycf45	hyper	12	1	20	0.028125	0.196679	6.99305
ClCG11G017850	protein yippee-like At5g53940	hyper	19	0	31	0.0701157	0.277607	3.95927
ClCG11G018260	hypothetical protein TanjilG_23014	hyper	14	5	34	0.188172	0.454294	2.41425
ClCG11G018370	U5 small nuclear ribonucleoprotein 200 kDa helicase	hyper	14	1	33	0.0754458	0.245902	3.25931
ClCG11G018790	putative 12-oxophytodienoate reductase 11	hyper	17	4	40	0.123478	0.333815	2.70343
ClCG11G019010	probable inorganic phosphate transporter 1-9	hypo	2	49	81	0.321353	0.0936884	3.43002

## Sheet: 48h_ck_CHG
DMGs	Gene Annot	type	DmC-hyper	DmC-hypo	total-C	all-methy1	all-methy2	fold change
ClCG00G001520	_	hypo	0	11	17	0.527273	0.209302	2.51919
ClCG00G003170	_	hypo	0	10	22	0.187427	0.0608696	3.07916
ClCG01G008800	DNA repair protein complementing XP-C cells homolog isoform X1	hypo	0	9	10	0.322581	0	32.2581
ClCG01G010930	transcriptional adapter ADA2b	hyper	8	1	19	0.225	0.758974	3.37322
ClCG01G011660	nuclear speckle splicing regulatory protein 1-like	hypo	0	12	14	0.580153	0.0471698	12.2992
ClCG01G011730	_	hypo	0	8	10	0.917293	0.318182	2.88292
ClCG01G013000	uncharacterized protein LOC101221499 isoform X1	hypo	0	11	12	0.736111	0.167421	4.39677
ClCG01G013770	_	hypo	0	11	17	0.944828	0.524691	1.80073
ClCG02G009700	_	hypo	1	8	10	0.775862	0.38806	1.99934
ClCG02G011870	synaptotagmin-1-like	hypo	0	7	13	0.8	0.431034	1.856
ClCG02G021910	protein ROS1-like isoform X1	hyper	11	0	16	0.22619	0.803797	3.55363
ClCG03G001370	uncharacterized protein LOC101206098 isoform X2	hyper	7	0	11	0.274194	0.809917	2.95382
ClCG03G009090	uncharacterized protein LOC101212864 isoform X4	hyper	7	0	10	0.157635	0.716763	4.54697
ClCG04G011840	DExH-box ATP-dependent RNA helicase DExH14	hyper	13	1	26	0.284141	0.81068	2.85309
ClCG04G012780	putative 3,4-dihydroxy-2-butanone kinase isoform X1	hypo	2	10	18	0.44186	0.265	1.6674
ClCG05G005440	uncharacterized protein LOC111279963 isoform X1	hypo	0	7	10	0.208333	0	20.8333
ClCG05G017260	uncharacterized protein LOC101215653	hyper	13	2	26	0.160622	0.565022	3.51772
ClCG08G000090	_	hypo	0	10	17	0.619205	0.109589	5.65025
ClCG08G009690	NADH dehydrogenase subunit 7 (mitochondrion)	hypo	1	15	32	0.454198	0.245088	1.85321
ClCG08G009700	ribosomal protein L16	hyper	9	0	27	0.0891192	0.20902	2.3454
ClCG08G016600	calcium-transporting ATPase 3, endoplasmic reticulum-type	hypo	0	10	14	0.75	0.222826	3.36585
ClCG09G001190	uncharacterized protein LOC103500666	hyper	18	0	20	0.0791667	0.906542	11.4511
ClCG09G003440	nudix hydrolase 3	hypo	0	10	11	0.420455	0	42.0455
ClCG09G012260	_	hypo	0	7	12	0.89916	0.362319	2.48168
ClCG09G013030	hypothetical protein HESP_p40 (mitochondrion)	hypo	0	14	29	0.290657	0.126643	2.2951
ClCG09G018220	ribonuclease DdI-like	hypo	0	11	19	0.744292	0.299035	2.48898
ClCG10G004720	hypothetical protein GOBAR_AA06685	hypo	0	12	23	0.425614	0.125926	3.37988
ClCG10G006840	hypothetical protein Csa_3G104850	hypo	1	11	14	0.56917	0.0900901	6.31779
ClCG10G007470	uncharacterized protein LOC111987139	hypo	1	9	23	0.394578	0.1893	2.0844
ClCG10G008880	uncharacterized protein LOC111024361	hypo	0	16	19	0.589686	0.182482	3.23148
ClCG11G003010	nuclear pore complex protein NUP205	hypo	0	7	9	0.201031	0	20.1031
ClCG11G008580	phosphoinositide phosphatase SAC1	hyper	7	1	10	0.201835	0.596154	2.95367
ClCG11G009300	hypothetical protein POPTR_011G074200v3	hypo	0	16	37	0.592841	0.280105	2.1165
ClCG11G010860	_	hypo	0	10	13	0.796748	0.151261	5.26739
ClCG11G016200	_	hyper	7	1	13	0.298246	0.680473	2.28159

## Sheet: 48h_ck_CG
DMGs	Gene Annot	type	DmC-hyper	DmC-hypo	total-C	all-methy1	all-methy2	fold change
ClCG01G001630	dof zinc finger protein DOF4.6-like	hyper	9	3	12	0.206522	0.564935	2.73548
ClCG01G003020	protein P21-like	hyper	7	4	13	0.147619	0.370861	2.51228
ClCG01G009160	fe(2+) transport protein 1-like	hyper	7	0	9	0.27451	0.77095	2.80846
ClCG01G011610	_	hypo	0	10	10	0.912863	0.224138	4.07277
ClCG01G011830	_	hypo	0	12	19	0.933754	0.428571	2.17876
ClCG02G002250	anthocyanidin 3-O-glucoside 2''-O-glucosyltransferase-like	hyper	10	0	13	0.434343	0.966245	2.22461
ClCG02G005820	hypothetical protein B456_001G161100	hyper	13	0	18	0.0923077	0.376771	4.08168
ClCG02G022670	proteasome-associated protein ECM29 homolog isoform X3	hypo	1	9	12	0.904762	0.379085	2.3867
ClCG03G002120	uncharacterized protein LOC103502944	hyper	11	0	15	0.260417	0.885965	3.40211
ClCG03G010230	_	hypo	0	7	9	1	0.37931	2.63636
ClCG03G016690	autophagy-related protein 18h isoform X1	hypo	0	7	8	0.856115	0.0350877	24.3993
ClCG04G002580	serine/threonine-protein kinase SRK2H-like	hypo	0	7	9	0.873239	0.423358	2.06265
ClCG04G004080	kinesin-4 isoform X4	hypo	0	13	16	0.630058	0.33913	1.85786
ClCG05G005770	uncharacterized protein LOC103483792 isoform X2	hypo	0	7	12	0.791667	0.334975	2.36336
ClCG05G014910	scarecrow-like protein 21	hypo	0	7	12	0.944444	0.491228	1.92262
ClCG05G025640	lysM domain receptor-like kinase 3	hypo	4	8	13	0.625	0.151261	4.13194
ClCG06G016880	probable alpha,alpha-trehalose-phosphate synthase	hypo	0	11	14	0.875	0.122449	7.14583
ClCG06G018330	ATP-dependent Clp protease ATP-binding subunit ClpA homolog CD4B, chloroplastic	hypo	0	9	9	0.4125	0	41.25
ClCG07G002470	UDP-glycosyltransferase 74F1-like	hypo	0	16	26	0.801418	0.25	3.20567
ClCG07G002710	serine/threonine-protein kinase CDL1	hypo	0	7	8	0.935484	0.0540541	17.3065
ClCG07G008420	uncharacterized protein LOC101208248	hypo	0	9	9	0.608696	0	60.8696
ClCG08G001800	protein NRT1/ PTR FAMILY 4.4	hyper	9	1	11	0.219512	0.746914	3.40261
ClCG08G008030	phosphatidylinositol-3-phosphatase myotubularin-1-like isoform X1	hypo	1	11	17	0.960784	0.409639	2.34544
ClCG08G015630	uroporphyrinogen-III synthase, chloroplastic	hypo	0	10	28	0.530516	0.175385	3.02487
ClCG09G013010	hypothetical protein TanjilG_25023	hypo	1	9	19	0.5375	0.21039	2.55478
ClCG09G018220	ribonuclease DdI-like	hypo	0	16	24	0.818841	0.358601	2.28343
ClCG10G004720	hypothetical protein GOBAR_AA06685	hypo	0	14	28	0.490532	0.0996264	4.92372
ClCG10G006840	hypothetical protein Csa_3G104850	hypo	1	13	14	0.831633	0.0886076	9.38557
ClCG10G006930	hypothetical protein	hypo	0	7	11	0.931034	0.47	1.98092
ClCG10G008880	uncharacterized protein LOC111024361	hypo	0	11	21	0.600644	0.323034	1.85939
ClCG11G000230	serine/threonine-protein phosphatase 7 long form homolog	hypo	0	10	11	0.82906	0.26087	3.17806
ClCG11G003190	uclacyanin-3-like	hypo	0	19	33	0.736739	0.328537	2.24248
