# Supplementary material for: DNA Methylation Analysis of the Citrullus lanatus Response to Cucumber Green Mottle Mosaic Virus Infection by Whole-Genome Bisulfite Sequencing
Source: Genes (Basel). 2019 May 7;10(5):344. doi: 10.3390/genes10050344 (PMC6562589; doi:10.3390/genes10050344)
Supplement: Supplementary file 1 [file genes-10-00344-s001.zip › Supplementary files-final/Table S3. KEGG pathways.xlsx]

## Sheet: 48h_ck
KEGG pathway	ID	Input number	Background number	P-Value	Input
Phenylalanine metabolism	ko00360	13	99	0.000179381	ClCG06G005510|ClCG11G009520|ClCG11G011430|ClCG09G004740|ClCG06G005500|ClCG11G013730|ClCG06G006180|ClCG04G002760|ClCG06G011140|ClCG01G012140|ClCG02G017780|ClCG10G014540|ClCG04G006510
Linoleic acid metabolism	ko00591	6	24	0.000579362	ClCG02G023600|ClCG02G015710|ClCG02G015730|ClCG02G015690|ClCG02G015670|ClCG02G015750
Phenylpropanoid biosynthesis	ko00940	14	138	0.0011098	ClCG06G005510|ClCG11G009520|ClCG03G013570|ClCG11G013730|ClCG10G013000|ClCG06G005500|ClCG10G012990|ClCG03G013590|ClCG06G011140|ClCG04G002760|ClCG09G004740|ClCG11G011430|ClCG01G012140|ClCG10G014540
ABC transporters	ko02010	5	25	0.00389446	ClCG09G018580|ClCG11G013200|ClCG10G012900|ClCG02G007990|ClCG02G018950
Cutin, suberine and wax biosynthesis	ko00073	4	20	0.00971875	ClCG01G012910|ClCG05G002790|ClCG02G022090|ClCG04G001450
Glutathione metabolism	ko00480	7	60	0.00978759	ClCG04G007550|ClCG08G005810|ClCG06G016890|ClCG05G003420|ClCG05G003780|ClCG04G012300|ClCG09G006130
alpha-Linolenic acid metabolism	ko00592	6	53	0.0184356	ClCG06G008400|ClCG11G018790|ClCG01G019780|ClCG02G002090|ClCG02G023600|ClCG02G005440
Chemical carcinogenesis	ko05204	4	27	0.0236631	ClCG04G007550|ClCG09G006130|ClCG05G003780|ClCG04G012300
Isoquinoline alkaloid biosynthesis	ko00950	3	16	0.0287561	ClCG02G017780|ClCG06G006180|ClCG04G006510
Metabolism of xenobiotics by cytochrome P450	ko00980	4	29	0.0291105	ClCG04G007550|ClCG09G006130|ClCG05G003780|ClCG04G012300
Nicotine addiction	ko05033	2	6	0.0309676	ClCG10G016200|ClCG10G016210
Bile secretion	ko04976	3	17	0.0329554	ClCG09G018580|ClCG11G013200|ClCG02G007990
Tropane, piperidine and pyridine alkaloid biosynthesis	ko00960	3	18	0.0374553	ClCG02G017780|ClCG06G006180|ClCG04G006510
Morphine addiction	ko05032	2	7	0.0388872	ClCG10G016200|ClCG10G016210
Drug metabolism - cytochrome P450	ko00982	4	36	0.0535943	ClCG04G007550|ClCG09G006130|ClCG05G003780|ClCG04G012300
Riboflavin metabolism	ko00740	2	9	0.0566856	ClCG10G009380|ClCG10G009370
Non-alcoholic fatty liver disease (NAFLD)	ko04932	7	93	0.0670039	ClCG08G009690|ClCG06G008780|ClCG07G009160|ClCG09G013010|ClCG06G005540|ClCG01G021250|ClCG06G011610
Diterpenoid biosynthesis	ko00904	3	24	0.0704883	ClCG10G001830|ClCG06G010250|ClCG09G012220
Carbohydrate digestion and absorption	ko04973	2	11	0.0767258	ClCG05G018300|ClCG11G018260
GABAergic synapse	ko04727	3	26	0.0836363	ClCG10G016200|ClCG10G016210|ClCG01G008630
Ascorbate and aldarate metabolism	ko00053	4	43	0.0864045	ClCG08G005810|ClCG10G019180|ClCG01G021440|ClCG03G014000
Galactose metabolism	ko00052	5	61	0.086776	ClCG11G012810|ClCG02G004520|ClCG11G018260|ClCG05G018300|ClCG01G006380
Vitamin B6 metabolism	ko00750	2	12	0.0874593	ClCG09G000590|ClCG02G021090
Streptomycin biosynthesis	ko00521	2	13	0.0986064	ClCG01G006380|ClCG05G018300
Taurine and hypotaurine metabolism	ko00430	2	13	0.0986064	ClCG01G008630|ClCG08G011240
Phenylalanine, tyrosine and tryptophan biosynthesis	ko00400	4	49	0.120626	ClCG04G000990|ClCG11G006180|ClCG02G017780|ClCG04G006510
Fructose and mannose metabolism	ko00051	4	51	0.133153	ClCG02G004520|ClCG05G018300|ClCG01G021630|ClCG04G007360
Tyrosine metabolism	ko00350	3	34	0.145069	ClCG02G017780|ClCG06G006180|ClCG04G006510
Apoptosis	ko04210	5	76	0.163797	ClCG06G013070|ClCG05G025640|ClCG07G002710|ClCG11G012920|ClCG05G008920
Colorectal cancer	ko05210	3	38	0.180004	ClCG11G002520|ClCG06G008780|ClCG08G002450
Peroxisome	ko04146	5	79	0.181724	ClCG01G012910|ClCG06G010920|ClCG02G022090|ClCG09G022700|ClCG04G001450
Flavonoid biosynthesis	ko00941	2	20	0.184896	ClCG11G013730|ClCG11G011430
Fat digestion and absorption	ko04975	1	5	0.196287	ClCG04G006510
Lipoic acid metabolism	ko00785	1	5	0.196287	ClCG01G010990
Glycosylphosphatidylinositol(GPI)-anchor biosynthesis	ko00563	2	21	0.197996	ClCG08G005760|ClCG09G013740
Stilbenoid, diarylheptanoid and gingerol biosynthesis	ko00945	2	21	0.197996	ClCG11G013730|ClCG11G011430
beta-Alanine metabolism	ko00410	3	40	0.198251	ClCG06G016890|ClCG06G006180|ClCG01G008630
Mismatch repair	ko03430	3	41	0.207536	ClCG11G002520|ClCG10G000180|ClCG08G002450
Glycine, serine and threonine metabolism	ko00260	4	63	0.21772	ClCG09G001970|ClCG06G009580|ClCG04G009590|ClCG06G006180
Biosynthesis of unsaturated fatty acids	ko01040	3	43	0.226383	ClCG07G012470|ClCG08G017170|ClCG02G020450
MicroRNAs in cancer	ko05206	3	44	0.235927	ClCG09G018580|ClCG11G013200|ClCG02G007990
Starch and sucrose metabolism	ko00500	10	204	0.23706	ClCG03G013570|ClCG01G008480|ClCG05G018300|ClCG06G005900|ClCG03G013590|ClCG05G007400|ClCG09G005570|ClCG09G020720|ClCG01G006380|ClCG06G016880
Retrograde endocannabinoid signaling	ko04723	2	24	0.237844	ClCG10G016200|ClCG10G016210
Basal transcription factors	ko03022	3	45	0.245539	ClCG06G015050|ClCG01G022890|ClCG01G016560
Sesquiterpenoid and triterpenoid biosynthesis	ko00909	2	25	0.251232	ClCG10G003660|ClCG09G022130
Amphetamine addiction	ko05031	2	25	0.251232	ClCG07G003650|ClCG05G008920
Toll-like receptor signaling pathway	ko04620	5	90	0.252763	ClCG06G013070|ClCG06G008780|ClCG07G002710|ClCG11G012920|ClCG05G025640
Influenza A	ko05164	5	90	0.252763	ClCG06G013070|ClCG09G016660|ClCG07G002710|ClCG11G012920|ClCG05G025640
Parkinson's disease	ko05012	5	91	0.259551	ClCG08G009690|ClCG07G009160|ClCG06G005540|ClCG09G013010|ClCG03G001670
Steroid biosynthesis	ko00100	2	26	0.264639	ClCG06G001600|ClCG09G001740
Axon guidance	ko04360	3	48	0.274706	ClCG06G008780|ClCG05G008920|ClCG05G001620
Sphingolipid metabolism	ko00600	2	27	0.278047	ClCG08G001040|ClCG11G012810
Leukocyte transendothelial migration	ko04670	1	8	0.279497	ClCG06G008780
Butirosin and neomycin biosynthesis	ko00524	1	8	0.279497	ClCG05G018300
Glycosphingolipid biosynthesis - globo series	ko00603	1	8	0.279497	ClCG11G012810
NF-kappa B signaling pathway	ko04064	4	72	0.288416	ClCG06G013070|ClCG07G002710|ClCG11G012920|ClCG05G025640
Pertussis	ko05133	5	96	0.294073	ClCG06G013070|ClCG05G025640|ClCG07G002710|ClCG11G012920|ClCG05G001620
Amyotrophic lateral sclerosis (ALS)	ko05014	2	29	0.304796	ClCG06G008780|ClCG05G008920
cGMP-PKG signaling pathway	ko04022	3	52	0.314065	ClCG08G016600|ClCG07G003650|ClCG05G008920
Pancreatic secretion	ko04972	2	30	0.318107	ClCG06G008780|ClCG08G016600
Alzheimer's disease	ko05010	6	124	0.32116	ClCG08G009690|ClCG07G009160|ClCG09G013010|ClCG05G008920|ClCG08G016600|ClCG06G005540
Insulin signaling pathway	ko04910	5	100	0.322223	ClCG10G020830|ClCG05G018300|ClCG01G021250|ClCG07G003650|ClCG04G007360
Glycolysis / Gluconeogenesis	ko00010	5	102	0.336416	ClCG04G007360|ClCG01G006380|ClCG05G018300|ClCG07G004500|ClCG04G006860
Leishmaniasis	ko05140	4	78	0.337186	ClCG06G013070|ClCG07G002710|ClCG11G012920|ClCG05G025640
Inositol phosphate metabolism	ko00562	3	55	0.343684	ClCG02G019590|ClCG01G021440|ClCG07G004500
Wnt signaling pathway	ko04310	3	55	0.343684	ClCG06G008780|ClCG10G010960|ClCG05G008920
Adipocytokine signaling pathway	ko04920	2	32	0.344533	ClCG01G021250|ClCG06G011610
Glycerolipid metabolism	ko00561	3	56	0.353541	ClCG02G017290|ClCG11G012810|ClCG02G004520
Fatty acid metabolism	ko01212	4	80	0.353546	ClCG07G012470|ClCG02G020450|ClCG08G017170|ClCG03G007010
Degradation of aromatic compounds	ko01220	1	11	0.354107	ClCG11G011430
Biotin metabolism	ko00780	1	11	0.354107	ClCG03G007010
Ubiquinone and other terpenoid-quinone biosynthesis	ko00130	2	34	0.370618	ClCG02G017780|ClCG11G011430
Calcium signaling pathway	ko04020	2	34	0.370618	ClCG08G016600|ClCG05G008920
Glucosinolate biosynthesis	ko00966	1	12	0.377222	ClCG03G012830
Thyroid hormone synthesis	ko04918	1	12	0.377222	ClCG05G003420
Fatty acid biosynthesis	ko00061	2	35	0.383506	ClCG08G017170|ClCG03G007010
Natural killer cell mediated cytotoxicity	ko04650	2	36	0.39628	ClCG06G008780|ClCG05G008920
Viral myocarditis	ko05416	1	13	0.399512	ClCG06G008780
Type I diabetes mellitus	ko04940	1	13	0.399512	ClCG01G008630
Osteoclast differentiation	ko04380	2	37	0.40893	ClCG06G008780|ClCG05G008920
Mineral absorption	ko04978	1	14	0.421005	ClCG03G001140
Arachidonic acid metabolism	ko00590	1	14	0.421005	ClCG09G020360
VEGF signaling pathway	ko04370	2	38	0.421449	ClCG06G008780|ClCG05G008920
Cyanoamino acid metabolism	ko00460	3	63	0.42172	ClCG03G012830|ClCG03G013570|ClCG03G013590
Chagas disease (American trypanosomiasis)	ko05142	4	89	0.426784	ClCG06G013070|ClCG07G002710|ClCG11G012920|ClCG05G025640
Nucleotide excision repair	ko03420	3	65	0.440787	ClCG01G016560|ClCG01G022890|ClCG01G008800
Inflammatory mediator regulation of TRP channels	ko04750	1	15	0.44173	ClCG07G003650
Two-component system	ko02020	1	15	0.44173	ClCG09G013010
Small cell lung cancer	ko05222	1	15	0.44173	ClCG10G003560
Measles	ko05162	4	91	0.44282	ClCG06G013070|ClCG07G002710|ClCG11G012920|ClCG05G025640
Oxytocin signaling pathway	ko04921	3	66	0.45023	ClCG07G003650|ClCG01G021250|ClCG05G008920
Focal adhesion	ko04510	2	41	0.458158	ClCG06G008780|ClCG07G003650
B cell receptor signaling pathway	ko04662	2	41	0.458158	ClCG06G008780|ClCG05G008920
Valine, leucine and isoleucine biosynthesis	ko00290	1	16	0.461715	ClCG04G009590
Cysteine and methionine metabolism	ko00270	3	68	0.468916	ClCG06G016890|ClCG02G017780|ClCG04G006510
Meiosis - yeast	ko04113	3	68	0.468916	ClCG07G003650|ClCG02G019640|ClCG11G008840
Arginine and proline metabolism	ko00330	3	69	0.478152	ClCG06G016890|ClCG04G006510|ClCG06G005580
Pentose phosphate pathway	ko00030	2	43	0.481868	ClCG01G006380|ClCG04G007360
Neurotrophin signaling pathway	ko04722	5	124	0.491739	ClCG06G013070|ClCG06G008780|ClCG07G002710|ClCG11G012920|ClCG05G025640
RNA transport	ko03013	6	152	0.499136	ClCG06G008340|ClCG09G020500|ClCG11G003010|ClCG09G016660|ClCG09G000060|ClCG06G002930
Other glycan degradation	ko00511	1	18	0.499568	ClCG08G001040
Hypertrophic cardiomyopathy (HCM)	ko05410	1	18	0.499568	ClCG01G021250
Legionellosis	ko05134	2	45	0.504928	ClCG05G008020|ClCG09G020500
Long-term potentiation	ko04720	2	45	0.504928	ClCG07G003650|ClCG05G008920
Porphyrin and chlorophyll metabolism	ko00860	2	45	0.504928	ClCG08G015630|ClCG08G008480
AMPK signaling pathway	ko04152	4	99	0.505405	ClCG07G012470|ClCG01G021250|ClCG06G011610|ClCG04G007360
Cardiac muscle contraction	ko04260	1	19	0.517487	ClCG09G013010
Nicotinate and nicotinamide metabolism	ko00760	1	19	0.517487	ClCG06G010920
Photosynthesis - antenna proteins	ko00196	1	19	0.517487	ClCG02G002750
Bacterial invasion of epithelial cells	ko05100	1	19	0.517487	ClCG06G008780
MAPK signaling pathway	ko04010	2	47	0.527311	ClCG06G008780|ClCG05G008920
Synaptic vesicle cycle	ko04721	2	47	0.527311	ClCG10G016200|ClCG10G016210
Pathways in cancer	ko05200	3	75	0.531885	ClCG11G002520|ClCG06G008780|ClCG08G002450
Regulation of actin cytoskeleton	ko04810	3	75	0.531885	ClCG06G008780|ClCG07G003650|ClCG05G001620
Fatty acid elongation	ko00062	1	20	0.534765	ClCG02G020450
Platelet activation	ko04611	1	20	0.534765	ClCG07G003650
Toxoplasmosis	ko05145	4	105	0.550222	ClCG06G013070|ClCG07G002710|ClCG11G012920|ClCG05G025640
Tuberculosis	ko05152	5	134	0.558232	ClCG06G013070|ClCG05G025640|ClCG07G002710|ClCG11G012920|ClCG05G008920
Pentose and glucuronate interconversions	ko00040	4	107	0.564682	ClCG05G007400|ClCG02G004520|ClCG09G005570|ClCG09G020720
Alanine, aspartate and glutamate metabolism	ko00250	2	51	0.569981	ClCG04G006510|ClCG01G008630
Amino sugar and nucleotide sugar metabolism	ko00520	4	108	0.571815	ClCG01G006380|ClCG05G018300|ClCG06G005900|ClCG11G003600
Glycerophospholipid metabolism	ko00564	3	80	0.5742	ClCG02G017290|ClCG02G019590|ClCG08G007670
Zeatin biosynthesis	ko00908	1	23	0.582981	ClCG05G011770
Plant-pathogen interaction	ko04626	5	138	0.583597	ClCG05G008800|ClCG03G008520|ClCG09G015110|ClCG07G007870|ClCG05G008780
Oxidative phosphorylation	ko00190	5	140	0.595981	ClCG02G015000|ClCG08G009690|ClCG07G009160|ClCG06G005540|ClCG09G013010
Butanoate metabolism	ko00650	1	24	0.597918	ClCG01G008630
Proteoglycans in cancer	ko05205	2	54	0.60011	ClCG06G008780|ClCG07G003650
cAMP signaling pathway	ko04024	2	55	0.609794	ClCG06G008780|ClCG07G003650
Ether lipid metabolism	ko00565	1	25	0.612321	ClCG02G019590
Epithelial cell signaling in Helicobacter pylori infection	ko05120	1	26	0.626209	ClCG06G008780
Cytosolic DNA-sensing pathway	ko04623	1	26	0.626209	ClCG10G013250
Non-small cell lung cancer	ko05223	1	26	0.626209	ClCG10G003560
2-Oxocarboxylic acid metabolism	ko01210	2	57	0.628622	ClCG03G012830|ClCG04G006510
Phosphatidylinositol signaling system	ko04070	2	57	0.628622	ClCG02G017290|ClCG01G021440
Fc epsilon RI signaling pathway	ko04664	1	27	0.6396	ClCG06G008780
Systemic lupus erythematosus	ko05322	1	28	0.652513	ClCG09G002550
Choline metabolism in cancer	ko05231	2	60	0.655529	ClCG02G017290|ClCG06G008780
Adherens junction	ko04520	1	29	0.664963	ClCG06G008780
Endometrial cancer	ko05213	1	29	0.664963	ClCG08G002450
Circadian rhythm	ko04710	1	30	0.676969	ClCG01G021250
Type II diabetes mellitus	ko04930	1	30	0.676969	ClCG05G018300
Pancreatic cancer	ko05212	1	31	0.688545	ClCG06G008780
Carbon fixation in photosynthetic organisms	ko00710	2	64	0.688955	ClCG04G007360|ClCG04G006510
Huntington's disease	ko05016	4	128	0.699596	ClCG08G009690|ClCG07G009160|ClCG06G005540|ClCG09G013010
Chemokine signaling pathway	ko04062	1	32	0.699707	ClCG06G008780
Hippo signaling pathway	ko04390	1	32	0.699707	ClCG07G003650
Renal cell carcinoma	ko05211	1	32	0.699707	ClCG06G008780
Phagosome	ko04145	2	66	0.704644	ClCG05G008020|ClCG06G008780
Vascular smooth muscle contraction	ko04270	1	33	0.71047	ClCG07G003650
Circadian rhythm - plant	ko04712	1	33	0.71047	ClCG08G009080
Oocyte meiosis	ko04114	3	100	0.717942	ClCG07G003650|ClCG11G008840|ClCG05G008920
Fc gamma R-mediated phagocytosis	ko04666	2	68	0.719669	ClCG06G008780|ClCG05G001620
T cell receptor signaling pathway	ko04660	1	34	0.720848	ClCG05G008920
Alcoholism	ko05034	2	69	0.726937	ClCG09G002550|ClCG07G003650
Dopaminergic synapse	ko04728	1	37	0.749807	ClCG07G003650
Salmonella infection	ko05132	1	37	0.749807	ClCG06G008780
Shigellosis	ko05131	1	37	0.749807	ClCG06G008780
SNARE interactions in vesicular transport	ko04130	1	38	0.758777	ClCG05G008020
Rap1 signaling pathway	ko04015	1	38	0.758777	ClCG06G008780
N-Glycan biosynthesis	ko00510	1	39	0.767426	ClCG11G013780
Glutamatergic synapse	ko04724	1	40	0.775766	ClCG05G008920
Biosynthesis of amino acids	ko01230	6	208	0.781875	ClCG06G009580|ClCG02G017780|ClCG04G009590|ClCG11G006180|ClCG04G000990|ClCG04G006510
PPAR signaling pathway	ko03320	1	41	0.783808	ClCG07G012470
Viral carcinogenesis	ko05203	3	116	0.803413	ClCG06G008780|ClCG01G022890|ClCG06G015050
Cell cycle	ko04110	3	118	0.8124	ClCG01G016560|ClCG02G019640|ClCG11G008840
Adrenergic signaling in cardiomyocytes	ko04261	1	45	0.813196	ClCG07G003650
Plant hormone signal transduction	ko04075	7	249	0.814306	ClCG04G009780|ClCG09G014950|ClCG06G002770|ClCG06G013230|ClCG09G015110|ClCG10G017360|ClCG04G002580
Citrate cycle (TCA cycle)	ko00020	1	46	0.819898	ClCG07G009160
Cell cycle - yeast	ko04111	2	86	0.827856	ClCG02G019640|ClCG11G008840
Thyroid hormone signaling pathway	ko04919	1	48	0.832589	ClCG02G019590
Fanconi anemia pathway	ko03460	1	48	0.832589	ClCG08G002450
Ras signaling pathway	ko04014	1	49	0.838596	ClCG06G008780
Purine metabolism	ko00230	4	160	0.842785	ClCG01G006380|ClCG10G013250|ClCG10G003560|ClCG03G005950
Methane metabolism	ko00680	1	50	0.844388	ClCG04G007360
HTLV-I infection	ko05166	2	91	0.850395	ClCG11G008840|ClCG05G008920
Glyoxylate and dicarboxylate metabolism	ko00630	1	53	0.860549	ClCG09G001970
Aminoacyl-tRNA biosynthesis	ko00970	1	53	0.860549	ClCG04G009400
Terpenoid backbone biosynthesis	ko00900	1	54	0.865554	ClCG05G001330
HIF-1 signaling pathway	ko04066	1	54	0.865554	ClCG05G018300
Central carbon metabolism in cancer	ko05230	1	55	0.870381	ClCG05G018300
Carbon metabolism	ko01200	5	208	0.882562	ClCG05G018300|ClCG04G007360|ClCG07G009160|ClCG04G009590|ClCG04G006510
RNA polymerase	ko03020	1	59	0.888017	ClCG10G013250
Progesterone-mediated oocyte maturation	ko04914	1	59	0.888017	ClCG11G008840
mRNA surveillance pathway	ko03015	2	104	0.896969	ClCG02G012740|ClCG07G003650
Ubiquitin mediated proteolysis	ko04120	2	109	0.910985	ClCG11G008840|ClCG03G001670
Ribosome	ko03010	7	291	0.912422	ClCG10G012570|ClCG01G013640|ClCG02G006840|ClCG01G004170|ClCG01G012560|ClCG08G009700|ClCG00G003160
Sphingolipid signaling pathway	ko04071	1	67	0.916428	ClCG06G008780
Herpes simplex infection	ko05168	1	67	0.916428	ClCG07G003650
Photosynthesis	ko00195	1	67	0.916428	ClCG06G008920
FoxO signaling pathway	ko04068	1	67	0.916428	ClCG01G021250
Spliceosome	ko03040	3	154	0.923272	ClCG01G012550|ClCG11G018370|ClCG06G009590
Ribosome biogenesis in eukaryotes	ko03008	1	88	0.961266	ClCG07G016940
PI3K-Akt signaling pathway	ko04151	1	96	0.971111	ClCG06G008780
Epstein-Barr virus infection	ko05169	2	152	0.975896	ClCG06G015050|ClCG10G013250
Protein processing in endoplasmic reticulum	ko04141	2	180	0.990063	ClCG11G013780|ClCG03G001670
Pyrimidine metabolism	ko00240	1	126	0.990396	ClCG10G013250

## Sheet: 25d_ck
KEGG pathway	ID	Input number	Background number	P-Value	Input
Cyanoamino acid metabolism	ko00460	16	63	1.88196e-05	ClCG03G013560|ClCG03G013570|ClCG03G013600|ClCG11G012310|ClCG03G012860|ClCG11G012380|ClCG11G012390|ClCG03G012770|ClCG03G012830|ClCG03G012750|ClCG03G013530|ClCG11G012340|ClCG10G013600|ClCG04G010760|ClCG03G013610|ClCG10G010850
Linoleic acid metabolism	ko00591	10	24	2.36313e-05	ClCG02G015640|ClCG09G007920|ClCG02G015700|ClCG02G023600|ClCG02G015710|ClCG02G015730|ClCG02G015680|ClCG02G015690|ClCG02G023560|ClCG02G023570
Phenylpropanoid biosynthesis	ko00940	22	138	0.000294898	ClCG03G013560|ClCG08G014100|ClCG05G023350|ClCG02G012150|ClCG10G013600|ClCG01G019950|ClCG10G012970|ClCG03G013600|ClCG02G023760|ClCG03G013570|ClCG09G004740|ClCG09G015300|ClCG11G013730|ClCG03G013530|ClCG10G010850|ClCG04G010760|ClCG09G003320|ClCG07G002280|ClCG04G002760|ClCG02G023750|ClCG03G013610|ClCG10G014540
2-Oxocarboxylic acid metabolism	ko01210	11	57	0.0026042	ClCG09G012020|ClCG03G012860|ClCG03G012770|ClCG03G012830|ClCG03G012750|ClCG09G014670|ClCG05G003530|ClCG10G015360|ClCG05G025680|ClCG01G007810|ClCG04G006510
Phenylalanine metabolism	ko00360	15	99	0.00395978	ClCG02G012150|ClCG09G004740|ClCG01G019950|ClCG08G014100|ClCG09G015300|ClCG11G013730|ClCG06G006180|ClCG04G002760|ClCG05G023350|ClCG10G014540|ClCG07G002280|ClCG02G017780|ClCG02G023760|ClCG02G023750|ClCG04G006510
Diterpenoid biosynthesis	ko00904	6	24	0.00860699	ClCG10G001830|ClCG06G010250|ClCG09G012210|ClCG05G002690|ClCG08G012950|ClCG06G000730
Glutathione metabolism	ko00480	10	60	0.00976655	ClCG01G002740|ClCG06G016890|ClCG05G003780|ClCG07G010610|ClCG01G013010|ClCG04G007500|ClCG01G020440|ClCG04G012300|ClCG04G002720|ClCG01G002810
Sesquiterpenoid and triterpenoid biosynthesis	ko00909	6	25	0.0101334	ClCG10G003690|ClCG10G009700|ClCG10G006260|ClCG10G002820|ClCG09G020680|ClCG10G003660
Glucosinolate biosynthesis	ko00966	4	12	0.0139781	ClCG03G012770|ClCG03G012830|ClCG03G012750|ClCG03G012860
Nicotine addiction	ko05033	3	6	0.0144833	ClCG08G007640|ClCG10G016200|ClCG10G016210
Apoptosis	ko04210	11	76	0.0166892	ClCG07G012260|ClCG01G020590|ClCG07G014730|ClCG05G016550|ClCG05G017520|ClCG11G011240|ClCG02G020720|ClCG08G012560|ClCG09G010710|ClCG11G012920|ClCG05G025640
Morphine addiction	ko05032	3	7	0.019763	ClCG08G007640|ClCG10G016200|ClCG10G016210
NF-kappa B signaling pathway	ko04064	10	72	0.0274396	ClCG01G020590|ClCG07G014730|ClCG05G016550|ClCG05G017520|ClCG11G011240|ClCG02G020720|ClCG08G012560|ClCG09G010710|ClCG11G012920|ClCG05G025640
Isoquinoline alkaloid biosynthesis	ko00950	4	16	0.0306629	ClCG02G017780|ClCG06G006180|ClCG03G006460|ClCG04G006510
Valine, leucine and isoleucine biosynthesis	ko00290	4	16	0.0306629	ClCG10G015360|ClCG04G009590|ClCG05G003530|ClCG09G014670
Tyrosine metabolism	ko00350	6	34	0.0332455	ClCG06G006180|ClCG01G001450|ClCG02G000340|ClCG02G017780|ClCG03G006460|ClCG04G006510
Carbon fixation in photosynthetic organisms	ko00710	9	64	0.0332695	ClCG09G016120|ClCG05G005590|ClCG01G005810|ClCG05G025680|ClCG01G005990|ClCG04G007360|ClCG07G002220|ClCG03G003570|ClCG04G006510
GABAergic synapse	ko04727	5	26	0.0381891	ClCG08G007640|ClCG10G016200|ClCG10G016210|ClCG05G026490|ClCG01G008630
Lysine biosynthesis	ko00300	3	10	0.0410876	ClCG01G007810|ClCG05G002140|ClCG11G007960
Leishmaniasis	ko05140	10	78	0.0418952	ClCG01G020590|ClCG07G014730|ClCG05G016550|ClCG05G017520|ClCG11G011240|ClCG02G020720|ClCG08G012560|ClCG09G010710|ClCG11G012920|ClCG05G025640
Tropane, piperidine and pyridine alkaloid biosynthesis	ko00960	4	18	0.0420559	ClCG02G017780|ClCG10G021410|ClCG06G006180|ClCG04G006510
Toll-like receptor signaling pathway	ko04620	11	90	0.044183	ClCG06G008780|ClCG01G020590|ClCG07G014730|ClCG05G016550|ClCG05G017520|ClCG11G011240|ClCG02G020720|ClCG08G012560|ClCG09G010710|ClCG11G012920|ClCG05G025640
Measles	ko05162	11	91	0.0469141	ClCG01G020590|ClCG02G020720|ClCG05G016550|ClCG07G014730|ClCG05G017520|ClCG11G011240|ClCG05G021670|ClCG08G012560|ClCG09G010710|ClCG11G012920|ClCG05G025640
Metabolism of xenobiotics by cytochrome P450	ko00980	5	29	0.0538999	ClCG07G010610|ClCG04G007500|ClCG01G001450|ClCG05G003780|ClCG04G012300
Cutin, suberine and wax biosynthesis	ko00073	4	20	0.0555261	ClCG01G012910|ClCG02G022090|ClCG05G002780|ClCG05G002790
Galactose metabolism	ko00052	8	61	0.0586968	ClCG07G016970|ClCG02G004520|ClCG01G005310|ClCG11G018260|ClCG11G012810|ClCG11G009690|ClCG08G006050|ClCG05G025390
Pentose and glucuronate interconversions	ko00040	12	107	0.0598811	ClCG10G012330|ClCG07G017300|ClCG07G001720|ClCG07G014280|ClCG08G006050|ClCG06G007740|ClCG11G009690|ClCG01G021750|ClCG11G015830|ClCG03G014780|ClCG02G004520|ClCG08G007850
Lipopolysaccharide biosynthesis	ko00540	2	5	0.0638499	ClCG10G006920|ClCG09G011820
alpha-Linolenic acid metabolism	ko00592	7	53	0.0722504	ClCG06G008400|ClCG09G007920|ClCG02G023600|ClCG10G014460|ClCG02G023560|ClCG02G023570|ClCG02G005440
Pentose phosphate pathway	ko00030	6	43	0.0767447	ClCG07G016970|ClCG09G016120|ClCG01G005310|ClCG01G005990|ClCG04G007360|ClCG04G002720
Chagas disease (American trypanosomiasis)	ko05142	10	89	0.0803043	ClCG01G020590|ClCG07G014730|ClCG05G016550|ClCG05G017520|ClCG11G011240|ClCG02G020720|ClCG08G012560|ClCG09G010710|ClCG11G012920|ClCG05G025640
Glycolysis / Gluconeogenesis	ko00010	11	102	0.0846698	ClCG07G016970|ClCG09G016120|ClCG01G005310|ClCG04G009680|ClCG04G007360|ClCG01G001450|ClCG01G005990|ClCG11G015830|ClCG07G004500|ClCG03G003570|ClCG04G006880
Retrograde endocannabinoid signaling	ko04723	4	24	0.0885245	ClCG08G007640|ClCG10G016200|ClCG10G016210|ClCG08G003980
Toxoplasmosis	ko05145	11	105	0.0975059	ClCG01G020590|ClCG07G014730|ClCG05G016550|ClCG04G005670|ClCG05G017520|ClCG11G011240|ClCG02G020720|ClCG08G012560|ClCG09G010710|ClCG11G012920|ClCG05G025640
ABC transporters	ko02010	4	25	0.0979703	ClCG01G005380|ClCG10G012900|ClCG02G007990|ClCG07G006510
Drug metabolism - cytochrome P450	ko00982	5	36	0.102992	ClCG07G010610|ClCG04G007500|ClCG01G001450|ClCG05G003780|ClCG04G012300
Steroid biosynthesis	ko00100	4	26	0.107864	ClCG06G001600|ClCG06G014110|ClCG10G012240|ClCG10G009700
Pertussis	ko05133	10	96	0.113321	ClCG01G020590|ClCG07G014730|ClCG05G016550|ClCG05G017520|ClCG11G011240|ClCG02G020720|ClCG08G012560|ClCG09G010710|ClCG11G012920|ClCG05G025640
Tuberculosis	ko05152	13	134	0.11523	ClCG07G012260|ClCG01G020590|ClCG07G014730|ClCG05G016550|ClCG02G004720|ClCG05G017520|ClCG01G025130|ClCG11G011240|ClCG02G020720|ClCG08G012560|ClCG09G010710|ClCG11G012920|ClCG05G025640
Chemical carcinogenesis	ko05204	4	27	0.118186	ClCG07G010610|ClCG04G007500|ClCG05G003780|ClCG04G012300
Pantothenate and CoA biosynthesis	ko00770	4	27	0.118186	ClCG01G013170|ClCG10G010790|ClCG05G003530|ClCG09G014670
Selenocompound metabolism	ko00450	3	17	0.119771	ClCG10G007520|ClCG10G015970|ClCG06G006530
Other types of O-glycan biosynthesis	ko00514	2	8	0.121292	ClCG06G003850|ClCG05G008010
Methane metabolism	ko00680	6	50	0.125598	ClCG07G016970|ClCG09G016120|ClCG03G012880|ClCG01G005810|ClCG01G005990|ClCG04G007360
Fructose and mannose metabolism	ko00051	6	51	0.133584	ClCG07G016970|ClCG09G016120|ClCG02G004520|ClCG11G009690|ClCG01G005990|ClCG04G007360
Glycine, serine and threonine metabolism	ko00260	7	63	0.134759	ClCG03G004920|ClCG03G012880|ClCG06G006180|ClCG01G003200|ClCG05G025680|ClCG04G009590|ClCG01G007810
beta-Alanine metabolism	ko00410	5	40	0.138347	ClCG06G016890|ClCG01G013010|ClCG06G006180|ClCG11G015830|ClCG01G008630
Photosynthesis - antenna proteins	ko00196	3	19	0.148189	ClCG02G002750|ClCG04G007140|ClCG03G006930
DNA replication	ko03030	6	53	0.150251	ClCG07G016470|ClCG05G021840|ClCG08G012570|ClCG09G020580|ClCG05G017480|ClCG05G002760
Biosynthesis of amino acids	ko01230	18	208	0.151305	ClCG07G004280|ClCG07G016970|ClCG03G003570|ClCG10G015970|ClCG09G012020|ClCG04G009680|ClCG05G003530|ClCG09G014670|ClCG05G002140|ClCG10G015360|ClCG05G025680|ClCG01G005990|ClCG04G009590|ClCG03G004920|ClCG01G007810|ClCG04G006510|ClCG02G017780|ClCG11G007960
Cysteine and methionine metabolism	ko00270	7	68	0.173511	ClCG10G015970|ClCG06G016890|ClCG01G013010|ClCG09G011190|ClCG02G017780|ClCG01G007810|ClCG04G006510
Arginine and proline metabolism	ko00330	7	69	0.181788	ClCG01G004910|ClCG09G012020|ClCG06G016890|ClCG01G013010|ClCG11G015830|ClCG04G006510|ClCG06G005580
Chloroalkane and chloroalkene degradation	ko00625	2	11	0.18677	ClCG01G001450|ClCG11G015830
Starch and sucrose metabolism	ko00500	17	204	0.195378	ClCG10G011170|ClCG03G013560|ClCG03G013570|ClCG06G007740|ClCG07G017300|ClCG10G012330|ClCG07G014280|ClCG03G013600|ClCG01G005310|ClCG03G013530|ClCG10G013600|ClCG04G010760|ClCG07G011170|ClCG01G024460|ClCG03G013610|ClCG03G014780|ClCG10G010850
Ubiquinone and other terpenoid-quinone biosynthesis	ko00130	4	34	0.200654	ClCG02G017780|ClCG06G016360|ClCG05G025410|ClCG07G002280
Neurotrophin signaling pathway	ko04722	11	124	0.20322	ClCG06G008780|ClCG01G020590|ClCG07G014730|ClCG05G016550|ClCG05G017520|ClCG11G011240|ClCG02G020720|ClCG08G012560|ClCG09G010710|ClCG11G012920|ClCG05G025640
Synaptic vesicle cycle	ko04721	5	47	0.210656	ClCG08G007640|ClCG02G004720|ClCG10G016200|ClCG10G016210|ClCG06G000390
Pyruvate metabolism	ko00620	7	74	0.225463	ClCG01G005810|ClCG05G005590|ClCG07G005310|ClCG04G009680|ClCG10G005290|ClCG10G015360|ClCG11G015830
Arachidonic acid metabolism	ko00590	2	14	0.255812	ClCG01G002810|ClCG08G007140
Alanine, aspartate and glutamate metabolism	ko00250	5	51	0.25646	ClCG01G004910|ClCG05G025680|ClCG04G006510|ClCG03G012880|ClCG01G008630
Folate biosynthesis	ko00790	2	15	0.279038	ClCG11G017400|ClCG09G009460
Small cell lung cancer	ko05222	2	15	0.279038	ClCG10G003560|ClCG05G021670
Retinol metabolism	ko00830	2	15	0.279038	ClCG01G001450|ClCG05G014390
Aminoacyl-tRNA biosynthesis	ko00970	5	53	0.280206	ClCG11G014250|ClCG06G002430|ClCG07G015560|ClCG04G009400|ClCG11G008420
Tryptophan metabolism	ko00380	3	28	0.293935	ClCG06G008550|ClCG02G024320|ClCG11G015830
Mismatch repair	ko03430	4	41	0.295247	ClCG11G002520|ClCG05G017480|ClCG07G016470|ClCG08G002450
Fat digestion and absorption	ko04975	1	5	0.315162	ClCG04G006510
Proximal tubule bicarbonate reclamation	ko04964	1	5	0.315162	ClCG01G004910
Monoterpenoid biosynthesis	ko00902	1	5	0.315162	ClCG03G005230
Ascorbate and aldarate metabolism	ko00053	4	43	0.32337	ClCG11G001930|ClCG01G020440|ClCG08G006050|ClCG11G015830
Bile secretion	ko04976	2	17	0.325245	ClCG02G003220|ClCG02G007990
AMPK signaling pathway	ko04152	8	99	0.330824	ClCG07G016970|ClCG09G016120|ClCG11G000540|ClCG04G007360|ClCG02G003220|ClCG00G000540|ClCG07G012510|ClCG06G011610
Other glycan degradation	ko00511	2	18	0.348076	ClCG08G001040|ClCG01G001290
Naphthalene degradation	ko00626	1	6	0.357048	ClCG01G001450
Protein digestion and absorption	ko04974	1	6	0.357048	ClCG05G026490
Adipocytokine signaling pathway	ko04920	3	32	0.362239	ClCG11G000540|ClCG09G017750|ClCG06G011610
Rheumatoid arthritis	ko05323	2	19	0.37064	ClCG01G006770|ClCG02G004720
Fatty acid elongation	ko00062	2	20	0.392885	ClCG05G007600|ClCG10G002480
C5-Branched dibasic acid metabolism	ko00660	1	7	0.396374	ClCG09G014670
Phenylalanine, tyrosine and tryptophan biosynthesis	ko00400	4	49	0.40813	ClCG07G004280|ClCG03G004920|ClCG02G017780|ClCG04G006510
Plant-pathogen interaction	ko04626	10	138	0.419076	ClCG09G009080|ClCG02G019200|ClCG04G009060|ClCG04G005670|ClCG10G014650|ClCG02G002690|ClCG05G003210|ClCG06G016900|ClCG06G015650|ClCG03G007550
Ubiquitin mediated proteolysis	ko04120	8	109	0.424789	ClCG05G002590|ClCG09G021920|ClCG04G002160|ClCG01G014030|ClCG11G008840|ClCG04G000960|ClCG03G001670|ClCG03G006390
Nucleotide excision repair	ko03420	5	65	0.427374	ClCG03G006390|ClCG07G016470|ClCG09G020580|ClCG01G016560|ClCG05G017480
Leukocyte transendothelial migration	ko04670	1	8	0.433297	ClCG06G008780
Glycosphingolipid biosynthesis - globo series	ko00603	1	8	0.433297	ClCG11G012810
MAPK signaling pathway - yeast	ko04011	1	8	0.433297	ClCG10G005290
Fatty acid degradation	ko00071	3	37	0.445878	ClCG09G017750|ClCG01G001450|ClCG11G015830
Osteoclast differentiation	ko04380	3	37	0.445878	ClCG01G006770|ClCG07G012260|ClCG06G008780
Colorectal cancer	ko05210	3	38	0.462117	ClCG11G002520|ClCG06G008780|ClCG08G002450
Riboflavin metabolism	ko00740	1	9	0.467965	ClCG01G006770
Butanoate metabolism	ko00650	2	24	0.477865	ClCG09G014670|ClCG01G008630
Inositol phosphate metabolism	ko00562	4	55	0.490575	ClCG07G006280|ClCG09G011760|ClCG11G001930|ClCG07G004500
Carbon metabolism	ko01200	14	208	0.491995	ClCG07G016970|ClCG07G002220|ClCG05G005590|ClCG03G012880|ClCG04G009680|ClCG01G005810|ClCG05G025680|ClCG01G005990|ClCG04G009590|ClCG04G007360|ClCG09G016120|ClCG03G003570|ClCG04G002720|ClCG04G006510
Sulfur relay system	ko04122	1	10	0.500514	ClCG09G009460
Glycerolipid metabolism	ko00561	4	56	0.503876	ClCG11G012810|ClCG02G004520|ClCG11G009690|ClCG11G015830
PPAR signaling pathway	ko03320	3	41	0.509506	ClCG00G000540|ClCG07G012510|ClCG09G017750
Epithelial cell signaling in Helicobacter pylori infection	ko05120	2	26	0.517553	ClCG02G004720|ClCG06G008780
Degradation of aromatic compounds	ko01220	1	11	0.531073	ClCG01G001450
Carbohydrate digestion and absorption	ko04973	1	11	0.531073	ClCG11G018260
Carbon fixation pathways in prokaryotes	ko00720	2	27	0.536629	ClCG01G005810|ClCG05G005590
Sphingolipid metabolism	ko00600	2	27	0.536629	ClCG08G001040|ClCG11G012810
Influenza A	ko05164	6	90	0.538022	ClCG09G016660|ClCG05G016550|ClCG02G020720|ClCG09G010710|ClCG11G012920|ClCG05G025640
Valine, leucine and isoleucine degradation	ko00280	3	43	0.539847	ClCG08G003330|ClCG02G021020|ClCG11G015830
Progesterone-mediated oocyte maturation	ko04914	4	59	0.54281	ClCG05G021670|ClCG09G021920|ClCG11G008840|ClCG04G002160
Pathways in cancer	ko05200	5	75	0.545624	ClCG11G002520|ClCG01G011050|ClCG06G008780|ClCG05G021670|ClCG08G002450
HTLV-I infection	ko05166	6	91	0.54831	ClCG07G012260|ClCG04G002160|ClCG08G012370|ClCG11G008840|ClCG09G020580|ClCG09G021920
Thiamine metabolism	ko00730	1	12	0.559765	ClCG11G000890
Phototransduction - fly	ko04745	1	12	0.559765	ClCG08G003980
Thyroid hormone synthesis	ko04918	1	12	0.559765	ClCG01G002810
Amino sugar and nucleotide sugar metabolism	ko00520	7	108	0.560273	ClCG10G011170|ClCG11G003580|ClCG01G005310|ClCG01G024460|ClCG06G012150|ClCG08G006050|ClCG10G000380
Carotenoid biosynthesis	ko00906	2	29	0.573196	ClCG08G015960|ClCG07G015130
Amyotrophic lateral sclerosis (ALS)	ko05014	2	29	0.573196	ClCG07G012260|ClCG06G008780
Bacterial secretion system	ko03070	1	13	0.586703	ClCG07G015030
Streptomycin biosynthesis	ko00521	1	13	0.586703	ClCG01G005310
Viral myocarditis	ko05416	1	13	0.586703	ClCG06G008780
Limonene and pinene degradation	ko00903	1	13	0.586703	ClCG11G015830
Taurine and hypotaurine metabolism	ko00430	1	13	0.586703	ClCG01G008630
Type I diabetes mellitus	ko04940	1	13	0.586703	ClCG01G008630
Peroxisome	ko04146	5	79	0.589613	ClCG01G012910|ClCG09G022700|ClCG09G017750|ClCG03G012880|ClCG02G022090
Pancreatic secretion	ko04972	2	30	0.590676	ClCG06G008780|ClCG11G006540
MAPK signaling pathway	ko04010	3	47	0.597139	ClCG07G012260|ClCG02G018280|ClCG06G008780
Mineral absorption	ko04978	1	14	0.611995	ClCG08G005920
Phagosome	ko04145	4	66	0.627017	ClCG05G008020|ClCG02G004720|ClCG07G006280|ClCG06G008780
Collecting duct acid secretion	ko04966	1	15	0.635741	ClCG02G004720
Notch signaling pathway	ko04330	1	15	0.635741	ClCG01G011050
p53 signaling pathway	ko04115	2	34	0.655216	ClCG04G000960|ClCG05G021670
Transcriptional misregulation in cancer	ko05202	2	34	0.655216	ClCG01G011050|ClCG07G017430
RNA transport	ko03013	9	152	0.657177	ClCG06G008340|ClCG09G020500|ClCG11G003010|ClCG09G016660|ClCG10G015680|ClCG01G015310|ClCG10G005810|ClCG06G002930|ClCG09G011570
Regulation of autophagy	ko04140	2	35	0.670023	ClCG11G000540|ClCG09G008370
Spliceosome	ko03040	9	154	0.671551	ClCG10G017810|ClCG02G011990|ClCG08G013750|ClCG10G011010|ClCG01G012550|ClCG10G010050|ClCG07G001790|ClCG09G011570|ClCG02G013500
Histidine metabolism	ko00340	1	17	0.678965	ClCG11G015830
Natural killer cell mediated cytotoxicity	ko04650	2	36	0.684311	ClCG07G012260|ClCG06G008780
Central carbon metabolism in cancer	ko05230	3	55	0.696939	ClCG07G016970|ClCG04G002720|ClCG04G009680
Wnt signaling pathway	ko04310	3	55	0.696939	ClCG04G000960|ClCG07G012260|ClCG06G008780
Hypertrophic cardiomyopathy (HCM)	ko05410	1	18	0.698616	ClCG11G000540
SNARE interactions in vesicular transport	ko04130	2	38	0.711362	ClCG02G021070|ClCG05G008020
VEGF signaling pathway	ko04370	2	38	0.711362	ClCG07G012260|ClCG06G008780
Nicotinate and nicotinamide metabolism	ko00760	1	19	0.717066	ClCG01G007220
One carbon pool by folate	ko00670	1	19	0.717066	ClCG08G007080
Cardiac muscle contraction	ko04260	1	19	0.717066	ClCG04G003500
Dorso-ventral axis formation	ko04320	1	19	0.717066	ClCG06G015960
Bacterial invasion of epithelial cells	ko05100	1	19	0.717066	ClCG06G008780
Non-alcoholic fatty liver disease (NAFLD)	ko04932	5	93	0.723107	ClCG11G000540|ClCG06G008780|ClCG06G001380|ClCG06G011610|ClCG04G003500
Flavonoid biosynthesis	ko00941	1	20	0.734387	ClCG11G013730
Glutamatergic synapse	ko04724	2	40	0.736443	ClCG07G012260|ClCG05G026490
Vibrio cholerae infection	ko05110	2	40	0.736443	ClCG02G004720|ClCG07G002140
Base excision repair	ko03410	2	41	0.748273	ClCG09G020580|ClCG07G016470
Hepatitis B	ko05161	2	41	0.748273	ClCG03G006390|ClCG05G021670
B cell receptor signaling pathway	ko04662	2	41	0.748273	ClCG07G012260|ClCG06G008780
Glycosylphosphatidylinositol(GPI)-anchor biosynthesis	ko00563	1	21	0.750649	ClCG09G013740
Stilbenoid, diarylheptanoid and gingerol biosynthesis	ko00945	1	21	0.750649	ClCG11G013730
Lysosome	ko04142	3	61	0.758648	ClCG02G004720|ClCG10G002480|ClCG08G005920
Fatty acid metabolism	ko01212	4	80	0.763199	ClCG10G002480|ClCG00G000540|ClCG07G012510|ClCG09G017750
Viral carcinogenesis	ko05203	6	116	0.763726	ClCG06G008780|ClCG03G002980|ClCG04G009680|ClCG05G021670|ClCG03G006390|ClCG01G011050
Lysine degradation	ko00310	1	22	0.765917	ClCG11G015830
Epstein-Barr virus infection	ko05169	8	152	0.769358	ClCG01G020590|ClCG07G014730|ClCG05G017520|ClCG08G014720|ClCG11G011240|ClCG05G021670|ClCG08G012560|ClCG01G011050
Biosynthesis of unsaturated fatty acids	ko01040	2	43	0.770565	ClCG00G000540|ClCG07G012510
Oocyte meiosis	ko04114	5	100	0.77693	ClCG05G021670|ClCG07G012260|ClCG09G021920|ClCG11G008840|ClCG04G002160
Cell cycle	ko04110	6	118	0.777095	ClCG09G021920|ClCG04G002160|ClCG11G008840|ClCG01G016560|ClCG05G021670|ClCG01G011050
Endocrine and other factor-regulated calcium reabsorption	ko04961	1	23	0.78025	ClCG11G006540
TNF signaling pathway	ko04668	1	23	0.78025	ClCG09G016200
Ribosome	ko03010	16	291	0.780651	ClCG05G022660|ClCG07G004510|ClCG11G009530|ClCG01G001790|ClCG09G006990|ClCG01G013640|ClCG07G007960|ClCG01G004170|ClCG03G017220|ClCG01G012560|ClCG05G016540|ClCG08G009700|ClCG07G014020|ClCG02G016390|ClCG04G000500|ClCG08G002550
Legionellosis	ko05134	2	45	0.791116	ClCG05G008020|ClCG09G020500
Amphetamine addiction	ko05031	1	25	0.806341	ClCG07G012260
Ether lipid metabolism	ko00565	1	25	0.806341	ClCG05G016280
Cell cycle - yeast	ko04111	4	86	0.808292	ClCG03G008820|ClCG09G021920|ClCG11G008840|ClCG04G002160
Photosynthesis	ko00195	3	67	0.809788	ClCG05G000900|ClCG11G016280|ClCG09G017150
Protein export	ko03060	2	47	0.810026	ClCG01G024440|ClCG07G015030
Purine metabolism	ko00230	8	160	0.813257	ClCG01G001690|ClCG01G005310|ClCG04G009680|ClCG06G006530|ClCG01G011260|ClCG09G020580|ClCG10G003560|ClCG03G011020
Meiosis - yeast	ko04113	3	68	0.817358	ClCG09G021920|ClCG11G008840|ClCG04G002160
Non-small cell lung cancer	ko05223	1	26	0.818202	ClCG10G003560
Axon guidance	ko04360	2	48	0.818896	ClCG07G012260|ClCG06G008780
Fanconi anemia pathway	ko03460	2	48	0.818896	ClCG05G017480|ClCG08G002450
Ribosome biogenesis in eukaryotes	ko03008	4	88	0.821677	ClCG08G008540|ClCG03G016360|ClCG06G013450|ClCG08G002730
Fc epsilon RI signaling pathway	ko04664	1	27	0.829337	ClCG06G008780
Endocytosis	ko04144	5	109	0.833852	ClCG05G002160|ClCG06G004740|ClCG06G010630|ClCG11G006540|ClCG01G007750
Homologous recombination	ko03440	2	50	0.83553	ClCG05G017480|ClCG05G010010
Sulfur metabolism	ko00920	1	28	0.839791	ClCG06G006530
Systemic lupus erythematosus	ko05322	1	28	0.839791	ClCG07G017430
Chronic myeloid leukemia	ko05220	1	28	0.839791	ClCG01G011050
Parkinson's disease	ko05012	4	91	0.840298	ClCG09G014590|ClCG06G001380|ClCG03G001670|ClCG04G003500
Adherens junction	ko04520	1	29	0.849605	ClCG06G008780
Endometrial cancer	ko05213	1	29	0.849605	ClCG08G002450
Glyoxylate and dicarboxylate metabolism	ko00630	2	53	0.857898	ClCG05G025680|ClCG03G012880
Circadian rhythm	ko04710	1	30	0.858818	ClCG11G000540
Vasopressin-regulated water reabsorption	ko04962	1	30	0.858818	ClCG11G006540
Type II diabetes mellitus	ko04930	1	30	0.858818	ClCG04G009680
RNA degradation	ko03018	4	95	0.862562	ClCG11G011450|ClCG07G001790|ClCG03G011510|ClCG07G016970
Terpenoid backbone biosynthesis	ko00900	2	54	0.864714	ClCG02G003220|ClCG02G019580
Pancreatic cancer	ko05212	1	31	0.867468	ClCG06G008780
PI3K-Akt signaling pathway	ko04151	4	96	0.867695	ClCG11G000540|ClCG06G008780|ClCG08G012370|ClCG05G021670
Chemokine signaling pathway	ko04062	1	32	0.875588	ClCG06G008780
Renal cell carcinoma	ko05211	1	32	0.875588	ClCG06G008780
Antigen processing and presentation	ko04612	1	32	0.875588	ClCG01G025130
Plant hormone signal transduction	ko04075	12	249	0.880809	ClCG08G012100|ClCG00G003890|ClCG04G002600|ClCG02G002700|ClCG06G011420|ClCG06G013230|ClCG09G000180|ClCG06G000720|ClCG04G009290|ClCG04G002580|ClCG08G007040|ClCG03G016680
Circadian rhythm - plant	ko04712	1	33	0.883212	ClCG08G007370
Phosphatidylinositol signaling system	ko04070	2	57	0.883399	ClCG07G006280|ClCG09G011760
Insulin signaling pathway	ko04910	4	100	0.88661	ClCG11G000540|ClCG10G020830|ClCG09G016120|ClCG04G007360
Glycerophospholipid metabolism	ko00564	3	80	0.889822	ClCG05G016280|ClCG08G007670|ClCG06G014340
Nitrogen metabolism	ko00910	1	34	0.890369	ClCG01G004910
T cell receptor signaling pathway	ko04660	1	34	0.890369	ClCG07G012260
Calcium signaling pathway	ko04020	1	34	0.890369	ClCG07G012260
Fatty acid biosynthesis	ko00061	1	35	0.897087	ClCG09G017750
Pyrimidine metabolism	ko00240	5	126	0.908935	ClCG01G011260|ClCG09G020580|ClCG03G011020|ClCG01G001690|ClCG09G008270
Shigellosis	ko05131	1	37	0.909316	ClCG06G008780
Salmonella infection	ko05132	1	37	0.909316	ClCG06G008780
Rap1 signaling pathway	ko04015	1	38	0.914874	ClCG06G008780
Oxytocin signaling pathway	ko04921	2	66	0.926054	ClCG11G000540|ClCG07G012260
Focal adhesion	ko04510	1	41	0.92959	ClCG06G008780
FoxO signaling pathway	ko04068	2	67	0.929759	ClCG11G000540|ClCG05G021670
Prostate cancer	ko05215	1	42	0.933907	ClCG05G021670
Alcoholism	ko05034	2	69	0.936647	ClCG01G011050|ClCG07G017430
MicroRNAs in cancer	ko05206	1	44	0.941764	ClCG02G007990
Long-term potentiation	ko04720	1	45	0.945336	ClCG07G012260
Basal transcription factors	ko03022	1	45	0.945336	ClCG01G016560
mTOR signaling pathway	ko04150	1	46	0.948688	ClCG11G000540
Regulation of actin cytoskeleton	ko04810	2	75	0.953669	ClCG07G006280|ClCG06G008780
Thyroid hormone signaling pathway	ko04919	1	48	0.95479	ClCG01G011050
Proteasome	ko03050	1	49	0.957563	ClCG08G014720
Ras signaling pathway	ko04014	1	49	0.957563	ClCG06G008780
Alzheimer's disease	ko05010	4	124	0.957667	ClCG07G012260|ClCG03G003570|ClCG06G001380|ClCG04G003500
mRNA surveillance pathway	ko03015	3	104	0.963004	ClCG09G011570|ClCG01G020290|ClCG01G007460
cGMP-PKG signaling pathway	ko04022	1	52	0.964904	ClCG07G012260
HIF-1 signaling pathway	ko04066	1	54	0.969079	ClCG03G003570
Proteoglycans in cancer	ko05205	1	54	0.969079	ClCG06G008780
cAMP signaling pathway	ko04024	1	55	0.970977	ClCG06G008780
RNA polymerase	ko03020	1	59	0.977473	ClCG01G011260
Choline metabolism in cancer	ko05231	1	60	0.978856	ClCG06G008780
Oxidative phosphorylation	ko00190	4	140	0.979057	ClCG02G004720|ClCG09G014590|ClCG06G001380|ClCG04G003500
Herpes simplex infection	ko05168	1	67	0.986432	ClCG05G021670
Sphingolipid signaling pathway	ko04071	1	67	0.986432	ClCG06G008780
Fc gamma R-mediated phagocytosis	ko04666	1	68	0.987265	ClCG06G008780
Huntington's disease	ko05016	3	128	0.988505	ClCG01G011050|ClCG06G001380|ClCG04G003500
Protein processing in endoplasmic reticulum	ko04141	3	180	0.999232	ClCG11G001240|ClCG09G010800|ClCG03G001670

## Sheet: 25d_48h
KEGG pathway	ID	Input number	Background number	P-Value	Input
Linoleic acid metabolism	ko00591	9	24	0.000102912	ClCG02G015700|ClCG02G023600|ClCG02G015710|ClCG02G015730|ClCG02G023610|ClCG02G015680|ClCG02G015670|ClCG02G023570|ClCG02G015750
Phenylpropanoid biosynthesis	ko00940	22	138	0.000235762	ClCG11G009520|ClCG11G012560|ClCG10G013000|ClCG02G019160|ClCG09G012320|ClCG05G022080|ClCG05G023350|ClCG01G019950|ClCG10G012970|ClCG03G013600|ClCG10G017090|ClCG09G004720|ClCG02G000750|ClCG03G013570|ClCG11G013730|ClCG10G010850|ClCG09G003320|ClCG07G002280|ClCG02G018820|ClCG04G002760|ClCG03G013610|ClCG03G000950
Cutin, suberine and wax biosynthesis	ko00073	7	20	0.000854427	ClCG03G000870|ClCG06G000770|ClCG02G022090|ClCG05G002780|ClCG05G002790|ClCG01G012910|ClCG11G009050
Starch and sucrose metabolism	ko00500	26	204	0.00145034	ClCG08G011800|ClCG01G010770|ClCG11G002110|ClCG01G008480|ClCG07G014280|ClCG05G002000|ClCG07G011170|ClCG05G022080|ClCG10G019210|ClCG01G005310|ClCG03G013600|ClCG10G017090|ClCG03G010210|ClCG05G019870|ClCG01G003390|ClCG03G013570|ClCG10G010850|ClCG03G000950|ClCG06G007740|ClCG07G008840|ClCG10G011170|ClCG09G005530|ClCG09G005570|ClCG03G013610|ClCG03G014780|ClCG10G011540
Cyanoamino acid metabolism	ko00460	12	63	0.00162986	ClCG03G013600|ClCG03G013570|ClCG03G000950|ClCG03G011260|ClCG11G012380|ClCG03G012770|ClCG11G012340|ClCG10G010850|ClCG10G017090|ClCG03G012810|ClCG03G013610|ClCG05G022080
Diterpenoid biosynthesis	ko00904	7	24	0.00205015	ClCG11G011460|ClCG09G022850|ClCG10G001830|ClCG09G009350|ClCG08G012950|ClCG09G012220|ClCG06G000730
Sesquiterpenoid and triterpenoid biosynthesis	ko00909	7	25	0.00249012	ClCG10G009700|ClCG02G016180|ClCG10G006260|ClCG09G022130|ClCG05G017620|ClCG09G020680|ClCG10G003660
Chloroalkane and chloroalkene degradation	ko00625	4	11	0.010412	ClCG08G011280|ClCG01G001450|ClCG11G015830|ClCG08G009630
Plant-pathogen interaction	ko04626	17	138	0.0119689	ClCG03G008520|ClCG04G005670|ClCG07G007770|ClCG05G003310|ClCG05G008800|ClCG02G007230|ClCG06G015650|ClCG10G014650|ClCG03G017090|ClCG02G002690|ClCG02G016580|ClCG05G003210|ClCG06G016900|ClCG02G005880|ClCG05G008780|ClCG01G002290|ClCG03G007550
Drug metabolism - cytochrome P450	ko00982	7	36	0.0134424	ClCG04G007550|ClCG08G011280|ClCG08G009630|ClCG07G010610|ClCG00G000790|ClCG01G001450|ClCG04G007500
Naphthalene degradation	ko00626	3	6	0.0138638	ClCG08G011280|ClCG01G001450|ClCG08G009630
Metabolism of xenobiotics by cytochrome P450	ko00980	6	29	0.016906	ClCG04G007550|ClCG08G011280|ClCG08G009630|ClCG07G010610|ClCG04G007500|ClCG01G001450
Phenylalanine metabolism	ko00360	13	99	0.0169411	ClCG11G009520|ClCG01G019950|ClCG11G012560|ClCG02G018820|ClCG11G013730|ClCG04G002760|ClCG09G012320|ClCG07G002280|ClCG02G019160|ClCG09G004720|ClCG02G017780|ClCG05G023350|ClCG04G006510
Ubiquinone and other terpenoid-quinone biosynthesis	ko00130	6	34	0.0310584	ClCG11G012560|ClCG10G017840|ClCG10G011930|ClCG07G002280|ClCG02G017780|ClCG05G025410
Tyrosine metabolism	ko00350	6	34	0.0310584	ClCG08G011280|ClCG08G009630|ClCG01G001450|ClCG02G017780|ClCG03G006460|ClCG04G006510
ABC transporters	ko02010	5	25	0.0317032	ClCG01G005380|ClCG11G013200|ClCG10G012900|ClCG02G007990|ClCG07G006510
2-Oxocarboxylic acid metabolism	ko01210	8	57	0.0403622	ClCG09G012020|ClCG03G011260|ClCG03G012770|ClCG05G003530|ClCG09G014670|ClCG03G012810|ClCG09G012040|ClCG04G006510
Chemical carcinogenesis	ko05204	5	27	0.0406222	ClCG04G007550|ClCG08G011280|ClCG04G007500|ClCG07G010610|ClCG08G009630
Glycolysis / Gluconeogenesis	ko00010	12	102	0.0413195	ClCG08G011800|ClCG08G011280|ClCG09G016120|ClCG11G002110|ClCG08G009630|ClCG01G005310|ClCG04G009680|ClCG01G001450|ClCG01G005990|ClCG11G015830|ClCG03G003570|ClCG01G021080
Degradation of aromatic compounds	ko01220	3	11	0.0480171	ClCG08G011280|ClCG01G001450|ClCG08G009630
Carbohydrate digestion and absorption	ko04973	3	11	0.0480171	ClCG05G019870|ClCG11G018260|ClCG11G002110
Methane metabolism	ko00680	7	50	0.0537967	ClCG08G011280|ClCG09G016120|ClCG08G009630|ClCG03G012880|ClCG01G005810|ClCG01G005990|ClCG01G021080
Pentose and glucuronate interconversions	ko00040	12	107	0.0543034	ClCG01G010770|ClCG08G006050|ClCG09G005530|ClCG07G014280|ClCG02G004520|ClCG06G007740|ClCG07G008840|ClCG09G005570|ClCG11G015830|ClCG03G014780|ClCG03G010210|ClCG10G011540
Galactose metabolism	ko00052	8	61	0.0543814	ClCG11G002110|ClCG02G004520|ClCG01G005310|ClCG11G018260|ClCG05G025390|ClCG11G012810|ClCG08G006050|ClCG01G021080
Glucosinolate biosynthesis	ko00966	3	12	0.0574184	ClCG03G011260|ClCG03G012770|ClCG03G012810
Monoterpenoid biosynthesis	ko00902	2	5	0.0620357	ClCG03G005230|ClCG03G005200
Ascorbate and aldarate metabolism	ko00053	6	43	0.0721992	ClCG03G014030|ClCG11G015830|ClCG02G024510|ClCG08G006050|ClCG11G001930|ClCG10G019180
Nicotine addiction	ko05033	2	6	0.0794907	ClCG08G007640|ClCG10G016210
Retinol metabolism	ko00830	3	15	0.0902379	ClCG08G011280|ClCG01G001450|ClCG08G009630
Arginine and proline metabolism	ko00330	8	69	0.0908097	ClCG09G012020|ClCG11G006600|ClCG07G013590|ClCG03G006680|ClCG01G013010|ClCG11G015830|ClCG09G012040|ClCG04G006510
Carbon metabolism	ko01200	19	208	0.0908385	ClCG08G011800|ClCG08G011280|ClCG09G016120|ClCG11G002110|ClCG08G009630|ClCG07G009160|ClCG03G016250|ClCG03G012880|ClCG04G009680|ClCG01G005810|ClCG02G006110|ClCG07G006190|ClCG01G005990|ClCG04G009590|ClCG07G013820|ClCG11G002610|ClCG03G003570|ClCG01G021080|ClCG04G006510
Morphine addiction	ko05032	2	7	0.0982413	ClCG08G007640|ClCG10G016210
Isoquinoline alkaloid biosynthesis	ko00950	3	16	0.102578	ClCG02G017780|ClCG03G006460|ClCG04G006510
Valine, leucine and isoleucine biosynthesis	ko00290	3	16	0.102578	ClCG04G009590|ClCG05G003530|ClCG09G014670
Steroid biosynthesis	ko00100	4	26	0.103182	ClCG06G001600|ClCG05G017620|ClCG10G012240|ClCG10G009700
NF-kappa B signaling pathway	ko04064	8	72	0.107385	ClCG05G016550|ClCG07G014730|ClCG05G017520|ClCG11G011240|ClCG08G006270|ClCG08G012560|ClCG09G010710|ClCG05G025640
Pantothenate and CoA biosynthesis	ko00770	4	27	0.113136	ClCG01G013170|ClCG02G022760|ClCG05G003530|ClCG09G014670
Tryptophan metabolism	ko00380	4	28	0.123495	ClCG05G010570|ClCG06G008550|ClCG09G006490|ClCG11G015830
Fructose and mannose metabolism	ko00051	6	51	0.126423	ClCG09G016120|ClCG11G002110|ClCG02G004520|ClCG01G003390|ClCG01G005990|ClCG01G021080
Apoptosis	ko04210	8	76	0.131884	ClCG05G016550|ClCG07G014730|ClCG05G017520|ClCG11G011240|ClCG08G006270|ClCG08G012560|ClCG09G010710|ClCG05G025640
Leishmaniasis	ko05140	8	78	0.145119	ClCG05G016550|ClCG07G014730|ClCG05G017520|ClCG11G011240|ClCG08G006270|ClCG08G012560|ClCG09G010710|ClCG05G025640
Measles	ko05162	9	91	0.147224	ClCG05G016550|ClCG07G014730|ClCG05G017520|ClCG10G014060|ClCG11G011240|ClCG08G006270|ClCG08G012560|ClCG09G010710|ClCG05G025640
Fatty acid elongation	ko00062	3	20	0.15769	ClCG05G007600|ClCG02G004910|ClCG10G002480
Flavonoid biosynthesis	ko00941	3	20	0.15769	ClCG10G000740|ClCG11G013730|ClCG09G020280
Pentose phosphate pathway	ko00030	5	43	0.160226	ClCG08G011800|ClCG01G005310|ClCG09G016120|ClCG01G005990|ClCG01G021080
Amino sugar and nucleotide sugar metabolism	ko00520	10	108	0.172606	ClCG10G011170|ClCG08G011800|ClCG11G003580|ClCG11G003600|ClCG01G020780|ClCG01G005310|ClCG05G002000|ClCG08G006050|ClCG10G000380|ClCG11G002110
Glycosylphosphatidylinositol(GPI)-anchor biosynthesis	ko00563	3	21	0.172662	ClCG03G013680|ClCG01G009960|ClCG09G013740
Biotin metabolism	ko00780	2	11	0.182139	ClCG03G014810|ClCG11G010630
Nitrogen metabolism	ko00910	4	34	0.193003	ClCG07G013590|ClCG05G009960|ClCG04G003730|ClCG03G002940
Vitamin B6 metabolism	ko00750	2	12	0.204492	ClCG09G000590|ClCG03G015770
Glutathione metabolism	ko00480	6	60	0.204832	ClCG04G007550|ClCG01G002740|ClCG07G010610|ClCG01G013010|ClCG04G007500|ClCG01G002810
Pyruvate metabolism	ko00620	7	74	0.213931	ClCG01G005810|ClCG07G005310|ClCG04G009680|ClCG10G005290|ClCG02G006110|ClCG11G015830|ClCG10G010710
Butanoate metabolism	ko00650	3	24	0.21967	ClCG07G013820|ClCG07G010930|ClCG09G014670
Streptomycin biosynthesis	ko00521	2	13	0.227119	ClCG01G005310|ClCG11G002110
Brassinosteroid biosynthesis	ko00905	2	13	0.227119	ClCG05G023570|ClCG07G004110
Chagas disease (American trypanosomiasis)	ko05142	8	89	0.228225	ClCG05G016550|ClCG07G014730|ClCG05G017520|ClCG11G011240|ClCG08G006270|ClCG08G012560|ClCG09G010710|ClCG05G025640
Fatty acid degradation	ko00071	4	37	0.231485	ClCG08G011280|ClCG01G001450|ClCG11G015830|ClCG08G009630
Toll-like receptor signaling pathway	ko04620	8	90	0.236521	ClCG05G016550|ClCG07G014730|ClCG05G017520|ClCG11G011240|ClCG08G006270|ClCG08G012560|ClCG09G010710|ClCG05G025640
Carbon fixation in photosynthetic organisms	ko00710	6	64	0.24424	ClCG09G016120|ClCG01G005810|ClCG02G006110|ClCG01G005990|ClCG03G003570|ClCG04G006510
Parkinson's disease	ko05012	8	91	0.24492	ClCG08G009690|ClCG01G007840|ClCG09G011440|ClCG07G009160|ClCG04G003500|ClCG07G006190|ClCG05G017710|ClCG03G001670
Toxoplasmosis	ko05145	9	105	0.247402	ClCG05G016550|ClCG07G014730|ClCG05G017520|ClCG04G005670|ClCG11G011240|ClCG08G006270|ClCG08G012560|ClCG09G010710|ClCG05G025640
Drug metabolism - other enzymes	ko00983	2	14	0.249905	ClCG02G022760|ClCG05G003600
GABAergic synapse	ko04727	3	26	0.252295	ClCG08G007640|ClCG10G016210|ClCG05G026490
Sphingolipid metabolism	ko00600	3	27	0.268863	ClCG08G009620|ClCG08G001040|ClCG11G012810
alpha-Linolenic acid metabolism	ko00592	5	53	0.269229	ClCG02G023600|ClCG10G014450|ClCG02G023570|ClCG02G005440|ClCG02G023610
beta-Alanine metabolism	ko00410	4	40	0.271629	ClCG11G002610|ClCG01G013010|ClCG02G022760|ClCG11G015830
Neurotrophin signaling pathway	ko04722	10	124	0.286724	ClCG05G016550|ClCG07G014730|ClCG05G017520|ClCG07G001240|ClCG10G014060|ClCG11G011240|ClCG08G006270|ClCG08G012560|ClCG09G010710|ClCG05G025640
Pertussis	ko05133	8	96	0.288253	ClCG05G016550|ClCG07G014730|ClCG05G017520|ClCG11G011240|ClCG08G006270|ClCG08G012560|ClCG09G010710|ClCG05G025640
Fat digestion and absorption	ko04975	1	5	0.310888	ClCG04G006510
Circadian rhythm - fly	ko04711	1	5	0.310888	ClCG10G014060
Lipoic acid metabolism	ko00785	1	5	0.310888	ClCG01G010990
Lipopolysaccharide biosynthesis	ko00540	1	5	0.310888	ClCG09G011820
Histidine metabolism	ko00340	2	17	0.318268	ClCG11G013340|ClCG11G015830
Bile secretion	ko04976	2	17	0.318268	ClCG11G013200|ClCG02G007990
Vasopressin-regulated water reabsorption	ko04962	3	30	0.319119	ClCG11G018540|ClCG07G001240|ClCG11G002920
Basal transcription factors	ko03022	4	45	0.340619	ClCG09G008530|ClCG01G022890|ClCG01G016560|ClCG10G020150
Tropane, piperidine and pyridine alkaloid biosynthesis	ko00960	2	18	0.340793	ClCG02G017780|ClCG04G006510
Basal cell carcinoma	ko05217	1	6	0.352364	ClCG10G014060
Protein digestion and absorption	ko04974	1	6	0.352364	ClCG05G026490
Antigen processing and presentation	ko04612	3	32	0.352729	ClCG05G014290|ClCG04G000250|ClCG03G000320
Rheumatoid arthritis	ko05323	2	19	0.363079	ClCG01G006770|ClCG02G004720
Nicotinate and nicotinamide metabolism	ko00760	2	19	0.363079	ClCG06G010920|ClCG00G003390
Cardiac muscle contraction	ko04260	2	19	0.363079	ClCG01G007840|ClCG04G003500
Biosynthesis of amino acids	ko01230	15	208	0.365426	ClCG09G012020|ClCG04G009590|ClCG04G009680|ClCG11G006600|ClCG09G014670|ClCG05G002140|ClCG03G016250|ClCG01G005990|ClCG11G013340|ClCG09G012040|ClCG05G003530|ClCG02G017780|ClCG03G003570|ClCG01G021080|ClCG04G006510
Tuberculosis	ko05152	10	134	0.366623	ClCG05G016550|ClCG07G014730|ClCG05G017520|ClCG02G004720|ClCG04G000250|ClCG11G011240|ClCG08G006270|ClCG08G012560|ClCG09G010710|ClCG05G025640
Synaptic vesicle cycle	ko04721	4	47	0.36847	ClCG08G007640|ClCG02G004720|ClCG10G016210|ClCG06G000390
C5-Branched dibasic acid metabolism	ko00660	1	7	0.391345	ClCG09G014670
Proteasome	ko03050	4	49	0.396246	ClCG05G019740|ClCG08G012530|ClCG01G020390|ClCG10G004180
Non-alcoholic fatty liver disease (NAFLD)	ko04932	7	93	0.396301	ClCG08G009690|ClCG01G007840|ClCG07G009160|ClCG10G014060|ClCG04G003500|ClCG07G006190|ClCG05G017710
Glycosaminoglycan degradation	ko00531	2	21	0.406728	ClCG02G015280|ClCG05G006390
Alzheimer's disease	ko05010	9	124	0.407587	ClCG05G010690|ClCG08G009690|ClCG01G007840|ClCG07G009160|ClCG10G014060|ClCG04G003500|ClCG07G006190|ClCG05G017710|ClCG03G003570
Alanine, aspartate and glutamate metabolism	ko00250	4	51	0.423818	ClCG07G013590|ClCG07G010930|ClCG03G012880|ClCG04G006510
Pyrimidine metabolism	ko00240	9	126	0.424987	ClCG03G012920|ClCG10G014740|ClCG10G013250|ClCG01G011270|ClCG03G011020|ClCG09G008270|ClCG02G022760|ClCG01G011250|ClCG05G003600
Butirosin and neomycin biosynthesis	ko00524	1	8	0.427984	ClCG11G002110
Other types of O-glycan biosynthesis	ko00514	1	8	0.427984	ClCG06G003850
Glycosphingolipid biosynthesis - globo series	ko00603	1	8	0.427984	ClCG11G012810
MAPK signaling pathway - yeast	ko04011	1	8	0.427984	ClCG10G005290
Lysine degradation	ko00310	2	22	0.428007	ClCG06G008430|ClCG11G015830
Photosynthesis	ko00195	5	67	0.437764	ClCG05G000900|ClCG09G012080|ClCG11G016280|ClCG09G020230|ClCG06G008920
Zeatin biosynthesis	ko00908	2	23	0.448875	ClCG05G011770|ClCG03G015550
Purine metabolism	ko00230	11	160	0.454165	ClCG01G022090|ClCG01G005310|ClCG10G014740|ClCG04G009680|ClCG10G013250|ClCG01G011270|ClCG00G003350|ClCG03G011020|ClCG01G011250|ClCG01G003390|ClCG05G003600
Riboflavin metabolism	ko00740	1	9	0.462419	ClCG01G006770
Hedgehog signaling pathway	ko04340	1	9	0.462419	ClCG10G014060
Pathogenic Escherichia coli infection	ko05130	2	24	0.469307	ClCG05G024590|ClCG04G007330
Retrograde endocannabinoid signaling	ko04723	2	24	0.469307	ClCG08G007640|ClCG10G016210
Central carbon metabolism in cancer	ko05230	4	55	0.477885	ClCG01G021080|ClCG11G002110|ClCG04G009680|ClCG09G021370
Lysine biosynthesis	ko00300	1	10	0.494783	ClCG05G002140
Sulfur relay system	ko04122	1	10	0.494783	ClCG09G009460
mRNA surveillance pathway	ko03015	7	104	0.504933	ClCG07G003650|ClCG03G012560|ClCG01G007460|ClCG09G013380|ClCG02G012740|ClCG09G011570|ClCG01G020290
RNA transport	ko03013	10	152	0.513422	ClCG06G008340|ClCG09G020500|ClCG11G003010|ClCG09G016660|ClCG03G017600|ClCG09G000060|ClCG01G015310|ClCG01G007720|ClCG06G002930|ClCG09G011570
Epstein-Barr virus infection	ko05169	10	152	0.513422	ClCG07G014730|ClCG08G012920|ClCG05G017520|ClCG10G014060|ClCG10G013250|ClCG11G011240|ClCG08G006270|ClCG08G012560|ClCG05G019740|ClCG01G020390
Valine, leucine and isoleucine degradation	ko00280	3	43	0.528764	ClCG11G002610|ClCG08G003330|ClCG11G015830
RNA polymerase	ko03020	4	59	0.529879	ClCG01G011270|ClCG01G011250|ClCG10G014740|ClCG10G013250
MicroRNAs in cancer	ko05206	3	44	0.543487	ClCG11G013200|ClCG05G000040|ClCG02G007990
Oxidative phosphorylation	ko00190	9	140	0.54422	ClCG08G009690|ClCG01G007840|ClCG09G011440|ClCG02G004720|ClCG07G009160|ClCG04G003500|ClCG07G006190|ClCG05G017710|ClCG02G015000
Thyroid hormone synthesis	ko04918	1	12	0.553789	ClCG01G002810
Legionellosis	ko05134	3	45	0.557939	ClCG05G008020|ClCG09G020500|ClCG04G003120
Carotenoid biosynthesis	ko00906	2	29	0.564241	ClCG07G000550|ClCG08G015960
Peroxisome	ko04146	5	79	0.575069	ClCG01G012910|ClCG07G014440|ClCG06G010920|ClCG03G012880|ClCG02G022090
Glycine, serine and threonine metabolism	ko00260	4	63	0.579199	ClCG09G001970|ClCG03G012880|ClCG04G009590|ClCG01G003200
Bacterial secretion system	ko03070	1	13	0.580658	ClCG03G001650
Limonene and pinene degradation	ko00903	1	13	0.580658	ClCG11G015830
Type II diabetes mellitus	ko04930	2	30	0.581703	ClCG11G002110|ClCG04G009680
Fanconi anemia pathway	ko03460	3	48	0.599594	ClCG10G012070|ClCG02G015610|ClCG05G009530
Mineral absorption	ko04978	1	14	0.605911	ClCG03G001140
Arachidonic acid metabolism	ko00590	1	14	0.605911	ClCG01G002810
AMPK signaling pathway	ko04152	6	99	0.610726	ClCG09G016120|ClCG08G012920|ClCG01G010420|ClCG07G016360|ClCG00G000540|ClCG01G021080
Phagosome	ko04145	4	66	0.614175	ClCG02G004720|ClCG05G024590|ClCG05G008020|ClCG04G007330
Gap junction	ko04540	2	32	0.615063	ClCG05G024590|ClCG04G007330
Hippo signaling pathway	ko04390	2	32	0.615063	ClCG07G003650|ClCG10G014060
Two-component system	ko02020	1	15	0.629645	ClCG01G007840
Folate biosynthesis	ko00790	1	15	0.629645	ClCG09G009460
Inflammatory mediator regulation of TRP channels	ko04750	1	15	0.629645	ClCG07G003650
Collecting duct acid secretion	ko04966	1	15	0.629645	ClCG02G004720
Notch signaling pathway	ko04330	1	15	0.629645	ClCG05G010690
Circadian rhythm - plant	ko04712	2	33	0.630963	ClCG08G007370|ClCG03G010250
Cysteine and methionine metabolism	ko00270	4	68	0.636463	ClCG03G016250|ClCG02G017780|ClCG01G013010|ClCG04G006510
p53 signaling pathway	ko04115	2	34	0.646344	ClCG04G000960|ClCG02G022600
Spliceosome	ko03040	9	154	0.652731	ClCG10G017810|ClCG11G018370|ClCG08G013750|ClCG06G013040|ClCG10G011010|ClCG10G017420|ClCG10G010050|ClCG09G011570|ClCG01G014710
Glyoxylate and dicarboxylate metabolism	ko00630	3	53	0.663063	ClCG09G001970|ClCG03G012880|ClCG07G014440
Selenocompound metabolism	ko00450	1	17	0.672915	ClCG10G007520
Influenza A	ko05164	5	90	0.68367	ClCG05G016550|ClCG09G016660|ClCG10G014060|ClCG09G010710|ClCG05G025640
Wnt signaling pathway	ko04310	3	55	0.686312	ClCG04G000960|ClCG10G010960|ClCG10G014060
Dopaminergic synapse	ko04728	2	37	0.68944	ClCG07G003650|ClCG10G014060
Other glycan degradation	ko00511	1	18	0.692617	ClCG08G001040
Glycerolipid metabolism	ko00561	3	56	0.697477	ClCG11G012810|ClCG02G004520|ClCG11G015830
Ubiquitin mediated proteolysis	ko04120	6	109	0.697561	ClCG05G002590|ClCG03G001670|ClCG01G014030|ClCG04G000960|ClCG09G021920|ClCG03G006390
Colorectal cancer	ko05210	2	38	0.702811	ClCG11G002520|ClCG10G014060
SNARE interactions in vesicular transport	ko04130	2	38	0.702811	ClCG02G021070|ClCG05G008020
Photosynthesis - antenna proteins	ko00196	1	19	0.711134	ClCG03G014920
Vibrio cholerae infection	ko05110	2	40	0.728116	ClCG02G004720|ClCG07G002140
Platelet activation	ko04611	1	20	0.728537	ClCG07G003650
Progesterone-mediated oocyte maturation	ko04914	3	59	0.729159	ClCG02G022600|ClCG09G021920|ClCG08G012920
PPAR signaling pathway	ko03320	2	41	0.74007	ClCG07G016360|ClCG00G000540
Hepatitis B	ko05161	2	41	0.74007	ClCG03G006390|ClCG08G012920
Focal adhesion	ko04510	2	41	0.74007	ClCG07G003650|ClCG10G014060
Stilbenoid, diarylheptanoid and gingerol biosynthesis	ko00945	1	21	0.744892	ClCG11G013730
Lysosome	ko04142	3	61	0.748794	ClCG02G004720|ClCG02G015280|ClCG10G002480
Fatty acid metabolism	ko01212	4	80	0.751957	ClCG03G014810|ClCG07G016360|ClCG00G000540|ClCG10G002480
Biosynthesis of unsaturated fatty acids	ko01040	2	43	0.762631	ClCG07G016360|ClCG00G000540
Propanoate metabolism	ko00640	1	23	0.774709	ClCG11G002610
TNF signaling pathway	ko04668	1	23	0.774709	ClCG10G009650
Nucleotide excision repair	ko03420	3	65	0.784629	ClCG03G006390|ClCG01G022890|ClCG01G016560
Prolactin signaling pathway	ko04917	1	24	0.788286	ClCG10G014060
Citrate cycle (TCA cycle)	ko00020	2	46	0.793279	ClCG07G009160|ClCG07G006190
Signaling pathways regulating pluripotency of stem cells	ko04550	1	25	0.801045	ClCG10G014060
Amphetamine addiction	ko05031	1	25	0.801045	ClCG07G003650
Plant hormone signal transduction	ko04075	13	249	0.801256	ClCG02G022070|ClCG11G006000|ClCG06G011420|ClCG09G010160|ClCG02G007230|ClCG11G006270|ClCG01G012300|ClCG06G002770|ClCG01G004490|ClCG09G014950|ClCG07G012950|ClCG04G002580|ClCG03G016680
Protein export	ko03060	2	47	0.802691	ClCG03G001650|ClCG08G005950
Ribosome biogenesis in eukaryotes	ko03008	4	88	0.811818	ClCG09G000860|ClCG01G017040|ClCG06G013450|ClCG09G016710
ErbB signaling pathway	ko04012	1	26	0.813036	ClCG10G014060
Epithelial cell signaling in Helicobacter pylori infection	ko05120	1	26	0.813036	ClCG02G004720
Cytosolic DNA-sensing pathway	ko04623	1	26	0.813036	ClCG10G013250
Phenylalanine, tyrosine and tryptophan biosynthesis	ko00400	2	49	0.820378	ClCG02G017780|ClCG04G006510
Huntington's disease	ko05016	6	128	0.824049	ClCG08G009690|ClCG01G007840|ClCG07G009160|ClCG04G003500|ClCG07G006190|ClCG05G017710
Carbon fixation pathways in prokaryotes	ko00720	1	27	0.824305	ClCG01G005810
Sulfur metabolism	ko00920	1	28	0.834896	ClCG03G016250
Systemic lupus erythematosus	ko05322	1	28	0.834896	ClCG07G017430
Endometrial cancer	ko05213	1	29	0.844849	ClCG10G014060
Aminoacyl-tRNA biosynthesis	ko00970	2	53	0.851539	ClCG06G002430|ClCG11G014990
RNA degradation	ko03018	4	95	0.854001	ClCG01G021080|ClCG01G014710|ClCG02G020610|ClCG09G016710
Terpenoid backbone biosynthesis	ko00900	2	54	0.85852	ClCG02G019580|ClCG10G001230
Proteoglycans in cancer	ko05205	2	54	0.85852	ClCG07G003650|ClCG05G006390
HIF-1 signaling pathway	ko04066	2	54	0.85852	ClCG03G003570|ClCG11G002110
Viral carcinogenesis	ko05203	5	116	0.86022	ClCG03G006390|ClCG01G022890|ClCG03G000600|ClCG04G009680|ClCG08G012920
Inositol phosphate metabolism	ko00562	2	55	0.865199	ClCG09G011760|ClCG11G001930
Cell cycle	ko04110	5	118	0.869502	ClCG02G022600|ClCG01G016560|ClCG10G014060|ClCG09G021920|ClCG08G012920
Chemokine signaling pathway	ko04062	1	32	0.871254	ClCG10G014060
Insulin signaling pathway	ko04910	4	100	0.878969	ClCG07G003650|ClCG09G016120|ClCG10G014060|ClCG11G002110
Vascular smooth muscle contraction	ko04270	1	33	0.879017	ClCG07G003650
Melanogenesis	ko04916	1	33	0.879017	ClCG10G014060
Glycerophospholipid metabolism	ko00564	3	80	0.883221	ClCG09G010230|ClCG04G010640|ClCG06G014340
Transcriptional misregulation in cancer	ko05202	1	34	0.886313	ClCG07G017430
T cell receptor signaling pathway	ko04660	1	34	0.886313	ClCG10G014060
Hepatitis C	ko05160	1	34	0.886313	ClCG10G014060
Fatty acid biosynthesis	ko00061	1	35	0.893169	ClCG03G014810
Osteoclast differentiation	ko04380	1	37	0.905667	ClCG01G006770
N-Glycan biosynthesis	ko00510	1	39	0.916705	ClCG06G000880
Glutamatergic synapse	ko04724	1	40	0.92173	ClCG05G026490
Mismatch repair	ko03430	1	41	0.926452	ClCG11G002520
Base excision repair	ko03410	1	41	0.926452	ClCG06G001630
B cell receptor signaling pathway	ko04662	1	41	0.926452	ClCG10G014060
HTLV-I infection	ko05166	3	91	0.927579	ClCG03G000600|ClCG10G014060|ClCG09G021920
Meiosis - yeast	ko04113	2	68	0.929251	ClCG07G003650|ClCG09G021920
Prostate cancer	ko05215	1	42	0.93089	ClCG10G014060
Alcoholism	ko05034	2	69	0.932747	ClCG07G003650|ClCG07G017430
Long-term potentiation	ko04720	1	45	0.942661	ClCG07G003650
Porphyrin and chlorophyll metabolism	ko00860	1	45	0.942661	ClCG02G012610
Adrenergic signaling in cardiomyocytes	ko04261	1	45	0.942661	ClCG07G003650
mTOR signaling pathway	ko04150	1	46	0.946122	ClCG01G010420
MAPK signaling pathway	ko04010	1	47	0.949374	ClCG02G018280
Pathways in cancer	ko05200	2	75	0.950518	ClCG11G002520|ClCG10G014060
Thyroid hormone signaling pathway	ko04919	1	48	0.95243	ClCG10G014060
Axon guidance	ko04360	1	48	0.95243	ClCG10G014060
Ras signaling pathway	ko04014	1	49	0.955301	ClCG09G010020
Homologous recombination	ko03440	1	50	0.958	ClCG05G009530
cGMP-PKG signaling pathway	ko04022	1	52	0.962918	ClCG07G003650
DNA replication	ko03030	1	53	0.965158	ClCG05G002760
cAMP signaling pathway	ko04024	1	55	0.969239	ClCG07G003650
Phosphatidylinositol signaling system	ko04070	1	57	0.972842	ClCG09G011760
Ribosome	ko03010	11	291	0.976528	ClCG07G004510|ClCG03G002460|ClCG01G001790|ClCG00G004300|ClCG01G013640|ClCG07G007960|ClCG09G005460|ClCG01G012560|ClCG07G014020|ClCG08G002550|ClCG09G020430
Choline metabolism in cancer	ko05231	1	60	0.977473	ClCG09G010230
Oxytocin signaling pathway	ko04921	1	66	0.984501	ClCG07G003650
Herpes simplex infection	ko05168	1	67	0.985438	ClCG07G003650
Sphingolipid signaling pathway	ko04071	1	67	0.985438	ClCG08G009620
FoxO signaling pathway	ko04068	1	67	0.985438	ClCG02G022600
Oocyte meiosis	ko04114	2	100	0.986786	ClCG07G003650|ClCG09G021920
Regulation of actin cytoskeleton	ko04810	1	75	0.991158	ClCG07G003650
Cell cycle - yeast	ko04111	1	86	0.99555	ClCG09G021920
Protein processing in endoplasmic reticulum	ko04141	4	180	0.996306	ClCG01G006460|ClCG02G018150|ClCG03G001670|ClCG07G004940
PI3K-Akt signaling pathway	ko04151	1	96	0.997617	ClCG10G014060
Endocytosis	ko04144	1	109	0.998943	ClCG01G007750
