# Supplementary material for: DNA Methylation Analysis of the Citrullus lanatus Response to Cucumber Green Mottle Mosaic Virus Infection by Whole-Genome Bisulfite Sequencing
Source: Genes (Basel). 2019 May 7;10(5):344. doi: 10.3390/genes10050344 (PMC6562589; doi:10.3390/genes10050344)
Supplement: Supplementary file 1 [file genes-10-00344-s001.zip › Supplementary files-final/Table S4. DMGs invovled in CGMMV response.xlsx]

## Sheet: Sheet1
KEGG pathways	DMGs	Annotation	48h_ck_FC	48h_ck_hyper/hypo	25d_ck_FC	25d_ck_hyper/hypo	25d_48h_FC	25d_48h_hyper/hypo
Phenylalanine metabolism and biosynthesis	ClCG01G012140	hypothetical protein Csa_1G166260	5.16537	CHH_hyper	-	-	-	-
	ClCG01G019950	peroxidase 72-like	-	-	2.84962	CHH_hyper	8.46385	CHH_hypo
	ClCG02G000750	probable mannitol dehydrogenase	-	-	-	-	10.0523	CHH_hypo
	ClCG02G012150	peroxidase 51-like	-	-	2.18801	CHH_hyper	-	-
	ClCG02G017780	hypothetical protein CUMW_241340	3.07267	CHH_hyper	2.96229	CHH_hyper	84.6646	CHH_hypo
	ClCG02G018820	peroxidase 7-like	-	-	-	-	4.30149	CG_hypo
	ClCG02G019160	Peroxidase 68	-	-	-	-	13.486	CHH_hypo
	ClCG02G023750	hypothetical protein CUMW_123240	-	-	3.26695	CHH_hyper	-	-
	ClCG02G023760	peroxidase 2-like	-	-	1.83565	CHH_hyper	-	-
	ClCG03G000950	hypothetical protein Csa_1G528540	-	-	-	-	3.46111	CHH_hypo
	ClCG03G013530	beta-glucosidase 12-like isoform X2	-	-	3.35096	CHH_hyper	-	-
	ClCG03G013560	hypothetical protein Csa_1G611300	-	-	2.0837	CHH_hyper	-	-
	ClCG03G013570	beta-glucosidase 12-like isoform X2	12.9012	CHH_hyper	1.91824	CHH_hyper	2.40661	CHH_hypo
	ClCG03G013590	beta-glucosidase 24-like	3.44385	CHH_hypo	-	-	-	-
	ClCG03G013600	cyanogenic beta-glucosidase-like	2.55439	CHH_hypo	2.20207	CHH_hyper	-	-
	ClCG03G013610	unnamed protein product, partial	-	-	3.13741	CHH_hyper	2.49782	CHH_hypo
	ClCG04G002760	peroxidase 47	3.65283	CHH_hyper	2.6654	CHH_hyper	6.17514	CHH_hypo
	ClCG04G006510	aspartate aminotransferase, mitochondrial-like	45.716	CHH_hypo	3.79058	CHH_hyper	4.54902	CHH_hypo
	ClCG04G010760	beta-glucosidase 44-like	-	-	2.92803	CHH_hyper	-	-
	ClCG05G022080	Lysosomal beta glucosidase	-	-	-	-	4.74269	CHH_hypo
	ClCG05G023350	peroxidase 11	-	-	2.98915	CHH_hyper	1.78916	CHH_hypo
	ClCG06G005500	peroxidase 24	2.49711	CHH_hyper	-	-	-	-
	ClCG06G005510	peroxidase 24-like	2.73579	CHH_hyper	-	-	-	-
	ClCG06G006180	Copper amine oxidase	2.13577	CHH_hyper	2.24173	CHH_hyper	-	-
	ClCG06G011140	peroxidase 25-like	3.22848	CHH_hypo	-	-	-	-
	ClCG07G002280	4-coumarate--CoA ligase-like 6	-	-	2.53698	CHH_hyper	4.11834	CHH_hypo
	ClCG08G014100	peroxidase 64	-	-	2.23602	CG_hypo	-	-
	ClCG09G003320	cinnamoyl-CoA reductase 1-like	-	-	1.97958	CHH_hyper	2.36816	CHH_hypo
	ClCG09G004720	Peroxidase 1	2.22026	CHH_hypo	-	-	-	-
	ClCG09G004740	peroxidase 5-like	2.54913	CHH_hyper	2.24458	CHH_hyper	-	-
	ClCG09G012320	peroxidase 20 isoform X1	-	-	-	-	6.75582	CHH_hypo
	ClCG09G015300	peroxidase N1-like	-	-	2.32475	CHH_hyper	-	-
	ClCG10G010850	hypothetical protein CUMW_055640	-	-	3.388	CHH_hyper	4.88676	CHH_hypo
	ClCG10G012970	cinnamoyl-CoA reductase 2-like	-	-	2.89759	CHH_hyper	5.17456	CHH_hypo
	ClCG10G012990	cinnamoyl-CoA reductase 2-like	1.84201	CHH_hypo	-	-	-	-
	ClCG10G013000	cinnamoyl-CoA reductase 2-like	3.02268	CHH_hyper	-	-	2.41055	CHH_hypo
	ClCG10G013600	beta-glucosidase BoGH3B-like	-	-	3.14678	CHH_hyper	-	-
	ClCG10G014540	peroxidase 31	2.18389	CHH_hyper	2.88898	CHH_hyper	-	-
	ClCG10G017090	beta-glucosidase 11-like	-	-	-	-	2.30505	CHH_hypo
	ClCG11G009520	peroxidase 55-like	2.91969	CHH_hypo	-	-	3.36227	CHH_hypo
	ClCG11G011430	cytochrome P450 CYP73A100-like	2.05306	CHH_hypo	-	-	-	-
	ClCG11G012560	4-coumarate--CoA ligase 2-like	-	-	-	-	2.53648	CHH_hypo
	ClCG11G013730	O-methyltransferase, family 3	2.06926	CHH_hyper	2.21134	CHH_hyper	2.29535	CHH_hypo
KEGG pathways	DMGs	Annotation	48h_ck_FC	48h_ck_hyper/hypo	25d_ck_FC	25d_ck_hyper/hypo	25d_48h_FC	25d_48h_hyper/hypo
Cutin, suberine and wax biosynthesis	ClCG01G012910	fatty acyl-CoA reductase 3	2.20962	CHH_hyper	3.70907	CHH_hyper	2.92717	CHH_hypo
	ClCG02G022090	fatty acyl-CoA reductase 3-like	2.57934	CHH_hyper	1.64419	CHH_hyper	6.07993	CHH_hypo
	ClCG03G000870	cytochrome P450 86A1	-	-	-	-	2.54076	CHH_hypo
	ClCG04G001450	fatty acyl-CoA reductase 2 isoform X1	6.63739	CHH_hypo	-	-	-	-
	ClCG05G002780	protein ECERIFERUM 1-like	-	-	2.3957	CHH_hyper	4.15421	CHH_hypo
	ClCG05G002790	hypothetical protein DCAR_025018	9.98852	CHH_hyper	9.77871	CHH_hyper	2.30467	CHH_hypo
	ClCG06G000770	protein ECERIFERUM 1-like	-	-	-	-	2.18945	CHH_hypo
	ClCG11G009050	omega-hydroxypalmitate O-feruloyl transferase	-	-	-	-	2.55781	CHH_hypo
KEGG pathways	DMGs	Annotation	48h_ck_FC	48h_ck_hyper/hypo	25d_ck_FC	25d_ck_hyper/hypo	25d_48h_FC	25d_48h_hyper/hypo
Linoleic acid metabolism	ClCG02G015640	linoleate 9S-lipoxygenase 6-like	-	-	2.07407	CHG_hyper	-	-
	ClCG02G015670	Lipoxygenase	2.83836	CHH_hypo	-	-	2.39926	CHH_hypo
	ClCG02G015680	linoleate 9S-lipoxygenase 6-like	-	-	13.199	CHH_hyper	3.82953	CHH_hypo
	ClCG02G015690	probable linoleate 9S-lipoxygenase 5	5.02747	CHH_hyper	3.014	CHH_hyper	-	-
	ClCG02G015700	linoleate 9S-lipoxygenase 6-like	-	-	5.98333	CHH_hyper	15.3535	CHH_hypo
	ClCG02G015710	linoleate 9S-lipoxygenase 6-like	3.50776	CHH_hypo	2.30449	CHH_hyper	4.08843	CHH_hypo
	ClCG02G015730	linoleate 9S-lipoxygenase 6-like isoform X1	2.9145	CHH_hyper	4.50187	CHH_hyper	2.69027	CHH_hypo
	ClCG02G015750	probable linoleate 9S-lipoxygenase 5 isoform X2	5.69616	CHH_hyper	-	-	6.27448	CHH_hyper
	ClCG02G023560	linoleate 13S-lipoxygenase 2-1, chloroplastic-like	-	-	2.69447	CHH_hyper	-	-
	ClCG02G023570	hypothetical protein CUMW_122560	-	-	3.22355	CHH_hyper	4.27241	CHH_hypo
	ClCG02G023600	unnamed protein product, partial	2.36936	CHH_hyper	4.69976	CHH_hyper	2.28387	CHH_hypo
	ClCG02G023610	lipoxygenase 7, chloroplastic-like isoform X2	-	-	-	-	8.36538	CHH_hyper
	ClCG09G007920	linoleate 9S-lipoxygenase-like	-	-	3.68777	CHH_hyper	-	-
KEGG pathways	DMGs	Annotation	48h_ck_FC	48h_ck_hyper/hypo	25d_ck_FC	25d_ck_hyper/hypo	25d_48h_FC	25d_48h_hyper/hypo
Starch and sucrose metabolism	ClCG01G003390	nudix hydrolase 14, chloroplastic	-	-	-	-	2.90812	CHH_hypo
	ClCG01G005310	phosphoglucomutase, chloroplastic	-	-	5.01434	CHH_hyper	5.71184	CHH_hypo
	ClCG01G006380	phosphoglucomutase, cytoplasmic isoform X1	3.73523	CHH_hyper	-	-	-	-
	ClCG01G008480	sucrose synthase 5	2.46714	CHH_hyper	-	-	8.32329	CHH_hypo
	ClCG01G010770	probable polygalacturonase At3g15720	-	-	-	-	2.31136	CHH_hypo
	ClCG01G024460	beta-xylosidase/alpha-L-arabinofuranosidase 1-like	-	-	2.71981	CHH_hyper	-	-
	ClCG03G000950	hypothetical protein Csa_1G528540	-	-	-	-	3.46111	CHH_hypo
	ClCG03G010210	polygalacturonase	-	-	-	-	2.5619	CHH_hypo
	ClCG03G013530	beta-glucosidase 12-like isoform X2	-	-	3.35096	CHH_hyper	-	-
	ClCG03G013560	hypothetical protein Csa_1G611300	-	-	2.0837	CHH_hyper	-	-
	ClCG03G013570	beta-glucosidase 12-like isoform X2	12.9012	CHH_hyper	1.91824	CHH_hyper	2.40661	CHH_hypo
	ClCG03G013590	beta-glucosidase 24-like	3.44385	CHH_hypo	-	-	-	-
	ClCG03G013600	cyanogenic beta-glucosidase-like	-	-	2.20207	CHH_hyper	2.55439	CHH_hypo
	ClCG03G013610	unnamed protein product, partial	-	-	3.13741	CHH_hyper	-	-
	ClCG03G014780	putative pectinesterase 63	-	-	1.97808	CHH_hyper	-	-
	ClCG04G010760	beta-glucosidase 44-like	-	-	2.92803	CHH_hyper	-	-
	ClCG05G002000	polygalacturonate 4-alpha-galacturonosyltransferase-like isoform X4	-	-	-	-	2.17731	CHH_hypo
	ClCG05G007400	pectinesterase 2	3.1415	CHH_hypo	-	-	-	-
	ClCG05G018300	hexokinase-2, chloroplastic	2.61569	CHH_hyper	-	-	-	-
	ClCG05G019870	hypothetical protein CCACVL1_14000	-	-	-	-	1.69572	CHH_hypo
	ClCG05G022080	Lysosomal beta glucosidase	-	-	-	-	4.74269	CHH_hypo
	ClCG06G005900	glucose-1-phosphate adenylyltransferase large subunit 3, chloroplastic/amyloplastic	2.86269	CHH_hyper	-	-	-	-
	ClCG06G007740	probable pectinesterase 29	-	-	4.46919	CHH_hyper	2.22217	CHH_hypo
	ClCG06G016880	alpha,alpha-trehalose-phosphate synthase	7.14583	CG_hypo	-	-	-	-
	ClCG07G008840	probable pectinesterase 53	-	-	-	-	2.93361	CHH_hyper
	ClCG07G011170	beta-amylase 8	-	-	4.54217	CHH_hyper	3.49053	CHH_hypo
	ClCG07G014280	hypothetical protein PRUPE_3G031000	-	-	1.83679	CHH_hyper	2.08768	CHH_hypo
	ClCG07G017300	uncharacterized protein LOC112032446	-	-	2.88329	CHH_hyper	-	-
	ClCG08G011800	glucose-6-phosphate isomerase 1, chloroplastic	-	-	-	-	2.20142	CHH_hyper
	ClCG09G005530	pectinesterase-like	-	-	-	-	2.3861	CHH_hypo
	ClCG09G005570	exopolygalacturonase clone GBGE184	16.5461	CHH_hyper	-	-	5.74382	CHH_hyper
	ClCG09G020720	probable pectinesterase/pectinesterase inhibitor 39	2.20386	CHH_hyper	-	-	-	-
	ClCG10G010850	hypothetical protein CUMW_055640	-	-	3.388	CHH_hyper	4.88676	CHH_hypo
	ClCG10G011170	cellulose synthase-like protein D5	-	-	2.28522	CHH_hyper	3.09495	CHH_hypo
	ClCG10G011540	hypothetical protein Csa_3G536660	-	-	-	-	2.52005	CHH_hypo
	ClCG10G012330	polygalacturonase-like	-	-	2.67177	CHH_hyper	-	-
	ClCG10G013600	beta-glucosidase BoGH3B-like	-	-	3.14678	CHH_hyper	-	-
	ClCG10G017090	beta-glucosidase 11-like	-	-	-	-	2.30505	CHH_hypo
	ClCG10G019210	1,4-alpha-glucan-branching enzyme 2-2, chloroplastic/amyloplastic	-	-	-	-	18.4784	CHH_hypo
	ClCG11G002110	hexokinase 1	-	-	-	-	2.30025	CHH_hypo
KEGG pathways	DMGs	Annotation	48h_ck_FC	48h_ck_hyper/hypo	25d_ck_FC	25d_ck_hyper/hypo	25d_48h_FC	25d_48h_hyper/hypo
Plant-pathogen interaction	ClCG01G002290	respiratory burst oxidase homolog protein A	-	-	-	-	6.48475	CHH_hypo
	ClCG02G002690	WRKY transcription factor 1 isoform X2	-	-	2.74054	CHH_hyper	2.91105	CHH_hypo
	ClCG02G005880	calmodulin-like protein 1	-	-	-	-	52.1739	CG_hypo
	ClCG02G007230	pathogenesis-related protein 1A-like	-	-	-	-	1.88794	CHH_hypo
	ClCG02G016580	calmodulin-like protein 8	-	-	-	-	2.54211	CHH_hypo
	ClCG02G019200	probable WRKY transcription factor 26, partial	-	-	1.93739	CHH_hyper	-	-
	ClCG03G007550	probable LRR receptor-like serine/threonine-protein kinase At3g47570	-	-	1.86611	CHH_hyper	3.24128	CHH_hypo
	ClCG03G008520	probable calcium-binding protein CML31	2.53249	CHH_hypo	-	-	2.52388	CHH_hypo
	ClCG03G017090	respiratory burst oxidase homolog protein B isoform X1	-	-	-	-	1.99966	CHH_hypo
	ClCG04G005670	CDPK-related kinase 1-like isoform X1	-	-	2.25072	CHH_hyper	1.99726	CHH_hypo
	ClCG04G009060	putative cyclic nucleotide-gated ion channel 15	-	-	2.63515	CHH_hyper	-	-
	ClCG05G003210	RPM1-interacting protein 4	-	-	3.24632	CHH_hyper	2.36385	CHH_hypo
	ClCG05G003310	probable calcium-binding protein CML22	-	-	-	-	2.54318	CHH_hypo
	ClCG05G008780	cyclic nucleotide-gated ion channel 1-like isoform X1	8.95845	CHH_hypo	-	-	5.02926	CHH_hypo
	ClCG05G008800	cyclic nucleotide-gated ion channel 1-like isoform X1	1.61923	CHH_hyper	-	-	3.32573	CHH_hypo
	ClCG06G015650	hypothetical protein Csa_1G013250	-	-	2.42738	CHH_hyper	3.27975	CHH_hypo
	ClCG06G016900	probable cyclic nucleotide-gated ion channel 16	-	-	3.12121	CHH_hyper	2.99676	CHH_hypo
	ClCG07G007770	respiratory burst oxidase homolog protein A-like	-	-	-	-	2.33647	CHH_hypo
	ClCG07G007870	WRKY transcription factor 22-like	3.76299	CHH_hypo	-	-	-	-
	ClCG09G009080	serine/threonine-protein kinase At3g07070-like	-	-	2.31849	CHH_hyper	-	-
	ClCG09G015110	BRASSINOSTEROID INSENSITIVE 1-associated receptor kinase 1-like isoform X1	3.86483	CHH_hyper	-	-	-	-
	ClCG10G014650	putative cyclic nucleotide-gated ion channel 8 isoform X1	-	-	1.9141	CHH_hyper	1.7605	CHH_hypo
KEGG pathways	DMGs	Annotation	48h_ck_FC	48h_ck_hyper/hypo	25d_ck_FC	25d_ck_hyper/hypo	25d_48h_FC	25d_48h_hyper/hypo
Toll-like receptor signaling pathway	ClCG01G020590	hypothetical protein Csa_6G507300	-	-	1.50732	CHH_hyper	-	-
	ClCG02G020720	probable serine/threonine-protein kinase PBL5	-	-	2.60079	CHH_hyper	-	-
	ClCG05G016550	probable receptor-like protein kinase At1g80640	-	-	2.14019	CHH_hyper	4.58333	CHH_hypo
	ClCG05G017520	G-type lectin S-receptor-like serine/threonine-protein kinase SD2-5	-	-	2.04056	CHH_hyper	4.27468	CHH_hypo
	ClCG05G025640	lysM domain receptor-like kinase 3	4.13194	CG_hypo	1.95898	CHH_hyper	3.87965217391304/2.588673913	CG_hypo; CHH_hypo
	ClCG06G008780	rac-like GTP-binding protein ARAC7	5.82348	CHH_hyper	2.66112	CHH_hyper	-	-
	ClCG06G013070	PTI1-like tyrosine-protein kinase At3g15890	2.93717	CHH_hyper	-	-	-	-
	ClCG07G002710	serine/threonine-protein kinase CDL1	17.3065	CG_hypo	-	-	-	-
	ClCG07G014730	pollen receptor-like kinase 4	-	-	10.7123	CHH_hyper	3.56153	CHH_hypo
	ClCG08G006270	proline-rich receptor-like protein kinase PERK14	-	-	-	-	67.8345	CHH_hypo
	ClCG08G012560	probable LRR receptor-like serine/threonine-protein kinase At4g31250	-	-	3.13972	CHH_hyper	2.02997	CHH_hypo
	ClCG09G010710	serine/threonine-protein kinase CDL1-like isoform X1	-	-	16.3899	CHH_hyper	6.76231	CHH_hypo
	ClCG11G011240	serine/threonine-protein kinase At5g01020 isoform X1	-	-	3.45053	CHH_hyper	5.06502	CHH_hypo
	ClCG11G012920	hypothetical protein Csa_5G582240	5.13029	CHH_hypo	2.60143	CHH_hypo	-	-
KEGG pathways	DMGs	Annotation	48h_ck_FC	48h_ck_hyper/hypo	25d_ck_FC	25d_ck_hyper/hypo	25d_48h_FC	25d_48h_hyper/hypo
ABC transporters	ClCG01G005380	ABC transporter B family member 28	-	-	3.43727	CHH_hyper	27.6	CHH_hypo
	ClCG02G007990	ABC transporter B family member 19-like	4.25185	CHH_hypo	2.84226	CHH_hyper	4.70251	CHH_hypo
	ClCG02G018950	ABC transporter B family member 25, mitochondrial	9.69539	CHH_hyper	-	-	-	-
	ClCG09G018580	ABC transporter B family member 15-like	2.86765	CHH_hyper	-	-	-	-
	ClCG10G012900	ABC transporter C family member 13 isoform X1	2.06862	CHH_hypo	2.57959	CHH_hyper	7.67026749;1.98619804204783	CHH_hypo;CHG_hypo
	ClCG11G013200	ABC transporter B family member 4	2.68751	CHH_hyper	-	-	3.57456	CHH_hypo
