# Supplementary material for: DNA Methylation Analysis of the Citrullus lanatus Response to Cucumber Green Mottle Mosaic Virus Infection by Whole-Genome Bisulfite Sequencing
Source: Genes (Basel). 2019 May 7;10(5):344. doi: 10.3390/genes10050344 (PMC6562589; doi:10.3390/genes10050344)
Supplement: Supplementary file 1 [file genes-10-00344-s001.zip › Supplementary files-final/Table S5. Expression of DMGs.xlsx]

## Sheet: Expression of DMGs
DMGs	Annotation	FPKM_ck	FPKM_48h	FPKM_25d	Differrent expression
ClCG00G000790	probable flavin-containing monooxygenase 1	35.1697	8.14445	37.3254	yes
ClCG00G001240	bifunctional epoxide hydrolase 2-like	7.99702	10.8031	2.95653	yes
ClCG00G001290	_	11.6101	7.36526	0	yes
ClCG00G003390	uncharacterized protein C24B11.05	6.1091	1.35273	20.3404	yes
ClCG00G004200	uncharacterized protein LOC101208645	17.1883	56.4226	71.5751	yes
ClCG01G000990	cucumisin-like	1.08175	6.56633	4.69626	yes
ClCG01G001080	NAD(P)-binding Rossmann-fold superfamily protein	40.9488	36.0781	14.1299	yes
ClCG01G001290	alpha-L-fucosidase 1-like	11.6101	7.36526	0	yes
ClCG01G001630	dof zinc finger protein DOF4.6-like	7.01228	2.14069	2.04827	yes
ClCG01G001720	GDSL esterase/lipase At4g10955	1.77366	1.14765	0	yes
ClCG01G002000	probable GABA transporter 2	1.56083	2.65792	4.46214	yes
ClCG01G002160	aluminum-activated malate transporter 9-like	2.95106	1.00989	10.2235	yes
ClCG01G002360	heavy metal-associated isoprenylated plant protein 3-like	3.48523	7.53577	24.6351	yes
ClCG01G003020	protein P21-like	0.752231	8.73677	0	yes
ClCG01G003080	protein HAPLESS 2 isoform X1	0.831835	0.997775	0	yes
ClCG01G003710	Cytochrome P450	5.88207	16.2432	20.5326	yes
ClCG01G004940	uncharacterized protein LOC101218227	14.05	83.6154	89.2566	yes
ClCG01G004980	probable LRR receptor-like serine/threonine-protein kinase At4g08850	3.55056	14.8621	8.08403	yes
ClCG01G005010	uncharacterized protein LOC101216661	5.51818	4.17132	0	yes
ClCG01G005180	uncharacterized protein LOC101210685	2.92535	2.46258	18.5995	yes
ClCG01G005540	protein ROOT PRIMORDIUM DEFECTIVE 1	4.6632	3.89929	0.561747	yes
ClCG01G005650	BAG family molecular chaperone regulator 2-like	30.292	44.9593	143.288	yes
ClCG01G006770	purple acid phosphatase 17	125.437	91.2588	4.99045	yes
ClCG01G006860	hypothetical protein Csa_5G098980	8.99831	7.95107	1.60076	yes
ClCG01G007210	peptidyl-prolyl cis-trans isomerase A1	15.131	11.9889	3.69589	yes
ClCG01G007220	uncharacterized protein C24B11.05	6.1091	1.35273	20.3404	yes
ClCG01G008630	glutamate decarboxylase 1	143.693	92.4637	41.0626	yes
ClCG01G009630	protein STRUBBELIG-RECEPTOR FAMILY 8 isoform X1	8.64642	9.01333	2.38233	yes
ClCG01G009680	LOW QUALITY PROTEIN: subtilisin-like protease SBT2.4, partial	1.08002	0.484837	0	yes
ClCG01G012300	transcription factor HBP-1b(c38)-like	1.17332	0.97727	0	yes
ClCG01G012910	LOW QUALITY PROTEIN: fatty acyl-CoA reductase 3	13.3946	4.53847	4.856	yes
ClCG01G013210	uncharacterized protein LOC111802666	3.57407	5.04693	15.1224	yes
ClCG01G013770	_	5.65377	5.77581	17.4589	yes
ClCG01G014460	hypothetical protein Csa_1G045470	0.340626	0.740467	0	yes
ClCG01G014770	putative GEM-like protein 8 isoform X1	6.43887	12.4593	51.8169	yes
ClCG01G015120	protein CHROMATIN REMODELING 24	1.2068	1.23186	3.4378	yes
ClCG01G015390	NAD(P)H-quinone oxidoreductase subunit O, chloroplastic	42.9123	30.6463	10.8837	yes
ClCG01G016590	methylesterase 10	10.7024	8.01015	0	yes
ClCG01G016860	Lipase, class 3	0.992303	0.616997	2.26346	yes
ClCG01G017130	cytochrome P450 81E8	42.8741	87.4309	25.5509	yes
ClCG01G019220	cytochrome P450 CYP736A12-like	39.2872	40.6182	9.95826	yes
ClCG01G020370	uncharacterized protein LOC109331061 isoform X2	1.70038	1.82677	0	yes
ClCG01G020440	L-ascorbate peroxidase 3 isoform X1	3.79997	0.914951	6.71373	yes
ClCG01G020590	hypothetical protein Csa_6G507300	2.12748	2.35095	0	yes
ClCG01G021440	inositol-phosphate phosphatase-like	7.07404	3.49984	1.21941	yes
ClCG01G021630	pyrophosphate--fructose 6-phosphate 1-phosphotransferase subunit beta	27.7698	23.725	6.87404	yes
ClCG01G022890	general transcription factor IIH subunit 4 isoform X1	4.21246	4.2403	0.563479	yes
ClCG01G023570	GDSL esterase/lipase At5g45920	3.51233	4.11972	0	yes
ClCG01G024570	uncharacterized protein LOC111433290	9.17731	5.95614	0.21424	yes
ClCG01G024610	uncharacterized protein LOC103484369 isoform X1	1.50366	1.24285	0	yes
ClCG02G001570	scarecrow-like protein 32	16.4737	9.35999	2.63919	yes
ClCG02G001870	glutamate receptor 3.7 isoform X1	10.4723	9.33895	1.72427	yes
ClCG02G001900	hypothetical protein JCGZ_21227	18.7696	7.79378	32.9868	yes
ClCG02G002060	cellulose synthase-like protein B4	0.14744	0.922059	18.2725	yes
ClCG02G002090	13-hydroperoxide lyase	69.8764	36.2373	11.0202	yes
ClCG02G002750	chlorophyll a-b binding protein 151, chloroplastic	2225.57	152.11	348.828	yes
ClCG02G002910	fasciclin-like arabinogalactan protein 2	85.0923	71.644	7.28857	yes
ClCG02G003140	phototropin-2-like isoform X1	14.9499	12.2619	1.76391	yes
ClCG02G003740	(RS)-norcoclaurine 6-O-methyltransferase-like	3.25614	3.31308	0.679933	yes
ClCG02G003970	FAD-dependent urate hydroxylase-like	10.4807	13.1108	1.76085	yes
ClCG02G003990	trafficking protein particle complex subunit 2-like protein	9.39322	7.8851	176.19	yes
ClCG02G005440	Allene oxide synthase 3, partial	0.599155	4.35719	4.18956	yes
ClCG02G005580	uncharacterized protein LOC111455582	14.5018	7.6471	0	yes
ClCG02G005880	calmodulin-like protein 1	15.2433	14.5796	46.9742	yes
ClCG02G011780	protein NUCLEAR FUSION DEFECTIVE 4-like	90.2022	108.305	19.4593	yes
ClCG02G012280	probable copper-transporting ATPase HMA5	0.509339	0.562061	1.67264	yes
ClCG02G013230	zinc finger CCCH domain-containing protein 62	24.5695	18.1402	2.80933	yes
ClCG02G013420	protein spinster	2.23119	2.48217	0	yes
ClCG02G013580	UPF0769 protein C21orf59 homolog	2.21616	2.513	0	yes
ClCG02G013640	probable leucine-rich repeat receptor-like protein kinase At2g28990	0.595201	1.41129	2.10517	yes
ClCG02G015000	pyrophosphate-energized vacuolar membrane proton pump 1-like	0.297981	1.54729	1.18346	yes
ClCG02G015500	putative protease Do-like 14	1.5275	1.30442	0	yes
ClCG02G016430	uncharacterized protein LOC101219794	1.26917	1.34537	0	yes
ClCG02G016680	pathogenesis-related protein PR-4-like	0.817049	6.296	3.94042	yes
ClCG02G017090	reticulon-like protein B18	4.74529	15.2528	17.4906	yes
ClCG02G018030	probable plastidic glucose transporter 1	19.7326	17.5845	3.67254	yes
ClCG02G018820	peroxidase 7-like	3.19259	2.62651	0	yes
ClCG02G019580	dehydrodolichyl diphosphate synthase 2	36.6702	99.4477	190.023	yes
ClCG02G019880	protein TIC 62, chloroplastic	322.093	240.094	96.9591	yes
ClCG02G021510	xyloglucan endotransglucosylase/hydrolase protein 31-like	1.46137	2.68105	0	yes
ClCG02G022090	fatty acyl-CoA reductase 3-like	0.414319	0.692342	0	yes
ClCG02G022710	protein N-lysine methyltransferase METTL21A isoform X1	0.790237	1.78595	4.49848	yes
ClCG02G023290	GTPase Der	26.7983	20.0394	7.04756	yes
ClCG02G023920	protein YLS3	6.37695	4.16675	0	yes
ClCG03G000300	cinnamoyl-CoA reductase 1	11.8882	7.19144	1.88659	yes
ClCG03G000630	protein PMR5-like	21.5379	13.8328	5.84737	yes
ClCG03G002090	_	2.37097	1.37344	0	yes
ClCG03G002460	50S ribosomal protein L9, chloroplastic	132.808	105.789	38.7842	yes
ClCG03G004170	UDP-glycosyltransferase 43-like	5.92336	8.23278	1.02221	yes
ClCG03G004290	ankyrin repeat-containing protein At3g12360-like isoform X1	29.3753	27.0128	117.024	yes
ClCG03G004890	Pseudouridine synthase, catalytic domain-containing protein	12.2669	10.9687	2.91903	yes
ClCG03G004920	tryptophan synthase beta chain 1-like	0.012702	0.721147	0.97957	yes
ClCG03G005270	protein TRANSPARENT TESTA 12	5.365	5.44345	0	yes
ClCG03G006300	cationic amino acid transporter 1-like	0.902338	0.824634	0	yes
ClCG03G007040	urease accessory protein G	8.97581	10.8988	0	yes
ClCG03G007120	coatomer subunit zeta-1-like	3.70855	2.04971	8.7781	yes
ClCG03G008110	squamosa promoter-binding-like protein 3	16.3898	8.74075	35.6748	yes
ClCG03G008820	condensin complex subunit 3	1.10823	1.9773	6.02812	yes
ClCG03G011890	thaumatin-like protein 1b isoform X4	3.43615	5.30531	0.908699	yes
ClCG03G013730	uncharacterized protein LOC110009312	0.751834	4.9979	11.4803	yes
ClCG03G015100	uncharacterized protein LOC103492367	14.8485	11.4166	3.60285	yes
ClCG03G015470	putative transcription factor bHLH041 isoform X1	0.105792	0.85675	3.70489	yes
ClCG03G015910	meiotic nuclear division protein 1 homolog isoform X1	4.0639	2.72686	0	yes
ClCG03G016920	NADPH-dependent aldehyde reductase 1, chloroplastic-like	1.20525	0.233214	4.4021	yes
ClCG03G017090	respiratory burst oxidase homolog protein B isoform X1	2.06969	1.19899	0.463363	yes
ClCG03G017310	uncharacterized protein LOC103492151	15.7142	18.725	64.5851	yes
ClCG03G017730	nicotianamine synthase-like	14.1135	32.8663	54.9175	yes
ClCG03G017850	hypothetical protein Csa_1G560690	2.86944	2.28651	0.591722	yes
ClCG04G000250	_	0.234979	3.3197	9.82558	yes
ClCG04G000550	hypothetical protein Csa_4G572340	2.3708	1.25191	0	yes
ClCG04G000940	rhodanese-like domain-containing protein 9, chloroplastic isoform X1	38.3555	14.3035	5.00216	yes
ClCG04G001450	fatty acyl-CoA reductase 2 isoform X1	1.83793	0.954307	8.36904	yes
ClCG04G002160	anaphase-promoting complex subunit 6	11.567	9.42422	2.86946	yes
ClCG04G004220	putative methyltransferase DDB_G0268948	2.67204	11.0823	7.72588	yes
ClCG04G005020	uncharacterized protein LOC111781218 isoform X2	0.645052	1.46374	40.4229	yes
ClCG04G006710	protein DETOXIFICATION 44, chloroplastic	12.6346	8.03442	2.7033	yes
ClCG04G006720	Trichome birefringence-like family	5.45047	3.28638	0.982856	yes
ClCG04G007140	chlorophyll a-b binding protein CP29.1, chloroplastic-like	1663.14	598.145	254.848	yes
ClCG04G007210	laccase-4-like	2.58258	1.4129	0	yes
ClCG04G007550	probable glutathione S-transferase	0.20221	3.4418	12.8332	yes
ClCG04G008920	protein indeterminate-domain 9	1.48107	1.75974	7.60419	yes
ClCG04G009510	type-1 glutamine synthetase 1-like	42.4045	15.7799	6.63859	yes
ClCG04G009890	uncharacterized protein LOC101210769	1.22198	0.729178	0	yes
ClCG04G010210	probable UDP-N-acetylglucosamine--peptide N-acetylglucosaminyltransferase SPINDLY isoform X1	14.1862	13.8983	58.579	yes
ClCG04G010390	uncharacterized protein LOC103504561 isoform X1	10.1147	8.74271	2.16626	yes
ClCG04G010760	beta-glucosidase 44-like	50.9404	30.031	7.46791	yes
ClCG04G011970	transcription factor PIF7 isoform X1	2.37082	5.98519	9.67242	yes
ClCG04G012300	uncharacterized protein LOC111495738	7.17835	29.0139	21.0926	yes
ClCG05G000040	endoribonuclease Dicer homolog 1	12.3764	15.558	88.4969	yes
ClCG05G000550	uncharacterized protein LOC105434808	2.12328	2.05248	7.81004	yes
ClCG05G000810	uncharacterized protein LOC101209825 isoform X1	7.20409	9.95524	1.85327	yes
ClCG05G000900	photosynthetic NDH subunit of lumenal location 2, chloroplastic	139.93	153.903	25.5842	yes
ClCG05G001330	CAAX prenyl protease 1 homolog	71.554	61.5646	218.069	yes
ClCG05G002510	B3 domain-containing protein Os04g0386900-like	4.07143	4.23566	0	yes
ClCG05G002690	ent-kaurenoic acid oxidase 1	1.19066	0.624364	0	yes
ClCG05G002760	DNA replication ATP-dependent helicase/nuclease DNA2	4.22569	1.70024	0.762789	yes
ClCG05G003310	probable calcium-binding protein CML22	11.1634	6.2877	1.31284	yes
ClCG05G003810	myosin-6 isoform X1	4.19712	1.91981	0.336376	yes
ClCG05G004410	F12K11.6	39.5815	59.7278	138.443	yes
ClCG05G005400	hypothetical protein CDL15_Pgr010177	3.4318	3.27357	0.139793	yes
ClCG05G005590	pyruvate, phosphate dikinase, chloroplastic isoform X1	8.64727	15.6801	58.6086	yes
ClCG05G005770	uncharacterized protein LOC103483792 isoform X2	8.37156	5.35486	2.02265	yes
ClCG05G006400	uncharacterized protein LOC101213882 isoform X1	1.14283	1.12581	4.23862	yes
ClCG05G006560	psbB mRNA maturation factor Mbb1, chloroplastic isoform X1	9.67643	14.846	48.8882	yes
ClCG05G007600	3-ketoacyl-CoA synthase 7-like	0.676845	0.757672	0	yes
ClCG05G009130	rhodanese-like domain-containing protein 14, chloroplastic	214.78	98.5367	29.4623	yes
ClCG05G009420	probable magnesium transporter NIPA4 isoform X1	7.67697	7.50244	19.3443	yes
ClCG05G010650	hypothetical protein Csa_3G188320	2.79284	1.66027	0	yes
ClCG05G011210	protein C2-DOMAIN ABA-RELATED 4-like	3.76709	21.7393	28.1769	yes
ClCG05G011290	hypothetical protein VITISV_029474	1.30448	1.22324	0	yes
ClCG05G013510	mitochondrial import receptor subunit TOM20-like	20.3509	18.1284	107.611	yes
ClCG05G015100	G-type lectin S-receptor-like serine/threonine-protein kinase At4g27290	1.37977	4.52461	2.66713	yes
ClCG05G015650	serine/threonine-protein kinase CTR1-like isoform X1	3.54356	2.86561	0.389661	yes
ClCG05G016090	protein TIC 55, chloroplastic isoform X1	23.0514	20.9347	3.83071	yes
ClCG05G016280	phospholipase D Z-like	3.5767	3.15458	0.317583	yes
ClCG05G017620	squalene monooxygenase-like	13.4088	8.00753	2.94284	yes
ClCG05G018300	hexokinase-2, chloroplastic	3.01878	0.981309	0	yes
ClCG05G018860	uncharacterized protein LOC103504031	2.72905	1.62565	5.91268	yes
ClCG05G019630	polyadenylate-binding protein RBP47-like	13.6336	12.6851	4.31826	yes
ClCG05G019740	26S proteasome non-ATPase regulatory subunit 14 homolog	20.2414	14.9402	5.49615	yes
ClCG05G022080	Lysosomal beta glucosidase	6.9702	4.71417	2.04615	yes
ClCG05G022870	unnamed protein product, partial	2.43151	1.80348	7.60439	yes
ClCG05G024990	hypothetical protein Csa_5G603370	1.53804	5.02429	2.42184	yes
ClCG05G025390	galactinol synthase	0.885947	12.52	74.2577	yes
ClCG05G025620	uncharacterized protein LOC101219935	1.79167	5.11158	13.3167	yes
ClCG05G026170	Regulator of G protein signaling	5.46757	5.0508	1.42823	yes
ClCG05G026340	putative glutathione-specific gamma-glutamylcyclotransferase 2	1.87723	4.29323	30.3188	yes
ClCG05G026490	sodium-coupled neutral amino acid transporter 2-like	7.26103	4.14393	1.69494	yes
ClCG05G026860	protein ASPARTIC PROTEASE IN GUARD CELL 2	37.6846	18.4072	4.92874	yes
ClCG05G026970	uncharacterized protein LOC111801729 isoform X1	11.2843	6.52455	0.831644	yes
ClCG06G000370	uncharacterized protein LOC111778226	4.31461	2.79735	0	yes
ClCG06G000730	ent-kaurenoic acid oxidase 1-like	1.49723	1.4306	4.50335	yes
ClCG06G000880	probable dolichyl pyrophosphate Glc1Man9GlcNAc2 alpha-1,3-glucosyltransferase	4.12906	3.70099	0	yes
ClCG06G001050	uncharacterized protein LOC103498960	229.753	251.184	10.1667	yes
ClCG06G002060	protein LAZY 1-like	3.80103	3.18101	11.5002	yes
ClCG06G002300	protein CURVATURE THYLAKOID 1B, chloroplastic	528	430.514	75.3235	yes
ClCG06G003410	E3 ubiquitin-protein ligase TRAIP-like	1.94619	1.26288	0	yes
ClCG06G004220	novel plant SNARE 13 isoform X2	46.3296	31.6113	10.8089	yes
ClCG06G004890	uncharacterized protein LOC111460273 isoform X1	7.85533	4.108	1.85442	yes
ClCG06G004950	hypothetical protein Csa_6G318690	4.98115	9.61865	35.2369	yes
ClCG06G006530	ATP sulfurylase 1, chloroplastic	1.25645	3.63162	4.05709	yes
ClCG06G007660	uncharacterized aarF domain-containing protein kinase At1g79600, chloroplastic	9.14756	14.8614	44.8709	yes
ClCG06G010400	nudix hydrolase 20, chloroplastic-like isoform X1	5.00262	3.12212	0	yes
ClCG06G010920	nudix hydrolase 19, chloroplastic-like	9.85754	11.4628	28.8354	yes
ClCG06G010970	uncharacterized protein LOC103487466	3.59365	3.98516	1.06414	yes
ClCG06G011370	WD repeat-containing protein 11 isoform X1	5.13547	3.57606	0.472088	yes
ClCG06G011610	heptahelical transmembrane protein ADIPOR1	1.8867	2.56712	12.3637	yes
ClCG06G012150	chitotriosidase-1-like	2.50984	0.942805	0	yes
ClCG06G012450	serine carboxypeptidase 24-like isoform X3	17.4842	7.85321	3.46252	yes
ClCG06G012760	5'-nucleotidase domain-containing protein DDB_G0275467	4.91038	2.95571	1.13176	yes
ClCG06G013630	macrophage migration inhibitory factor homolog	9.91206	5.76456	0	yes
ClCG06G016230	myb-related protein 306-like	0.69783	2.45119	2.87396	yes
ClCG06G017460	cytochrome P450 71A22-like	1.74195	5.48751	7.31244	yes
ClCG06G017620	elongator complex protein 3	8.64072	7.77747	41.2897	yes
ClCG07G001080	patellin-4-like	5.26056	9.5235	34.905	yes
ClCG07G001720	probable pectate lyase 8 isoform X6	2.70152	0.565811	0	yes
ClCG07G001850	protein SULFUR DEFICIENCY-INDUCED 1-like isoform X1	5.20308	18.4757	17.6479	yes
ClCG07G002220	phosphoribulokinase, chloroplastic-like	290.525	390.945	831.951	yes
ClCG07G002280	4-coumarate--CoA ligase-like 6	4.99509	0.646157	0.760536	yes
ClCG07G002310	myb family transcription factor APL	4.48977	2.39248	0	yes
ClCG07G002410	probable polyamine transporter At1g31830 isoform X1	4.74376	4.92995	1.01821	yes
ClCG07G002500	protein TPX2	0.956244	1.47505	3.07054	yes
ClCG07G002520	probable protein phosphatase 2C 58	2.33614	12.0717	32.401	yes
ClCG07G004040	hypothetical protein CUMW_051520	8.90906	10.5843	33.9195	yes
ClCG07G004110	cytochrome P450 90A1	48.4885	42.2821	12.1152	yes
ClCG07G004280	N-(5'-phosphoribosyl)anthranilate isomerase 1, chloroplastic	8.20888	4.39814	0	yes
ClCG07G004610	protein trichome birefringence-like 33	1.11324	0.676735	4.47934	yes
ClCG07G007000	gibberellin 2-beta-dioxygenase 8-like	2.77316	1.79924	0	yes
ClCG07G007220	uncharacterized protein LOC101219169 isoform X1	8.58397	8.82027	34.0501	yes
ClCG07G007960	40S ribosomal protein S10-1-like	82.1387	49.4533	165.424	yes
ClCG07G008220	uncharacterized protein LOC103493168	7.25949	2.19411	0	yes
ClCG07G008780	beta-galactosidase 3-like	1.42113	2.94396	0.863959	yes
ClCG07G008840	probable pectinesterase 53	15.9719	4.42966	1.39885	yes
ClCG07G010980	root phototropism protein 2	41.5959	64.4323	407.204	yes
ClCG07G013510	putative leucine-rich repeat receptor-like protein kinase At2g19210	4.68108	3.76963	0	yes
ClCG07G013620	dentin sialophosphoprotein isoform X1	11.29	16.8525	36.0826	yes
ClCG07G013820	glyoxylate/succinic semialdehyde reductase 2, chloroplastic isoform X1	34.875	21.4017	10.0686	yes
ClCG07G014170	receptor-like protein kinase	2.20028	1.18108	0.54959	yes
ClCG07G014440	peroxisomal (S)-2-hydroxy-acid oxidase GLO4-like isoform X1	16.0542	2.2102	0.581858	yes
ClCG07G014570	cytochrome P450 71A1-like	1.91204	11.0587	2.9383	yes
ClCG07G014750	protein ABHD17B isoform X1	11.8072	7.84494	93.0982	yes
ClCG07G015000	endoglucanase 6-like	86.2626	27.1607	110.334	yes
ClCG07G015540	pentatricopeptide repeat-containing protein At4g20090-like	2.50519	2.12879	0.34122	yes
ClCG07G016360	palmitoyl-monogalactosyldiacylglycerol delta-7 desaturase, chloroplastic-like	1.77884	0.526522	1.37536	yes
ClCG07G017000	uncharacterized protein LOC103494460 isoform X1	66.5702	27.4463	5.63114	yes
ClCG07G017160	glycine-rich cell wall structural protein 2	66.5702	27.4463	5.63114	yes
ClCG08G000990	protein DETOXIFICATION 1-like isoform X2	1.71761	2.2269	6.77503	yes
ClCG08G001040	non-lysosomal glucosylceramidase isoform X1	4.15759	7.77072	13.0453	yes
ClCG08G001420	hypothetical protein Csa_5G647500	20.6619	7.43126	6.97201	yes
ClCG08G001990	plastid division protein CDP1, chloroplastic	11.0604	8.0944	0.9531	yes
ClCG08G003160	protein LURP-one-related 7	2.90364	1.95945	0	yes
ClCG08G003330	2-oxoisovalerate dehydrogenase subunit alpha 1, mitochondrial	1.5431	2.27961	14.4411	yes
ClCG08G003800	signal peptide peptidase-like 5 isoform X2	17.3325	9.36531	4.19445	yes
ClCG08G003850	CMP-sialic acid transporter 1 isoform X1	2.824	3.09	0.720595	yes
ClCG08G004760	_	4.19595	6.09852	16.4471	yes
ClCG08G006190	wall-associated receptor kinase 3-like	0.028512	6.08378	3.5757	yes
ClCG08G007370	protein GIGANTEA-like isoform X2	92.0576	27.203	8.04381	yes
ClCG08G007640	vacuolar amino acid transporter 1-like	23.7192	17.8783	6.3426	yes
ClCG08G007770	uncharacterized protein LOC111006447	6.51601	12.3137	21.6689	yes
ClCG08G007990	probable phytol kinase 1, chloroplastic isoform X1	9.7857	4.69751	0	yes
ClCG08G008750	uncharacterized oxidoreductase At4g09670	16.9973	8.50766	4.35752	yes
ClCG08G009630	Alcohol dehydrogenase-like 7	1.96984	1.8647	0.275242	yes
ClCG08G009690	NADH dehydrogenase subunit 7 (mitochondrion)	793.451	808.347	7907.51	yes
ClCG08G010190	hypothetical protein VITISV_017236	4.94347	5.44793	0	yes
ClCG08G010230	ABC transporter G family member 29-like	4.66141	2.68023	0.666126	yes
ClCG08G010690	CO(2)-response secreted protease-like	9.52635	5.42857	1.63189	yes
ClCG08G010760	DNA gyrase subunit A, chloroplastic/mitochondrial	13.7319	11.5669	3.88279	yes
ClCG08G010970	probable beta-D-xylosidase 7	111.236	31.9971	2.41751	yes
ClCG08G011690	hypothetical protein Csa_2G370540	27.7331	44.4121	134.759	yes
ClCG08G012760	selenoprotein H	11.1726	14.2491	350.678	yes
ClCG08G013920	L-ascorbate oxidase homolog	20.8906	4.64305	0.381134	yes
ClCG08G014010	hypothetical protein DCAR_013896	1.56617	0.731799	0	yes
ClCG08G014270	MKL/myocardin-like protein 1	10.4271	9.17485	2.78813	yes
ClCG08G014450	galactose oxidase-like	6.36489	3.50954	0	yes
ClCG08G015290	peroxisomal membrane protein 11A	2.90179	3.23502	0	yes
ClCG08G016270	uncharacterized protein LOC103487857	0.170248	0.72228	0.354726	yes
ClCG09G000360	probable LRR receptor-like protein kinase At1g51890	4.01327	11.0523	11.4063	yes
ClCG09G000590	Inorganic pyrophosphatase 2	2.71977	1.96811	0	yes
ClCG09G001410	pumilio homolog 23 isoform X1	6.53043	5.6657	32.1238	yes
ClCG09G002040	LOW QUALITY PROTEIN: probable ATP-dependent RNA helicase DDX11	3.43883	2.16765	0.639267	yes
ClCG09G002920	uncharacterized protein LOC103499800	59.508	57.7626	13.908	yes
ClCG09G003320	cinnamoyl-CoA reductase 1-like	12.4941	12.2561	2.47423	yes
ClCG09G004440	serine carboxypeptidase-like 40	13.4438	13.5673	1.84969	yes
ClCG09G005460	50S ribosomal protein HLP, mitochondrial-like	7.72556	5.92055	21.9901	yes
ClCG09G005530	pectinesterase-like	1.43658	0.861716	0	yes
ClCG09G006160	potassium transporter	1.52483	6.27809	1.7973	yes
ClCG09G007220	tRNA (guanine-N(7)-)-methyltransferase non-catalytic subunit wdr4	4.06082	3.72873	1.17381	yes
ClCG09G007850	gibberellin 20-oxidase-like protein isoform X1	5.68838	4.27063	27.4828	yes
ClCG09G007920	linoleate 9S-lipoxygenase-like	2.42712	2.14579	0.53975	yes
ClCG09G008140	HAUS augmin-like complex subunit 3 isoform X2	7.51102	6.42538	0	yes
ClCG09G008260	embryonic stem cell-specific 5-hydroxymethylcytosine-binding protein isoform X1	2.38962	2.64506	0.626966	yes
ClCG09G008420	cytochrome b561 and DOMON domain-containing protein At3g25290	19.8092	22.5684	63.3836	yes
ClCG09G010230	probable choline kinase 1 isoform X2	2.89647	1.82937	0	yes
ClCG09G011610	uncharacterized protein LOC101213975 isoform X1	12.3077	9.41735	1.54591	yes
ClCG09G011640	uncharacterized protein At1g32220, chloroplastic	17.1251	13.8698	3.71305	yes
ClCG09G012080	uncharacterized protein LOC111470650	50.49	36.38	8.13395	yes
ClCG09G013690	UDP-glycosyltransferase 74F2-like	37.4046	2.19869	6.85053	yes
ClCG09G013770	hypothetical protein VITISV_008825	6.15994	5.23689	144.457	yes
ClCG09G016070	probable ubiquitin-like-specific protease 2A isoform X2	2.08164	7.77432	5.37908	yes
ClCG09G016540	uncharacterized protein LOC111019629	0.751834	4.9979	11.4803	yes
ClCG09G017410	probable carboxylesterase 2	6.1026	7.61824	1.48242	yes
ClCG09G017440	polyadenylate-binding protein RBP47-like	13.6336	12.6851	4.31826	yes
ClCG09G017610	salicylic acid-binding protein 2-like	10.7024	8.01015	0	yes
ClCG09G017750	long chain acyl-CoA synthetase 2	3.28132	3.09166	0	yes
ClCG09G017790	probable NAD(P)H dehydrogenase (quinone) FQR1-like 1	4.06542	7.46683	15.9077	yes
ClCG09G018950	GDSL esterase/lipase At3g27950-like	2.16113	11.498	6.48371	yes
ClCG09G019160	uncharacterized protein LOC101222804	53.7486	45.0106	7.55604	yes
ClCG09G020360	leukotriene A-4 hydrolase homolog	1.22512	0.844968	0.0455514	yes
ClCG09G020870	unnamed protein product, partial	1.82393	1.65979	0	yes
ClCG09G020970	glycerophosphodiester phosphodiesterase GDPDL4-like	37.2323	21.7937	9.75752	yes
ClCG09G021730	hypothetical protein BVC80_437g4	10.3416	5.44645	0	yes
ClCG09G021920	anaphase-promoting complex subunit 2	3.95184	2.06073	0.485096	yes
ClCG09G021960	uncharacterized protein LOC103503357	5.36835	2.14769	0	yes
ClCG10G001720	transcriptional regulator SUPERMAN	2.89571	5.08429	45.351	yes
ClCG10G003060	NAC domain-containing protein 7-like	24.2341	30.0741	1.05085	yes
ClCG10G003450	putative reverse transcriptase domain, Zinc finger, CCHC-type, Aspartic peptidase domain protein	0.751834	4.9979	11.4803	yes
ClCG10G003690	(-)-germacrene D synthase-like	0.70125	2.11237	2.24457	yes
ClCG10G006260	(+)-gamma-cadinene synthase	0.298721	1.1739	43.978	yes
ClCG10G006420	protein PLANT CADMIUM RESISTANCE 8	0.540098	2.08824	1.98862	yes
ClCG10G007800	nucleobase-ascorbate transporter 11	9.02279	8.09408	2.67168	yes
ClCG10G008090	LRR receptor-like serine/threonine-protein kinase HSL2	10.4257	36.2836	40.0017	yes
ClCG10G008270	probable rhamnogalacturonate lyase B	4.30349	2.70361	0.50302	yes
ClCG10G008540	protein TRANSPARENT TESTA 12-like	1.24663	1.51082	0	yes
ClCG10G009810	oligopeptide transporter 4	3.58901	4.02945	0.738459	yes
ClCG10G010710	LOW QUALITY PROTEIN: protein DJ-1 homolog D-like	279.561	135.879	59.8759	yes
ClCG10G011320	_	12.6817	2.19943	59.4038	yes
ClCG10G011690	Lipase, GDSL	5.65047	6.9711	0.790671	yes
ClCG10G012040	uncharacterized protein LOC111791876	8.44794	8.12944	2.02927	yes
ClCG10G012800	uncharacterized protein LOC101215661	0.962602	0.605686	0	yes
ClCG10G013200	probable leucine-rich repeat receptor-like protein kinase At5g49770 isoform X1	11.9726	12.1412	0	yes
ClCG10G013250	DNA-directed RNA polymerase III subunit RPC10	34.5317	28.884	79.137	yes
ClCG10G013290	myb-related protein 2-like isoform X3	61.5055	44.4806	16.0761	yes
ClCG10G013330	photosynthetic NDH subunit of subcomplex B 2, chloroplastic	61.5055	44.4806	16.0761	yes
ClCG10G013730	pentatricopeptide repeat-containing protein At4g35850, mitochondrial	13.1647	6.74238	2.06895	yes
ClCG10G013960	protein RST1 isoform X2	4.17673	3.54987	1.04067	yes
ClCG10G014540	peroxidase 31	5.78923	3.50472	0.74556	yes
ClCG10G014580	protein NRT1/ PTR FAMILY 5.8-like	1.2372	1.875	5.62771	yes
ClCG10G015000	myb-related protein 306-like	2.64931	2.35399	0	yes
ClCG10G015810	LOB domain-containing protein 20	2.11935	2.60968	0	yes
ClCG10G015970	5-methyltetrahydropteroyltriglutamate--homocysteine methyltransferase	153.978	74.687	46.9043	yes
ClCG10G016210	amino acid transporter AVT1A-like isoform X2	1.09405	1.44473	4.18115	yes
ClCG10G016330	protein kinase and PP2C-like domain-containing protein isoform X1	5.42735	5.1451	0.425131	yes
ClCG10G016620	remorin	0.431677	3.51609	70.8533	yes
ClCG10G016920	pleiotropic drug resistance protein 3-like	2.43454	1.20649	0	yes
ClCG10G017980	ABC transporter G family member 22 isoform X2	30.8392	15.2756	52.3609	yes
ClCG10G018620	secoisolariciresinol dehydrogenase-like	3.70926	10.5252	2.8045	yes
ClCG10G019210	1,4-alpha-glucan-branching enzyme 2-2, chloroplastic/amyloplastic	60.6099	40.3537	13.464	yes
ClCG10G019690	caffeic acid 3-O-methyltransferase isoform X2	57.0195	29.1036	12.0065	yes
ClCG10G019910	aquaporin TIP1-1-like	13.8516	2.11435	0	yes
ClCG10G020060	transcription factor RAX2	0.14282	5.23655	1.04364	yes
ClCG10G020890	type I inositol polyphosphate 5-phosphatase 8 isoform X1	0.700001	0.846187	0	yes
ClCG10G020990	short-chain dehydrogenase TIC 32, chloroplastic	5.07795	1.76833	0.784796	yes
ClCG10G021390	uncharacterized protein LOC103486366	1.15869	9.39922	5.44953	yes
ClCG10G021500	putative receptor protein kinase ZmPK1	0.19208	0.596245	0.450367	yes
ClCG11G000530	pathogen-related protein-like	5.03438	3.64695	16.127	yes
ClCG11G000690	uncharacterized protein LOC101219243 isoform X1	4.00586	2.80912	0.965404	yes
ClCG11G001930	inositol oxygenase 2	8.73432	2.48541	1.34201	yes
ClCG11G002520	DNA mismatch repair protein MSH7	3.08889	1.1147	0	yes
ClCG11G002890	protein kinase PINOID 2	27.8036	23.8874	69.2443	yes
ClCG11G003290	probable receptor-like protein kinase At5g15080	7.75276	5.45278	17.182	yes
ClCG11G006270	auxin transporter-like protein 1	12.7675	2.34282	3.61058	yes
ClCG11G006640	wall-associated receptor kinase-like 20	0.61315	2.05302	0.775038	yes
ClCG11G007870	uncharacterized protein LOC103485439	5.29368	4.58359	0.826178	yes
ClCG11G007960	probable LL-diaminopimelate aminotransferase, chloroplastic	36.5356	29.505	11.3962	yes
ClCG11G010220	GDSL esterase/lipase At5g33370-like	19.077	8.60837	4.97637	yes
ClCG11G010850	putative auxin efflux carrier component 8	7.76141	10.3497	43.8032	yes
ClCG11G012310	(R)-mandelonitrile lyase 1-like	3.75336	13.9934	15.7452	yes
ClCG11G012340	(R)-mandelonitrile lyase 3-like	1.53963	0.563414	0	yes
ClCG11G012810	hypothetical protein CUMW_104890	32.0811	24.9629	0.586053	yes
ClCG11G013230	uncharacterized protein LOC111019805 isoform X2	54.4424	7.9021	16.1635	yes
ClCG11G014040	sulfite exporter TauE/SafE family protein 3-like	1.41137	4.05678	11.7912	yes
ClCG11G014170	RNA-binding protein 38	3.96178	0.856794	0	yes
ClCG11G014810	hypothetical protein Csa_3G893370	4.15565	4.33615	0	yes
ClCG11G014920	amino acid permease 6	12.9161	22.2045	59.1738	yes
ClCG11G015010	uncharacterized protein LOC103503615 isoform X2	4.83154	4.90968	0	yes
ClCG11G016280	photosystem II 10 kDa polypeptide, chloroplastic	1309.53	340.462	434.02	yes
ClCG11G016760	OTU domain-containing protein DDB_G0284757 isoform X2	73.1852	78.8414	21.8583	yes
ClCG11G017020	cytochrome P450 CYP72A219-like	6.951	16.2223	5.05387	yes
ClCG11G017030	cytochrome P450 CYP72A219-like	6.951	16.2223	5.05387	yes
ClCG11G017680	glutamate receptor 2.8-like	2.35271	2.04843	0	yes
ClCG11G018550	uncharacterized protein LOC103494992	2.90503	3.83951	10.0998	yes
ClCG11G019010	probable inorganic phosphate transporter 1-9	0.689255	1.12951	0	yes
ClCG00G000940	7-deoxyloganetin glucosyltransferase-like	25.3952	16.9813	31.5136	no
ClCG00G001080	Glycosyl transferase, family 14	0.110917	0.025635	0	no
ClCG00G001090	uncharacterized protein LOC101215184	0.231212	0.925606	0	no
ClCG00G001700	ankyrin repeat and SAM domain-containing protein 6	41.0027	30.0479	14.5502	no
ClCG00G002790	uncharacterized protein At1g04910-like	0.552824	1.11912	1.09267	no
ClCG00G002970	protein PHOTOSYSTEM I ASSEMBLY 2, chloroplastic-like	22.6213	24.767	23.1629	no
ClCG00G003200	UNC93-like protein 3	6.45313	7.14452	3.36415	no
ClCG00G003350	adenine phosphoribosyltransferase 3	28.6597	27.0983	26.3321	no
ClCG00G005340	CASP-like protein 1E1 isoform X4	0.234638	0.070066	0	no
ClCG00G005710	phosphate transporter PHO1 homolog 3-like	0.185281	0.126821	0	no
ClCG01G000580	bidirectional sugar transporter SWEET3b isoform X1	1.36957	1.74515	0.53534	no
ClCG01G000890	uncharacterized protein LOC101215938	12.7708	12.7746	8.38544	no
ClCG01G001450	alcohol dehydrogenase-like 4	0.606368	0.743426	0	no
ClCG01G001480	protein BRANCHLESS TRICHOME	29.041	29.6862	31.9116	no
ClCG01G001690	uncharacterized protein LOC101205585 isoform X1	6.11544	6.5469	6.89514	no
ClCG01G001790	30S ribosomal protein S6 alpha, chloroplastic	35.1824	32.1301	12.2436	no
ClCG01G001800	bidirectional sugar transporter SWEET4-like	0.066347	0	0	no
ClCG01G002290	respiratory burst oxidase homolog protein A	6.1855	8.0855	5.02423	no
ClCG01G002650	uncharacterized protein LOC111024921	0.136924	0	0	no
ClCG01G002740	glutamate--cysteine ligase, chloroplastic	36.4007	36.2808	21.9491	no
ClCG01G002790	uncharacterized protein LOC111459253	13.3349	11.4719	7.83959	no
ClCG01G002810	hypothetical protein Pyn_05244	13.7023	15.4104	8.8892	no
ClCG01G002940	uncharacterized protein LOC101217667 isoform X1	27.7271	27.0683	15.1886	no
ClCG01G002980	elicitor-responsive protein 3	6.24941	7.08575	3.88942	no
ClCG01G003200	protein HOTHEAD	0.0156	0.048911	0	no
ClCG01G003350	transcription factor bHLH118-like	0	0.134662	0	no
ClCG01G003360	transcription factor bHLH36-like	0	0.134662	0	no
ClCG01G003390	nudix hydrolase 14, chloroplastic	7.97299	8.36418	5.30552	no
ClCG01G003700	7-ethoxycoumarin O-deethylase-like	0.064967	0	0	no
ClCG01G004040	probable pectinesterase 68	0.229223	0.200106	0	no
ClCG01G004090	Metallopeptidase, catalytic domain-containing protein	0.586489	0.336921	0	no
ClCG01G004160	uncharacterized protein LOC111021995	24.6074	29.9086	30.05	no
ClCG01G004170	hypothetical protein TanjilG_00916	151.491	106.712	150.017	no
ClCG01G004200	uncharacterized protein LOC111016204	39.7615	40.2185	22.0008	no
ClCG01G004420	oxalate--CoA ligase-like	39.7615	40.2185	22.0008	no
ClCG01G004490	hypothetical protein Csa_5G166440	1.18503	1.13091	0	no
ClCG01G004510	kinesin-like protein KIF22-B isoform X1	0.134281	0.507928	0	no
ClCG01G004730	stellacyanin-like	0	0.15142	0	no
ClCG01G004790	endoglucanase 4-like	0.017747	0	0	no
ClCG01G004830	probable LRR receptor-like serine/threonine-protein kinase At4g36180	0.389323	0.591915	0	no
ClCG01G004900	probable LRR receptor-like serine/threonine-protein kinase At4g36180	0.640959	1.40274	0.813967	no
ClCG01G004910	glutamate dehydrogenase 2-like	1.34655	0.874288	0.701962	no
ClCG01G005640	probable transcriptional regulator SLK2 isoform X2	13.9243	15.4623	26.1472	no
ClCG01G005700	monocopper oxidase-like protein SKS1	10.6196	6.19536	9.19459	no
ClCG01G005750	clavaminate synthase-like protein At3g21360	0.097123	0	0	no
ClCG01G005770	putative nuclear matrix constituent protein 1-like protein	4.36661	5.3377	4.92458	no
ClCG01G005810	phosphoenolpyruvate carboxylase 4	46.249	44.7058	25.2088	no
ClCG01G005980	uncharacterized PKHD-type hydroxylase At1g22950-like	10.8697	10.1076	7.48742	no
ClCG01G005990	fructose-bisphosphate aldolase 3, chloroplastic-like	13.0681	13.0457	12.1711	no
ClCG01G006020	probable histone chaperone ASF1A	7.90478	1.29582	0	no
ClCG01G006100	uncharacterized protein LOC101216115	10.2702	10.4135	5.53196	no
ClCG01G006200	uncharacterized protein LOC111808038 isoform X1	5.68199	5.43005	4.68918	no
ClCG01G006350	uncharacterized protein LOC103504553	48.1637	48.993	20.1252	no
ClCG01G006380	phosphoglucomutase, cytoplasmic isoform X1	115.524	109.687	55.6499	no
ClCG01G006460	UBX domain-containing protein 6	8.21595	10.6481	8.42661	no
ClCG01G006640	vacuolar iron transporter 1.1	9.05172	8.14044	4.92211	no
ClCG01G006840	AIG1-type guanine nucleotide-binding (G) domain containing protein	81.1728	63.7716	104.164	no
ClCG01G007460	flowering time control protein FY	8.13707	6.81537	5.18364	no
ClCG01G007720	translation initiation factor eIF-2B subunit beta-like	9.70413	7.8031	10.3113	no
ClCG01G007750	probable ADP-ribosylation factor GTPase-activating protein AGD11 isoform X1	12.3662	15.9725	14.8314	no
ClCG01G007810	aspartokinase 2, chloroplastic-like isoform X2	26.2241	25.1789	18.2732	no
ClCG01G007840	cytochrome b-c1 complex subunit Rieske-4, mitochondrial-like	56.133	43.1712	54.39	no
ClCG01G007850	uncharacterized protein LOC101223187	45.7297	53.0595	51.4924	no
ClCG01G007920	ATP-dependent DNA helicase At3g02060, chloroplastic	9.27572	5.20411	4.93182	no
ClCG01G008040	calumenin-B-like	8.37735	8.40107	4.05222	no
ClCG01G008100	probable prefoldin subunit 5	10.2814	8.03263	12.2439	no
ClCG01G008390	uncharacterized protein LOC111011803	1.29663	5.0996	0	no
ClCG01G008480	sucrose synthase 5	29.6077	16.104	23.0769	no
ClCG01G008770	uncharacterized protein LOC111489311 isoform X3	8.36508	12.667	12.2957	no
ClCG01G008800	DNA repair protein complementing XP-C cells homolog isoform X1	4.06114	4.75681	5.00412	no
ClCG01G008870	hypothetical protein Csa_1G554550	6.80483	6.48742	2.76998	no
ClCG01G008890	gamma-soluble NSF attachment protein	17.3095	20.2048	10.3542	no
ClCG01G009060	transcription termination factor MTEF18, mitochondrial-like	13.8664	20.2013	9.85436	no
ClCG01G009160	fe(2+) transport protein 1-like	3.88531	4.53883	3.7765	no
ClCG01G009250	protein PHLOEM PROTEIN 2-LIKE A9-like	37.3893	45.2909	97.6709	no
ClCG01G009290	hypothetical protein Csa_1G418260	4.74045	4.8139	5.00414	no
ClCG01G009900	uncharacterized protein LOC103498231	2.63436	5.21146	5.16658	no
ClCG01G010420	putative MO25-like protein At5g47540 isoform X2	41.4255	70.0509	51.2278	no
ClCG01G010930	transcriptional adapter ADA2b	8.69158	10.0117	9.46926	no
ClCG01G011660	nuclear speckle splicing regulatory protein 1-like	4.59001	5.71342	6.70834	no
ClCG01G011690	secoisolariciresinol dehydrogenase	59.9781	56.5028	36.4585	no
ClCG01G011870	mitochondrial fission protein ELM1	11.9225	15.3351	20.5529	no
ClCG01G012080	hypothetical protein Csa_1G165750	10.5136	7.65108	11.1244	no
ClCG01G012160	uncharacterized protein LOC111468530	0.128357	0	0	no
ClCG01G012550	protein BUD31 homolog 1-like	14.1662	17.0545	25.964	no
ClCG01G012560	50S ribosomal protein L22, chloroplastic-like	13.2484	9.66448	9.38299	no
ClCG01G012840	LOW QUALITY PROTEIN: serine carboxypeptidase-like 51	13.7002	9.56163	5.33619	no
ClCG01G013010	spermidine synthase 1-like	0.156779	0.77998	0.924671	no
ClCG01G013050	bidirectional sugar transporter SWEET5	0	0.062713	0	no
ClCG01G013170	pantothenate kinase 2	6.12919	6.771	2.4243	no
ClCG01G013640	50S ribosomal protein L19, chloroplastic-like isoform X1	2.89682	2.34439	3.12391	no
ClCG01G014030	hypothetical protein Csa_1G045930	7.73877	12.7806	20.0403	no
ClCG01G014130	E2F transcription factor-like E2FE isoform X2	1.85402	1.07217	0.92972	no
ClCG01G014350	hypothetical protein CUMW_041050	0.218113	0.230119	0	no
ClCG01G014510	uncharacterized protein LOC103482820	5.11691	4.82136	6.09007	no
ClCG01G014600	putative UPF0481 protein At3g02645	0.626383	0.34986	0	no
ClCG01G014810	aldo-keto reductase family 4 member C9-like	0.053425	0	0	no
ClCG01G014880	hypothetical protein Csa_1G043070	23.178	21.8746	39.5697	no
ClCG01G015670	WAT1-related protein At5g64700-like	0.729041	0.495386	0	no
ClCG01G016140	uncharacterized protein LOC101206523	39.4174	29.9331	30.3073	no
ClCG01G016350	hypothetical protein	0.006134	0.026106	0	no
ClCG01G016380	cold-regulated 413 plasma membrane protein 2-like	0.09674	0.120504	0	no
ClCG01G016450	uncharacterized protein LOC111477741 isoform X1	13.7658	13.0065	5.7005	no
ClCG01G016470	uncharacterized protein LOC111477741 isoform X2	13.7658	13.0065	5.7005	no
ClCG01G016540	B3 domain-containing transcription factor VRN1-like isoform X1	3.13277	2.58658	1.4611	no
ClCG01G016560	cyclin-H1-1 isoform X1	11.0985	10.041	12.747	no
ClCG01G016840	uncharacterized protein LOC103484775	19.0616	16.8629	15.1132	no
ClCG01G017040	small RNA degrading nuclease 1	8.43877	8.94683	13.0063	no
ClCG01G017730	uncharacterized protein LOC103484870	23.2155	22.715	22.4314	no
ClCG01G018090	starch synthase 3, chloroplastic/amyloplastic isoform X5	10.7631	12.4793	13.4219	no
ClCG01G018300	glycosyltransferase, partial	1.26184	1.14479	0.943867	no
ClCG01G018370	uncharacterized protein At1g04910	78.6651	76.1766	61.1059	no
ClCG01G019090	uncharacterized protein LOC103485004	9.66363	9.34263	6.24641	no
ClCG01G019340	homeobox-leucine zipper protein ATHB-40	0	0.098351	0	no
ClCG01G019560	pyridine nucleotide-disulfide oxidoreductase domain-containing protein 2-like isoform X1	4.39643	4.60789	2.17722	no
ClCG01G019780	uncharacterized protein LOC103485074	0.370612	0.213526	0.641573	no
ClCG01G019950	peroxidase 72-like	0.176825	0.425972	0	no
ClCG01G020290	WEB family protein At3g51220	0.456099	0	0	no
ClCG01G020360	hypothetical protein Csa_6G516500	0.758149	0.278366	0.649561	no
ClCG01G020480	GDSL esterase/lipase EXL3-like	0.739579	1.10927	0	no
ClCG01G020490	protein MID1-COMPLEMENTING ACTIVITY 1 isoform X1	0.248722	0.033799	0	no
ClCG01G020550	Aspartic proteinase-like protein 1	0.210221	0.078337	0	no
ClCG01G021080	ATP-dependent 6-phosphofructokinase 2	1.81706	1.63	2.98407	no
ClCG01G021250	SNF1-related protein kinase regulatory subunit beta-2	24.7192	25.9488	13.3168	no
ClCG01G021750	putative pectate lyase 2	0.115659	0.083085	0	no
ClCG01G021870	probable transcription factor KAN2 isoform X1	0.59668	0.631544	0	no
ClCG01G021930	ankyrin repeat domain-containing protein 13C-like	0.399901	0.267723	0	no
ClCG01G022090	adenosine deaminase-like protein isoform X1	6.59196	5.3771	3.55967	no
ClCG01G022260	LOW QUALITY PROTEIN: uncharacterized protein LOC103484582	0	0.320791	0	no
ClCG01G022390	uncharacterized protein LOC103484568	5.22759	6.30941	6.19789	no
ClCG01G022790	hypothetical protein CUMW_011520	1.2087	1.95537	3.52113	no
ClCG01G023020	uncharacterized protein LOC103484518	11.5706	11.6501	12.9274	no
ClCG01G023550	uncharacterized protein At4g18490	0	0.080143	0	no
ClCG01G023790	transcription factor TGA6-like	0	0.069877	0	no
ClCG01G024040	hypothetical protein CICLE_v10017858mg	9.70358	7.85843	10.0209	no
ClCG01G024120	LOW QUALITY PROTEIN: subtilisin-like protease SBT5.6	37.3644	18.0049	14.1929	no
ClCG01G024440	mitochondrial inner membrane protease subunit 1	4.22301	3.90366	5.01507	no
ClCG01G024460	beta-xylosidase/alpha-L-arabinofuranosidase 1-like	1.27709	0.118901	0	no
ClCG01G024650	glucan endo-1,3-beta-glucosidase 11-like isoform X1	0.85706	0.224886	0.643266	no
ClCG01G024690	uncharacterized protein LOC103484360	28.652	35.6032	15.212	no
ClCG01G024700	protein TIFY 5A	0.070584	0.769209	0	no
ClCG01G024980	LOW QUALITY PROTEIN: putative F-box/LRR-repeat protein 23	0.067851	0	0	no
ClCG01G025050	ABC transporter C family member 2-like	33.4383	38.4102	44.7398	no
ClCG01G025080	187-kDa microtubule-associated protein AIR9	19.9946	13.8548	8.59464	no
ClCG01G025130	nuclear transcription factor Y subunit A-7	7.86667	9.98094	10.4168	no
ClCG01G025310	hypothetical protein CUMW_008660	0.770185	0.402325	0.331377	no
ClCG01G025490	haloacid dehalogenase-like hydrolase domain-containing protein At3g48420	15.2605	20.5952	14.9203	no
ClCG01G025530	protein SUPPRESSOR OF FRI 4 isoform X3	35.6591	42.3947	44.0022	no
ClCG01G025890	uncharacterized protein LOC103484236 isoform X1	5.16704	4.86719	6.96361	no
ClCG02G000160	peptidyl-prolyl cis-trans isomerase G isoform X2	17.2349	17.0926	22.0283	no
ClCG02G000340	glutathione S-transferase zeta class-like	17.8982	16.3327	14.2669	no
ClCG02G000450	hypothetical protein Csa_2G334530	7.89437	7.12978	1.55657	no
ClCG02G000730	WAT1-related protein At5g64700-like	0.556289	0.881959	0	no
ClCG02G000750	probable mannitol dehydrogenase	12.4663	17.6124	11.9716	no
ClCG02G000840	terpene synthase 10-like	9.44359	10.6507	18.1546	no
ClCG02G001050	GDSL esterase/lipase 5-like	16.5676	27.3214	34.2283	no
ClCG02G001210	uncharacterized protein LOC101213979	10.0896	7.25928	3.26892	no
ClCG02G001770	peroxisome biogenesis protein 22	20.6615	27.6368	27.0616	no
ClCG02G002010	S-type anion channel SLAH1-like	0.058778	0.019095	0	no
ClCG02G002250	anthocyanidin 3-O-glucoside 2''-O-glucosyltransferase-like	0.083869	0.060302	0.527096	no
ClCG02G002260	OPA3-like protein	8.24163	7.30699	5.72045	no
ClCG02G002270	trans-resveratrol di-O-methyltransferase-like	0.238549	0.085468	0	no
ClCG02G002310	zinc finger protein NUTCRACKER	0.37594	0.113217	0	no
ClCG02G002690	WRKY transcription factor 1 isoform X2	7.84896	15.6009	15.142	no
ClCG02G003090	subtilisin-like protease SBT5.3 isoform X1	24.2663	14.7583	9.10944	no
ClCG02G003220	3-hydroxy-3-methylglutaryl-coenzyme A reductase 1-like	0.237302	0.23724	2.82822	no
ClCG02G003260	expansin-A16	1.87942	2.52263	2.73592	no
ClCG02G003270	uncharacterized protein LOC101221709	0.617585	0	0	no
ClCG02G003350	mitochondrial phosphate carrier protein 1, mitochondrial	0.87121	0.763701	3.63314	no
ClCG02G003550	MATE efflux family protein 3, chloroplastic isoform X2	2.0563	1.46256	1.05085	no
ClCG02G003620	expansin-like A2	7.6709	10.2913	14.8675	no
ClCG02G003830	serine/threonine-protein kinase STY46 isoform X1	37.6098	38.474	35.8857	no
ClCG02G003960	RNA-binding protein 39 isoform X1	4.57441	4.80486	3.71041	no
ClCG02G004170	synaptotagmin-2-like	0.20955	0	0	no
ClCG02G004280	probable magnesium transporter NIPA6 isoform X1	2.22248	1.39606	0.450367	no
ClCG02G004470	protein BASIC PENTACYSTEINE4-like	12.1174	13.9714	8.20553	no
ClCG02G004720	V-type proton ATPase subunit a3	55.1932	49.4656	72.1195	no
ClCG02G004790	isoflavone reductase-like protein	8.72501	14.1181	16.3618	no
ClCG02G004900	protein RADIALIS-like 3	73.4072	81.1801	66.9026	no
ClCG02G004910	3-ketoacyl-CoA synthase 4-like	0.488884	0.176047	0	no
ClCG02G004920	protein RADIALIS-like 1	0.167196	0.089697	0	no
ClCG02G005180	Polyol transporter 5	53.5463	90.3621	98.8038	no
ClCG02G005470	proteasome assembly chaperone 2	2.98772	2.19977	1.37225	no
ClCG02G005510	diphthamide biosynthesis protein 3-like	34.0372	27.8298	64.5541	no
ClCG02G005660	far upstream element-binding protein 1	17.4148	19.0072	16.141	no
ClCG02G006090	CBS domain-containing protein CBSX2, chloroplastic	0.343295	2.48602	0	no
ClCG02G006100	hypothetical protein CUMW_160620	5.20727	6.82011	4.2779	no
ClCG02G006240	putative cyclase protein	5.77208	7.06126	3.3696	no
ClCG02G006300	probable carbohydrate esterase At4g34215	1.40981	1.37367	3.77352	no
ClCG02G006440	uncharacterized protein LOC111811301	1.05271	1.01881	0	no
ClCG02G006480	GDSL esterase/lipase At2g40250-like	0.158304	0.071087	0	no
ClCG02G006710	probable polyamine transporter At3g19553	2.06087	1.89846	2.72936	no
ClCG02G007690	LOW QUALITY PROTEIN: pentatricopeptide repeat-containing protein At5g27270	8.33823	9.9022	9.89691	no
ClCG02G008800	_	20.9456	25.2968	25.0999	no
ClCG02G009090	protein NRT1/ PTR FAMILY 6.4	19.338	31.9944	49.8222	no
ClCG02G010600	uncharacterized protein LOC101215831	0.911899	1.01127	0.62796	no
ClCG02G011630	Amidase	2.31854	2.93985	6.18083	no
ClCG02G011810	CTL-like protein DDB_G0288717	5.78208	5.70164	2.77733	no
ClCG02G011870	synaptotagmin-1-like	0.20955	0	0	no
ClCG02G011990	uncharacterized protein LOC110418085	18.8725	24.2323	24.3519	no
ClCG02G012180	GTP-binding protein At2g22870	13.5841	11.7854	4.53213	no
ClCG02G012640	protein SHORT-ROOT-like	3.60814	3.19665	2.17614	no
ClCG02G012740	RNA-binding protein Musashi homolog 1	3.25392	3.52999	4.20468	no
ClCG02G012750	methionine aminopeptidase 1D, chloroplastic/mitochondrial	9.46581	5.76034	3.2595	no
ClCG02G013290	upstream activation factor subunit UAF30	5.39061	6.66564	6.12954	no
ClCG02G013500	splicing factor 3B subunit 3-like	6.39621	6.95759	7.26974	no
ClCG02G013710	nitrilase-like protein 2	4.55981	4.75199	3.18187	no
ClCG02G013750	TBC1 domain family member 8B	11.2666	11.2121	10.041	no
ClCG02G013820	hypothetical protein Csa_5G175970	45.4979	78.0976	64.3943	no
ClCG02G014420	hepatoma-derived growth factor-related protein 2-like isoform X3	2.05898	0.631498	0.565657	no
ClCG02G014450	probable arabinosyltransferase ARAD1 isoform X1	2.64412	2.48026	0.739531	no
ClCG02G014540	probable purine permease 5 isoform X1	4.8863	4.5258	8.40095	no
ClCG02G014550	ubiquitin carboxyl-terminal hydrolase 23	204.369	286.635	370.381	no
ClCG02G014800	importin subunit alpha-4	25.587	26.5732	20.3569	no
ClCG02G015280	heparan-alpha-glucosaminide N-acetyltransferase	4.22568	4.64687	2.6505	no
ClCG02G015570	psbP domain-containing protein 7, chloroplastic isoform X1	7.13866	9.35539	4.61627	no
ClCG02G015590	protein ALWAYS EARLY 3-like isoform X3	5.93787	5.10791	2.88913	no
ClCG02G015610	DNA polymerase zeta catalytic subunit	9.98776	10.2205	8.13939	no
ClCG02G015640	linoleate 9S-lipoxygenase 6-like	0	0.273953	0	no
ClCG02G015730	linoleate 9S-lipoxygenase 6-like isoform X1	0.029393	0.409113	0.2825	no
ClCG02G015870	peroxisomal adenine nucleotide carrier 1-like	1.85499	4.65811	3.11723	no
ClCG02G016020	branched-chain-amino-acid aminotransferase-like protein 1	9.25262	7.94312	7.05489	no
ClCG02G016180	RecName: Full=Isomultiflorenol synthase; Short=LcIMS1 >gi|15787841|dbj|BAB68529.1| isomultiflorenol synthase	8.09615	7.09081	7.27874	no
ClCG02G016290	probable serine/threonine-protein kinase At1g54610	9.84451	10.3397	8.31793	no
ClCG02G016390	40S ribosomal protein S24-1	269.913	183.27	195.303	no
ClCG02G016440	uncharacterized protein LOC111450860	6.32677	6.66263	4.53175	no
ClCG02G016520	uncharacterized protein LOC111013088	5.20244	5.87632	5.50657	no
ClCG02G017110	transcription factor bHLH66-like	17.8392	19.2568	18.6177	no
ClCG02G017290	diacylglycerol kinase 5	4.0909	4.27781	4.47316	no
ClCG02G017400	glutamate formimidoyltransferase-like	10.5081	8.43582	15.1541	no
ClCG02G017680	probable serine/threonine-protein kinase At1g54610	4.52625	7.44513	10.6268	no
ClCG02G017750	hypothetical protein Csa_6G127400	6.95565	9.32076	13.5108	no
ClCG02G017780	hypothetical protein CUMW_241340	0.419127	0.455273	0	no
ClCG02G018050	AUGMIN subunit 2	14.0259	13.1814	5.50399	no
ClCG02G018280	serine/threonine-protein phosphatase 5-like	5.124	6.17348	5.34088	no
ClCG02G018350	floral homeotic protein AGAMOUS-like	0.128048	0.303177	0	no
ClCG02G018450	tobamovirus multiplication protein 1 isoform X1	5.67929	4.38439	3.5177	no
ClCG02G018500	post-GPI attachment to proteins factor 3	6.04667	7.35162	5.67838	no
ClCG02G018510	transcription factor JUNGBRUNNEN 1-like	10.6686	14.5597	17.7765	no
ClCG02G018540	LOB domain-containing protein 4	0	0.497918	0	no
ClCG02G018660	ATP-dependent zinc metalloprotease FTSH 12, chloroplastic	23.3781	13.8447	8.78954	no
ClCG02G018840	protein ASPARTIC PROTEASE IN GUARD CELL 2	2.91881	2.45608	5.06515	no
ClCG02G018950	ABC transporter B family member 25, mitochondrial	12.1487	11.6705	10.7385	no
ClCG02G019200	LOW QUALITY PROTEIN: probable WRKY transcription factor 26, partial	0	0.471689	0	no
ClCG02G019560	LOW QUALITY PROTEIN: ABC transporter G family member 31	0.075317	0.057388	0	no
ClCG02G019590	non-specific phospholipase C1	54.0866	91.8722	69.6063	no
ClCG02G019600	villin-1	6.82197	6.74586	6.46925	no
ClCG02G019640	cell division control protein 6 homolog B-like	10.2727	8.75769	3.37139	no
ClCG02G019770	uncharacterized protein LOC103502046	9.51318	5.67427	6.59068	no
ClCG02G019780	mitochondrial uncoupling protein 2	6.70701	6.14368	3.90406	no
ClCG02G020250	probable protein S-acyltransferase 15 isoform X1	3.28846	3.87384	2.33829	no
ClCG02G020320	uncharacterized protein LOC101219970	5.49455	6.04631	4.89191	no
ClCG02G020510	uncharacterized protein LOC103501893	1.46601	0	0.834925	no
ClCG02G020530	putative respiratory burst oxidase homolog protein H	0.749282	0.159671	0	no
ClCG02G020610	probable NOT transcription complex subunit VIP2 isoform X1	8.93786	8.94049	6.68444	no
ClCG02G020890	tetraspanin-3-like	17.4101	21.7984	18.59	no
ClCG02G020920	uncharacterized protein LOC103501921	2.93445	2.59681	1.29223	no
ClCG02G021020	isovaleryl-CoA dehydrogenase, mitochondrial	14.9451	10.989	5.69989	no
ClCG02G021070	syntaxin-71 isoform X1	19.9324	18.1928	15.8739	no
ClCG02G021090	probable pyridoxal 5'-phosphate synthase subunit PDX2 isoform X1	43.3722	43.4506	44.804	no
ClCG02G021610	uncharacterized protein LOC103503038 isoform X1	8.70991	10.1406	5.93439	no
ClCG02G021860	glucomannan 4-beta-mannosyltransferase 2	99.6287	81.0268	72.6252	no
ClCG02G021910	protein ROS1-like isoform X1	0	0.007369	0	no
ClCG02G022510	putative axial regulator YABBY 2	11.1172	9.97412	13.4694	no
ClCG02G022600	G2/mitotic-specific cyclin S13-7	0.275304	0.489233	0	no
ClCG02G022670	proteasome-associated protein ECM29 homolog isoform X3	9.72972	8.39194	4.0614	no
ClCG02G022750	pre-rRNA-processing protein las1	4.1439	4.70349	5.01538	no
ClCG02G022760	dihydropyrimidinase	10.5179	15.2309	17.1837	no
ClCG02G023340	outer envelope protein 80, chloroplastic	13.3358	8.31733	5.18203	no
ClCG02G023360	zinc transporter ZTP29 isoform X1	8.32737	7.52038	4.11712	no
ClCG02G023600	unnamed protein product, partial	0	0.086747	0	no
ClCG02G023620	DNA topoisomerase 6 subunit B isoform X1	9.35712	8.4234	5.5465	no
ClCG02G023750	hypothetical protein CUMW_123240	0	0.279011	0	no
ClCG02G023860	uncharacterized protein LOC111304026	13.9241	13.071	9.03662	no
ClCG02G023870	hypothetical protein CUMW_184790	52.7091	40.8597	59.2602	no
ClCG02G023910	branchpoint-bridging protein isoform X1	7.84272	6.96114	12.0252	no
ClCG02G024010	probable acyl-activating enzyme 18, peroxisomal	3.27293	1.95992	3.2472	no
ClCG02G024290	uncharacterized protein LOC103491680 isoform X1	73.3163	68.4671	25.8826	no
ClCG02G024320	Aldehyde oxidase/xanthine dehydrogenase, a/b hammerhead	13.5272	17.5845	11.2399	no
ClCG03G000020	probable LRR receptor-like serine/threonine-protein kinase At1g06840	8.86836	10.8917	4.71344	no
ClCG03G000190	protein NUCLEAR FUSION DEFECTIVE 4	0.132904	0.044253	4.03085	no
ClCG03G000320	hypothetical protein AALP_AA1G067000	26.7415	45.4945	28.8462	no
ClCG03G000420	sorting nexin 2A	5.85531	7.81383	11.4532	no
ClCG03G000460	rab3 GTPase-activating protein catalytic subunit	4.83504	4.68306	2.49171	no
ClCG03G000870	cytochrome P450 86A1	0	0.048786	0	no
ClCG03G001370	uncharacterized protein LOC101206098 isoform X2	3.95664	6.30523	3.36701	no
ClCG03G001540	outer envelope pore protein 16, chloroplastic	31.8541	27.4093	37.3193	no
ClCG03G001650	inner membrane protein PPF-1, chloroplastic isoform X1	201.636	200.461	125.384	no
ClCG03G001670	hypothetical protein PRUPE_6G080700	38.3243	38.8764	31.3123	no
ClCG03G001840	_	0.620571	1.16393	4.60106	no
ClCG03G001990	protein NRT1/ PTR FAMILY 2.7-like	7.27518	5.97209	8.2293	no
ClCG03G002070	yrdC domain-containing protein, mitochondrial	5.04948	2.7656	3.05488	no
ClCG03G002120	uncharacterized protein LOC103502944	0.048527	0.067296	0	no
ClCG03G002330	pentatricopeptide repeat-containing protein At2g27800, mitochondrial-like	2.77454	2.54887	3.45104	no
ClCG03G002390	psbP domain-containing protein 6, chloroplastic	22.9614	17.5846	9.58521	no
ClCG03G002410	tetraspanin-3-like	17.4101	21.7984	18.59	no
ClCG03G002490	berberine bridge enzyme-like 26	0.015825	0.046197	0	no
ClCG03G002850	uncharacterized protein LOC103501181 isoform X1	0.175056	0	0	no
ClCG03G002930	_	0	0.18306	0	no
ClCG03G002980	helicase protein MOM1 isoform X3	9.39996	8.13764	6.73271	no
ClCG03G003570	glyceraldehyde-3-phosphate dehydrogenase gapcp2, chloroplastic	52.4223	48.583	51.6974	no
ClCG03G003610	4-coumarate-CoA ligase	0.981006	0.324918	0	no
ClCG03G003660	argininosuccinate synthase chloroplastic isoform X1	52.4235	30.0191	24.0761	no
ClCG03G003710	LOW QUALITY PROTEIN: uncharacterized protein LOC103484405	32.3434	37.6601	36.4414	no
ClCG03G003830	thylakoid lumenal 17.9 kDa protein, chloroplastic	22.1883	15.3829	11.6585	no
ClCG03G003860	putative transcription factor, partial	0.231682	0	0	no
ClCG03G004330	caffeoylshikimate esterase-like	25.919	54.478	32.8044	no
ClCG03G004520	uncharacterized protein LOC111783270	0.568742	0.106818	0	no
ClCG03G004540	OTU domain-containing protein At3g57810	0.113843	0.230893	1.30128	no
ClCG03G004550	hypothetical protein Csa_1G059760	0.251176	0	0	no
ClCG03G004560	ankyrin repeat-containing protein At5g02620-like isoform X1	0.022721	0.132832	0	no
ClCG03G005280	G-type lectin S-receptor-like serine/threonine-protein kinase At1g11410	0.018724	0	0	no
ClCG03G005320	receptor-like serine/threonine-protein kinase SD1-8	0.013008	0	0	no
ClCG03G005590	endonuclease 1	6.4001	8.87463	6.58508	no
ClCG03G005620	uncharacterized protein LOC103486076 isoform X1	1.71527	1.83693	3.33571	no
ClCG03G005660	hypothetical protein Csa_1G073010	1.66517	0.45509	0	no
ClCG03G005690	serine carboxypeptidase-like 31	0.341492	0.036001	0	no
ClCG03G005800	polyphenol oxidase 3	0.297848	0.326023	0	no
ClCG03G005950	allantoinase	8.73006	14.3425	11.3024	no
ClCG03G006390	DNA damage-binding protein 1	20.9645	20.9719	23.0775	no
ClCG03G006560	uncharacterized protein LOC111457179 isoform X2	0.037828	0.260339	0	no
ClCG03G006680	ornithine aminotransferase, mitochondrial-like	29.875	17.9277	9.71731	no
ClCG03G006930	chlorophyll a-b binding protein of LHCII type 1-like	0.485878	0.127554	0	no
ClCG03G007010	3-oxoacyl-	16.4299	9.35591	14.1365	no
ClCG03G007090	phospho-N-acetylmuramoyl-pentapeptide-transferase homolog isoform X1	0.405277	0.352869	0.866448	no
ClCG03G007350	probable LRR receptor-like serine/threonine-protein kinase RFK1 isoform X1	7.54336	7.53258	9.29713	no
ClCG03G007730	olee1-like protein	0	0.149257	0	no
ClCG03G007780	putative transcription factor bHLH107	4.47077	6.6563	5.79285	no
ClCG03G007970	GDSL esterase/lipase At5g45960-like	2.85661	1.44878	0	no
ClCG03G008050	protein yippee-like At5g53940	8.73479	9.23809	5.71369	no
ClCG03G008210	hypothetical protein Csa_1G537600	8.54351	6.52277	4.13135	no
ClCG03G008270	uncharacterized protein LOC111782859 isoform X1	7.11556	7.69864	18.2689	no
ClCG03G008470	twinkle homolog protein, chloroplastic/mitochondrial isoform X1	5.91557	5.9209	5.27312	no
ClCG03G009090	uncharacterized protein LOC101212864 isoform X4	9.53047	10.149	7.76765	no
ClCG03G009610	IST1 homolog	10.491	9.49323	4.56929	no
ClCG03G009700	protein PHR1-LIKE 1-like	21.1154	28.2734	35.9156	no
ClCG03G010210	polygalacturonase	0	0.345356	0	no
ClCG03G010250	protein HEADING DATE 3A	0.320509	0.184411	0	no
ClCG03G010590	probable protein phosphatase 2C 33	5.64117	8.1239	8.58303	no
ClCG03G010900	protein TRIGALACTOSYLDIACYLGLYCEROL 3, chloroplastic isoform X1	4.65094	4.8568	1.71381	no
ClCG03G011020	apyrase 2-like	39.7364	63.9273	38.1581	no
ClCG03G011260	phenylalanine N-monooxygenase-like isoform X1	0	0	2.33439	no
ClCG03G011340	serine/threonine-protein kinase At3g07070-like	2.42219	2.32961	2.83159	no
ClCG03G011490	uncharacterized protein LOC103487250	6.67949	7.69416	3.94755	no
ClCG03G011690	uncharacterized protein LOC111784055	48.2323	49.029	38.5366	no
ClCG03G011740	uncharacterized protein LOC103487191 isoform X1	5.35455	4.68709	9.77946	no
ClCG03G012560	protein SMG7	21.855	24.986	15.2347	no
ClCG03G012690	uncharacterized protein LOC103491987	11.1232	10.4367	6.24799	no
ClCG03G012720	annexin D8	0.053614	0	0	no
ClCG03G012750	isoleucine N-monooxygenase 1	0.089409	0	0	no
ClCG03G012860	tyrosine N-monooxygenase	0.330694	2.5528	1.7491	no
ClCG03G012880	aminotransferase 1	118.246	237.583	289.64	no
ClCG03G012920	pseudouridine-5'-phosphate glycosidase isoform X1	5.57704	6.48154	7.68362	no
ClCG03G013020	zinc finger CCCH domain-containing protein 46-like	39.1466	26.4392	49.2294	no
ClCG03G013070	uncharacterized protein LOC103492016 isoform X2	6.2611	11.4929	4.54816	no
ClCG03G013140	uncharacterized protein LOC103492025	0.025751	0	0	no
ClCG03G013150	phospholipase A1-Igamma3, chloroplastic	0.859639	1.57853	2.53011	no
ClCG03G013560	hypothetical protein Csa_1G611300	0.038464	0.705985	0	no
ClCG03G013640	G-type lectin S-receptor-like serine/threonine-protein kinase RLK1	3.46251	4.8229	3.53484	no
ClCG03G013680	phosphatidylinositol N-acetylglucosaminyltransferase subunit A isoform X1	10.7363	14.244	10.1221	no
ClCG03G013700	hypothetical protein Csa_1G605670	0.188856	0.229536	0	no
ClCG03G013740	protein NRT1/ PTR FAMILY 7.1	0.414333	1.21921	0	no
ClCG03G013890	callose synthase 9	2.49209	1.64003	3.58237	no
ClCG03G013910	callose synthase 9	8.78289	9.67457	9.21314	no
ClCG03G014000	L-ascorbate oxidase	53.9509	48.3434	54.1386	no
ClCG03G014190	uncharacterized protein LOC111461312	3.12834	3.11983	0.836762	no
ClCG03G014210	non-specific lipid transfer protein GPI-anchored 2 isoform X1	6.19502	3.24685	4.25615	no
ClCG03G014260	stomatal closure-related actin-binding protein 1	12.6072	15.6569	20.4652	no
ClCG03G014310	tyrosine-specific transport protein	6.47836	7.30913	6.52041	no
ClCG03G014410	inactive protein RESTRICTED TEV MOVEMENT 2-like	7.77859	6.30542	5.57756	no
ClCG03G014470	mitochondrial dicarboxylate/tricarboxylate transporter DTC-like	49.546	27.0883	32.0788	no
ClCG03G014580	uncharacterized protein LOC101212397	0.180578	0.200791	0.670507	no
ClCG03G014780	putative pectinesterase 63	0	0.323961	0	no
ClCG03G014810	3-oxoacyl-	29.9073	30.8282	24.6148	no
ClCG03G014900	probable polygalacturonase	5.66406	5.84623	5.00709	no
ClCG03G014920	photosystem I chlorophyll a/b-binding protein 6, chloroplastic	55.8187	65.8603	22.0005	no
ClCG03G015490	uncharacterized protein LOC103492334 isoform X1	10.9391	12.3143	9.7957	no
ClCG03G015510	CRM-domain containing factor CFM3, chloroplastic/mitochondrial	22.0464	20.9099	9.51784	no
ClCG03G015550	cytokinin dehydrogenase 3-like	11.9161	9.01175	16.4249	no
ClCG03G015650	uncharacterized protein LOC101210247 isoform X1	3.87368	2.76822	1.5967	no
ClCG03G015700	tetraspanin-2-like	17.9703	18.9558	11.4006	no
ClCG03G015740	inactive protein kinase SELMODRAFT_444075	59.0762	42.3866	28.2248	no
ClCG03G015770	inorganic pyrophosphatase 3	13.4429	15.7592	10.4856	no
ClCG03G016000	uncharacterized protein LOC101216381 isoform X2	1.52203	1.25968	1.91661	no
ClCG03G016120	receptor-like protein kinase 5	2.20406	6.32904	5.20892	no
ClCG03G016200	probable RNA-dependent RNA polymerase 5 isoform X2	5.74072	8.98733	3.61744	no
ClCG03G016250	Cysteine synthase, chloroplastic/chromoplastic	10.3903	12.9287	17.7019	no
ClCG03G016280	LOW QUALITY PROTEIN: protein MON2 homolog	5.88488	5.91457	6.70595	no
ClCG03G016500	vesicle-associated protein 2-2-like	4.83961	6.74745	12.8554	no
ClCG03G016650	uncharacterized protein LOC101212769	2.84639	2.65893	5.34608	no
ClCG03G016690	autophagy-related protein 18h isoform X1	7.94407	11.0387	10.1639	no
ClCG03G016770	unnamed protein product, partial	0.920189	1.24394	2.32985	no
ClCG03G016790	uncharacterized protein LOC101210893	4.80045	4.69794	2.76603	no
ClCG03G016900	amidase 1-like isoform X2	2.89649	2.44253	4.95156	no
ClCG03G016910	isoaspartyl peptidase/L-asparaginase	10.2146	6.40292	3.04748	no
ClCG03G017030	protein indeterminate-domain 7-like isoform X1	0.156267	0.079531	0	no
ClCG03G017120	uncharacterized protein LOC111779958	7.90573	9.14785	5.32724	no
ClCG03G017220	hypothetical protein CDL15_Pgr018348	67.4269	46.8303	124.554	no
ClCG03G017290	translationally-controlled tumor protein homolog	15.5924	19.5602	40.3138	no
ClCG03G017600	eukaryotic translation initiation factor 3 subunit A	17.4069	14.0744	14.3142	no
ClCG04G000380	probable inactive leucine-rich repeat receptor-like protein kinase At1g66830	2.17622	1.83259	1.83484	no
ClCG04G000570	uncharacterized protein LOC103486168	14.7895	14.8769	14.2528	no
ClCG04G000850	uncharacterized protein LOC111435467	5.02828	5.58079	2.82263	no
ClCG04G000960	E3 ubiquitin-protein ligase SINAT2-like isoform X1	30.2079	28.9605	14.2034	no
ClCG04G000990	anthranilate synthase alpha subunit 2, chloroplastic-like	12.3362	15.8116	14.5443	no
ClCG04G001200	uncharacterized protein LOC103486131	4.85827	3.90867	10.4095	no
ClCG04G001480	vacuolar protein sorting-associated protein 26A	36.6302	32.5576	21.7015	no
ClCG04G001540	centromere-associated protein E-like	13.6799	13.9288	11.0232	no
ClCG04G002150	hypothetical protein VITISV_006313	0.02076	0	0	no
ClCG04G002170	uncharacterized protein LOC111020757	0	0.952642	0	no
ClCG04G002580	serine/threonine-protein kinase SRK2H-like	0	0.138842	0.53231	no
ClCG04G002700	extradiol ring-cleavage dioxygenase	10.6665	12.33	12.4438	no
ClCG04G002720	glucose-6-phosphate 1-dehydrogenase 1, chloroplastic-like	21.6675	20.7439	12.7762	no
ClCG04G002760	peroxidase 47	4.91929	6.6985	6.33005	no
ClCG04G003120	translation factor GUF1 homolog, chloroplastic	20.2697	23.3961	25.9348	no
ClCG04G003450	hypothetical protein Csa_4G168980	4.0538	4.21824	3.95746	no
ClCG04G003800	uncharacterized protein LOC103502440	3.98038	3.86417	2.00798	no
ClCG04G003970	uncharacterized protein LOC103491160 isoform X3	0.578195	0.334454	0	no
ClCG04G004080	kinesin-4 isoform X4	2.40098	2.14452	3.22275	no
ClCG04G005220	aquaporin SIP1-1-like	38.6287	40.6525	54.2208	no
ClCG04G005420	uncharacterized protein LOC101206093	11.4693	7.7732	6.79284	no
ClCG04G005570	UDP-glycosyltransferase 76E2-like	0.399375	0.280786	0	no
ClCG04G005580	DNA gyrase subunit B, chloroplastic/mitochondrial-like	18.1172	10.4076	9.86072	no
ClCG04G005670	CDPK-related kinase 1-like isoform X1	0.190628	0.262833	0	no
ClCG04G005820	WAT1-related protein At5g07050-like	11.9961	15.5301	30.8598	no
ClCG04G006230	acetyltransferase NSI	22.5283	18.3741	13.5689	no
ClCG04G006240	acid phosphatase 1	7.1837	1.06203	0	no
ClCG04G006280	uncharacterized protein LOC101210680 isoform X1	3.3737	3.27792	5.05253	no
ClCG04G006410	uncharacterized protein LOC103501456	0.172357	0.394776	0	no
ClCG04G006510	aspartate aminotransferase, mitochondrial-like	0.362274	0.111494	0	no
ClCG04G007050	BTB/POZ domain-containing protein At3g09030	22.8268	21.9052	23.3431	no
ClCG04G007130	protein yippee-like	0.283578	0.142383	0	no
ClCG04G007330	tubulin beta chain	139.185	87.752	131.896	no
ClCG04G007360	Fructose-1,6-bisphosphatase class 1/Sedoheputulose-1,7-bisphosphatase	206.104	160.516	155.033	no
ClCG04G007370	Laccase-7	0	0.039661	0	no
ClCG04G007500	probable glutathione S-transferase	0.039492	0.0825	0	no
ClCG04G007690	protein NRT1/ PTR FAMILY 5.6	3.96483	8.38509	11.5667	no
ClCG04G008010	LOW QUALITY PROTEIN: L-type lectin-domain containing receptor kinase S.4-like	6.7578	6.87377	2.68197	no
ClCG04G008180	pectin acetylesterase 5-like	10.8276	10.771	11.8052	no
ClCG04G008310	uncharacterized protein LOC103490100	2.31573	1.2306	3.97908	no
ClCG04G008440	WAT1-related protein At2g37460	2.62071	4.2688	7.39203	no
ClCG04G008890	DNA-binding protein S1FA-like	5.97021	2.89671	3.86085	no
ClCG04G009060	putative cyclic nucleotide-gated ion channel 15	0.109853	0.046823	0.506939	no
ClCG04G009290	hypothetical protein Csa_6G446450	0	0.105769	0	no
ClCG04G009550	UDP-glycosyltransferase 73C5, partial	0.177293	0.182547	0	no
ClCG04G009590	threonine dehydratase biosynthetic, chloroplastic-like	0.10998	12.9547	0	no
ClCG04G009680	hypothetical protein Csa_6G449830	2.5899	1.04213	1.11681	no
ClCG04G009710	glucomannan 4-beta-mannosyltransferase 9-like	16.4947	17.6116	17.2981	no
ClCG04G009780	serine/threonine-protein kinase CTR1	6.93577	7.54732	6.60457	no
ClCG04G010350	LOW QUALITY PROTEIN: lipid droplet-associated hydrolase	0.222493	0	0	no
ClCG04G010360	putative HVA22-like protein g	1.71468	3.19084	4.56723	no
ClCG04G010430	hypothetical protein Csa_1G042990	47.6527	55.8014	62.6328	no
ClCG04G010960	LOW QUALITY PROTEIN: uncharacterized protein LOC111495731	3.44478	7.39104	5.28964	no
ClCG04G011600	truncated transcription factor CAULIFLOWER A isoform X1	1.19706	0.59364	8.62513	no
ClCG04G011830	hypothetical protein Csa_1G039150	0.083338	0	0	no
ClCG04G011840	DExH-box ATP-dependent RNA helicase DExH14	14.016	15.0813	15.6706	no
ClCG04G011860	transmembrane protein adipocyte-associated 1 homolog	3.50689	2.82818	1.93378	no
ClCG04G012550	uncharacterized protein LOC103483601	28.0563	26.8207	31.5227	no
ClCG04G012780	putative 3,4-dihydroxy-2-butanone kinase isoform X1	7.63121	5.66782	5.88315	no
ClCG05G000030	transcription factor bHLH67	37.5561	47.8425	34.3835	no
ClCG05G000130	uncharacterized protein LOC111790917	18.3731	20.0327	16.4388	no
ClCG05G000190	vacuolar protein sorting-associated protein 8 homolog	5.95738	5.77999	4.19502	no
ClCG05G000820	cytochrome b561 and DOMON domain-containing protein At3g61750	0.380721	0.455523	0	no
ClCG05G001390	uncharacterized protein LOC111016241	0.297355	0.087017	0	no
ClCG05G001480	ascorbate transporter, chloroplastic	35.3288	24.3345	42.4572	no
ClCG05G001810	homeobox-leucine zipper protein ANTHOCYANINLESS 2-like isoform X2	24.0497	21.0076	24.2075	no
ClCG05G001820	probable methyltransferase PMT13	11.9589	10.2015	7.29981	no
ClCG05G001970	CRS2-associated factor 1, mitochondrial isoform X1	4.61188	3.80784	7.2977	no
ClCG05G002000	polygalacturonate 4-alpha-galacturonosyltransferase-like isoform X4	0.196914	0.101581	0	no
ClCG05G002010	hypothetical protein CUMW_132120	2.7409	1.42077	1.26501	no
ClCG05G002060	spastin isoform X1	6.41196	2.47125	3.85037	no
ClCG05G002140	4-hydroxy-tetrahydrodipicolinate synthase, chloroplastic-like	55.0608	42.7759	52.0389	no
ClCG05G002160	brefeldin A-inhibited guanine nucleotide-exchange protein 2-like	26.0743	26.36	26.9773	no
ClCG05G002590	light-mediated development protein DET1-like isoform X1	23.0235	18.1503	16.926	no
ClCG05G002780	protein ECERIFERUM 1-like	0	0.022085	0	no
ClCG05G003060	hypothetical protein Csa_3G129630	9.88903	14.1976	12.4019	no
ClCG05G003170	probable magnesium transporter NIPA2	0.285943	0.402173	0	no
ClCG05G003210	RPM1-interacting protein 4	9.0283	8.31282	4.37951	no
ClCG05G003330	uncharacterized protein LOC103492021 isoform X1	6.7843	7.96843	9.00798	no
ClCG05G003420	glutathione reductase, cytosolic	27.4247	35.0505	58.5675	no
ClCG05G003440	putative F-box protein PP2-B12	0.78351	2.02916	1.52153	no
ClCG05G003480	cellulose synthase-like protein D1	0.514914	0.197245	0	no
ClCG05G003530	dihydroxy-acid dehydratase, chloroplastic	36.7911	26.0784	36.6411	no
ClCG05G003630	S-protein homolog 6-like	1.13035	1.00377	3.7316	no
ClCG05G004110	Protein NRT1/ PTR FAMILY 5.2, partial	0.233107	0.367503	0	no
ClCG05G004430	enoyl-CoA delta isomerase 2, peroxisomal-like	10.268	10.432	9.0987	no
ClCG05G005110	hypothetical protein Csa_3G146600	13.3666	21.3327	8.21926	no
ClCG05G005210	G-type lectin S-receptor-like serine/threonine-protein kinase LECRK4	0.403262	0.304098	0	no
ClCG05G005440	uncharacterized protein LOC111279963 isoform X1	1.22619	0.88806	0	no
ClCG05G005460	UPF0613 protein PB24D3.06c	7.05085	7.10588	4.77701	no
ClCG05G005630	hypothetical protein Csa_3G150780	0.527919	0.293899	0	no
ClCG05G005680	sugar transporter ERD6-like 16 isoform X2	0.033195	0.137917	0	no
ClCG05G005890	lipase-like	5.33302	7.70941	7.00518	no
ClCG05G005930	GTP-binding protein OBGC, chloroplastic	19.375	17.3876	8.41303	no
ClCG05G005950	uncharacterized protein LOC101208771	4.5463	3.134	3.72298	no
ClCG05G006290	ethylene-responsive transcription factor RAP2-3-like	0.161867	0	0	no
ClCG05G006390	heparanase-like protein 2	6.41986	8.20708	5.35961	no
ClCG05G006430	acetate/butyrate--CoA ligase AAE7, peroxisomal	21.254	28.8728	35.1306	no
ClCG05G006770	uncharacterized protein LOC103483912 isoform X1	6.50835	7.4977	7.10903	no
ClCG05G006900	protein CHUP1, chloroplastic	5.81642	3.58909	10.6842	no
ClCG05G006940	chromatin structure-remodeling complex protein BSH isoform X1	15.6931	14.6452	17.4106	no
ClCG05G007050	probable glucan endo-1,3-beta-glucosidase A6	0	0.022106	0	no
ClCG05G007230	LOW QUALITY PROTEIN: uncharacterized protein LOC103483968	8.32296	7.99393	12.345	no
ClCG05G007400	pectinesterase 2	4.22437	4.81181	1.24387	no
ClCG05G008010	protein O-glucosyltransferase 1-like	0	0.057156	0	no
ClCG05G008020	25.3 kDa vesicle transport protein isoform X1	0.088157	0	0	no
ClCG05G008110	cytokinin hydroxylase	0.12073	0.12292	0	no
ClCG05G008120	pectin acetylesterase 9 isoform X1	4.27299	3.1943	3.12256	no
ClCG05G008130	signal peptide peptidase-like 1	19.0345	19.2931	20.8823	no
ClCG05G008240	BAHD acyltransferase DCR	8.38812	3.97184	6.07677	no
ClCG05G008290	hypothetical protein CUMW_091120	5.3821	8.88553	8.92975	no
ClCG05G008470	uncharacterized protein At3g49140-like	50.0926	43.2966	21.7849	no
ClCG05G008550	G-type lectin S-receptor-like serine/threonine-protein kinase At5g24080 isoform X1	5.34926	8.56879	7.35492	no
ClCG05G008770	probable protein phosphatase 2C 76	12.5706	14.0578	14.6879	no
ClCG05G008780	cyclic nucleotide-gated ion channel 1-like isoform X1	6.8479	6.6327	7.3343	no
ClCG05G008790	_	0.372763	0.588492	0	no
ClCG05G008800	cyclic nucleotide-gated ion channel 1-like isoform X1	10.5968	5.16178	7.67756	no
ClCG05G008830	RING-H2 finger protein ATL20-like	9.79356	11.0064	6.44344	no
ClCG05G008920	calcineurin B-like protein 4 isoform X1	5.20366	6.55448	2.44345	no
ClCG05G008970	protein IQ-DOMAIN 1 isoform X2	0.310639	0.264146	0	no
ClCG05G009390	heavy metal-associated isoprenylated plant protein 21	2.96695	1.55027	3.64971	no
ClCG05G009410	DExH-box ATP-dependent RNA helicase DExH7, chloroplastic isoform X1	10.7951	11.1342	13.4727	no
ClCG05G009480	ankyrin repeat-containing protein ITN1-like	0.029224	0	0	no
ClCG05G009530	ATP-dependent DNA helicase Q-like 4A isoform X1	3.18404	1.71745	1.71731	no
ClCG05G009830	probable WRKY transcription factor 9	0.055494	0	0	no
ClCG05G009960	ferredoxin--nitrite reductase, chloroplastic	302.528	454.646	380.819	no
ClCG05G010450	uncharacterized protein LOC101204212 isoform X2	3.61371	3.64547	3.86134	no
ClCG05G010540	transcription repressor KAN1-like isoform X1	10.6144	17.6077	15.329	no
ClCG05G010690	nicastrin isoform X1	10.8234	9.65806	7.5753	no
ClCG05G010880	uncharacterized protein LOC103496848	4.8588	4.29517	2.96887	no
ClCG05G010970	protease Do-like 7	8.97011	9.02529	13.4174	no
ClCG05G011420	protein ODORANT1-like	1.85503	3.58377	1.67023	no
ClCG05G011650	phenolic glucoside malonyltransferase 1-like isoform X1	0.387419	0.79995	0	no
ClCG05G012900	uncharacterized protein LOC101221710	0.974281	0.141436	0	no
ClCG05G013250	lysine histidine transporter 2 isoform X1	3.05988	6.67064	3.40506	no
ClCG05G013390	triacylglycerol lipase 2 isoform X1	24.3739	42.7505	14.5124	no
ClCG05G013630	hypothetical protein Csa_3G567330	0.860285	1.06775	0	no
ClCG05G014740	trafficking protein particle complex subunit 3-like	18.1595	18.9245	16.9885	no
ClCG05G014770	pentatricopeptide repeat-containing protein At4g04790, mitochondrial-like isoform X1	5.56861	4.46867	6.26022	no
ClCG05G014910	scarecrow-like protein 21	22.2801	29.5897	16.4691	no
ClCG05G015490	protein Simiate	1.53402	1.21009	3.38336	no
ClCG05G016140	uncharacterized transporter C405.03c-like	0.10245	0.288037	0	no
ClCG05G016170	hypothetical protein Csa_4G651830	3.75655	3.05408	2.53333	no
ClCG05G016470	omega-hydroxypalmitate O-feruloyl transferase	1.65406	1.17538	1.61072	no
ClCG05G016560	uncharacterized protein LOC111797733	6.75195	10.2927	7.57256	no
ClCG05G016570	aberrant root formation protein 4 isoform X1	3.51187	3.33676	2.55507	no
ClCG05G016620	uncharacterized protein LOC111442684 isoform X2	4.96855	4.11519	2.99125	no
ClCG05G016950	SPX domain-containing protein 2-like	1.11429	1.48605	0	no
ClCG05G017220	uncharacterized protein LOC111442799	17.0502	17.7858	17.8092	no
ClCG05G017260	uncharacterized protein LOC101215653	9.7242	10.7052	7.39232	no
ClCG05G017600	pentatricopeptide repeat-containing protein At5g10690 isoform X5	6.06635	7.79933	2.46613	no
ClCG05G018080	aminopeptidase M1	22.257	25.44	23.3355	no
ClCG05G018480	uncharacterized protein LOC103503892 isoform X1	5.88706	5.95341	8.02828	no
ClCG05G018940	maf-like protein DDB_G0281937 isoform X1	10.2288	10.0484	7.48103	no
ClCG05G019060	glucan endo-1,3-beta-glucosidase 7	20.7178	23.6632	26.6335	no
ClCG05G019150	uncharacterized protein LOC101205217	8.81644	8.26867	9.49449	no
ClCG05G019260	exocyst complex component SEC3A	11.9354	10.4284	10.2042	no
ClCG05G019300	cytochrome P450 82A3-like	0	0.086842	0	no
ClCG05G019320	cytochrome P450 82A3-like	2.3783	3.98861	2.06609	no
ClCG05G019440	probable transcription factor KAN4	0.230565	0.517221	0	no
ClCG05G019870	hypothetical protein CCACVL1_14000	0.560143	1.39089	0	no
ClCG05G020350	isoflavone 2'-hydroxylase-like	0.374108	0.291464	0	no
ClCG05G020560	activating signal cointegrator 1 complex subunit 2	10.7398	14.7362	19.6254	no
ClCG05G020700	hypothetical protein AXX17_AT1G67510	0	0.313983	0	no
ClCG05G021020	aquaporin PIP2-1-like	0.791486	0.517686	1.69304	no
ClCG05G021170	thioredoxin-like 3-2, chloroplastic isoform X8	12.2013	11.7193	4.13979	no
ClCG05G021440	uncharacterized protein LOC103489423 isoform X2	16.8527	18.2	25.5848	no
ClCG05G021520	uncharacterized protein LOC111811149	0.474079	0	0	no
ClCG05G021550	uncharacterized protein LOC111294868	14.7003	19.1664	10.6844	no
ClCG05G021590	trihelix transcription factor PTL-like	0.09784	0.303234	1.91311	no
ClCG05G021620	uncharacterized protein LOC101250467	0	0.02031	0	no
ClCG05G021670	cell division control protein 2 homolog A	13.4025	14.6133	9.08779	no
ClCG05G021890	uncharacterized protein LOC103489375 isoform X2	0.81864	0.463706	0	no
ClCG05G022040	3-oxo-5-alpha-steroid 4-dehydrogenase, C-terminal	0	0.487742	0	no
ClCG05G022150	uncharacterized protein LOC103489346	4.41122	5.29525	2.42184	no
ClCG05G022660	50S ribosomal protein L15, chloroplastic	218.554	181.632	92.6375	no
ClCG05G022700	LOB domain-containing protein 40-like	0.345507	0.420969	0	no
ClCG05G022750	tetraketide alpha-pyrone reductase 2-like	0.220611	0.553252	0	no
ClCG05G022960	hypothetical protein TanjilG_15142	8.26729	8.58829	10.2718	no
ClCG05G023040	hypothetical protein Csa_5G608330	1.40349	0.909965	2.67971	no
ClCG05G023060	coiled-coil domain-containing protein 130-like	17.3074	17.4719	18.4143	no
ClCG05G023170	nudix hydrolase 1-like	0	0.838417	0	no
ClCG05G023350	LOW QUALITY PROTEIN: peroxidase 11	0.254078	0.050758	1.94222	no
ClCG05G023530	uncharacterized protein LOC101210244	8.55968	12.609	9.22412	no
ClCG05G023640	uncharacterized protein LOC101211568	0.901213	0.882579	0	no
ClCG05G023660	hypothetical protein Csa_5G606740	4.74003	5.51024	12.7608	no
ClCG05G024030	phosphate transporter PHO1 homolog 3-like	0.185281	0.126821	0	no
ClCG05G024250	Ribonuclease 3	0.168039	3.59162	0	no
ClCG05G024430	transcription factor PRE6-like	0.326031	0.240016	0	no
ClCG05G024550	LOW QUALITY PROTEIN: alpha-amylase 3, chloroplastic	34.6339	33.3777	16.4663	no
ClCG05G024600	protein NRT1/ PTR FAMILY 4.6-like	3.6672	3.19388	4.09606	no
ClCG05G024840	uncharacterized protein LOC105435565	0.59235	0	0	no
ClCG05G025410	1,4-dihydroxy-2-naphthoyl-CoA synthase, peroxisomal	115.335	138.22	146.174	no
ClCG05G025590	uncharacterized protein LOC101213086	0.973528	0.335899	0	no
ClCG05G025600	hypothetical protein Csa_5G599810	1.71011	1.60252	1.95864	no
ClCG05G025660	anthranilate phosphoribosyltransferase	12.1894	16.8645	32.4829	no
ClCG05G025680	Glutamate--glyoxylate aminotransferase 1	133.436	243.939	188.432	no
ClCG05G025880	coilin isoform X2	9.26075	10.5276	10.453	no
ClCG05G025940	cytochrome P450 71B34-like isoform X2	1.53504	4.03975	1.71093	no
ClCG05G025950	hypothetical protein VITISV_019663	0.049843	0.068653	0.395205	no
ClCG05G025970	cytochrome P450 71B37-like	0.049843	0.068653	0.395205	no
ClCG05G026360	pollen receptor-like kinase 2	0.080755	0.0579	0	no
ClCG05G026380	uncharacterized protein LOC111476696 isoform X1	13.0227	9.5732	9.21959	no
ClCG05G026500	probable xyloglucan glycosyltransferase 12	15.4382	9.68717	5.42507	no
ClCG05G027020	cilia- and flagella-associated protein 20 isoform X2	4.71316	4.00826	2.75458	no
ClCG06G000350	LOB domain-containing protein 19	0.040886	0	0	no
ClCG06G000390	protein transport Sec1a-like isoform X1	0	0.048656	0	no
ClCG06G000740	NADH dehydrogenase	11.4891	16.3705	12.9658	no
ClCG06G000770	protein ECERIFERUM 1-like	0.476471	0.136066	0	no
ClCG06G000790	haloacid dehalogenase-like hydrolase domain-containing protein Sgpp isoform X1	14.2235	16.698	10.9365	no
ClCG06G000820	hypothetical protein Csa_6G080330	0.739983	1.51653	0.984544	no
ClCG06G001040	uncharacterized protein LOC101213433	0.713612	0.195511	0.513722	no
ClCG06G001100	15 kDa selenoprotein	38.7712	51.378	29.0104	no
ClCG06G001230	dynamin-related protein 5A isoform X1	0.144865	0.108565	1.29403	no
ClCG06G001380	NADH dehydrogenase	23.92	16.4132	10.9053	no
ClCG06G001480	cellulose synthase A catalytic subunit 4	1.43606	0.648794	0.937684	no
ClCG06G001540	Glutathione gamma-glutamylcysteinyltransferase 1	7.79774	7.04238	6.29822	no
ClCG06G001600	cucurbitadienol synthase 1	0.301054	0.211001	0	no
ClCG06G001630	A/G-specific adenine DNA glycosylase	11.2144	9.84229	16.7367	no
ClCG06G001660	uncharacterized protein LOC103499077	2.62881	0.212544	0	no
ClCG06G002050	hypothetical protein Csa_6G094680	4.55785	4.8447	2.73847	no
ClCG06G002130	agamous-like MADS-box protein AGL9 homolog isoform X1	0.986814	1.86933	0	no
ClCG06G002350	probably inactive receptor-like protein kinase At2g46850	0.794784	1.00239	2.33299	no
ClCG06G002380	uncharacterized protein LOC103498828	5.35401	4.56275	4.12074	no
ClCG06G002430	glycine--tRNA ligase, chloroplastic/mitochondrial 2 isoform X1	9.23867	8.61319	6.60134	no
ClCG06G002510	tRNA wybutosine-synthesizing protein 4	6.24922	7.97556	8.13054	no
ClCG06G002830	SPX domain-containing protein 3	0.239683	0.241666	0	no
ClCG06G002930	nuclear pore complex protein NUP62	6.86106	4.65615	4.9159	no
ClCG06G003000	probable plastid-lipid-associated protein 11 isoform X1	10.1873	11.4313	4.59632	no
ClCG06G003160	crocetin glucosyltransferase, chloroplastic-like	5.60337	7.42516	2.4734	no
ClCG06G003660	hypothetical protein Csa_6G004520	0.085054	0.024123	0	no
ClCG06G003850	protein O-glucosyltransferase 1-like	0.069177	0	0	no
ClCG06G004120	paladin isoform X2	6.53226	7.88318	9.30574	no
ClCG06G004140	hypothetical protein Csa_6G001760	0.695612	0.591016	0	no
ClCG06G004260	protein GFS12 isoform X1	6.12043	5.73692	2.87656	no
ClCG06G004390	beta-glucosidase-like SFR2, chloroplastic	13.3279	19.7243	10.2694	no
ClCG06G004710	LOW QUALITY PROTEIN: beta-D-xylosidase 1-like	23.2044	25.098	29.9545	no
ClCG06G004720	uncharacterized protein LOC103497803	8.31101	10.3936	12.7924	no
ClCG06G004740	LOW QUALITY PROTEIN: AMSH-like ubiquitin thioesterase 3	8.55438	8.67737	10.5499	no
ClCG06G004900	probable protein phosphatase 2C 73	2.76921	6.55707	8.05678	no
ClCG06G005160	vesicle-associated membrane protein 724	7.60492	7.5824	12.3633	no
ClCG06G005360	uncharacterized protein LOC103497878 isoform X1	26.0811	21.1119	22.6254	no
ClCG06G005420	acyl carrier protein 1, chloroplastic-like	66.5552	42.3675	37.7006	no
ClCG06G005540	NADH dehydrogenase	0.054636	0.390717	0	no
ClCG06G005580	probable prolyl 4-hydroxylase 4	13.9343	18.391	12.4059	no
ClCG06G005770	serine incorporator 3	10.0528	10.9277	6.87121	no
ClCG06G005900	glucose-1-phosphate adenylyltransferase large subunit 3, chloroplastic/amyloplastic	49.019	68.0953	42.4026	no
ClCG06G005950	mitogen-activated protein kinase kinase kinase NPK1 isoform X2	0.203371	0.484763	0	no
ClCG06G006130	uncharacterized protein LOC101214793	1.0774	0.435292	0	no
ClCG06G006180	Copper amine oxidase	14.4843	17.4517	13.8489	no
ClCG06G006220	photosystem II D1 precursor processing protein PSB27-H2, chloroplastic	11.8829	10.1064	16.6618	no
ClCG06G006230	uncharacterized protein LOC101210911	10.7464	11.1012	12.5787	no
ClCG06G006320	non-specific lipid-transfer protein-like protein At2g13820	0	0.113397	0	no
ClCG06G006680	protein SIEVE ELEMENT OCCLUSION B-like	2.98855	0.244968	0	no
ClCG06G006700	uncharacterized protein LOC101217067	5.16536	0.091733	0.353331	no
ClCG06G006740	uncharacterized protein LOC103502859 isoform X1	133.375	99.3584	79.4539	no
ClCG06G006760	uncharacterized protein LOC103502861	3.43986	2.75798	3.96957	no
ClCG06G007090	putative protein phosphatase 2C-like protein 44	5.26505	4.08428	2.61495	no
ClCG06G007160	uncharacterized protein LOC111009647 isoform X1	39.4999	43.3481	29.7424	no
ClCG06G007480	_	0	0.008942	0	no
ClCG06G007890	chromatin assembly factor 1 subunit A-B isoform X1	25.3231	23.5195	13.6483	no
ClCG06G007980	protein ECERIFERUM 26-like	3.02438	3.64165	4.00246	no
ClCG06G008180	mechanosensitive ion channel protein 10	8.1975	5.38452	5.26463	no
ClCG06G008340	nuclear pore complex protein NUP160 isoform X1	10.7228	9.12091	9.842	no
ClCG06G008400	hypothetical protein Csa_5G313340	0	9.25965	0	no
ClCG06G008430	histone-lysine N-methyltransferase ASHH3	8.82302	8.57515	6.3917	no
ClCG06G008550	indole-3-pyruvate monooxygenase YUCCA6 isoform X1	0.385943	0.262087	0	no
ClCG06G008780	rac-like GTP-binding protein ARAC7	1.21454	1.21597	0	no
ClCG06G008830	transcription factor bHLH68 isoform X1	26.5012	25.6892	22.8866	no
ClCG06G008980	_	0.90815	0.998169	0	no
ClCG06G009580	probable low-specificity L-threonine aldolase 1 isoform X1	16.385	17.8047	10.2231	no
ClCG06G009590	LOW QUALITY PROTEIN: cell division cycle 5-like protein	18.1581	21.6641	33.3784	no
ClCG06G009630	hypothetical protein VITISV_021702	5.33967	5.06014	2.53137	no
ClCG06G009730	uncharacterized protein LOC111987139	0.053743	0	1.38195	no
ClCG06G010050	_	1.3043	1.64984	0.861098	no
ClCG06G010380	fe-S cluster assembly factor HCF101, chloroplastic-like	36.0438	42.2661	27.8085	no
ClCG06G010450	dnaJ homolog subfamily C GRV2	21.0779	19.2097	11.8892	no
ClCG06G010600	uncharacterized protein LOC103501513 isoform X1	10.6746	11.5425	9.01922	no
ClCG06G010630	vacuolar protein sorting-associated protein 25 isoform X1	8.17809	8.32269	7.69718	no
ClCG06G010680	uncharacterized protein LOC101205468	0	0.048907	0	no
ClCG06G010730	hypothetical protein Csa_1G418260	0.635624	0.394801	0.91644	no
ClCG06G011060	2-alkenal reductase (NADP(+)-dependent)-like	0.156151	0.010564	0	no
ClCG06G011080	2-alkenal reductase (NADP(+)-dependent)-like	21.3852	42.8118	42.8243	no
ClCG06G011630	calmodulin-binding receptor-like cytoplasmic kinase 3	12.3904	12.6814	7.8172	no
ClCG06G012040	uncharacterized protein LOC103487384	7.00098	3.15135	2.65915	no
ClCG06G012330	formin-like protein 13 isoform X2	6.38947	7.57788	4.8287	no
ClCG06G012670	protein TSS	180.547	177.345	98.8352	no
ClCG06G012690	AP2-like ethylene-responsive transcription factor At1g16060	0.448254	0.491744	1.09115	no
ClCG06G013140	flavonoid 3-O-glucosyltransferase-like	0.103929	0.142845	0	no
ClCG06G013180	F-box protein PP2-B11, partial	3.87118	4.7138	2.34187	no
ClCG06G013450	WD repeat-containing protein 75 isoform X2	7.53928	5.44954	12.9743	no
ClCG06G013550	oxysterol-binding protein-related protein 4C-like	7.02281	6.8641	15.4144	no
ClCG06G013670	probable inactive purple acid phosphatase 28 isoform X1	6.77311	6.70258	2.72953	no
ClCG06G013720	nucleolar and coiled-body phosphoprotein 1 isoform X1	7.49086	5.94986	5.13714	no
ClCG06G013870	uncharacterized protein LOC111779552	2.96253	3.89738	5.61763	no
ClCG06G013970	sodium transporter HKT1	2.92035	1.66399	4.89571	no
ClCG06G014110	probable oxidosqualene cyclase	0.301054	0.211001	0	no
ClCG06G014140	LOW QUALITY PROTEIN: serine/threonine-protein kinase TOUSLED	9.03649	9.56645	8.71592	no
ClCG06G014240	uncharacterized protein LOC101221907 isoform X1	11.8575	9.60121	10.9783	no
ClCG06G014340	Phosphoethanolamine N-methyltransferase 1	0.584207	0.878178	0	no
ClCG06G014390	golgin candidate 2-like	11.455	11.5562	13.5705	no
ClCG06G014560	Multi antimicrobial extrusion protein	3.95405	5.31356	4.64862	no
ClCG06G015050	general transcription factor IIE subunit 1	16.0561	25.2589	28.1403	no
ClCG06G015110	kinesin-like protein KIF19	0.327661	0.443414	0	no
ClCG06G015180	probable acyl-activating enzyme 17, peroxisomal	27.0617	35.1393	14.5013	no
ClCG06G015650	hypothetical protein Csa_1G013250	0	0.06039	0	no
ClCG06G015960	formin-like protein 20	14.7201	16.848	16.9556	no
ClCG06G016360	isochorismate synthase 2, chloroplastic isoform X1	10.9231	10.7034	4.98727	no
ClCG06G016500	protein NUCLEAR FUSION DEFECTIVE 4	3.10813	3.16062	4.3197	no
ClCG06G016560	putative germin-like protein 2-1	1.97368	1.09267	0	no
ClCG06G016880	probable alpha,alpha-trehalose-phosphate synthase	23.0418	22.3015	20.3432	no
ClCG06G016890	spermidine synthase 1-like	0.156779	0.77998	0.924671	no
ClCG06G016900	probable cyclic nucleotide-gated ion channel 16	0.761488	0.531774	1.19067	no
ClCG06G017140	CRAL-TRIO domain-containing protein C3H8.02	22.5678	22.2052	10.4685	no
ClCG06G017220	FKBP12-interacting protein of 37 kDa	10.173	8.49241	6.19744	no
ClCG06G017400	protein DETOXIFICATION 16-like isoform X1	0.120456	0	0	no
ClCG06G017600	vinorine synthase-like	0.783571	1.38265	0.902582	no
ClCG06G017700	callose synthase 10	33.1008	30.3257	27.1006	no
ClCG06G017750	Aspartyl aminopeptidase	8.04099	8.2933	10.6899	no
ClCG06G018330	ATP-dependent Clp protease ATP-binding subunit ClpA homolog CD4B, chloroplastic	131.16	107.625	66.3039	no
ClCG06G018400	probable beta-1,4-xylosyltransferase IRX10L isoform X1	10.2046	9.37224	4.45842	no
ClCG07G000160	serine/threonine-protein phosphatase BSL1-like isoform X1	11.8449	13.2866	25.4105	no
ClCG07G000190	transcription factor bHLH69	3.88513	3.26185	3.70737	no
ClCG07G000470	uncharacterized protein LOC111491429	0.385454	0.032774	0	no
ClCG07G000550	beta-carotene isomerase D27, chloroplastic	0.101764	0.161468	0	no
ClCG07G000710	vacuolar protein sorting-associated protein 51 homolog	8.74765	8.14956	6.80623	no
ClCG07G001230	tetratricopeptide repeat protein 7A isoform X1	5.87849	6.75764	8.43388	no
ClCG07G001240	rho GDP-dissociation inhibitor 1-like	13.5118	15.4415	14.7039	no
ClCG07G001320	protein PHR1-LIKE 1 isoform X1	22.4358	24.2034	37.5389	no
ClCG07G001360	glutathionyl-hydroquinone reductase YqjG	10.8773	10.6709	5.31386	no
ClCG07G001540	hypothetical protein	0.185401	0.554189	2.06374	no
ClCG07G001610	transcription factor PIF1-like	3.31937	3.93181	3.24694	no
ClCG07G001750	sterol 3-beta-glucosyltransferase UGT80A2 isoform X1	5.33967	5.06014	2.53137	no
ClCG07G001790	sm-like protein LSM5	18.3349	14.2385	9.65548	no
ClCG07G001910	uncharacterized protein LOC101211516	8.55968	12.609	9.22412	no
ClCG07G002050	E3 ubiquitin-protein ligase RNF4	13.1955	20.0037	25.2061	no
ClCG07G002140	ER lumen protein-retaining receptor	0.178396	0.025311	0	no
ClCG07G002470	UDP-glycosyltransferase 74F1-like	2.17839	5.52144	3.46377	no
ClCG07G002540	phospholipid-transporting ATPase 2 isoform X1	8.57515	11.2074	10.1391	no
ClCG07G002710	serine/threonine-protein kinase CDL1	1.82471	0.577338	1.22205	no
ClCG07G002990	probable disease resistance protein At4g27220	0.211858	0.155867	0	no
ClCG07G003050	protein-tyrosine-phosphatase MKP1	12.8388	15.2114	12.6226	no
ClCG07G003210	WAT1-related protein At2g39510-like isoform X1	12.2756	6.29584	5.87395	no
ClCG07G003310	dof zinc finger protein DOF2.4	5.31815	4.73541	4.53873	no
ClCG07G003650	serine/threonine-protein phosphatase PP1 isozyme 4	15.1225	14.1436	14.2441	no
ClCG07G003750	thioredoxin H1-like	0.111858	0.234554	2.10171	no
ClCG07G003820	UDP-glycosyltransferase 85A1	0.948099	0.52753	0	no
ClCG07G003840	7-deoxyloganetic acid glucosyltransferase-like	3.3269	5.36783	5.18393	no
ClCG07G003950	uncharacterized protein LOC103500824	8.78598	10.4184	10.8147	no
ClCG07G004140	GDSL esterase/lipase CPRD49	12.5458	16.0518	12.9505	no
ClCG07G004510	40S ribosomal protein S4, partial	76.5849	72.2689	87.8136	no
ClCG07G004750	staphylococcal-like nuclease CAN2	6.96323	9.51198	14.3961	no
ClCG07G004780	sodium-coupled neutral amino acid transporter 2-like	7.9267	11.3766	9.05617	no
ClCG07G004940	18.1 kDa class I heat shock protein-like	1.36744	0.546972	1.14925	no
ClCG07G005100	probable chalcone--flavonone isomerase 3 isoform X1	11.5856	8.99607	6.79649	no
ClCG07G005220	WRKY transcription factor 55	0	0.243992	0	no
ClCG07G005310	hydroxyacylglutathione hydrolase cytoplasmic	7.18121	7.89152	6.4977	no
ClCG07G005420	vacuolar iron transporter 1-like	9.05172	8.14044	4.92211	no
ClCG07G005470	U-box domain-containing protein 21-like	0	0.794745	0	no
ClCG07G005490	CRAL-TRIO domain-containing protein YKL091C isoform X1	31.1103	45.2433	64.2287	no
ClCG07G005710	1-aminocyclopropane-1-carboxylate oxidase homolog 6-like isoform X1	15.7949	24.0222	18.6094	no
ClCG07G005760	probable peroxygenase 5	22.7778	19.877	15.2596	no
ClCG07G006040	uncharacterized protein LOC112093437	0.104053	0.124182	1.93335	no
ClCG07G006190	succinate dehydrogenase	23.2449	22.9131	43.7239	no
ClCG07G006280	LOW QUALITY PROTEIN: putative 1-phosphatidylinositol-3-phosphate 5-kinase FAB1C	14.236	19.093	19.1575	no
ClCG07G006480	_	0	0.068409	0	no
ClCG07G006510	uncharacterized protein LOC111021983	8.78289	9.67457	9.21314	no
ClCG07G006590	subtilisin-like protease SBT4.14	0.63712	0.247019	0	no
ClCG07G006720	BAG family molecular chaperone regulator 1-like	14.9813	22.5881	19.05	no
ClCG07G006750	homeobox-leucine zipper protein HOX3-like isoform X1	0.669187	0.86585	6.16318	no
ClCG07G006830	uncharacterized protein LOC101210274 isoform X1	19.4306	17.5014	9.72693	no
ClCG07G007060	_	1.05024	1.15373	0.662495	no
ClCG07G007110	uncharacterized protein LOC111460281 isoform X1	0.623655	0.221028	5.32078	no
ClCG07G007380	hypothetical protein VITISV_001808	0.70277	0.758721	5.28191	no
ClCG07G007670	hypothetical protein VITISV_041073	8.78598	10.4184	10.8147	no
ClCG07G007770	respiratory burst oxidase homolog protein A-like	6.1855	8.0855	5.02423	no
ClCG07G007870	WRKY transcription factor 22-like	9.69144	4.60524	8.74191	no
ClCG07G007890	hypothetical protein	0.185401	0.554189	2.06374	no
ClCG07G008290	kinesin-like protein NACK2 isoform X1	2.19754	2.15999	2.13853	no
ClCG07G008590	LOW QUALITY PROTEIN: uncharacterized protein LOC103493201	8.34476	9.3833	9.01736	no
ClCG07G008770	D-2-hydroxyglutarate dehydrogenase, mitochondrial	5.20016	4.95509	2.67381	no
ClCG07G009160	succinate dehydrogenase	23.2449	22.9131	43.7239	no
ClCG07G009450	low affinity sulfate transporter 3-like	0.133237	1.44332	0	no
ClCG07G009840	uncharacterized protein LOC111810623	0.029783	0.026837	0	no
ClCG07G009890	uncharacterized protein LOC101209917	3.39709	3.6704	3.47179	no
ClCG07G010050	probable LRR receptor-like serine/threonine-protein kinase At1g53430 isoform X1	21.9394	25.4155	22.6704	no
ClCG07G010090	protein trichome birefringence-like 42	42.0613	64.3666	77.6372	no
ClCG07G010780	galactoside 2-alpha-L-fucosyltransferase-like	0.678378	0.312967	0.102155	no
ClCG07G010930	gamma aminobutyrate transaminase 1, mitochondrial-like isoform X2	38.2297	51.3506	53.1612	no
ClCG07G010970	cytochrome P450 97B2, chloroplastic	13.8287	14.0647	5.2744	no
ClCG07G011000	probable pectinesterase 8	0.120603	0.288581	0	no
ClCG07G011170	beta-amylase 8	16.8357	18.978	10.4582	no
ClCG07G011190	pectin acetylesterase 8-like isoform X1	41.4878	57.5998	37.0425	no
ClCG07G011260	serine/threonine-protein kinase At5g01020	5.57154	6.70486	4.43357	no
ClCG07G011290	LRR receptor-like serine/threonine-protein kinase FEI 1	38.7258	32.0496	14.1606	no
ClCG07G011700	uncharacterized protein LOC101222760	0.07394	0.03507	0	no
ClCG07G011710	uncharacterized protein LOC111479615	0.631484	0.320665	0	no
ClCG07G012100	aquaporin NIP6-1	0.192319	0.294955	0	no
ClCG07G012140	uncharacterized protein LOC101207869	9.53822	5.44681	7.83779	no
ClCG07G012260	calcineurin subunit B-like isoform X1	2.09761	2.41111	2.88477	no
ClCG07G012470	palmitoyl-monogalactosyldiacylglycerol delta-7 desaturase, chloroplastic-like	0	0.229599	0	no
ClCG07G013040	methyltransferase-like protein 22 isoform X1	8.64464	11.4601	6.88383	no
ClCG07G013800	putative hydrolase C777.06c	5.73568	4.97275	3.77794	no
ClCG07G014020	hypothetical protein GOBAR_AA27698	0.308152	0.436023	0	no
ClCG07G014140	cytochrome P450 71A1-like	8.10017	12.7878	4.12348	no
ClCG07G014280	hypothetical protein PRUPE_3G031000	7.11435	5.40349	5.00143	no
ClCG07G014350	GDSL esterase/lipase 5-like	0	0.007264	0	no
ClCG07G014730	pollen receptor-like kinase 4	0.112855	0.028354	0	no
ClCG07G014920	probable GABA transporter 2	2.25974	2.36496	1.84097	no
ClCG07G015010	F-box/LRR-repeat protein 14 isoform X1	3.39109	4.10482	3.16986	no
ClCG07G015030	mitochondrial inner membrane protein OXA1-like isoform X1	13.3374	9.05033	5.5122	no
ClCG07G015040	putative RING-H2 finger protein ATL21A	0.209674	1.24341	0	no
ClCG07G015130	phytoene dehydrogenase, chloroplastic/chromoplastic isoform X1	25.705	25.7745	11.7	no
ClCG07G015440	probable WRKY transcription factor 48	0.145499	1.10377	3.45813	no
ClCG07G015460	uncharacterized protein LOC103494562	4.10644	5.17761	3.27787	no
ClCG07G015560	LOW QUALITY PROTEIN: isoleucine--tRNA ligase, cytoplasmic-like	16.9872	15.0024	28.6269	no
ClCG07G015570	probable aldo-keto reductase 2	0.032232	0.274345	0	no
ClCG07G015620	transcription factor SRM1-like	0.205469	0.310525	0	no
ClCG07G015900	vinorine synthase-like	0.025736	0.795254	0	no
ClCG07G016470	DNA ligase 1 isoform X2	2.37618	2.41159	1.04488	no
ClCG07G016560	uncharacterized protein At3g49140	3.23379	4.52393	9.08652	no
ClCG07G016570	uncharacterized protein LOC111457859	10.0983	9.81348	10.215	no
ClCG07G016790	hypothetical protein Csa_4G022250	3.32017	3.06775	3.12995	no
ClCG07G016840	protein RFT1 homolog	5.68179	4.45124	4.92508	no
ClCG07G016940	uncharacterized protein At3g06530	9.22742	9.83589	12.7856	no
ClCG07G016970	phosphofructokinase 4	1.56674	0.187325	0	no
ClCG07G017250	pentatricopeptide repeat-containing protein At5g42310, chloroplastic-like isoform X1	7.49391	5.99371	3.21455	no
ClCG07G017340	probable LRR receptor-like serine/threonine-protein kinase At5g10290	12.4725	13.1074	10.1561	no
ClCG07G017410	lanC-like protein GCL1	3.63991	2.72832	4.41628	no
ClCG07G017430	Histone	20.3339	9.61532	16.4579	no
ClCG08G000240	uncharacterized protein LOC111432711 isoform X3	10.3504	9.33988	5.0698	no
ClCG08G000410	agamous-like MADS-box protein AGL11 isoform X1	0.037102	0.513183	0	no
ClCG08G000570	GDSL esterase/lipase At1g33811	0.291235	0.0432414	6.09663	no
ClCG08G000600	uncharacterized protein LOC111012131 isoform X2	0.05924	0.021227	0	no
ClCG08G000680	hypothetical protein	0.185401	0.554189	2.06374	no
ClCG08G000790	mannan endo-1,4-beta-mannosidase 1-like	0.35181	0.776657	0	no
ClCG08G000800	ribosomal RNA processing protein 36 homolog	7.70971	7.95506	7.84344	no
ClCG08G000970	uncharacterized protein LOC103498762	8.32625	8.74156	7.55803	no
ClCG08G001310	_	1.38662	1.25401	3.86202	no
ClCG08G001350	LOW QUALITY PROTEIN: TMV resistance protein N-like	0.352968	0.130443	0.368858	no
ClCG08G001690	probable carboxylesterase 18	0.043178	0	0	no
ClCG08G001800	protein NRT1/ PTR FAMILY 4.4	0.35213	0.588016	0	no
ClCG08G001840	hypothetical protein VITISV_006313	0	0.124906	0	no
ClCG08G001880	_	0.166734	0.083291	0	no
ClCG08G001970	uncharacterized protein LOC103501328 isoform X1	8.74316	10.1241	9.75832	no
ClCG08G002110	keratin, type I cytoskeletal 9-like	5.44641	7.07319	2.26396	no
ClCG08G002190	uncharacterized protein LOC103489499	0.885715	0.27268	0	no
ClCG08G002410	putative disease resistance protein RGA3	0.507318	0.721931	0.541387	no
ClCG08G002450	DNA mismatch repair protein MLH1 isoform X1	1.10994	1.5828	0	no
ClCG08G002550	30S ribosomal protein S1, chloroplastic-like	4.15647	4.42019	6.06833	no
ClCG08G002610	hypothetical protein Csa_6G017030	0.068494	0.028957	0	no
ClCG08G002690	hypothetical protein Csa_4G427280	4.0461	5.09932	2.31596	no
ClCG08G002730	small RNA degrading nuclease 5	7.80067	10.319	9.89027	no
ClCG08G003120	hypothetical protein Csa_4G572310	0.997704	0.589692	0.392129	no
ClCG08G003340	_	0.048153	0	0	no
ClCG08G003960	protein TRIGALACTOSYLDIACYLGLYCEROL 1, chloroplastic-like	6.47987	4.90433	2.93472	no
ClCG08G003980	sn1-specific diacylglycerol lipase beta isoform X1	4.25855	5.25036	5.00819	no
ClCG08G004110	protein ROOT PRIMORDIUM DEFECTIVE 1	3.17394	2.83954	2.03244	no
ClCG08G004250	uncharacterized protein LOC103500824	8.78598	10.4184	10.8147	no
ClCG08G004410	uncharacterized protein LOC105851978	0.007693	0.028749	0	no
ClCG08G005060	conserved oligomeric Golgi complex subunit 3	12.9612	12.2565	11.3111	no
ClCG08G005240	protein NRT1/ PTR FAMILY 3.1	15.3562	31.8324	12.1678	no
ClCG08G005480	_	21.8499	21.8448	14.0102	no
ClCG08G005550	WAT1-related protein At4g08290	7.69935	9.87768	7.75639	no
ClCG08G005810	probable L-ascorbate peroxidase 6, chloroplastic isoform X1	56.0006	51.9866	25.7834	no
ClCG08G005950	chloroplast processing peptidase-like	2.06909	2.81478	4.05726	no
ClCG08G006270	proline-rich receptor-like protein kinase PERK14	0.259722	0.099369	0	no
ClCG08G006330	probable protein phosphatase 2C 11 isoform X1	2.5867	2.53759	2.36588	no
ClCG08G006380	hypothetical protein	0.185401	0.554189	2.06374	no
ClCG08G006410	probable beta-1,4-xylosyltransferase IRX10	7.8518	8.35165	3.43452	no
ClCG08G006730	LINE-1 retrotransposable element ORF2 protein	7.63121	5.66782	5.88315	no
ClCG08G006760	_	6.12314	16.1439	11.8266	no
ClCG08G007040	G-box-binding factor 4	7.9824	8.45298	12.7686	no
ClCG08G007080	5-formyltetrahydrofolate cyclo-ligase-like protein COG0212 isoform X1	30.5459	29.0772	11.6763	no
ClCG08G007140	uncharacterized protein At3g03773-like isoform X1	2.33906	2.51022	2.11868	no
ClCG08G007670	glycerol-3-phosphate dehydrogenase SDP6, mitochondrial isoform X2	15.175	16.7363	6.7155	no
ClCG08G007850	probable pectate lyase 12	31.868	22.3955	13.7206	no
ClCG08G008030	phosphatidylinositol-3-phosphatase myotubularin-1-like isoform X1	6.75034	6.78924	8.39048	no
ClCG08G008080	pre-mRNA-processing ATP-dependent RNA helicase prp5	9.75796	8.88901	19.9281	no
ClCG08G008220	uncharacterized protein LOC103495960 isoform X3	9.37186	9.11662	5.17574	no
ClCG08G008470	inactive protein RESTRICTED TEV MOVEMENT 2-like	3.81824	2.58179	2.88004	no
ClCG08G008480	chlorophyll(ide) b reductase NOL, chloroplastic	6.5634	6.30691	4.86534	no
ClCG08G008540	cell division control protein 48 homolog C-like	10.0866	12.3308	13.2129	no
ClCG08G008900	hypersensitive-induced response protein 2	49.1636	64.3356	46.1617	no
ClCG08G009030	uncharacterized protein LOC101208733	20.3282	12.7418	13.715	no
ClCG08G009140	uncharacterized protein LOC101220062 isoform X1	10.4616	11.9476	12.9804	no
ClCG08G009620	neutral ceramidase-like	1.43404	1.33897	1.13105	no
ClCG08G009790	myosin-15 isoform X1	0.123056	0.067384	0	no
ClCG08G009870	thermospermine synthase ACAULIS5	38.4753	52.227	105.255	no
ClCG08G009920	PHD finger protein ALFIN-LIKE 4-like isoform X1	9.44141	9.94458	9.65531	no
ClCG08G009950	uncharacterized protein LOC103488576	40.3302	65.5205	71.5173	no
ClCG08G010100	endoplasmic reticulum metallopeptidase 1-like isoform X1	20.3895	14.9415	11.2236	no
ClCG08G010380	PLASMODESMATA CALLOSE-BINDING PROTEIN 3-like	25.0762	26.3596	11.4336	no
ClCG08G010430	magnesium transporter MRS2-5	8.90082	9.80027	5.17356	no
ClCG08G010540	truncated transcription factor CAULIFLOWER A-like	1.19706	0.59364	8.62513	no
ClCG08G010650	alpha/beta hydrolase domain-containing protein 17C-like	0.115151	0.175422	0	no
ClCG08G010910	auxin response factor 17	3.2208	2.762	4.33147	no
ClCG08G011100	multifunctional methyltransferase subunit TRM112-like protein At1g22270	10.0632	8.03299	9.41723	no
ClCG08G011160	methyl-CpG-binding domain-containing protein 8 isoform X2	5.74794	5.69017	3.35971	no
ClCG08G011580	uncharacterized protein LOC101207547 isoform X1	12.7414	10.4809	6.66712	no
ClCG08G011590	GATA transcription factor 24-like isoform X1	28.3747	36.1333	38.7685	no
ClCG08G011730	ubiquitin carboxyl-terminal hydrolase 16-like isoform X1	16.4727	16.5177	22.6504	no
ClCG08G011740	universal stress protein PHOS34	14.8904	17.7412	20.1768	no
ClCG08G012100	histidine-containing phosphotransfer protein 4-like isoform X3	2.2686	1.82968	0	no
ClCG08G012130	GATA transcription factor 12-like	0.009605	0.074506	0	no
ClCG08G012370	myb-related protein 3R-1	0.725218	0.792885	0.99815	no
ClCG08G012450	transcription factor JUNGBRUNNEN 1	1.74083	0.991036	1.47986	no
ClCG08G012490	uncharacterized protein LOC101209677	3.69456	3.44318	4.96662	no
ClCG08G012520	AIG2-like protein D	0.039745	0.237922	0	no
ClCG08G012530	proteasome subunit beta type-6-like	17.3212	14.1016	16.2841	no
ClCG08G012560	probable LRR receptor-like serine/threonine-protein kinase At4g31250	0.349814	0.701446	0	no
ClCG08G012570	ribonuclease H2 subunit B isoform X1	8.90229	7.16922	12.4068	no
ClCG08G012780	probable plastid-lipid-associated protein 8, chloroplastic	15.469	16.0319	9.51113	no
ClCG08G012950	hypothetical protein Csa_2G379300	0.434802	0.197846	0	no
ClCG08G013180	UPF0481 protein At3g47200-like	0.006302	0.162776	0	no
ClCG08G013210	UPF0481 protein At3g47200-like	0.027004	0.032436	0	no
ClCG08G013610	ethylene-responsive transcription factor ERF003-like	0.341809	1.6087	0	no
ClCG08G013750	protein RRC1-like isoform X1	9.46585	9.68916	17.7291	no
ClCG08G014060	uncharacterized protein LOC103488388	2.19332	2.07291	0.573643	no
ClCG08G014100	peroxidase 64	0.256216	0.334028	0	no
ClCG08G014630	protein WALLS ARE THIN 1	37.7794	40.7444	46.0765	no
ClCG08G014720	26S protease regulatory subunit S10B homolog B-like	14.7896	13.0153	13.7666	no
ClCG08G014800	transcription factor bHLH110	8.39146	5.70752	13.212	no
ClCG08G014900	CBS domain-containing protein CBSX3, mitochondrial isoform X2	1.71101	0.897334	1.56876	no
ClCG08G014960	isoflavone reductase-like protein	1.00951	0.951068	0	no
ClCG08G015030	disco-interacting protein 2 homolog C-like	0	0.014316	0	no
ClCG08G015200	uncharacterized protein LOC101218892	4.05329	3.03582	3.28814	no
ClCG08G015470	wall-associated receptor kinase-like 14	1.69637	2.21759	2.10394	no
ClCG08G015530	protein NRT1/ PTR FAMILY 4.5-like	1.60748	1.50314	2.11524	no
ClCG08G015630	uroporphyrinogen-III synthase, chloroplastic	8.45455	6.82132	11.8865	no
ClCG08G015670	hypothetical protein CDL15_Pgr014579	0	0.045175	0	no
ClCG08G015920	UDP-glucuronate:xylan alpha-glucuronosyltransferase 2 isoform X1	0.180563	0.145481	0	no
ClCG08G016810	homeotic protein knotted-1-like	3.65932	2.99614	1.57291	no
ClCG08G016900	UPF0587 protein C1orf123 homolog	32.8167	44.2196	19.5874	no
ClCG08G017430	vinorine synthase-like	0	0.02094	0	no
ClCG08G017950	hypothetical protein Csa_2G348810	0.998694	0.697872	0.911208	no
ClCG09G000060	nuclear pore complex protein NUP35	17.3311	20.7626	38.9518	no
ClCG09G000180	probable protein phosphatase 2C 6	3.55906	3.31386	1.63637	no
ClCG09G000300	probable LRR receptor-like serine/threonine-protein kinase At1g05700 isoform X1	0.116447	0.049385	0	no
ClCG09G000550	ubiquitin carboxyl-terminal hydrolase 6	14.1486	10.5213	6.40481	no
ClCG09G000860	midasin	9.58756	6.34786	15.7321	no
ClCG09G001190	uncharacterized protein LOC103500666	28.8216	28.3816	61.9583	no
ClCG09G001660	uncharacterized protein LOC103500616	9.31049	7.92167	6.8488	no
ClCG09G001690	uncharacterized protein LOC101216410 isoform X1	17.2229	16.9866	7.83688	no
ClCG09G001740	cycloartenol synthase	0.301054	0.211001	0	no
ClCG09G001750	ankyrin repeat-containing protein At5g02620-like	0.278325	2.27847	0	no
ClCG09G001780	uncharacterized protein LOC101218138	3.04897	3.53345	1.22929	no
ClCG09G001920	cytochrome c-type biogenesis CcmH-like mitochondrial protein	10.0169	8.85723	8.52449	no
ClCG09G001970	uncharacterized protein LOC111022216	17.1912	12.0756	8.26046	no
ClCG09G002200	coatomer subunit beta'-2 isoform X1	10.2665	7.42754	4.09048	no
ClCG09G002220	beta-hordothionin-like	0.128693	0.772529	2.23668	no
ClCG09G002330	N-terminal acetyltransferase A complex auxiliary subunit NAA15-like	20.9376	19.8533	24.7293	no
ClCG09G002530	root phototropism protein 3	28.5693	16.9423	10.4469	no
ClCG09G002550	probable histone H2A variant 3	114.225	137.645	163.345	no
ClCG09G003040	uncharacterized protein LOC101210082	44.7354	49.9289	20.6727	no
ClCG09G003050	protein TSS	202.41	253.829	210.638	no
ClCG09G003070	probable LRR receptor-like serine/threonine-protein kinase At1g34110	0.641652	0.250937	2.11822	no
ClCG09G003440	nudix hydrolase 3	14.3481	16.3255	14.9185	no
ClCG09G003490	uncharacterized protein LOC101217255 isoform X2	14.5927	27.3331	26.5192	no
ClCG09G003760	hypothetical protein Csa_7G429550	0.124213	0.091904	0.412875	no
ClCG09G003990	putative disease resistance protein RGA4	2.41127	2.55451	1.22779	no
ClCG09G004360	cytochrome P450 705A20-like	0.02537	0	0	no
ClCG09G004390	structural maintenance of chromosomes protein 5 isoform X3	5.34773	4.74598	3.46526	no
ClCG09G004420	N-terminal acetyltransferase A complex catalytic subunit ard1	28.2737	26.2477	28.3972	no
ClCG09G004490	serine carboxypeptidase-like 34	0.061951	0.079272	0	no
ClCG09G004560	sacsin isoform X1	8.04645	8.74582	4.83475	no
ClCG09G004570	endoglucanase 5	0.165722	0.179302	0	no
ClCG09G004760	hypothetical protein TSUD_343220	3.44573	1.73814	4.77948	no
ClCG09G005180	probable beta-D-xylosidase 2	0.192849	0.01842	0	no
ClCG09G005650	uncharacterized protein LOC103492802	0.23285	1.1433	0	no
ClCG09G005950	AAA+ ATPase domain-containing protein	0.331852	0.441594	0.162316	no
ClCG09G006070	desiccation-related protein PCC13-62-like	3.09329	1.23951	3.09019	no
ClCG09G006070	desiccation-related protein PCC13-62-like	3.09329	1.23951	3.09019	no
ClCG09G006130	Glutathione S-transferase F13	13.7484	11.8399	18.4967	no
ClCG09G006250	peptide chain release factor APG3, chloroplastic	45.382	48.7333	36.0407	no
ClCG09G006320	OTU domain-containing protein 6B	15.5163	15.0491	22.3546	no
ClCG09G006460	sodium/hydrogen exchanger 2	5.9146	2.90452	3.42702	no
ClCG09G006490	probable indole-3-pyruvate monooxygenase YUCCA10	0.449803	0.392544	0	no
ClCG09G006940	uncharacterized protein LOC111456018 isoform X3	12.3788	14.8458	15.1112	no
ClCG09G006990	40S ribosomal protein S19-3-like	19.7014	12.4248	8.10556	no
ClCG09G007060	cyclin-P3-1	28.6392	32.6942	24.3793	no
ClCG09G007790	myb-related protein Myb4-like	0.213631	2.20732	0	no
ClCG09G008030	serine/threonine-protein kinase 19 isoform X1	3.07791	3.16305	3.12336	no
ClCG09G008110	hypothetical protein Csa_7G372910	0	0.260248	0	no
ClCG09G008160	hypothetical protein Csa_7G372360	1.92213	2.14104	15.4402	no
ClCG09G008270	dCTP pyrophosphatase 1	1.28111	3.02154	0	no
ClCG09G008340	rhodanese-like domain-containing protein 4A, chloroplastic	13.3095	10.6277	16.1121	no
ClCG09G008370	ubiquitin-like-conjugating enzyme ATG10	3.7491	4.71341	3.07012	no
ClCG09G008530	transcription initiation factor TFIID subunit 1	6.69316	8.72472	9.14569	no
ClCG09G008590	uncharacterized protein LOC111488220 isoform X2	19.9388	19.3355	22.9448	no
ClCG09G008690	putative alcohol dehydrogenase superfamily, zinc-type	13.6482	15.1491	12.8088	no
ClCG09G008760	membrane protein of ER body 2-like isoform X1	19.9388	19.3355	22.9448	no
ClCG09G008920	ubiquitin-conjugating enzyme E2 variant 1B-like	5.59791	6.60934	13.6458	no
ClCG09G009080	serine/threonine-protein kinase At3g07070-like	0.087929	0	0	no
ClCG09G009100	uncharacterized protein LOC101223105 isoform X2	15.0541	13.6913	5.83154	no
ClCG09G009170	thioredoxin-like protein 4B	11.085	10.2752	9.87557	no
ClCG09G009190	sterol 3-beta-glucosyltransferase UGT80A2-like isoform X1	0.416455	0.459654	4.91143	no
ClCG09G009350	beta-amyrin 11-oxidase-like	0.512398	0.326642	1.53643	no
ClCG09G009460	cyclic pyranopterin monophosphate synthase accessory protein, mitochondrial	5.15007	6.7588	6.14205	no
ClCG09G009490	protein HGH1 homolog isoform X1	8.74283	8.85973	6.02452	no
ClCG09G009620	protein FAM188A	12.4999	15.5433	7.48899	no
ClCG09G009660	transcription factor VIP1-like	25.3744	26.0539	16.7723	no
ClCG09G009680	factor of DNA methylation 1-like	25.3744	26.0539	16.7723	no
ClCG09G009810	hypothetical protein Csa_7G320030	0.035745	0	0	no
ClCG09G010020	exocyst complex component SEC5A isoform X2	18.0108	20.0129	15.5575	no
ClCG09G010160	G-box-binding factor 4-like isoform X3	7.9824	8.45298	12.7686	no
ClCG09G010270	subtilisin-like protease SBT3.13 isoform X1	14.9687	11.0739	18.1976	no
ClCG09G010340	pentatricopeptide repeat-containing protein At5g15280	6.22238	6.45204	4.70864	no
ClCG09G010350	probable U3 small nucleolar RNA-associated protein 11	5.73093	6.04083	6.671	no
ClCG09G010360	protein DETOXIFICATION 54-like isoform X1	0.091815	0.283374	2.09098	no
ClCG09G010420	uncharacterized protein ycf37 isoform X1	33.416	35.0715	19.0412	no
ClCG09G010800	ubiquitin thioesterase OTU1	10.29	9.86766	3.58535	no
ClCG09G011190	1-aminocyclopropane-1-carboxylate oxidase 1	11.7609	20.5274	12.0712	no
ClCG09G011570	hypothetical protein Csa_4G129020	27.9283	25.6584	20.702	no
ClCG09G011710	uncharacterized protein LOC103503568	8.30743	6.81661	4.67288	no
ClCG09G011760	hypothetical protein Csa_3G901120	3.80148	2.86896	2.2585	no
ClCG09G011820	probable UDP-3-O-acyl-N-acetylglucosamine deacetylase 2 isoform X2	6.54971	8.11998	12.052	no
ClCG09G012000	uncharacterized protein LOC103482899 isoform X1	1.73678	2.16521	2.1375	no
ClCG09G012020	acetylornithine deacetylase	6.7852	8.51567	9.67431	no
ClCG09G012210	beta-amyrin 11-oxidase-like	0.512398	0.326642	1.53643	no
ClCG09G012320	peroxidase 20 isoform X1	7.90331	9.34365	14.9225	no
ClCG09G012380	expansin-like B1	6.72654	6.66668	16.0708	no
ClCG09G012740	_	15.7392	12.7664	17.9244	no
ClCG09G012890	heavy metal-associated isoprenylated plant protein 31 isoform X1	3.73061	5.11904	4.83935	no
ClCG09G013090	uncharacterized protein LOC101207118	7.46431	10.0297	7.00049	no
ClCG09G013380	cleavage and polyadenylation specificity factor subunit 1 isoform X1	8.40733	6.55026	7.61296	no
ClCG09G013630	dynamin-like protein ARC5	58.3313	62.7413	36.0475	no
ClCG09G013740	GPI mannosyltransferase 3	6.25086	6.82625	9.56366	no
ClCG09G013850	_	0	0.066453	0	no
ClCG09G014000	probable plastid-lipid-associated protein 4, chloroplastic	0.711594	0.670965	1.8658	no
ClCG09G014010	dnaJ homolog subfamily B member 4	0.711594	0.670965	1.8658	no
ClCG09G014260	ribosome biogenesis protein TSR3 homolog isoform X1	6.75125	7.23847	5.8527	no
ClCG09G014600	uncharacterized protein LOC111009647 isoform X1	39.4999	43.3481	29.7424	no
ClCG09G014670	acetolactate synthase small subunit 2, chloroplastic-like isoform X1	12.5428	11.4656	11.9942	no
ClCG09G014690	2-alkenal reductase (NADP(+)-dependent)-like	11.2153	13.3527	9.10236	no
ClCG09G014910	2-alkenal reductase (NADP(+)-dependent)-like	11.2153	13.3527	9.10236	no
ClCG09G014960	hypothetical protein	0.185401	0.554189	2.06374	no
ClCG09G015010	nucleolar protein 10	8.56147	9.23054	17.4718	no
ClCG09G015110	BRASSINOSTEROID INSENSITIVE 1-associated receptor kinase 1-like isoform X1	12.6606	11.6396	19.8711	no
ClCG09G015320	uncharacterized CRM domain-containing protein At3g25440, chloroplastic	7.83572	9.06044	5.08605	no
ClCG09G015490	outer envelope protein 64, mitochondrial	4.06772	3.18027	6.9835	no
ClCG09G015500	metacaspase-1	16.163	14.4002	25.1913	no
ClCG09G015530	7-deoxyloganetin glucosyltransferase-like	1.93733	1.89615	3.34798	no
ClCG09G015840	calmodulin-interacting protein 111 isoform X2	4.47392	4.21955	4.75104	no
ClCG09G015970	protein PELPK1-like	0.019787	0.847828	0	no
ClCG09G015990	uncharacterized protein LOC111014657	3.2009	1.82891	1.70854	no
ClCG09G016110	nicotinamidase 1-like	14.2278	14.3027	9.30687	no
ClCG09G016120	fructose-1,6-bisphosphatase, chloroplastic	12.3702	15.8866	19.5787	no
ClCG09G016130	SWI/SNF complex component SNF12 homolog	14.4082	14.2722	18.3994	no
ClCG09G016140	KH domain-containing protein At4g18375	14.4082	14.2722	18.3994	no
ClCG09G016200	dynamin-related protein 3A-like isoform X1	17.6412	18.2218	13.6843	no
ClCG09G016240	gamma-glutamyl peptidase 5-like	0	0.126322	0	no
ClCG09G016260	L-type lectin-domain containing receptor kinase IX.1-like	0.035829	0.309532	0	no
ClCG09G016360	probable sphingolipid transporter spinster homolog 2 isoform X1	7.39579	9.06884	6.13597	no
ClCG09G016480	DNA polymerase V	9.67472	8.76161	13.5852	no
ClCG09G016660	nuclear pore complex protein NUP98A-like	20.3584	20.3984	23.4169	no
ClCG09G016700	pleiotropic drug resistance protein 1-like	4.04466	6.40042	2.86853	no
ClCG09G016780	_	0.191922	0.237305	0	no
ClCG09G017160	uncharacterized protein LOC111499963 isoform X2	6.39789	5.81296	4.36909	no
ClCG09G017170	uncharacterized protein LOC103498367	4.18654	5.56816	8.56951	no
ClCG09G017220	uncharacterized protein LOC103498364	33.1611	56.9326	43.4568	no
ClCG09G017310	GPCR-type G protein 1	2.421	2.30829	2.51148	no
ClCG09G017530	la-related protein 6C	1.54282	2.47372	0.940496	no
ClCG09G017600	phragmoplast orienting kinesin 2	0.927364	1.06988	1.61526	no
ClCG09G017650	cell division cycle-associated 7-like protein	0.394847	0.070072	0	no
ClCG09G017730	extra-large guanine nucleotide-binding protein 1-like isoform X2	13.5698	22.1971	17.0072	no
ClCG09G017820	UPF0496 protein At4g34320-like	0.029699	0	0	no
ClCG09G017850	protein PHOTOSYSTEM I ASSEMBLY 2, chloroplastic-like	22.6213	24.767	23.1629	no
ClCG09G018110	KH domain-containing protein HEN4	19.3714	20.0957	16.5567	no
ClCG09G018220	ribonuclease DdI-like	0.059627	0	0	no
ClCG09G018310	NAP1-related protein 2-like	8.19141	6.32516	6.11597	no
ClCG09G018430	inositol hexakisphosphate and diphosphoinositol-pentakisphosphate kinase 2-like isoform X1	17.1313	14.6101	9.3976	no
ClCG09G018450	LOB domain-containing protein 27-like	0	0.015579	0	no
ClCG09G018580	ABC transporter B family member 15-like	2.68758	2.35557	4.70224	no
ClCG09G018930	RNA exonuclease 4-like	0	0.008507	0	no
ClCG09G019120	phosphoenolpyruvate/phosphate translocator 2, chloroplastic-like	1.80219	1.65662	3.15134	no
ClCG09G019370	golgin candidate 6	14.2488	17.3576	29.7533	no
ClCG09G019400	hypothetical protein Csa_5G522930	8.7353	8.86119	6.01321	no
ClCG09G019450	protein ABHD17B	12.0085	14.784	10.7524	no
ClCG09G019520	zinc finger protein CONSTANS-LIKE 6	35.8106	50.4324	45.988	no
ClCG09G019850	uncharacterized protein LOC105435689	0	0.028041	0	no
ClCG09G019900	CASP-like protein 4D1	0	0.610526	0	no
ClCG09G020130	WAT1-related protein At2g39510-like isoform X1	1.83434	1.99772	2.31368	no
ClCG09G020230	psbP-like protein 1, chloroplastic isoform X2	30.861	26.9444	18.052	no
ClCG09G020280	chalcone--flavonone isomerase	5.02734	3.88051	6.25607	no
ClCG09G020410	uncharacterized protein LOC111458632	0.179973	0.054824	0	no
ClCG09G020430	unnamed protein product	114.065	102.835	68.5227	no
ClCG09G020500	probable carboxylesterase 2	181.392	218.168	262.091	no
ClCG09G020580	DNA polymerase epsilon catalytic subunit A-like isoform X1	0.041904	0.460127	0	no
ClCG09G020610	RNA pseudouridine synthase 5 isoform X1	4.27146	3.98642	5.46954	no
ClCG09G020660	uncharacterized protein LOC103503314 isoform X2	5.21542	6.208	9.63803	no
ClCG09G020680	lupeol synthase	0.2705	0	0	no
ClCG09G020910	LOW QUALITY PROTEIN: protein ENHANCED DOWNY MILDEW 2	7.85697	9.31993	12.2374	no
ClCG09G020950	sodium/hydrogen exchanger 4	0.345303	0.176111	0	no
ClCG09G020980	pirin-like protein	0.248533	0.688212	0	no
ClCG09G021370	NAD-dependent protein deacetylase SRT1 isoform X1	3.78042	3.10163	3.73952	no
ClCG09G021420	Cellulose synthase like E1	5.93291	9.82468	7.70093	no
ClCG09G021590	kinesin KP1	2.00267	1.48036	0.663246	no
ClCG09G021740	pentatricopeptide repeat-containing protein At3g22470, mitochondrial-like	4.1657	3.8057	1.58741	no
ClCG09G021880	ribulose-1,5 bisphosphate carboxylase/oxygenase large subunit N-methyltransferase, chloroplastic	9.01449	8.20734	5.57099	no
ClCG09G022130	lupeol synthase	0.2705	0	0	no
ClCG09G022230	protein trichome birefringence-like 43	0.665673	1.50916	1.291	no
ClCG09G022240	probable LRR receptor-like serine/threonine-protein kinase At1g07650 isoform X1	18.2515	19.2898	11.6658	no
ClCG09G022590	LOB domain-containing protein 4-like	0	0.497918	0	no
ClCG09G022610	peptidyl-prolyl cis-trans isomerase CYP59 isoform X1	8.16077	7.04727	9.5571	no
ClCG09G022700	peroxisomal 2,4-dienoyl-CoA reductase	20.2454	18.7492	12.1972	no
ClCG09G022830	extensin-2	0.780152	0.148345	0	no
ClCG09G022850	ent-kaur-16-ene synthase, chloroplastic isoform X2	10.766	9.86702	7.15463	no
ClCG09G022860	myb family transcription factor APL-like isoform X1	10.4551	10.7189	18.0232	no
ClCG10G000170	uncharacterized transporter YBR287W-like	6.68935	6.18093	3.47852	no
ClCG10G000180	DNA mismatch repair protein MLH3 isoform X1	5.12345	5.09345	4.14541	no
ClCG10G000280	uncharacterized protein LOC101213055 isoform X1	4.40317	5.7383	6.7727	no
ClCG10G000350	protein STRICTOSIDINE SYNTHASE-LIKE 6-like	3.11711	4.44628	8.25673	no
ClCG10G000380	basic endochitinase C-like	7.18641	8.30499	13.6486	no
ClCG10G000690	thaumatin-like protein 1	14.7215	13.3934	20.7057	no
ClCG10G000740	naringenin,2-oxoglutarate 3-dioxygenase	0.094245	0.065941	0	no
ClCG10G000810	mediator of RNA polymerase II transcription subunit 10b-like	35.6962	45.3588	56.756	no
ClCG10G001020	uncharacterized protein LOC103490721 isoform X1	0.382428	0.44649	0	no
ClCG10G001230	phosphomevalonate kinase	0.501144	0.29496	0	no
ClCG10G001500	protein TORNADO 2	0.177942	0	0	no
ClCG10G001750	protein LSD1 isoform X2	0.529562	0.29943	0	no
ClCG10G001840	protein NRT1/ PTR FAMILY 7.3-like	0.401065	0.492762	4.94749	no
ClCG10G002520	1-aminocyclopropane-1-carboxylate oxidase-like isoform X1	4.75547	5.71898	4.42224	no
ClCG10G002700	putative glucuronosyltransferase PGSIP8	0.506349	0.977421	0.716251	no
ClCG10G002730	phosphatidylinositol/phosphatidylcholine transfer protein SFH11 isoform X1	52.4892	46.182	42.6491	no
ClCG10G002950	glycine-rich domain-containing protein 1-like	8.54081	19.6591	12.3605	no
ClCG10G002970	flavin-containing monooxygenase FMO GS-OX-like 3	13.8437	14.906	15.8394	no
ClCG10G003010	NAC domain-containing protein 7-like	0.692489	0.208801	0.630094	no
ClCG10G003370	uncharacterized protein LOC103490955 isoform X1	11.226	8.69546	7.01393	no
ClCG10G003470	expansin-A18	4.40036	6.73018	2.43998	no
ClCG10G003500	pentatricopeptide repeat-containing protein At2g30780	12.9394	12.6819	15.228	no
ClCG10G003540	uncharacterized protein LOC101213131	0.079897	0.204339	0	no
ClCG10G003560	bis(5'-adenosyl)-triphosphatase-like	0.213891	2.26872	0	no
ClCG10G003600	probable protein phosphatase 2C 18 isoform X2	25.7679	16.8217	19.8257	no
ClCG10G003990	chloride channel protein CLC-f	3.37235	3.9093	4.6008	no
ClCG10G004020	uncharacterized protein LOC103490999	70.2229	129.125	95.01	no
ClCG10G004080	gamma-tubulin complex component 2	5.51047	4.75338	4.13435	no
ClCG10G004180	proteasome activator subunit 4	14.4967	11.4856	9.95419	no
ClCG10G004350	nucleotide-sugar uncharacterized transporter 2 isoform X1	7.58752	6.53555	4.01015	no
ClCG10G004470	ABC transporter G family member 26	4.24973	5.3179	5.63252	no
ClCG10G004520	actin-related protein 8	9.83151	11.1947	9.53012	no
ClCG10G004600	probable WRKY transcription factor 20 isoform X1	23.597	18.6159	19.4672	no
ClCG10G004670	pirin-like protein	1.03084	1.10669	0	no
ClCG10G005010	cytochrome b561 and DOMON domain-containing protein At4g12980-like isoform X1	0.535596	0.05696	2.20792	no
ClCG10G005340	uncharacterized protein LOC111019048	0	0.270083	0	no
ClCG10G005640	COBRA-like protein 10	0.018535	0	0	no
ClCG10G005700	HSP23.0	743.691	709.055	969.713	no
ClCG10G005810	proteinaceous RNase P 2	4.02304	3.40744	1.98274	no
ClCG10G006050	uncharacterized protein LOC104880636	2.87485	2.31106	2.29313	no
ClCG10G006110	_	0	0.081829	0	no
ClCG10G006320	uncharacterized protein LOC101210952	3.82508	4.05293	4.67316	no
ClCG10G006450	cyclic nucleotide-gated ion channel 4	65.5099	93.8137	130.814	no
ClCG10G006710	_	0.056101	0.00862	0	no
ClCG10G006770	ABC transporter G family member 9	6.28945	5.40091	2.55788	no
ClCG10G006830	plant intracellular Ras-group-related LRR protein 6	0.052498	0.077179	0	no
ClCG10G006840	hypothetical protein Csa_3G104850	0.052498	0.077179	0	no
ClCG10G006920	3-deoxy-manno-octulosonate cytidylyltransferase, mitochondrial	8.09591	9.98123	11.603	no
ClCG10G007240	_	5.55582	6.28279	10.2537	no
ClCG10G007520	methionine S-methyltransferase	7.24457	5.7753	3.09184	no
ClCG10G007610	GTPase Der isoform X1	9.36569	7.18811	16.1989	no
ClCG10G007790	_	2.78188	1.11302	0	no
ClCG10G007950	uncharacterized protein LOC103499392	0.215392	0.115167	0	no
ClCG10G008180	heavy metal-associated isoprenylated plant protein 20-like	2.5558	1.37565	1.1246	no
ClCG10G008500	_	10.491	9.49323	4.56929	no
ClCG10G008690	UNC93-like protein 2	1.06583	0.905195	2.13442	no
ClCG10G008740	ABC transporter D family member 1	10.75	11.9264	5.04551	no
ClCG10G008920	calmodulin-binding transcription activator 3 isoform X4	3.79012	4.98905	5.4424	no
ClCG10G009100	D-xylose-proton symporter-like 2 isoform X1	22.8349	26.3561	20.1562	no
ClCG10G009250	copper-transporting ATPase PAA1, chloroplastic isoform X1	9.13943	6.00093	4.51435	no
ClCG10G009310	ribonuclease 2-like	0.138625	0.151678	0	no
ClCG10G009380	bifunctional riboflavin biosynthesis protein RIBA 1, chloroplastic-like	0.034722	0	0	no
ClCG10G009550	hypothetical protein Csa_4G114190	9.55026	11.9486	16.7328	no
ClCG10G009650	dynamin-related protein 3A-like	17.6412	18.2218	13.6843	no
ClCG10G009700	squalene monooxygenase-like	5.91886	7.04705	4.75483	no
ClCG10G009910	probable xyloglucan endotransglucosylase/hydrolase protein 10	0.845091	0	0	no
ClCG10G010050	pre-mRNA-processing protein 40A-like isoform X1	11.2132	10.686	14.8178	no
ClCG10G010100	cyclin-D4-2-like	1.58571	1.59335	0.567049	no
ClCG10G010680	uncharacterized protein LOC101208429	5.35214	2.52207	2.11039	no
ClCG10G010730	uncharacterized protein LOC101216037	5.05333	3.43594	2.09226	no
ClCG10G010760	bifunctional protein FolD 2 isoform X1	24.584	22.8874	25.904	no
ClCG10G010790	dephospho-CoA kinase	4.5594	6.13134	7.72599	no
ClCG10G010850	hypothetical protein CUMW_055640	22.3678	26.1952	25.2967	no
ClCG10G011010	U1 small nuclear ribonucleoprotein A	31.3297	32.0954	52.4731	no
ClCG10G011170	cellulose synthase-like protein D5	0.281332	0.617902	0.406086	no
ClCG10G011290	hypothetical protein Csa_3G088950	7.7556	5.02365	10.6968	no
ClCG10G011540	hypothetical protein Csa_3G536660	0	0.053248	0	no
ClCG10G011740	uncharacterized protein LOC103489896	4.58447	3.29726	3.72883	no
ClCG10G011930	4-hydroxybenzoate polyprenyltransferase, mitochondrial isoform X1	3.12165	2.64107	4.52243	no
ClCG10G012030	serine carboxypeptidase-like 35	33.8986	44.6876	33.3504	no
ClCG10G012100	acyl-CoA--sterol O-acyltransferase 1-like	16.0354	7.82113	19.8255	no
ClCG10G012170	uncharacterized protein LOC101221174	69.4568	82.281	59.5237	no
ClCG10G012240	cycloartenol-C-24-methyltransferase-like	0.112962	0.013237	0	no
ClCG10G012330	polygalacturonase-like	0.569499	0.230242	0.813395	no
ClCG10G012550	clustered mitochondria protein	54.1869	40.6177	45.514	no
ClCG10G012570	60S ribosomal protein L6-1-like	21.1154	28.2734	35.9156	no
ClCG10G012620	protein PHR1-LIKE 1-like	1.10869	1.47248	3.59071	no
ClCG10G012700	uncharacterized protein LOC105434941	1.43602	1.32221	0	no
ClCG10G012850	STE20/SPS1-related proline-alanine-rich protein kinase isoform X1	3.76334	4.6557	6.73632	no
ClCG10G012900	ABC transporter C family member 13 isoform X1	0.038052	1.33703	0	no
ClCG10G012970	cinnamoyl-CoA reductase 2-like	0.293286	3.00323	0.738781	no
ClCG10G012990	cinnamoyl-CoA reductase 2-like	0.293286	3.00323	0.738781	no
ClCG10G013000	cinnamoyl-CoA reductase 2-like	22.0645	31.2743	20.7776	no
ClCG10G013170	uncharacterized protein LOC101208391	0.240859	0.107116	0	no
ClCG10G013190	probable serine/threonine-protein kinase PBL28	6.92556	3.66354	2.38864	no
ClCG10G013600	beta-glucosidase BoGH3B-like	14.8848	11.8386	6.60662	no
ClCG10G013660	protein GAST1-like	237.534	203.925	91.0575	no
ClCG10G013740	E3 ubiquitin-protein ligase RGLG1-like isoform X2	10.5368	12.4892	8.73189	no
ClCG10G013790	hypothetical protein Csa_3G840390	5.50003	6.70813	4.65915	no
ClCG10G013830	hypothetical protein Csa_3G840370	1.9282	2.04204	0.764256	no
ClCG10G013920	mitogen-activated protein kinase kinase 3	5.26328	3.2363	5.45584	no
ClCG10G014060	shaggy-related protein kinase epsilon	6.5064	8.50979	16.2683	no
ClCG10G014090	peptide deformylase 1B, chloroplastic	13.7008	13.2338	8.25447	no
ClCG10G014160	cinnamoyl-CoA reductase-like SNL6	1.91227	3.24364	4.86471	no
ClCG10G014230	uncharacterized protein LOC103487086	20.3607	17.5803	15.4386	no
ClCG10G014280	hypothetical protein Csa_3G836440	2.45859	2.81082	2.35942	no
ClCG10G014400	uncharacterized protein LOC103487068	0.300024	0	0	no
ClCG10G014420	WAT1-related protein At5g40230-like isoform X1	19.4508	17.7658	6.57857	no
ClCG10G014460	alpha-dioxygenase 1-like	0	0.012541	0	no
ClCG10G014470	protein ALTERED XYLOGLUCAN 4-like	0.038965	0.092057	0	no
ClCG10G014650	putative cyclic nucleotide-gated ion channel 8 isoform X1	0.218512	0.187438	0	no
ClCG10G014850	AP2-like ethylene-responsive transcription factor At1g16060 isoform X1	0.383276	0.389271	0	no
ClCG10G015450	probable mitochondrial saccharopine dehydrogenase-like oxidoreductase At5g39410	3.7737	3.93174	2.84991	no
ClCG10G015680	nuclear pore complex protein NUP93A	12.6747	9.06672	9.07117	no
ClCG10G015760	pentatricopeptide repeat-containing protein At2g41720 isoform X2	7.49634	7.3772	2.5943	no
ClCG10G015780	uncharacterized protein At3g03773	6.41181	4.81143	4.60729	no
ClCG10G015790	hypothetical protein	0.185401	0.554189	2.06374	no
ClCG10G016100	protein STRICTOSIDINE SYNTHASE-LIKE 10	8.10897	11.9817	8.16746	no
ClCG10G016160	centromere-associated protein E isoform X1	1.94459	0.91092	2.26087	no
ClCG10G016200	vacuolar amino acid transporter 1-like isoform X1	0.253849	0.312533	0	no
ClCG10G016260	pentatricopeptide repeat-containing protein At1g80270, mitochondrial-like	7.2649	4.98045	9.46232	no
ClCG10G016300	Werner Syndrome-like exonuclease	0.130054	0.197624	1.15544	no
ClCG10G016630	GTP-binding protein TypA/BipA homolog	201.195	382.911	379.871	no
ClCG10G016950	ABC transporter-like	0.282082	0.149157	0	no
ClCG10G017090	beta-glucosidase 11-like	22.3678	26.1952	25.2967	no
ClCG10G017360	transcription factor HBP-1b(c38) isoform X1	0.368432	0.510332	1.75593	no
ClCG10G017420	UBP1-associated protein 2C-like	21.2215	18.9866	21.5261	no
ClCG10G017560	uncharacterized protein LOC111470107	8.21801	6.58386	15.7298	no
ClCG10G017590	LOW QUALITY PROTEIN: uncharacterized protein LOC111024852	0.47258	0.340228	0	no
ClCG10G017810	splicing factor 3B subunit 3	9.60921	11.7766	9.68649	no
ClCG10G017840	homogentisate solanesyltransferase, chloroplastic-like	11.4917	9.67173	4.90917	no
ClCG10G018120	iron-sulfur cluster co-chaperone protein HscB, mitochondrial	1.1823	1.58428	3.45726	no
ClCG10G018190	uncharacterized protein LOC101209667	10.7241	11.9604	10.6653	no
ClCG10G018260	trafficking protein particle complex subunit 8	12.2402	13.4189	12.1013	no
ClCG10G018430	protein YLS9-like	0	0.505003	0	no
ClCG10G018520	putative HVA22-like protein g	2.32491	2.82813	4.28395	no
ClCG10G018700	small RNA-binding protein 11, chloroplastic-like	4.98606	6.01702	9.74714	no
ClCG10G018940	uncharacterized protein LOC101204318	17.2845	14.963	10.0241	no
ClCG10G018990	protein CIA1	5.42353	6.10459	9.00774	no
ClCG10G019040	uncharacterized protein LOC103486603 isoform X1	2.68142	1.59023	1.04829	no
ClCG10G019180	monodehydroascorbate reductase, seedling isozyme-like	53.2561	45.4907	54.2162	no
ClCG10G019190	hypothetical protein CUMW_006240	0.120976	0.042581	0	no
ClCG10G019580	hypothetical protein PRUPE_7G122200	8.40601	9.62469	9.91011	no
ClCG10G019730	putative pectinesterase 14 isoform X1	0.844911	0.897108	0.588647	no
ClCG10G020100	_	0	0.131806	0	no
ClCG10G020150	transcription initiation factor TFIID subunit 8-like	6.94833	8.67605	18.5369	no
ClCG10G020330	probable aquaporin PIP2-4	0.213507	0.343649	0	no
ClCG10G020370	uncharacterized protein LOC101213656	6.17676	9.43087	3.72362	no
ClCG10G020490	probable beta-1,4-xylosyltransferase IRX9 isoform X1	0.692404	0.269943	0	no
ClCG10G020730	pentatricopeptide repeat-containing protein At2g37310	2.41563	1.41478	3.08289	no
ClCG10G020830	exocyst complex component EXO70B1-like	5.99998	8.42916	7.85961	no
ClCG10G021230	laccase-17-like	0.667545	0.286372	0	no
ClCG10G021410	tropinone reductase homolog	0.336651	0.336912	0	no
ClCG10G022140	CTD nuclear envelope phosphatase 1 homolog	12.5525	13.528	10.4679	no
ClCG10G022230	protein AIG1-like	7.12582	0.391144	0.308947	no
ClCG10G022240	protein AIG1-like	2.56862	0	0	no
ClCG10G022360	receptor-like protein 12	5.35957	6.38774	4.63044	no
ClCG11G000120	kinesin-like protein NACK2	5.14797	8.2134	5.79454	no
ClCG11G000220	pescadillo homolog	4.02537	5.29317	6.15104	no
ClCG11G000230	serine/threonine-protein phosphatase 7 long form homolog	5.04263	4.71662	1.9321	no
ClCG11G000420	NADPH-dependent pterin aldehyde reductase-like isoform X1	9.96079	17.7741	27.7951	no
ClCG11G000540	SNF1-related protein kinase catalytic subunit alpha KIN10-like isoform X3	0.585913	1.14483	0.531218	no
ClCG11G000760	uncharacterized protein LOC101212224	8.40776	10.3699	16.556	no
ClCG11G000890	formin-like protein 1	8.35873	6.60119	2.81738	no
ClCG11G001030	helicase SEN1-like	3.18167	3.64429	1.59009	no
ClCG11G001080	LOW QUALITY PROTEIN: pleiotropic drug resistance protein 3-like	0.282082	0.149157	0	no
ClCG11G001110	uncharacterized protein LOC103496674	0.121712	0.530153	0	no
ClCG11G001160	uncharacterized protein LOC111433376	21.0714	27.3965	33.4121	no
ClCG11G001210	probable sulfate transporter 3.3	13.1034	18.4595	36.2409	no
ClCG11G001240	SEC12-like protein 2	6.02801	5.36932	6.69918	no
ClCG11G001250	uncharacterized protein LOC101220584 isoform X1	3.46282	4.04289	6.15348	no
ClCG11G001300	MLP-like protein 328	0.115358	0	0	no
ClCG11G001730	putative transcription factor bHLH041 isoform X1	0	0.38885	0	no
ClCG11G001810	uncharacterized protein LOC111804930	30.3233	20.003	12.2863	no
ClCG11G002000	acid phosphatase 1-like	1.26524	0	0.944954	no
ClCG11G002110	hexokinase 1	12.6426	10.3623	9.4741	no
ClCG11G002150	uncharacterized protein C3F10.06c isoform X1	2.88697	3.55269	2.65895	no
ClCG11G002180	probable 2-oxoglutarate-dependent dioxygenase At3g49630 isoform X2	5.01241	4.6603	2.67299	no
ClCG11G002190	golgin candidate 1 isoform X1	6.3386	6.67406	8.67013	no
ClCG11G002570	uncharacterized protein LOC101216589	17.5577	21.8261	23.4729	no
ClCG11G002580	probable serine incorporator isoform X1	0.982404	0.712163	0	no
ClCG11G002610	3-hydroxyisobutyryl-CoA hydrolase-like protein 3, mitochondrial isoform X1	21.8505	23.6319	15.0616	no
ClCG11G002700	homeobox protein 5	13.9595	9.50576	16.6125	no
ClCG11G002760	_	3.96531	1.18893	0	no
ClCG11G003010	nuclear pore complex protein NUP205	9.23111	7.39618	11.6896	no
ClCG11G003190	uclacyanin-3-like	0.220655	5.32527	0.71286	no
ClCG11G003200	umecyanin-like	12.0324	5.62223	6.25398	no
ClCG11G003390	uncharacterized transporter C405.03c-like	0.237769	0.084209	0	no
ClCG11G003630	protein ENHANCED DISEASE RESISTANCE 2	4.49706	5.30324	2.70801	no
ClCG11G003690	uncharacterized protein LOC103497509	0.408029	0.759278	0	no
ClCG11G003980	protein DETOXIFICATION 46, chloroplastic-like isoform X1	7.75011	7.10079	6.52484	no
ClCG11G004180	chaperone protein dnaJ 10-like	7.50496	8.68206	8.31448	no
ClCG11G004280	hypothetical protein Csa_2G248670	66.6929	39.8458	81.9455	no
ClCG11G004320	isoflavone reductase homolog	9.82568	20.6107	9.68404	no
ClCG11G004430	probable LRR receptor-like serine/threonine-protein kinase At2g16250	5.30055	4.29569	2.72959	no
ClCG11G004500	BURP domain-containing protein 17-like	0.497287	0.216955	0	no
ClCG11G004880	receptor-like protein kinase FERONIA	9.44478	9.58498	13.533	no
ClCG11G004910	PI-PLC X domain-containing protein At5g67130	0.562087	0.869389	1.33223	no
ClCG11G005230	hypothetical protein CUMW_095350	94.6662	93.4232	47.5187	no
ClCG11G005390	ultraviolet-B receptor UVR8	8.5986	6.45713	3.68112	no
ClCG11G005440	HEAT repeat-containing protein 5B	9.78259	9.54136	5.27999	no
ClCG11G005620	E3 ubiquitin-protein ligase SHPRH isoform X1	10.6285	12.1346	10.1295	no
ClCG11G005820	uncharacterized protein LOC111445210	1.03751	0.571161	0	no
ClCG11G005950	uncharacterized protein LOC101220818	19.0358	24.7055	21.4627	no
ClCG11G006000	abscisic acid receptor PYL12-like	8.30489	15.5181	14.6603	no
ClCG11G006170	putative ABC1 protein At2g40090 isoform X1	11.5097	16.4631	15.4755	no
ClCG11G006180	anthranilate synthase alpha subunit 1, chloroplastic	0.118515	0.237224	0	no
ClCG11G006200	uncharacterized protein LOC101217345	0.089984	0.188074	0	no
ClCG11G006540	ras-related protein Rab2BV-like	0.375469	0.736826	0	no
ClCG11G006600	delta-1-pyrroline-5-carboxylate synthase	13.9681	9.07385	9.93063	no
ClCG11G006710	_	6.39675	4.39583	5.80423	no
ClCG11G007070	fidgetin-like protein 1	6.41196	2.47125	3.85037	no
ClCG11G007630	hypothetical protein Csa_2G404980	0.632621	0.655614	0	no
ClCG11G007640	uncharacterized protein LOC111007859 isoform X3	10.6968	12.9099	15.1858	no
ClCG11G007790	hypothetical protein Csa_2G404850	7.24396	10.3244	8.16003	no
ClCG11G008030	uncharacterized protein LOC103485428 isoform X1	10.125	14.6004	15.6964	no
ClCG11G008040	uncharacterized protein DDB_G0290685-like isoform X2	47.6332	32.9595	36.1787	no
ClCG11G008420	histidine--tRNA ligase, cytoplasmic	14.3758	14.4097	15.566	no
ClCG11G008450	uncharacterized protein LOC101220741	0.186899	0.019744	0	no
ClCG11G008580	phosphoinositide phosphatase SAC1	8.99347	11.7679	9.97517	no
ClCG11G008620	phosphoinositide phosphatase SAC1 isoform X1	8.99347	11.7679	9.97517	no
ClCG11G008630	phosphoinositide phosphatase SAC1 isoform X1	8.99347	11.7679	9.97517	no
ClCG11G008790	suppressor of mec-8 and unc-52 protein homolog 1-like	10.6164	10.3245	8.24895	no
ClCG11G008840	uncharacterized protein LOC111808485	7.15456	6.6689	2.30363	no
ClCG11G009050	omega-hydroxypalmitate O-feruloyl transferase	0.477479	0.077904	0	no
ClCG11G009130	phospholipase A(1) LCAT3	45.5323	61.8508	51.7025	no
ClCG11G009680	hypothetical protein	0.402927	0.897095	0	no
ClCG11G009860	uncharacterized protein LOC103499392	0.885715	0.27268	0	no
ClCG11G010170	pol protein	0	0.336968	0	no
ClCG11G010250	translational activator GCN1	18.121	15.2912	18.0408	no
ClCG11G010290	ammonium transporter 1 member 2-like	0	0.027755	0	no
ClCG11G010310	inositol phosphorylceramide glucuronosyltransferase 1	4.43469	5.75978	6.21794	no
ClCG11G010450	transcription elongation factor SPT6	23.9269	25.3153	43.9654	no
ClCG11G010550	diphthine--ammonia ligase isoform X1	4.12256	4.23971	4.13991	no
ClCG11G010630	biotin--protein ligase 2-like isoform X6	7.8622	8.29148	10.6678	no
ClCG11G010690	hypothetical protein	0.185401	0.554189	2.06374	no
ClCG11G010840	auxin efflux carrier component 5	0.093268	0	0	no
ClCG11G010860	_	0	0.062421	0	no
ClCG11G010960	TPR repeat-containing protein ZIP4	0.630969	0.19813	0	no
ClCG11G011000	uncharacterized protein LOC103485904	13.4509	14.6751	18.0084	no
ClCG11G011220	protein BONZAI 3	0.015281	0.470529	0	no
ClCG11G011240	serine/threonine-protein kinase At5g01020 isoform X1	26.7872	34.988	55.9633	no
ClCG11G011320	hypothetical protein	0.185401	0.554189	2.06374	no
ClCG11G011340	codeine O-demethylase-like	0.153709	0.239297	0	no
ClCG11G011370	pentatricopeptide repeat-containing protein At3g42630-like	8.73014	5.22471	2.79348	no
ClCG11G011430	cytochrome P450 CYP73A100-like	0.114424	0.528072	0	no
ClCG11G011450	DExH-box ATP-dependent RNA helicase DExH10	8.34763	8.6748	8.30641	no
ClCG11G011520	protein trichome birefringence-like 5	2.34429	2.27379	1.01161	no
ClCG11G011550	plant intracellular Ras-group-related LRR protein 6-like	0.682438	0.916808	1.30373	no
ClCG11G011590	uncharacterized protein LOC103492473	0.589877	0.232496	0	no
ClCG11G011620	uncharacterized protein LOC103491895 isoform X1	7.25889	7.78099	7.71273	no
ClCG11G011690	transcription factor bHLH35-like	4.35267	1.19775	0	no
ClCG11G011710	23 kDa jasmonate-induced protein-like	16.4598	20.592	20.6805	no
ClCG11G011750	RNA-binding KH domain-containing protein PEPPER	16.526	18.5537	23.119	no
ClCG11G011780	putative clathrin assembly protein At5g57200	0.271814	0.023402	0	no
ClCG11G011890	putative inactive cadmium/zinc-transporting ATPase HMA3 isoform X2	0.306739	0.134702	0.282173	no
ClCG11G012290	probable receptor-like serine/threonine-protein kinase At5g57670 isoform X1	0.325914	0.13442	0	no
ClCG11G012440	uncharacterized protein LOC111013210	7.63121	5.66782	5.88315	no
ClCG11G012470	kaempferol 3-O-beta-D-galactosyltransferase-like	0.089639	0.073373	0	no
ClCG11G012480	unnamed protein product	10.1411	12.6343	14.3073	no
ClCG11G012550	CASP-like protein 2C1	0.269459	0.111156	1.7786	no
ClCG11G012620	WAT1-related protein At4g30420	0.478627	0.661301	0	no
ClCG11G012830	katanin p80 WD40 repeat-containing subunit B1 homolog	13.2582	11.8881	11.9607	no
ClCG11G012870	uncharacterized protein LOC101210945	71.484	49.8352	29.4517	no
ClCG11G012920	hypothetical protein Csa_5G582240	0.883497	0.545195	0	no
ClCG11G012990	pentatricopeptide repeat-containing protein At1g71420	3.3962	2.75264	1.78187	no
ClCG11G013170	protein transport protein SEC23-1	8.36803	7.36556	6.54769	no
ClCG11G013200	ABC transporter B family member 4	0.060451	0	0	no
ClCG11G013280	bromodomain testis-specific protein	4.75251	5.55291	3.0683	no
ClCG11G013340	ATP phosphoribosyltransferase 2, chloroplastic-like	55.3408	44.1233	21.2904	no
ClCG11G013390	serine/threonine-protein kinase-like protein At5g23170 isoform X2	0.885293	0.981457	0	no
ClCG11G013450	multiple organellar RNA editing factor 1, mitochondrial	18.0614	15.4747	11.8724	no
ClCG11G013530	(+)-neomenthol dehydrogenase-like	3.70524	5.67064	5.72999	no
ClCG11G013730	O-methyltransferase, family 3	4.60835	4.23105	4.36266	no
ClCG11G013780	mannosyl-oligosaccharide glucosidase GCS1	10.244	11.0914	7.25778	no
ClCG11G013790	uncharacterized protein At3g27210-like	15.5586	18.6487	26.5398	no
ClCG11G013800	probable inactive leucine-rich repeat receptor-like protein kinase At1g66830	6.73735	4.85818	3.72388	no
ClCG11G013830	AAA-ATPase At3g50940-like	0.320637	0.378933	0	no
ClCG11G013890	ATP-dependent DNA helicase Q-like 5	3.02909	2.40155	0.858037	no
ClCG11G013940	uncharacterized protein LOC111443598	30.3167	24.8206	14.3381	no
ClCG11G013990	beta-adaptin-like protein A	11.8981	9.6952	7.91257	no
ClCG11G014000	pentatricopeptide repeat-containing protein At3g09060-like	18.3229	27.0511	13.2894	no
ClCG11G014060	myb-related protein 3R-1	3.74739	4.03222	1.63401	no
ClCG11G014250	serine--tRNA ligase, mitochondrial	21.5938	19.137	9.4306	no
ClCG11G014270	uncharacterized protein At1g04910-like isoform X2	0.059912	0.02728	0	no
ClCG11G014320	hypothetical protein Csa_3G889890	4.34672	3.05842	2.8693	no
ClCG11G014330	hypothetical protein CCACVL1_04948	9.62078	10.3627	7.00717	no
ClCG11G014370	uncharacterized protein LOC103503680	3.28132	2.67692	0.741028	no
ClCG11G014590	uncharacterized protein LOC103503656 isoform X2	7.25706	8.3867	10.6711	no
ClCG11G014650	BEACH domain-containing protein B isoform X1	8.01907	9.48915	10.8312	no
ClCG11G014710	hypothetical protein DCAR_012850	0.798771	0.953878	1.42828	no
ClCG11G014830	transcription factor bHLH61-like	0	0.173199	0	no
ClCG11G014900	receptor-like protein kinase HSL1	18.5255	16.5695	37.5172	no
ClCG11G014990	glutamyl-tRNA(Gln) amidotransferase subunit C, chloroplastic/mitochondrial	52.0015	36.3128	60.4349	no
ClCG11G015330	high affinity nitrate transporter 2.5	3.3496	2.26706	3.59597	no
ClCG11G015600	uncharacterized protein LOC103487570 isoform X2	9.70197	7.6946	9.02765	no
ClCG11G015660	uncharacterized protein LOC101215760	9.49428	10.7039	7.47879	no
ClCG11G015820	uncharacterized protein LOC101217905	4.57486	3.43172	4.18779	no
ClCG11G015830	aldehyde dehydrogenase family 3 member H1-like	33.3956	40.9808	42.881	no
ClCG11G015840	chaperone protein DnaJ	0.308434	0.622252	1.15649	no
ClCG11G015970	DNA topoisomerase 2-binding protein 1-A isoform X2	16.9765	16.5785	16.3497	no
ClCG11G016330	uncharacterized protein LOC103487651	3.63586	4.51063	2.47279	no
ClCG11G016550	transcription factor JUNGBRUNNEN 1	0.291911	0.465425	0	no
ClCG11G016560	probable transcription factor KAN3 isoform X1	0.759975	3.09769	0	no
ClCG11G016590	WD repeat-containing protein 26	8.19985	10.1241	5.91759	no
ClCG11G016870	anthocyanidin 3-O-glucosyltransferase 2-like	56.4101	85.7328	47.7878	no
ClCG11G017130	protein FLX-like 1	13.9165	14.7296	16.749	no
ClCG11G017240	probable leucine-rich repeat receptor-like serine/threonine-protein kinase At3g14840	7.78798	9.06078	7.04069	no
ClCG11G017250	probable LRR receptor-like serine/threonine-protein kinase At1g53430	2.45036	2.83319	2.83249	no
ClCG11G017400	gamma-glutamyl hydrolase 2-like	29.0485	35.1705	20.1595	no
ClCG11G017540	increased DNA methylation 1 isoform X1	13.7516	14.483	8.44424	no
ClCG11G017850	protein yippee-like At5g53940	5.01002	4.98323	8.40812	no
ClCG11G018260	hypothetical protein TanjilG_23014	0	0.059986	0	no
ClCG11G018370	U5 small nuclear ribonucleoprotein 200 kDa helicase	21.1313	16.3211	31.4584	no
ClCG11G018540	dynein light chain 2, cytoplasmic	0.188543	0.949238	0	no
ClCG11G018790	putative 12-oxophytodienoate reductase 11	2.0777	1.6087	1.63102	no

## Sheet: CG
DMGs	Annotation	48h_ck_CG	25d_ck_CG	25d_48h_CG	FPKM_ck	FPKM_48h	FPKM_25d	Differrent expression
ClCG01G001630	dof zinc finger protein DOF4.6-like	hyper			7.01228	2.14069	2.04827	yes
ClCG01G003020	protein P21-like	hyper			0.752231	8.73677	0	yes
ClCG02G001570	scarecrow-like protein 32			hyper	16.4737	9.35999	2.63919	yes
ClCG02G005880	calmodulin-like protein 1			hypo	15.2433	14.5796	46.9742	yes
ClCG02G018820	peroxidase 7-like			hypo	3.19259	2.62651	0	yes
ClCG05G005770	uncharacterized protein LOC103483792 isoform X2	hypo			8.37156	5.35486	2.02265	yes
ClCG05G006560	psbB mRNA maturation factor Mbb1, chloroplastic isoform X1			hypo	9.67643	14.846	48.8882	yes
ClCG10G001720	transcriptional regulator SUPERMAN		hypo		2.89571	5.08429	45.351	yes
ClCG10G013330	photosynthetic NDH subunit of subcomplex B 2, chloroplastic			hypo	61.5055	44.4806	16.0761	yes
ClCG11G013230	uncharacterized protein LOC111019805 isoform X2			hyper	54.4424	7.9021	16.1635	yes
ClCG01G009160	fe(2+) transport protein 1-like	hyper			3.88531	4.53883	3.7765	no
ClCG02G002250	anthocyanidin 3-O-glucoside 2''-O-glucosyltransferase-like	hyper			0.083869	0.060302	0.527096	no
ClCG02G016020	branched-chain-amino-acid aminotransferase-like protein 1		hypo		9.25262	7.94312	7.05489	no
ClCG02G022670	proteasome-associated protein ECM29 homolog isoform X3	hypo			9.72972	8.39194	4.0614	no
ClCG03G002120	uncharacterized protein LOC103502944	hyper			0.048527	0.067296	0	no
ClCG03G016690	autophagy-related protein 18h isoform X1	hypo			7.94407	11.0387	10.1639	no
ClCG03G016910	isoaspartyl peptidase/L-asparaginase			hyper	10.2146	6.40292	3.04748	no
ClCG04G002580	serine/threonine-protein kinase SRK2H-like	hypo			0	0.138842	0.53231	no
ClCG05G014910	scarecrow-like protein 21	hypo			22.2801	29.5897	16.4691	no
ClCG05G026500	probable xyloglucan glycosyltransferase 12		hypo		15.4382	9.68717	5.42507	no
ClCG06G016880	probable alpha,alpha-trehalose-phosphate synthase	hypo			23.0418	22.3015	20.3432	no
ClCG06G018330	ATP-dependent Clp protease ATP-binding subunit ClpA homolog CD4B, chloroplastic	hypo			131.16	107.625	66.3039	no
ClCG07G002470	UDP-glycosyltransferase 74F1-like	hypo		hypo	2.17839	5.52144	3.46377	no
ClCG07G002710	serine/threonine-protein kinase CDL1	hypo			1.82471	0.577338	1.22205	no
ClCG07G005470	U-box domain-containing protein 21-like			hypo	0	0.794745	0	no
ClCG07G006830	uncharacterized protein LOC101210274 isoform X1			hypo	19.4306	17.5014	9.72693	no
ClCG08G001800	protein NRT1/ PTR FAMILY 4.4	hyper			0.35213	0.588016	0	no
ClCG08G008030	phosphatidylinositol-3-phosphatase myotubularin-1-like isoform X1	hypo			6.75034	6.78924	8.39048	no
ClCG08G014100	peroxidase 64		hypo		0.256216	0.334028	0	no
ClCG08G015630	uroporphyrinogen-III synthase, chloroplastic	hypo			8.45455	6.82132	11.8865	no
ClCG09G004760	hypothetical protein TSUD_343220		hypo		3.44573	1.73814	4.77948	no
ClCG09G006070	desiccation-related protein PCC13-62-like			hypo	3.09329	1.23951	3.09019	no
ClCG09G016140	KH domain-containing protein At4g18375			hyper	14.4082	14.2722	18.3994	no
ClCG09G018220	ribonuclease DdI-like	hypo		hypo	0.059627	0	0	no
ClCG10G006840	hypothetical protein Csa_3G104850	hypo			0.052498	0.077179	0	no
ClCG11G000230	serine/threonine-protein phosphatase 7 long form homolog	hypo		hypo	5.04263	4.71662	1.9321	no
ClCG11G003190	uclacyanin-3-like	hypo			0.220655	5.32527	0.71286	no
ClCG11G012290	probable receptor-like serine/threonine-protein kinase At5g57670 isoform X1			hypo	0.325914	0.13442	0	no

## Sheet: CHG
DMGs	Annotation	48h_ck_CHG	25d_ck_CHG	25d_48h_CHG	FPKM_ck	FPKM_48h	FPKM_25d	Differrent expression
ClCG01G006770	purple acid phosphatase 17		hyper	hypo	125.437	91.2588	4.99045	yes
ClCG01G006860	hypothetical protein Csa_5G098980		hyper		8.99831	7.95107	1.60076	yes
ClCG01G013770	_	hypo		hypo	5.65377	5.77581	17.4589	yes
ClCG02G001900	hypothetical protein JCGZ_21227			hypo	18.7696	7.79378	32.9868	yes
ClCG03G007120	coatomer subunit zeta-1-like			hypo	3.70855	2.04971	8.7781	yes
ClCG04G002160	anaphase-promoting complex subunit 6		hyper		11.567	9.42422	2.86946	yes
ClCG04G009510	type-1 glutamine synthetase 1-like			hypo	42.4045	15.7799	6.63859	yes
ClCG05G026970	uncharacterized protein LOC111801729 isoform X1			hypo	11.2843	6.52455	0.831644	yes
ClCG07G017160	glycine-rich cell wall structural protein 2		hyper		66.5702	27.4463	5.63114	yes
ClCG08G009690	NADH dehydrogenase subunit 7 (mitochondrion)	hypo		hypo	793.451	808.347	7907.51	yes
ClCG09G013770	hypothetical protein VITISV_008825		hypo		6.15994	5.23689	144.457	yes
ClCG10G003690	(-)-germacrene D synthase-like		hyper		0.70125	2.11237	2.24457	yes
ClCG01G008040	calumenin-B-like			hypo	8.37735	8.40107	4.05222	no
ClCG01G008800	DNA repair protein complementing XP-C cells homolog isoform X1	hypo			4.06114	4.75681	5.00412	no
ClCG01G010930	transcriptional adapter ADA2b	hyper			8.69158	10.0117	9.46926	no
ClCG01G011660	nuclear speckle splicing regulatory protein 1-like	hypo			4.59001	5.71342	6.70834	no
ClCG02G000160	peptidyl-prolyl cis-trans isomerase G isoform X2		hyper		17.2349	17.0926	22.0283	no
ClCG02G006710	probable polyamine transporter At3g19553			hypo	2.06087	1.89846	2.72936	no
ClCG02G011870	synaptotagmin-1-like	hypo			0.20955	0	0	no
ClCG02G015640	linoleate 9S-lipoxygenase 6-like	hyper			0	0.273953	0	no
ClCG02G021910	protein ROS1-like isoform X1	hyper			0	0.007369	0	no
ClCG03G001370	uncharacterized protein LOC101206098 isoform X2	hyper			3.95664	6.30523	3.36701	no
ClCG03G005280	G-type lectin S-receptor-like serine/threonine-protein kinase At1g11410		hyper		0.018724	0	0	no
ClCG03G009090	uncharacterized protein LOC101212864 isoform X4	hyper			9.53047	10.149	7.76765	no
ClCG03G011740	uncharacterized protein LOC103487191 isoform X1			hypo	5.35455	4.68709	9.77946	no
ClCG04G011840	DExH-box ATP-dependent RNA helicase DExH14	hyper			14.016	15.0813	15.6706	no
ClCG04G012780	putative 3,4-dihydroxy-2-butanone kinase isoform X1	hypo	hypo		7.63121	5.66782	5.88315	no
ClCG05G002060	spastin isoform X1			hypo	6.41196	2.47125	3.85037	no
ClCG05G005440	uncharacterized protein LOC111279963 isoform X1	hypo			1.22619	0.88806	0	no
ClCG05G005890	lipase-like		hyper		5.33302	7.70941	7.00518	no
ClCG05G010970	protease Do-like 7			hypo	8.97011	9.02529	13.4174	no
ClCG05G017260	uncharacterized protein LOC101215653	hyper			9.7242	10.7052	7.39232	no
ClCG05G021440	uncharacterized protein LOC103489423 isoform X2		hypo		16.8527	18.2	25.5848	no
ClCG07G003310	dof zinc finger protein DOF2.4			hypo	5.31815	4.73541	4.53873	no
ClCG07G005310	hydroxyacylglutathione hydrolase cytoplasmic		hyper		7.18121	7.89152	6.4977	no
ClCG07G006190	succinate dehydrogenase			hypo	23.2449	22.9131	43.7239	no
ClCG09G001190	uncharacterized protein LOC103500666	hyper	hyper		28.8216	28.3816	61.9583	no
ClCG09G003440	nudix hydrolase 3	hypo	hyper		14.3481	16.3255	14.9185	no
ClCG09G009680	factor of DNA methylation 1-like		hypo		25.3744	26.0539	16.7723	no
ClCG09G014010	dnaJ homolog subfamily B member 4			hypo	0.711594	0.670965	1.8658	no
ClCG09G018220	ribonuclease DdI-like	hypo		hypo	0.059627	0	0	no
ClCG10G006840	hypothetical protein Csa_3G104850	hypo			0.052498	0.077179	0	no
ClCG10G018260	trafficking protein particle complex subunit 8			hypo	12.2402	13.4189	12.1013	no
ClCG11G003010	nuclear pore complex protein NUP205	hypo			9.23111	7.39618	11.6896	no
ClCG11G008580	phosphoinositide phosphatase SAC1	hyper			8.99347	11.7679	9.97517	no
ClCG11G010860	_	hypo			0	0.062421	0	no
ClCG11G011370	pentatricopeptide repeat-containing protein At3g42630-like			hypo	8.73014	5.22471	2.79348	no

## Sheet: CHH
DMGs	Annotation	48h_ck_CHH	25d_ck_CHH	25d_48h_CHH	FPKM_ck	FPKM_48h	FPKM_25d	Differrent expression
ClCG00G000790	probable flavin-containing monooxygenase 1			hypo	35.1697	8.14445	37.3254	yes
ClCG00G001240	bifunctional epoxide hydrolase 2-like		hyper		7.99702	10.8031	2.95653	yes
ClCG00G001290	_			hypo	11.6101	7.36526	0	yes
ClCG00G003390	uncharacterized protein C24B11.05			hypo	6.1091	1.35273	20.3404	yes
ClCG00G004200	uncharacterized protein LOC101208645	hyper			17.1883	56.4226	71.5751	yes
ClCG01G000990	cucumisin-like		hyper	hypo	1.08175	6.56633	4.69626	yes
ClCG01G001080	NAD(P)-binding Rossmann-fold superfamily protein			hypo	40.9488	36.0781	14.1299	yes
ClCG01G001290	alpha-L-fucosidase 1-like		hyper		11.6101	7.36526	0	yes
ClCG01G001720	GDSL esterase/lipase At4g10955			hypo	1.77366	1.14765	0	yes
ClCG01G002000	probable GABA transporter 2		hyper	hypo	1.56083	2.65792	4.46214	yes
ClCG01G002160	aluminum-activated malate transporter 9-like	hyper			2.95106	1.00989	10.2235	yes
ClCG01G002360	heavy metal-associated isoprenylated plant protein 3-like		hyper		3.48523	7.53577	24.6351	yes
ClCG01G003080	protein HAPLESS 2 isoform X1		hyper		0.831835	0.997775	0	yes
ClCG01G003710	Cytochrome P450		hyper	hypo	5.88207	16.2432	20.5326	yes
ClCG01G004940	uncharacterized protein LOC101218227			hypo	14.05	83.6154	89.2566	yes
ClCG01G004980	probable LRR receptor-like serine/threonine-protein kinase At4g08850	hyper	hyper		3.55056	14.8621	8.08403	yes
ClCG01G005010	uncharacterized protein LOC101216661	hyper			5.51818	4.17132	0	yes
ClCG01G005180	uncharacterized protein LOC101210685			hyper	2.92535	2.46258	18.5995	yes
ClCG01G005540	protein ROOT PRIMORDIUM DEFECTIVE 1			hypo	4.6632	3.89929	0.561747	yes
ClCG01G005650	BAG family molecular chaperone regulator 2-like			hypo	30.292	44.9593	143.288	yes
ClCG01G006770	purple acid phosphatase 17		hyper		125.437	91.2588	4.99045	yes
ClCG01G007210	peptidyl-prolyl cis-trans isomerase A1			hypo	15.131	11.9889	3.69589	yes
ClCG01G007220	uncharacterized protein C24B11.05		hyper		6.1091	1.35273	20.3404	yes
ClCG01G008630	glutamate decarboxylase 1	hyper	hyper		143.693	92.4637	41.0626	yes
ClCG01G009630	protein STRUBBELIG-RECEPTOR FAMILY 8 isoform X1		hyper	hypo	8.64642	9.01333	2.38233	yes
ClCG01G009680	LOW QUALITY PROTEIN: subtilisin-like protease SBT2.4, partial		hyper	hypo	1.08002	0.484837	0	yes
ClCG01G012300	transcription factor HBP-1b(c38)-like			hypo	1.17332	0.97727	0	yes
ClCG01G012910	LOW QUALITY PROTEIN: fatty acyl-CoA reductase 3	hyper	hyper	hypo	13.3946	4.53847	4.856	yes
ClCG01G013210	uncharacterized protein LOC111802666		hyper		3.57407	5.04693	15.1224	yes
ClCG01G013770	_		hyper	hypo	5.65377	5.77581	17.4589	yes
ClCG01G014460	hypothetical protein Csa_1G045470			hypo	0.340626	0.740467	0	yes
ClCG01G014770	putative GEM-like protein 8 isoform X1	hypo			6.43887	12.4593	51.8169	yes
ClCG01G015120	protein CHROMATIN REMODELING 24		hyper		1.2068	1.23186	3.4378	yes
ClCG01G015390	NAD(P)H-quinone oxidoreductase subunit O, chloroplastic		hyper	hypo	42.9123	30.6463	10.8837	yes
ClCG01G016590	methylesterase 10	hyper	hyper		10.7024	8.01015	0	yes
ClCG01G016860	Lipase, class 3		hyper	hypo	0.992303	0.616997	2.26346	yes
ClCG01G017130	cytochrome P450 81E8		hyper		42.8741	87.4309	25.5509	yes
ClCG01G019220	cytochrome P450 CYP736A12-like	hypo			39.2872	40.6182	9.95826	yes
ClCG01G020370	uncharacterized protein LOC109331061 isoform X2		hyper		1.70038	1.82677	0	yes
ClCG01G020440	L-ascorbate peroxidase 3 isoform X1		hyper		3.79997	0.914951	6.71373	yes
ClCG01G020590	hypothetical protein Csa_6G507300		hyper		2.12748	2.35095	0	yes
ClCG01G021440	inositol-phosphate phosphatase-like	hyper			7.07404	3.49984	1.21941	yes
ClCG01G021630	pyrophosphate--fructose 6-phosphate 1-phosphotransferase subunit beta	hyper			27.7698	23.725	6.87404	yes
ClCG01G022890	general transcription factor IIH subunit 4 isoform X1	hypo		hypo	4.21246	4.2403	0.563479	yes
ClCG01G023570	GDSL esterase/lipase At5g45920	hyper			3.51233	4.11972	0	yes
ClCG01G024570	uncharacterized protein LOC111433290		hyper		9.17731	5.95614	0.21424	yes
ClCG01G024610	uncharacterized protein LOC103484369 isoform X1			hypo	1.50366	1.24285	0	yes
ClCG02G001870	glutamate receptor 3.7 isoform X1			hypo	10.4723	9.33895	1.72427	yes
ClCG02G002060	cellulose synthase-like protein B4		hyper		0.14744	0.922059	18.2725	yes
ClCG02G002090	13-hydroperoxide lyase	hyper			69.8764	36.2373	11.0202	yes
ClCG02G002750	chlorophyll a-b binding protein 151, chloroplastic	hypo	hypo		2225.57	152.11	348.828	yes
ClCG02G002910	fasciclin-like arabinogalactan protein 2			hypo	85.0923	71.644	7.28857	yes
ClCG02G003140	phototropin-2-like isoform X1	hyper	hyper		14.9499	12.2619	1.76391	yes
ClCG02G003740	(RS)-norcoclaurine 6-O-methyltransferase-like	hyper	hyper	hypo	3.25614	3.31308	0.679933	yes
ClCG02G003970	FAD-dependent urate hydroxylase-like	hypo		hypo	10.4807	13.1108	1.76085	yes
ClCG02G003990	trafficking protein particle complex subunit 2-like protein			hypo	9.39322	7.8851	176.19	yes
ClCG02G005440	Allene oxide synthase 3, partial	hyper	hyper	hypo	0.599155	4.35719	4.18956	yes
ClCG02G005580	uncharacterized protein LOC111455582		hyper		14.5018	7.6471	0	yes
ClCG02G011780	protein NUCLEAR FUSION DEFECTIVE 4-like		hyper		90.2022	108.305	19.4593	yes
ClCG02G012280	probable copper-transporting ATPase HMA5	hyper	hyper	hypo	0.509339	0.562061	1.67264	yes
ClCG02G013230	zinc finger CCCH domain-containing protein 62		hyper		24.5695	18.1402	2.80933	yes
ClCG02G013420	protein spinster		hyper	hypo	2.23119	2.48217	0	yes
ClCG02G013580	UPF0769 protein C21orf59 homolog	hyper	hyper		2.21616	2.513	0	yes
ClCG02G013640	probable leucine-rich repeat receptor-like protein kinase At2g28990		hyper	hypo	0.595201	1.41129	2.10517	yes
ClCG02G015000	pyrophosphate-energized vacuolar membrane proton pump 1-like	hypo		hypo	0.297981	1.54729	1.18346	yes
ClCG02G015500	putative protease Do-like 14	hypo		hypo	1.5275	1.30442	0	yes
ClCG02G016430	uncharacterized protein LOC101219794	hypo			1.26917	1.34537	0	yes
ClCG02G016680	pathogenesis-related protein PR-4-like			hypo	0.817049	6.296	3.94042	yes
ClCG02G017090	reticulon-like protein B18		hyper		4.74529	15.2528	17.4906	yes
ClCG02G018030	probable plastidic glucose transporter 1		hyper	hypo	19.7326	17.5845	3.67254	yes
ClCG02G019580	dehydrodolichyl diphosphate synthase 2		hyper	hypo	36.6702	99.4477	190.023	yes
ClCG02G019880	protein TIC 62, chloroplastic			hypo	322.093	240.094	96.9591	yes
ClCG02G021510	xyloglucan endotransglucosylase/hydrolase protein 31-like	hyper	hyper	hypo	1.46137	2.68105	0	yes
ClCG02G022090	fatty acyl-CoA reductase 3-like	hyper	hyper	hypo	0.414319	0.692342	0	yes
ClCG02G022710	protein N-lysine methyltransferase METTL21A isoform X1			hypo	0.790237	1.78595	4.49848	yes
ClCG02G023290	GTPase Der		hyper		26.7983	20.0394	7.04756	yes
ClCG02G023920	protein YLS3			hypo	6.37695	4.16675	0	yes
ClCG03G000300	cinnamoyl-CoA reductase 1			hypo	11.8882	7.19144	1.88659	yes
ClCG03G000630	protein PMR5-like	hyper			21.5379	13.8328	5.84737	yes
ClCG03G002090	_	hyper			2.37097	1.37344	0	yes
ClCG03G002460	50S ribosomal protein L9, chloroplastic			hypo	132.808	105.789	38.7842	yes
ClCG03G004170	UDP-glycosyltransferase 43-like			hypo	5.92336	8.23278	1.02221	yes
ClCG03G004290	ankyrin repeat-containing protein At3g12360-like isoform X1	hyper	hyper	hypo	29.3753	27.0128	117.024	yes
ClCG03G004890	Pseudouridine synthase, catalytic domain-containing protein		hyper	hypo	12.2669	10.9687	2.91903	yes
ClCG03G004920	tryptophan synthase beta chain 1-like		hyper		0.012702	0.721147	0.97957	yes
ClCG03G005270	protein TRANSPARENT TESTA 12		hyper		5.365	5.44345	0	yes
ClCG03G006300	cationic amino acid transporter 1-like	hypo		hypo	0.902338	0.824634	0	yes
ClCG03G007040	urease accessory protein G			hypo	8.97581	10.8988	0	yes
ClCG03G008110	squamosa promoter-binding-like protein 3			hypo	16.3898	8.74075	35.6748	yes
ClCG03G008820	condensin complex subunit 3		hyper		1.10823	1.9773	6.02812	yes
ClCG03G011890	thaumatin-like protein 1b isoform X4		hyper	hypo	3.43615	5.30531	0.908699	yes
ClCG03G013730	uncharacterized protein LOC110009312		hyper		0.751834	4.9979	11.4803	yes
ClCG03G015100	uncharacterized protein LOC103492367	hypo			14.8485	11.4166	3.60285	yes
ClCG03G015470	putative transcription factor bHLH041 isoform X1			hypo	0.105792	0.85675	3.70489	yes
ClCG03G015910	meiotic nuclear division protein 1 homolog isoform X1			hypo	4.0639	2.72686	0	yes
ClCG03G016920	NADPH-dependent aldehyde reductase 1, chloroplastic-like			hypo	1.20525	0.233214	4.4021	yes
ClCG03G017090	respiratory burst oxidase homolog protein B isoform X1			hypo	2.06969	1.19899	0.463363	yes
ClCG03G017310	uncharacterized protein LOC103492151	hyper			15.7142	18.725	64.5851	yes
ClCG03G017730	nicotianamine synthase-like			hypo	14.1135	32.8663	54.9175	yes
ClCG03G017850	hypothetical protein Csa_1G560690		hyper	hypo	2.86944	2.28651	0.591722	yes
ClCG04G000250	_			hypo	0.234979	3.3197	9.82558	yes
ClCG04G000550	hypothetical protein Csa_4G572340		hyper	hypo	2.3708	1.25191	0	yes
ClCG04G000940	rhodanese-like domain-containing protein 9, chloroplastic isoform X1			hypo	38.3555	14.3035	5.00216	yes
ClCG04G001450	fatty acyl-CoA reductase 2 isoform X1	hypo			1.83793	0.954307	8.36904	yes
ClCG04G004220	putative methyltransferase DDB_G0268948		hyper	hypo	2.67204	11.0823	7.72588	yes
ClCG04G005020	uncharacterized protein LOC111781218 isoform X2	hyper			0.645052	1.46374	40.4229	yes
ClCG04G006710	protein DETOXIFICATION 44, chloroplastic	hyper			12.6346	8.03442	2.7033	yes
ClCG04G006720	Trichome birefringence-like family			hypo	5.45047	3.28638	0.982856	yes
ClCG04G007140	chlorophyll a-b binding protein CP29.1, chloroplastic-like		hyper		1663.14	598.145	254.848	yes
ClCG04G007210	laccase-4-like			hypo	2.58258	1.4129	0	yes
ClCG04G007550	probable glutathione S-transferase	hyper		hypo	0.20221	3.4418	12.8332	yes
ClCG04G008920	protein indeterminate-domain 9	hyper	hyper	hypo	1.48107	1.75974	7.60419	yes
ClCG04G009890	uncharacterized protein LOC101210769	hyper			1.22198	0.729178	0	yes
ClCG04G010210	probable UDP-N-acetylglucosamine--peptide N-acetylglucosaminyltransferase SPINDLY isoform X1		hyper		14.1862	13.8983	58.579	yes
ClCG04G010390	uncharacterized protein LOC103504561 isoform X1		hyper	hypo	10.1147	8.74271	2.16626	yes
ClCG04G010760	beta-glucosidase 44-like		hyper		50.9404	30.031	7.46791	yes
ClCG04G011970	transcription factor PIF7 isoform X1		hyper		2.37082	5.98519	9.67242	yes
ClCG04G012300	uncharacterized protein LOC111495738	hyper	hyper		7.17835	29.0139	21.0926	yes
ClCG05G000040	endoribonuclease Dicer homolog 1			hypo	12.3764	15.558	88.4969	yes
ClCG05G000550	uncharacterized protein LOC105434808	hypo		hypo	2.12328	2.05248	7.81004	yes
ClCG05G000810	uncharacterized protein LOC101209825 isoform X1			hypo	7.20409	9.95524	1.85327	yes
ClCG05G000900	photosynthetic NDH subunit of lumenal location 2, chloroplastic		hyper	hypo	139.93	153.903	25.5842	yes
ClCG05G001330	CAAX prenyl protease 1 homolog	hyper			71.554	61.5646	218.069	yes
ClCG05G002510	B3 domain-containing protein Os04g0386900-like		hyper		4.07143	4.23566	0	yes
ClCG05G002690	ent-kaurenoic acid oxidase 1		hyper		1.19066	0.624364	0	yes
ClCG05G002760	DNA replication ATP-dependent helicase/nuclease DNA2		hyper	hypo	4.22569	1.70024	0.762789	yes
ClCG05G003310	probable calcium-binding protein CML22			hypo	11.1634	6.2877	1.31284	yes
ClCG05G003810	myosin-6 isoform X1			hypo	4.19712	1.91981	0.336376	yes
ClCG05G004410	F12K11.6			hypo	39.5815	59.7278	138.443	yes
ClCG05G005400	hypothetical protein CDL15_Pgr010177	hyper	hyper		3.4318	3.27357	0.139793	yes
ClCG05G005590	pyruvate, phosphate dikinase, chloroplastic isoform X1		hyper		8.64727	15.6801	58.6086	yes
ClCG05G006400	uncharacterized protein LOC101213882 isoform X1	hyper			1.14283	1.12581	4.23862	yes
ClCG05G007600	3-ketoacyl-CoA synthase 7-like		hyper	hypo	0.676845	0.757672	0	yes
ClCG05G009130	rhodanese-like domain-containing protein 14, chloroplastic	hypo		hypo	214.78	98.5367	29.4623	yes
ClCG05G009420	probable magnesium transporter NIPA4 isoform X1		hyper		7.67697	7.50244	19.3443	yes
ClCG05G010650	hypothetical protein Csa_3G188320	hyper			2.79284	1.66027	0	yes
ClCG05G011210	protein C2-DOMAIN ABA-RELATED 4-like			hypo	3.76709	21.7393	28.1769	yes
ClCG05G011290	hypothetical protein VITISV_029474		hyper	hypo	1.30448	1.22324	0	yes
ClCG05G013510	mitochondrial import receptor subunit TOM20-like		hyper		20.3509	18.1284	107.611	yes
ClCG05G015100	G-type lectin S-receptor-like serine/threonine-protein kinase At4g27290	hypo			1.37977	4.52461	2.66713	yes
ClCG05G015650	serine/threonine-protein kinase CTR1-like isoform X1		hyper	hypo	3.54356	2.86561	0.389661	yes
ClCG05G016090	protein TIC 55, chloroplastic isoform X1	hyper	hyper		23.0514	20.9347	3.83071	yes
ClCG05G016280	phospholipase D Z-like		hyper		3.5767	3.15458	0.317583	yes
ClCG05G017620	squalene monooxygenase-like			hypo	13.4088	8.00753	2.94284	yes
ClCG05G018300	hexokinase-2, chloroplastic	hyper			3.01878	0.981309	0	yes
ClCG05G018860	uncharacterized protein LOC103504031	hyper	hyper	hypo	2.72905	1.62565	5.91268	yes
ClCG05G019630	polyadenylate-binding protein RBP47-like			hypo	13.6336	12.6851	4.31826	yes
ClCG05G019740	26S proteasome non-ATPase regulatory subunit 14 homolog			hypo	20.2414	14.9402	5.49615	yes
ClCG05G022080	Lysosomal beta glucosidase			hypo	6.9702	4.71417	2.04615	yes
ClCG05G022870	unnamed protein product, partial	hypo		hypo	2.43151	1.80348	7.60439	yes
ClCG05G024990	hypothetical protein Csa_5G603370		hyper		1.53804	5.02429	2.42184	yes
ClCG05G025390	galactinol synthase		hyper	hypo	0.885947	12.52	74.2577	yes
ClCG05G025620	uncharacterized protein LOC101219935		hyper		1.79167	5.11158	13.3167	yes
ClCG05G026170	Regulator of G protein signaling		hyper		5.46757	5.0508	1.42823	yes
ClCG05G026340	putative glutathione-specific gamma-glutamylcyclotransferase 2	hypo			1.87723	4.29323	30.3188	yes
ClCG05G026490	sodium-coupled neutral amino acid transporter 2-like		hyper	hypo	7.26103	4.14393	1.69494	yes
ClCG05G026860	protein ASPARTIC PROTEASE IN GUARD CELL 2			hypo	37.6846	18.4072	4.92874	yes
ClCG06G000370	uncharacterized protein LOC111778226	hypo		hypo	4.31461	2.79735	0	yes
ClCG06G000730	ent-kaurenoic acid oxidase 1-like		hyper	hypo	1.49723	1.4306	4.50335	yes
ClCG06G000880	probable dolichyl pyrophosphate Glc1Man9GlcNAc2 alpha-1,3-glucosyltransferase			hypo	4.12906	3.70099	0	yes
ClCG06G001050	uncharacterized protein LOC103498960			hypo	229.753	251.184	10.1667	yes
ClCG06G002060	protein LAZY 1-like		hyper	hypo	3.80103	3.18101	11.5002	yes
ClCG06G002300	protein CURVATURE THYLAKOID 1B, chloroplastic			hypo	528	430.514	75.3235	yes
ClCG06G003410	E3 ubiquitin-protein ligase TRAIP-like	hyper	hyper		1.94619	1.26288	0	yes
ClCG06G004220	novel plant SNARE 13 isoform X2		hyper		46.3296	31.6113	10.8089	yes
ClCG06G004890	uncharacterized protein LOC111460273 isoform X1	hypo	hyper	hypo	7.85533	4.108	1.85442	yes
ClCG06G004950	hypothetical protein Csa_6G318690		hyper	hypo	4.98115	9.61865	35.2369	yes
ClCG06G006530	ATP sulfurylase 1, chloroplastic		hyper		1.25645	3.63162	4.05709	yes
ClCG06G007660	uncharacterized aarF domain-containing protein kinase At1g79600, chloroplastic		hyper		9.14756	14.8614	44.8709	yes
ClCG06G010400	nudix hydrolase 20, chloroplastic-like isoform X1	hyper			5.00262	3.12212	0	yes
ClCG06G010920	nudix hydrolase 19, chloroplastic-like	hypo		hypo	9.85754	11.4628	28.8354	yes
ClCG06G010970	uncharacterized protein LOC103487466		hyper		3.59365	3.98516	1.06414	yes
ClCG06G011370	WD repeat-containing protein 11 isoform X1		hyper		5.13547	3.57606	0.472088	yes
ClCG06G011610	heptahelical transmembrane protein ADIPOR1	hyper	hyper		1.8867	2.56712	12.3637	yes
ClCG06G012150	chitotriosidase-1-like		hyper		2.50984	0.942805	0	yes
ClCG06G012450	serine carboxypeptidase 24-like isoform X3			hypo	17.4842	7.85321	3.46252	yes
ClCG06G012760	5'-nucleotidase domain-containing protein DDB_G0275467		hyper	hypo	4.91038	2.95571	1.13176	yes
ClCG06G013630	macrophage migration inhibitory factor homolog		hyper	hypo	9.91206	5.76456	0	yes
ClCG06G016230	myb-related protein 306-like		hyper		0.69783	2.45119	2.87396	yes
ClCG06G017460	cytochrome P450 71A22-like		hyper	hypo	1.74195	5.48751	7.31244	yes
ClCG06G017620	elongator complex protein 3		hyper		8.64072	7.77747	41.2897	yes
ClCG07G001080	patellin-4-like		hyper		5.26056	9.5235	34.905	yes
ClCG07G001720	probable pectate lyase 8 isoform X6		hyper		2.70152	0.565811	0	yes
ClCG07G001850	protein SULFUR DEFICIENCY-INDUCED 1-like isoform X1	hypo		hypo	5.20308	18.4757	17.6479	yes
ClCG07G002220	phosphoribulokinase, chloroplastic-like		hyper		290.525	390.945	831.951	yes
ClCG07G002280	4-coumarate--CoA ligase-like 6		hyper	hypo	4.99509	0.646157	0.760536	yes
ClCG07G002310	myb family transcription factor APL			hypo	4.48977	2.39248	0	yes
ClCG07G002410	probable polyamine transporter At1g31830 isoform X1		hyper	hypo	4.74376	4.92995	1.01821	yes
ClCG07G002500	protein TPX2	hypo			0.956244	1.47505	3.07054	yes
ClCG07G002520	probable protein phosphatase 2C 58		hyper	hypo	2.33614	12.0717	32.401	yes
ClCG07G004040	hypothetical protein CUMW_051520		hyper	hypo	8.90906	10.5843	33.9195	yes
ClCG07G004110	cytochrome P450 90A1			hypo	48.4885	42.2821	12.1152	yes
ClCG07G004280	N-(5'-phosphoribosyl)anthranilate isomerase 1, chloroplastic		hyper		8.20888	4.39814	0	yes
ClCG07G004610	protein trichome birefringence-like 33	hyper	hyper		1.11324	0.676735	4.47934	yes
ClCG07G007000	gibberellin 2-beta-dioxygenase 8-like	hypo	hyper	hypo	2.77316	1.79924	0	yes
ClCG07G007220	uncharacterized protein LOC101219169 isoform X1	hyper			8.58397	8.82027	34.0501	yes
ClCG07G007960	40S ribosomal protein S10-1-like		hyper	hypo	82.1387	49.4533	165.424	yes
ClCG07G008220	uncharacterized protein LOC103493168			hypo	7.25949	2.19411	0	yes
ClCG07G008780	beta-galactosidase 3-like			hypo	1.42113	2.94396	0.863959	yes
ClCG07G008840	probable pectinesterase 53			hyper	15.9719	4.42966	1.39885	yes
ClCG07G010980	root phototropism protein 2		hyper	hypo	41.5959	64.4323	407.204	yes
ClCG07G013510	putative leucine-rich repeat receptor-like protein kinase At2g19210			hypo	4.68108	3.76963	0	yes
ClCG07G013620	dentin sialophosphoprotein isoform X1	hyper			11.29	16.8525	36.0826	yes
ClCG07G013820	glyoxylate/succinic semialdehyde reductase 2, chloroplastic isoform X1			hypo	34.875	21.4017	10.0686	yes
ClCG07G014170	receptor-like protein kinase	hyper		hypo	2.20028	1.18108	0.54959	yes
ClCG07G014440	peroxisomal (S)-2-hydroxy-acid oxidase GLO4-like isoform X1			hypo	16.0542	2.2102	0.581858	yes
ClCG07G014570	cytochrome P450 71A1-like			hypo	1.91204	11.0587	2.9383	yes
ClCG07G014750	protein ABHD17B isoform X1			hypo	11.8072	7.84494	93.0982	yes
ClCG07G015000	endoglucanase 6-like	hyper	hyper		86.2626	27.1607	110.334	yes
ClCG07G015540	pentatricopeptide repeat-containing protein At4g20090-like		hyper		2.50519	2.12879	0.34122	yes
ClCG07G016360	palmitoyl-monogalactosyldiacylglycerol delta-7 desaturase, chloroplastic-like			hypo	1.77884	0.526522	1.37536	yes
ClCG07G017000	uncharacterized protein LOC103494460 isoform X1			hyper	66.5702	27.4463	5.63114	yes
ClCG08G000990	protein DETOXIFICATION 1-like isoform X2	hypo	hyper	hypo	1.71761	2.2269	6.77503	yes
ClCG08G001040	non-lysosomal glucosylceramidase isoform X1	hyper	hyper	hypo	4.15759	7.77072	13.0453	yes
ClCG08G001420	hypothetical protein Csa_5G647500		hyper		20.6619	7.43126	6.97201	yes
ClCG08G001990	plastid division protein CDP1, chloroplastic		hyper	hypo	11.0604	8.0944	0.9531	yes
ClCG08G003160	protein LURP-one-related 7			hypo	2.90364	1.95945	0	yes
ClCG08G003330	2-oxoisovalerate dehydrogenase subunit alpha 1, mitochondrial		hyper	hypo	1.5431	2.27961	14.4411	yes
ClCG08G003800	signal peptide peptidase-like 5 isoform X2		hyper		17.3325	9.36531	4.19445	yes
ClCG08G003850	CMP-sialic acid transporter 1 isoform X1		hyper		2.824	3.09	0.720595	yes
ClCG08G004760	_	hyper			4.19595	6.09852	16.4471	yes
ClCG08G006190	wall-associated receptor kinase 3-like		hyper	hypo	0.028512	6.08378	3.5757	yes
ClCG08G007370	protein GIGANTEA-like isoform X2		hyper	hypo	92.0576	27.203	8.04381	yes
ClCG08G007640	vacuolar amino acid transporter 1-like		hyper	hypo	23.7192	17.8783	6.3426	yes
ClCG08G007770	uncharacterized protein LOC111006447		hyper	hypo	6.51601	12.3137	21.6689	yes
ClCG08G007990	probable phytol kinase 1, chloroplastic isoform X1	hypo			9.7857	4.69751	0	yes
ClCG08G008750	uncharacterized oxidoreductase At4g09670		hyper	hypo	16.9973	8.50766	4.35752	yes
ClCG08G009630	Alcohol dehydrogenase-like 7			hypo	1.96984	1.8647	0.275242	yes
ClCG08G010190	hypothetical protein VITISV_017236		hyper		4.94347	5.44793	0	yes
ClCG08G010230	ABC transporter G family member 29-like			hypo	4.66141	2.68023	0.666126	yes
ClCG08G010690	CO(2)-response secreted protease-like			hyper	9.52635	5.42857	1.63189	yes
ClCG08G010760	DNA gyrase subunit A, chloroplastic/mitochondrial		hyper	hypo	13.7319	11.5669	3.88279	yes
ClCG08G010970	probable beta-D-xylosidase 7		hyper		111.236	31.9971	2.41751	yes
ClCG08G011690	hypothetical protein Csa_2G370540			hypo	27.7331	44.4121	134.759	yes
ClCG08G012760	selenoprotein H		hyper	hypo	11.1726	14.2491	350.678	yes
ClCG08G013920	L-ascorbate oxidase homolog		hyper	hypo	20.8906	4.64305	0.381134	yes
ClCG08G014010	hypothetical protein DCAR_013896		hyper	hypo	1.56617	0.731799	0	yes
ClCG08G014270	MKL/myocardin-like protein 1		hyper		10.4271	9.17485	2.78813	yes
ClCG08G014450	galactose oxidase-like			hypo	6.36489	3.50954	0	yes
ClCG08G015290	peroxisomal membrane protein 11A	hypo		hypo	2.90179	3.23502	0	yes
ClCG08G016270	uncharacterized protein LOC103487857	hyper	hyper		0.170248	0.72228	0.354726	yes
ClCG09G000360	probable LRR receptor-like protein kinase At1g51890		hyper		4.01327	11.0523	11.4063	yes
ClCG09G000590	Inorganic pyrophosphatase 2	hypo		hypo	2.71977	1.96811	0	yes
ClCG09G001410	pumilio homolog 23 isoform X1			hypo	6.53043	5.6657	32.1238	yes
ClCG09G002040	LOW QUALITY PROTEIN: probable ATP-dependent RNA helicase DDX11	hypo		hypo	3.43883	2.16765	0.639267	yes
ClCG09G002920	uncharacterized protein LOC103499800		hyper	hypo	59.508	57.7626	13.908	yes
ClCG09G003320	cinnamoyl-CoA reductase 1-like		hyper	hypo	12.4941	12.2561	2.47423	yes
ClCG09G004440	serine carboxypeptidase-like 40			hypo	13.4438	13.5673	1.84969	yes
ClCG09G005460	50S ribosomal protein HLP, mitochondrial-like			hypo	7.72556	5.92055	21.9901	yes
ClCG09G005530	pectinesterase-like			hypo	1.43658	0.861716	0	yes
ClCG09G006160	potassium transporter		hyper	hypo	1.52483	6.27809	1.7973	yes
ClCG09G007220	tRNA (guanine-N(7)-)-methyltransferase non-catalytic subunit wdr4		hyper		4.06082	3.72873	1.17381	yes
ClCG09G007850	gibberellin 20-oxidase-like protein isoform X1			hypo	5.68838	4.27063	27.4828	yes
ClCG09G007920	linoleate 9S-lipoxygenase-like		hyper		2.42712	2.14579	0.53975	yes
ClCG09G008140	HAUS augmin-like complex subunit 3 isoform X2		hyper	hypo	7.51102	6.42538	0	yes
ClCG09G008260	embryonic stem cell-specific 5-hydroxymethylcytosine-binding protein isoform X1	hyper			2.38962	2.64506	0.626966	yes
ClCG09G008420	cytochrome b561 and DOMON domain-containing protein At3g25290		hyper		19.8092	22.5684	63.3836	yes
ClCG09G010230	probable choline kinase 1 isoform X2			hypo	2.89647	1.82937	0	yes
ClCG09G011610	uncharacterized protein LOC101213975 isoform X1			hypo	12.3077	9.41735	1.54591	yes
ClCG09G011640	uncharacterized protein At1g32220, chloroplastic	hypo			17.1251	13.8698	3.71305	yes
ClCG09G012080	uncharacterized protein LOC111470650			hyper	50.49	36.38	8.13395	yes
ClCG09G013690	UDP-glycosyltransferase 74F2-like		hyper		37.4046	2.19869	6.85053	yes
ClCG09G016070	probable ubiquitin-like-specific protease 2A isoform X2	hypo	hyper	hypo	2.08164	7.77432	5.37908	yes
ClCG09G016540	uncharacterized protein LOC111019629	hyper			0.751834	4.9979	11.4803	yes
ClCG09G017410	probable carboxylesterase 2	hyper		hypo	6.1026	7.61824	1.48242	yes
ClCG09G017440	polyadenylate-binding protein RBP47-like	hypo			13.6336	12.6851	4.31826	yes
ClCG09G017610	salicylic acid-binding protein 2-like	hyper	hyper		10.7024	8.01015	0	yes
ClCG09G017750	long chain acyl-CoA synthetase 2		hyper		3.28132	3.09166	0	yes
ClCG09G017790	probable NAD(P)H dehydrogenase (quinone) FQR1-like 1		hyper	hypo	4.06542	7.46683	15.9077	yes
ClCG09G018950	GDSL esterase/lipase At3g27950-like			hypo	2.16113	11.498	6.48371	yes
ClCG09G019160	uncharacterized protein LOC101222804		hyper		53.7486	45.0106	7.55604	yes
ClCG09G020360	leukotriene A-4 hydrolase homolog	hypo			1.22512	0.844968	0.0455514	yes
ClCG09G020870	unnamed protein product, partial	hyper	hyper	hypo	1.82393	1.65979	0	yes
ClCG09G020970	glycerophosphodiester phosphodiesterase GDPDL4-like		hyper		37.2323	21.7937	9.75752	yes
ClCG09G021730	hypothetical protein BVC80_437g4	hyper	hyper		10.3416	5.44645	0	yes
ClCG09G021920	anaphase-promoting complex subunit 2		hyper	hypo	3.95184	2.06073	0.485096	yes
ClCG09G021960	uncharacterized protein LOC103503357		hyper	hypo	5.36835	2.14769	0	yes
ClCG10G003060	NAC domain-containing protein 7-like		hyper		24.2341	30.0741	1.05085	yes
ClCG10G003450	putative reverse transcriptase domain, Zinc finger, CCHC-type, Aspartic peptidase domain protein			hypo	0.751834	4.9979	11.4803	yes
ClCG10G003690	(-)-germacrene D synthase-like		hyper		0.70125	2.11237	2.24457	yes
ClCG10G006260	(+)-gamma-cadinene synthase		hyper	hypo	0.298721	1.1739	43.978	yes
ClCG10G006420	protein PLANT CADMIUM RESISTANCE 8	hyper			0.540098	2.08824	1.98862	yes
ClCG10G007800	nucleobase-ascorbate transporter 11			hypo	9.02279	8.09408	2.67168	yes
ClCG10G008090	LRR receptor-like serine/threonine-protein kinase HSL2			hypo	10.4257	36.2836	40.0017	yes
ClCG10G008270	probable rhamnogalacturonate lyase B		hyper	hypo	4.30349	2.70361	0.50302	yes
ClCG10G008540	protein TRANSPARENT TESTA 12-like		hyper		1.24663	1.51082	0	yes
ClCG10G009810	oligopeptide transporter 4			hypo	3.58901	4.02945	0.738459	yes
ClCG10G010710	LOW QUALITY PROTEIN: protein DJ-1 homolog D-like			hypo	279.561	135.879	59.8759	yes
ClCG10G011320	_	hypo	hyper		12.6817	2.19943	59.4038	yes
ClCG10G011690	Lipase, GDSL	hypo		hypo	5.65047	6.9711	0.790671	yes
ClCG10G012040	uncharacterized protein LOC111791876	hyper			8.44794	8.12944	2.02927	yes
ClCG10G012800	uncharacterized protein LOC101215661	hypo			0.962602	0.605686	0	yes
ClCG10G013200	probable leucine-rich repeat receptor-like protein kinase At5g49770 isoform X1		hyper		11.9726	12.1412	0	yes
ClCG10G013250	DNA-directed RNA polymerase III subunit RPC10	hyper		hypo	34.5317	28.884	79.137	yes
ClCG10G013290	myb-related protein 2-like isoform X3	hyper			61.5055	44.4806	16.0761	yes
ClCG10G013730	pentatricopeptide repeat-containing protein At4g35850, mitochondrial			hypo	13.1647	6.74238	2.06895	yes
ClCG10G013960	protein RST1 isoform X2			hypo	4.17673	3.54987	1.04067	yes
ClCG10G014540	peroxidase 31	hyper	hyper		5.78923	3.50472	0.74556	yes
ClCG10G014580	protein NRT1/ PTR FAMILY 5.8-like			hypo	1.2372	1.875	5.62771	yes
ClCG10G015000	myb-related protein 306-like		hyper		2.64931	2.35399	0	yes
ClCG10G015810	LOB domain-containing protein 20		hyper		2.11935	2.60968	0	yes
ClCG10G015970	5-methyltetrahydropteroyltriglutamate--homocysteine methyltransferase		hyper		153.978	74.687	46.9043	yes
ClCG10G016210	amino acid transporter AVT1A-like isoform X2	hypo	hyper	hypo	1.09405	1.44473	4.18115	yes
ClCG10G016330	protein kinase and PP2C-like domain-containing protein isoform X1		hyper		5.42735	5.1451	0.425131	yes
ClCG10G016620	remorin	hyper			0.431677	3.51609	70.8533	yes
ClCG10G016920	pleiotropic drug resistance protein 3-like		hyper		2.43454	1.20649	0	yes
ClCG10G017980	ABC transporter G family member 22 isoform X2		hyper		30.8392	15.2756	52.3609	yes
ClCG10G018620	secoisolariciresinol dehydrogenase-like		hyper	hypo	3.70926	10.5252	2.8045	yes
ClCG10G019210	1,4-alpha-glucan-branching enzyme 2-2, chloroplastic/amyloplastic			hypo	60.6099	40.3537	13.464	yes
ClCG10G019690	caffeic acid 3-O-methyltransferase isoform X2		hyper	hypo	57.0195	29.1036	12.0065	yes
ClCG10G019910	aquaporin TIP1-1-like		hyper		13.8516	2.11435	0	yes
ClCG10G020060	transcription factor RAX2			hyper	0.14282	5.23655	1.04364	yes
ClCG10G020890	type I inositol polyphosphate 5-phosphatase 8 isoform X1		hyper		0.700001	0.846187	0	yes
ClCG10G020990	short-chain dehydrogenase TIC 32, chloroplastic	hyper			5.07795	1.76833	0.784796	yes
ClCG10G021390	uncharacterized protein LOC103486366		hyper	hypo	1.15869	9.39922	5.44953	yes
ClCG10G021500	putative receptor protein kinase ZmPK1			hypo	0.19208	0.596245	0.450367	yes
ClCG11G000530	pathogen-related protein-like			hypo	5.03438	3.64695	16.127	yes
ClCG11G000690	uncharacterized protein LOC101219243 isoform X1	hyper			4.00586	2.80912	0.965404	yes
ClCG11G001930	inositol oxygenase 2		hyper	hypo	8.73432	2.48541	1.34201	yes
ClCG11G002520	DNA mismatch repair protein MSH7	hyper	hyper	hypo	3.08889	1.1147	0	yes
ClCG11G002890	protein kinase PINOID 2		hyper	hypo	27.8036	23.8874	69.2443	yes
ClCG11G003290	probable receptor-like protein kinase At5g15080		hyper		7.75276	5.45278	17.182	yes
ClCG11G006270	auxin transporter-like protein 1			hypo	12.7675	2.34282	3.61058	yes
ClCG11G006640	wall-associated receptor kinase-like 20	hyper			0.61315	2.05302	0.775038	yes
ClCG11G007870	uncharacterized protein LOC103485439		hyper		5.29368	4.58359	0.826178	yes
ClCG11G007960	probable LL-diaminopimelate aminotransferase, chloroplastic		hyper		36.5356	29.505	11.3962	yes
ClCG11G010220	GDSL esterase/lipase At5g33370-like	hypo		hypo	19.077	8.60837	4.97637	yes
ClCG11G010850	putative auxin efflux carrier component 8			hypo	7.76141	10.3497	43.8032	yes
ClCG11G012310	(R)-mandelonitrile lyase 1-like		hyper		3.75336	13.9934	15.7452	yes
ClCG11G012340	(R)-mandelonitrile lyase 3-like		hyper	hypo	1.53963	0.563414	0	yes
ClCG11G012810	hypothetical protein CUMW_104890	hypo	hyper	hypo	32.0811	24.9629	0.586053	yes
ClCG11G014040	sulfite exporter TauE/SafE family protein 3-like		hyper	hypo	1.41137	4.05678	11.7912	yes
ClCG11G014170	RNA-binding protein 38			hypo	3.96178	0.856794	0	yes
ClCG11G014810	hypothetical protein Csa_3G893370			hypo	4.15565	4.33615	0	yes
ClCG11G014920	amino acid permease 6	hyper			12.9161	22.2045	59.1738	yes
ClCG11G015010	uncharacterized protein LOC103503615 isoform X2		hyper		4.83154	4.90968	0	yes
ClCG11G016280	photosystem II 10 kDa polypeptide, chloroplastic		hyper	hypo	1309.53	340.462	434.02	yes
ClCG11G016760	OTU domain-containing protein DDB_G0284757 isoform X2		hyper	hypo	73.1852	78.8414	21.8583	yes
ClCG11G017020	cytochrome P450 CYP72A219-like	hyper	hyper	hypo	6.951	16.2223	5.05387	yes
ClCG11G017030	cytochrome P450 CYP72A219-like		hyper	hypo	6.951	16.2223	5.05387	yes
ClCG11G017680	glutamate receptor 2.8-like		hyper		2.35271	2.04843	0	yes
ClCG11G018550	uncharacterized protein LOC103494992		hyper	hypo	2.90503	3.83951	10.0998	yes
ClCG11G019010	probable inorganic phosphate transporter 1-9	hypo		hypo	0.689255	1.12951	0	yes
ClCG00G000940	7-deoxyloganetin glucosyltransferase-like	hyper			25.3952	16.9813	31.5136	no
ClCG00G001080	Glycosyl transferase, family 14	hyper	hyper	hypo	0.110917	0.025635	0	no
ClCG00G001090	uncharacterized protein LOC101215184			hypo	0.231212	0.925606	0	no
ClCG00G001700	ankyrin repeat and SAM domain-containing protein 6		hyper		41.0027	30.0479	14.5502	no
ClCG00G002790	uncharacterized protein At1g04910-like	hypo			0.552824	1.11912	1.09267	no
ClCG00G002970	protein PHOTOSYSTEM I ASSEMBLY 2, chloroplastic-like			hypo	22.6213	24.767	23.1629	no
ClCG00G003200	UNC93-like protein 3	hypo			6.45313	7.14452	3.36415	no
ClCG00G003350	adenine phosphoribosyltransferase 3			hypo	28.6597	27.0983	26.3321	no
ClCG00G005340	CASP-like protein 1E1 isoform X4		hyper	hypo	0.234638	0.070066	0	no
ClCG00G005710	phosphate transporter PHO1 homolog 3-like			hypo	0.185281	0.126821	0	no
ClCG01G000580	bidirectional sugar transporter SWEET3b isoform X1		hyper		1.36957	1.74515	0.53534	no
ClCG01G000890	uncharacterized protein LOC101215938		hyper		12.7708	12.7746	8.38544	no
ClCG01G001450	alcohol dehydrogenase-like 4		hyper	hypo	0.606368	0.743426	0	no
ClCG01G001480	protein BRANCHLESS TRICHOME		hyper		29.041	29.6862	31.9116	no
ClCG01G001690	uncharacterized protein LOC101205585 isoform X1		hyper		6.11544	6.5469	6.89514	no
ClCG01G001790	30S ribosomal protein S6 alpha, chloroplastic		hyper	hypo	35.1824	32.1301	12.2436	no
ClCG01G001800	bidirectional sugar transporter SWEET4-like		hyper		0.066347	0	0	no
ClCG01G002290	respiratory burst oxidase homolog protein A			hypo	6.1855	8.0855	5.02423	no
ClCG01G002650	uncharacterized protein LOC111024921			hypo	0.136924	0	0	no
ClCG01G002740	glutamate--cysteine ligase, chloroplastic		hyper	hypo	36.4007	36.2808	21.9491	no
ClCG01G002790	uncharacterized protein LOC111459253	hper		hypo	13.3349	11.4719	7.83959	no
ClCG01G002810	hypothetical protein Pyn_05244		hyper	hypo	13.7023	15.4104	8.8892	no
ClCG01G002940	uncharacterized protein LOC101217667 isoform X1		hyper		27.7271	27.0683	15.1886	no
ClCG01G002980	elicitor-responsive protein 3		hyper	hypo	6.24941	7.08575	3.88942	no
ClCG01G003200	protein HOTHEAD		hyper	hypo	0.0156	0.048911	0	no
ClCG01G003350	transcription factor bHLH118-like	hypo			0	0.134662	0	no
ClCG01G003360	transcription factor bHLH36-like		hyper	hypo	0	0.134662	0	no
ClCG01G003390	nudix hydrolase 14, chloroplastic			hypo	7.97299	8.36418	5.30552	no
ClCG01G003700	7-ethoxycoumarin O-deethylase-like			hypo	0.064967	0	0	no
ClCG01G004040	probable pectinesterase 68			hypo	0.229223	0.200106	0	no
ClCG01G004090	Metallopeptidase, catalytic domain-containing protein		hyper	hypo	0.586489	0.336921	0	no
ClCG01G004160	uncharacterized protein LOC111021995	hyper			24.6074	29.9086	30.05	no
ClCG01G004170	hypothetical protein TanjilG_00916	hyper	hyper		151.491	106.712	150.017	no
ClCG01G004200	uncharacterized protein LOC111016204	hyper			39.7615	40.2185	22.0008	no
ClCG01G004420	oxalate--CoA ligase-like			hypo	39.7615	40.2185	22.0008	no
ClCG01G004490	hypothetical protein Csa_5G166440			hypo	1.18503	1.13091	0	no
ClCG01G004510	kinesin-like protein KIF22-B isoform X1			hypo	0.134281	0.507928	0	no
ClCG01G004730	stellacyanin-like	hyper			0	0.15142	0	no
ClCG01G004790	endoglucanase 4-like		hyper	hypo	0.017747	0	0	no
ClCG01G004830	probable LRR receptor-like serine/threonine-protein kinase At4g36180		hyper		0.389323	0.591915	0	no
ClCG01G004900	probable LRR receptor-like serine/threonine-protein kinase At4g36180		hyper	hypo	0.640959	1.40274	0.813967	no
ClCG01G004910	glutamate dehydrogenase 2-like		hyper		1.34655	0.874288	0.701962	no
ClCG01G005640	probable transcriptional regulator SLK2 isoform X2	hypo			13.9243	15.4623	26.1472	no
ClCG01G005700	monocopper oxidase-like protein SKS1			hypo	10.6196	6.19536	9.19459	no
ClCG01G005750	clavaminate synthase-like protein At3g21360			hypo	0.097123	0	0	no
ClCG01G005770	putative nuclear matrix constituent protein 1-like protein		hyper	hypo	4.36661	5.3377	4.92458	no
ClCG01G005810	phosphoenolpyruvate carboxylase 4		hyper	hypo	46.249	44.7058	25.2088	no
ClCG01G005980	uncharacterized PKHD-type hydroxylase At1g22950-like	hyper			10.8697	10.1076	7.48742	no
ClCG01G005990	fructose-bisphosphate aldolase 3, chloroplastic-like		hyper	hypo	13.0681	13.0457	12.1711	no
ClCG01G006020	probable histone chaperone ASF1A		hyper	hypo	7.90478	1.29582	0	no
ClCG01G006100	uncharacterized protein LOC101216115			hypo	10.2702	10.4135	5.53196	no
ClCG01G006200	uncharacterized protein LOC111808038 isoform X1			hypo	5.68199	5.43005	4.68918	no
ClCG01G006350	uncharacterized protein LOC103504553	hyper			48.1637	48.993	20.1252	no
ClCG01G006380	phosphoglucomutase, cytoplasmic isoform X1	hyper			115.524	109.687	55.6499	no
ClCG01G006460	UBX domain-containing protein 6			hypo	8.21595	10.6481	8.42661	no
ClCG01G006640	vacuolar iron transporter 1.1		hyper		9.05172	8.14044	4.92211	no
ClCG01G006840	AIG1-type guanine nucleotide-binding (G) domain containing protein	hypo	hyper	hypo	81.1728	63.7716	104.164	no
ClCG01G007460	flowering time control protein FY		hyper	hypo	8.13707	6.81537	5.18364	no
ClCG01G007720	translation initiation factor eIF-2B subunit beta-like			hypo	9.70413	7.8031	10.3113	no
ClCG01G007750	probable ADP-ribosylation factor GTPase-activating protein AGD11 isoform X1		hyper	hypo	12.3662	15.9725	14.8314	no
ClCG01G007810	aspartokinase 2, chloroplastic-like isoform X2		hyper		26.2241	25.1789	18.2732	no
ClCG01G007840	cytochrome b-c1 complex subunit Rieske-4, mitochondrial-like			hypo	56.133	43.1712	54.39	no
ClCG01G007850	uncharacterized protein LOC101223187			hypo	45.7297	53.0595	51.4924	no
ClCG01G007920	ATP-dependent DNA helicase At3g02060, chloroplastic	hyper		hyper	9.27572	5.20411	4.93182	no
ClCG01G008100	probable prefoldin subunit 5	hypo			10.2814	8.03263	12.2439	no
ClCG01G008390	uncharacterized protein LOC111011803		hyper	hypo	1.29663	5.0996	0	no
ClCG01G008480	sucrose synthase 5	hyper		hypo	29.6077	16.104	23.0769	no
ClCG01G008770	uncharacterized protein LOC111489311 isoform X3	hyper			8.36508	12.667	12.2957	no
ClCG01G008870	hypothetical protein Csa_1G554550			hypo	6.80483	6.48742	2.76998	no
ClCG01G008890	gamma-soluble NSF attachment protein		hyper		17.3095	20.2048	10.3542	no
ClCG01G009060	transcription termination factor MTEF18, mitochondrial-like			hypo	13.8664	20.2013	9.85436	no
ClCG01G009250	protein PHLOEM PROTEIN 2-LIKE A9-like			hypo	37.3893	45.2909	97.6709	no
ClCG01G009290	hypothetical protein Csa_1G418260	hyper	hypo		4.74045	4.8139	5.00414	no
ClCG01G009900	uncharacterized protein LOC103498231	hyper	hyper	hypo	2.63436	5.21146	5.16658	no
ClCG01G010420	putative MO25-like protein At5g47540 isoform X2			hypo	41.4255	70.0509	51.2278	no
ClCG01G011690	secoisolariciresinol dehydrogenase	hyper			59.9781	56.5028	36.4585	no
ClCG01G011870	mitochondrial fission protein ELM1			hypo	11.9225	15.3351	20.5529	no
ClCG01G012080	hypothetical protein Csa_1G165750			hypo	10.5136	7.65108	11.1244	no
ClCG01G012160	uncharacterized protein LOC111468530			hypo	0.128357	0	0	no
ClCG01G012550	protein BUD31 homolog 1-like	hyper	hyper		14.1662	17.0545	25.964	no
ClCG01G012560	50S ribosomal protein L22, chloroplastic-like	hypo	hyper	hyo	13.2484	9.66448	9.38299	no
ClCG01G012840	LOW QUALITY PROTEIN: serine carboxypeptidase-like 51		hyper		13.7002	9.56163	5.33619	no
ClCG01G013010	spermidine synthase 1-like		hyper	hypo	0.156779	0.77998	0.924671	no
ClCG01G013050	bidirectional sugar transporter SWEET5			hypo	0	0.062713	0	no
ClCG01G013170	pantothenate kinase 2		hyper	hypo	6.12919	6.771	2.4243	no
ClCG01G013640	50S ribosomal protein L19, chloroplastic-like isoform X1	hyper	hyper	hypo	2.89682	2.34439	3.12391	no
ClCG01G014030	hypothetical protein Csa_1G045930		hyper	hypo	7.73877	12.7806	20.0403	no
ClCG01G014130	E2F transcription factor-like E2FE isoform X2			hypo	1.85402	1.07217	0.92972	no
ClCG01G014350	hypothetical protein CUMW_041050	hyper	hyper	hypo	0.218113	0.230119	0	no
ClCG01G014510	uncharacterized protein LOC103482820		hyper		5.11691	4.82136	6.09007	no
ClCG01G014600	putative UPF0481 protein At3g02645			hypo	0.626383	0.34986	0	no
ClCG01G014810	aldo-keto reductase family 4 member C9-like			hypo	0.053425	0	0	no
ClCG01G014880	hypothetical protein Csa_1G043070	hyper	hyper		23.178	21.8746	39.5697	no
ClCG01G015670	WAT1-related protein At5g64700-like		hyper		0.729041	0.495386	0	no
ClCG01G016140	uncharacterized protein LOC101206523		hyper	hypo	39.4174	29.9331	30.3073	no
ClCG01G016350	hypothetical protein		hyper	hyper	0.006134	0.026106	0	no
ClCG01G016380	cold-regulated 413 plasma membrane protein 2-like			hypo	0.09674	0.120504	0	no
ClCG01G016450	uncharacterized protein LOC111477741 isoform X1		hyper	hypo	13.7658	13.0065	5.7005	no
ClCG01G016470	uncharacterized protein LOC111477741 isoform X2	hypo			13.7658	13.0065	5.7005	no
ClCG01G016540	B3 domain-containing transcription factor VRN1-like isoform X1		hyper		3.13277	2.58658	1.4611	no
ClCG01G016560	cyclin-H1-1 isoform X1	hyper	hyper	hypo	11.0985	10.041	12.747	no
ClCG01G016840	uncharacterized protein LOC103484775		hyper	hypo	19.0616	16.8629	15.1132	no
ClCG01G017040	small RNA degrading nuclease 1			hypo	8.43877	8.94683	13.0063	no
ClCG01G017730	uncharacterized protein LOC103484870			hypo	23.2155	22.715	22.4314	no
ClCG01G018090	starch synthase 3, chloroplastic/amyloplastic isoform X5		hyper		10.7631	12.4793	13.4219	no
ClCG01G018300	glycosyltransferase, partial	hyper	hyper	hypo	1.26184	1.14479	0.943867	no
ClCG01G018370	uncharacterized protein At1g04910			hypo	78.6651	76.1766	61.1059	no
ClCG01G019090	uncharacterized protein LOC103485004		hyper	hypo	9.66363	9.34263	6.24641	no
ClCG01G019340	homeobox-leucine zipper protein ATHB-40		hyper	hypo	0	0.098351	0	no
ClCG01G019560	pyridine nucleotide-disulfide oxidoreductase domain-containing protein 2-like isoform X1		hyper		4.39643	4.60789	2.17722	no
ClCG01G019780	uncharacterized protein LOC103485074	hyper			0.370612	0.213526	0.641573	no
ClCG01G019950	peroxidase 72-like		hyper	hypo	0.176825	0.425972	0	no
ClCG01G020290	WEB family protein At3g51220		hyper	hypo	0.456099	0	0	no
ClCG01G020360	hypothetical protein Csa_6G516500			hypo	0.758149	0.278366	0.649561	no
ClCG01G020480	GDSL esterase/lipase EXL3-like		hyper	hypo	0.739579	1.10927	0	no
ClCG01G020490	protein MID1-COMPLEMENTING ACTIVITY 1 isoform X1			hypo	0.248722	0.033799	0	no
ClCG01G020550	Aspartic proteinase-like protein 1			hypo	0.210221	0.078337	0	no
ClCG01G021080	ATP-dependent 6-phosphofructokinase 2			hypo	1.81706	1.63	2.98407	no
ClCG01G021250	SNF1-related protein kinase regulatory subunit beta-2	hyper			24.7192	25.9488	13.3168	no
ClCG01G021750	putative pectate lyase 2		hyper		0.115659	0.083085	0	no
ClCG01G021870	probable transcription factor KAN2 isoform X1		hyper	hypo	0.59668	0.631544	0	no
ClCG01G021930	ankyrin repeat domain-containing protein 13C-like		hyper	hypo	0.399901	0.267723	0	no
ClCG01G022090	adenosine deaminase-like protein isoform X1			hypo	6.59196	5.3771	3.55967	no
ClCG01G022260	LOW QUALITY PROTEIN: uncharacterized protein LOC103484582		hyper	hypo	0	0.320791	0	no
ClCG01G022390	uncharacterized protein LOC103484568	hyper			5.22759	6.30941	6.19789	no
ClCG01G022790	hypothetical protein CUMW_011520		hypo		1.2087	1.95537	3.52113	no
ClCG01G023020	uncharacterized protein LOC103484518		hyper	hypo	11.5706	11.6501	12.9274	no
ClCG01G023550	uncharacterized protein At4g18490		hyper		0	0.080143	0	no
ClCG01G023790	transcription factor TGA6-like		hyper		0	0.069877	0	no
ClCG01G024040	hypothetical protein CICLE_v10017858mg	hyper	hyper	hypo	9.70358	7.85843	10.0209	no
ClCG01G024120	LOW QUALITY PROTEIN: subtilisin-like protease SBT5.6		hyper		37.3644	18.0049	14.1929	no
ClCG01G024440	mitochondrial inner membrane protease subunit 1		hyper		4.22301	3.90366	5.01507	no
ClCG01G024460	beta-xylosidase/alpha-L-arabinofuranosidase 1-like		hyper		1.27709	0.118901	0	no
ClCG01G024650	glucan endo-1,3-beta-glucosidase 11-like isoform X1			hypo	0.85706	0.224886	0.643266	no
ClCG01G024690	uncharacterized protein LOC103484360		hyper	hypo	28.652	35.6032	15.212	no
ClCG01G024700	protein TIFY 5A		hyper		0.070584	0.769209	0	no
ClCG01G024980	LOW QUALITY PROTEIN: putative F-box/LRR-repeat protein 23		hyper		0.067851	0	0	no
ClCG01G025050	ABC transporter C family member 2-like		hyper		33.4383	38.4102	44.7398	no
ClCG01G025080	187-kDa microtubule-associated protein AIR9	hypo			19.9946	13.8548	8.59464	no
ClCG01G025130	nuclear transcription factor Y subunit A-7		hyper		7.86667	9.98094	10.4168	no
ClCG01G025310	hypothetical protein CUMW_008660	hyper			0.770185	0.402325	0.331377	no
ClCG01G025490	haloacid dehalogenase-like hydrolase domain-containing protein At3g48420	hypo			15.2605	20.5952	14.9203	no
ClCG01G025530	protein SUPPRESSOR OF FRI 4 isoform X3	hyper			35.6591	42.3947	44.0022	no
ClCG01G025890	uncharacterized protein LOC103484236 isoform X1			hypo	5.16704	4.86719	6.96361	no
ClCG02G000340	glutathione S-transferase zeta class-like		hyper		17.8982	16.3327	14.2669	no
ClCG02G000450	hypothetical protein Csa_2G334530		hyper		7.89437	7.12978	1.55657	no
ClCG02G000730	WAT1-related protein At5g64700-like	hyper	hyper	hypo	0.556289	0.881959	0	no
ClCG02G000750	probable mannitol dehydrogenase			hypo	12.4663	17.6124	11.9716	no
ClCG02G000840	terpene synthase 10-like		hyper		9.44359	10.6507	18.1546	no
ClCG02G001050	GDSL esterase/lipase 5-like		hyper		16.5676	27.3214	34.2283	no
ClCG02G001210	uncharacterized protein LOC101213979	hyper			10.0896	7.25928	3.26892	no
ClCG02G001770	peroxisome biogenesis protein 22	hyper			20.6615	27.6368	27.0616	no
ClCG02G002010	S-type anion channel SLAH1-like	hypo		hypo	0.058778	0.019095	0	no
ClCG02G002260	OPA3-like protein	hypo	hyper	hypo	8.24163	7.30699	5.72045	no
ClCG02G002270	trans-resveratrol di-O-methyltransferase-like		hyper	hypo	0.238549	0.085468	0	no
ClCG02G002310	zinc finger protein NUTCRACKER			hypo	0.37594	0.113217	0	no
ClCG02G002690	WRKY transcription factor 1 isoform X2		hyper	hypo	7.84896	15.6009	15.142	no
ClCG02G003090	subtilisin-like protease SBT5.3 isoform X1			hypo	24.2663	14.7583	9.10944	no
ClCG02G003220	3-hydroxy-3-methylglutaryl-coenzyme A reductase 1-like		hyper		0.237302	0.23724	2.82822	no
ClCG02G003260	expansin-A16	hyper	hyper	hyper	1.87942	2.52263	2.73592	no
ClCG02G003270	uncharacterized protein LOC101221709		hyper	hypo	0.617585	0	0	no
ClCG02G003350	mitochondrial phosphate carrier protein 1, mitochondrial		hyper		0.87121	0.763701	3.63314	no
ClCG02G003550	MATE efflux family protein 3, chloroplastic isoform X2		hyper		2.0563	1.46256	1.05085	no
ClCG02G003620	expansin-like A2			hypo	7.6709	10.2913	14.8675	no
ClCG02G003830	serine/threonine-protein kinase STY46 isoform X1		hyper		37.6098	38.474	35.8857	no
ClCG02G003960	RNA-binding protein 39 isoform X1		hyper		4.57441	4.80486	3.71041	no
ClCG02G004170	synaptotagmin-2-like		hyper	hypo	0.20955	0	0	no
ClCG02G004280	probable magnesium transporter NIPA6 isoform X1			hypo	2.22248	1.39606	0.450367	no
ClCG02G004470	protein BASIC PENTACYSTEINE4-like			hypo	12.1174	13.9714	8.20553	no
ClCG02G004720	V-type proton ATPase subunit a3		hyper	hypo	55.1932	49.4656	72.1195	no
ClCG02G004790	isoflavone reductase-like protein	hyper		hyper	8.72501	14.1181	16.3618	no
ClCG02G004900	protein RADIALIS-like 3			hypo	73.4072	81.1801	66.9026	no
ClCG02G004910	3-ketoacyl-CoA synthase 4-like			hypo	0.488884	0.176047	0	no
ClCG02G004920	protein RADIALIS-like 1	hypo		hypo	0.167196	0.089697	0	no
ClCG02G005180	Polyol transporter 5	hyper	hyper	hypo	53.5463	90.3621	98.8038	no
ClCG02G005470	proteasome assembly chaperone 2			hypo	2.98772	2.19977	1.37225	no
ClCG02G005510	diphthamide biosynthesis protein 3-like	hypo			34.0372	27.8298	64.5541	no
ClCG02G005660	far upstream element-binding protein 1			hypo	17.4148	19.0072	16.141	no
ClCG02G006090	CBS domain-containing protein CBSX2, chloroplastic		hyper		0.343295	2.48602	0	no
ClCG02G006100	hypothetical protein CUMW_160620		hyper		5.20727	6.82011	4.2779	no
ClCG02G006240	putative cyclase protein		hyper		5.77208	7.06126	3.3696	no
ClCG02G006300	probable carbohydrate esterase At4g34215			hypo	1.40981	1.37367	3.77352	no
ClCG02G006440	uncharacterized protein LOC111811301			hypo	1.05271	1.01881	0	no
ClCG02G006480	GDSL esterase/lipase At2g40250-like			hypo	0.158304	0.071087	0	no
ClCG02G007690	LOW QUALITY PROTEIN: pentatricopeptide repeat-containing protein At5g27270			hypo	8.33823	9.9022	9.89691	no
ClCG02G008800	_		hyper		20.9456	25.2968	25.0999	no
ClCG02G009090	protein NRT1/ PTR FAMILY 6.4			hypo	19.338	31.9944	49.8222	no
ClCG02G010600	uncharacterized protein LOC101215831	hyper	hyper		0.911899	1.01127	0.62796	no
ClCG02G011630	Amidase	hyper	hyper	hypo	2.31854	2.93985	6.18083	no
ClCG02G011810	CTL-like protein DDB_G0288717		hyper	hypo	5.78208	5.70164	2.77733	no
ClCG02G011990	uncharacterized protein LOC110418085		hyper		18.8725	24.2323	24.3519	no
ClCG02G012180	GTP-binding protein At2g22870			hypo	13.5841	11.7854	4.53213	no
ClCG02G012640	protein SHORT-ROOT-like		hyper		3.60814	3.19665	2.17614	no
ClCG02G012740	RNA-binding protein Musashi homolog 1	hyper		hypo	3.25392	3.52999	4.20468	no
ClCG02G012750	methionine aminopeptidase 1D, chloroplastic/mitochondrial	hyper			9.46581	5.76034	3.2595	no
ClCG02G013290	upstream activation factor subunit UAF30			hypo	5.39061	6.66564	6.12954	no
ClCG02G013500	splicing factor 3B subunit 3-like		hyper		6.39621	6.95759	7.26974	no
ClCG02G013710	nitrilase-like protein 2		hyper		4.55981	4.75199	3.18187	no
ClCG02G013750	TBC1 domain family member 8B		hyper		11.2666	11.2121	10.041	no
ClCG02G013820	hypothetical protein Csa_5G175970	hypo			45.4979	78.0976	64.3943	no
ClCG02G014420	hepatoma-derived growth factor-related protein 2-like isoform X3	hyper			2.05898	0.631498	0.565657	no
ClCG02G014450	probable arabinosyltransferase ARAD1 isoform X1		hyper	hypo	2.64412	2.48026	0.739531	no
ClCG02G014540	probable purine permease 5 isoform X1		hyper	hypo	4.8863	4.5258	8.40095	no
ClCG02G014550	ubiquitin carboxyl-terminal hydrolase 23	hyper			204.369	286.635	370.381	no
ClCG02G014800	importin subunit alpha-4	hyper	hyper		25.587	26.5732	20.3569	no
ClCG02G015280	heparan-alpha-glucosaminide N-acetyltransferase			hypo	4.22568	4.64687	2.6505	no
ClCG02G015570	psbP domain-containing protein 7, chloroplastic isoform X1		hyper	hypo	7.13866	9.35539	4.61627	no
ClCG02G015590	protein ALWAYS EARLY 3-like isoform X3	hyper	hyper	hypo	5.93787	5.10791	2.88913	no
ClCG02G015610	DNA polymerase zeta catalytic subunit			hypo	9.98776	10.2205	8.13939	no
ClCG02G015730	linoleate 9S-lipoxygenase 6-like isoform X1	hyper	hyper	hypo	0.029393	0.409113	0.2825	no
ClCG02G015870	peroxisomal adenine nucleotide carrier 1-like			hypo	1.85499	4.65811	3.11723	no
ClCG02G016020	branched-chain-amino-acid aminotransferase-like protein 1		hyper		9.25262	7.94312	7.05489	no
ClCG02G016180	RecName: Full=Isomultiflorenol synthase; Short=LcIMS1 >gi|15787841|dbj|BAB68529.1| isomultiflorenol synthase			hypo	8.09615	7.09081	7.27874	no
ClCG02G016290	probable serine/threonine-protein kinase At1g54610			hypo	9.84451	10.3397	8.31793	no
ClCG02G016390	40S ribosomal protein S24-1		hyper		269.913	183.27	195.303	no
ClCG02G016440	uncharacterized protein LOC111450860		hyper		6.32677	6.66263	4.53175	no
ClCG02G016520	uncharacterized protein LOC111013088			hypo	5.20244	5.87632	5.50657	no
ClCG02G017110	transcription factor bHLH66-like			hypo	17.8392	19.2568	18.6177	no
ClCG02G017290	diacylglycerol kinase 5	hyper			4.0909	4.27781	4.47316	no
ClCG02G017400	glutamate formimidoyltransferase-like	hypo		hypo	10.5081	8.43582	15.1541	no
ClCG02G017680	probable serine/threonine-protein kinase At1g54610	hyper		hypo	4.52625	7.44513	10.6268	no
ClCG02G017750	hypothetical protein Csa_6G127400		hyper		6.95565	9.32076	13.5108	no
ClCG02G017780	hypothetical protein CUMW_241340	hyper	hyper	hypo	0.419127	0.455273	0	no
ClCG02G018050	AUGMIN subunit 2		hyper		14.0259	13.1814	5.50399	no
ClCG02G018280	serine/threonine-protein phosphatase 5-like		hyper	hypo	5.124	6.17348	5.34088	no
ClCG02G018350	floral homeotic protein AGAMOUS-like			hypo	0.128048	0.303177	0	no
ClCG02G018450	tobamovirus multiplication protein 1 isoform X1			hypo	5.67929	4.38439	3.5177	no
ClCG02G018500	post-GPI attachment to proteins factor 3		hyper		6.04667	7.35162	5.67838	no
ClCG02G018510	transcription factor JUNGBRUNNEN 1-like		hyper	hypo	10.6686	14.5597	17.7765	no
ClCG02G018540	LOB domain-containing protein 4			hypo	0	0.497918	0	no
ClCG02G018660	ATP-dependent zinc metalloprotease FTSH 12, chloroplastic			hypo	23.3781	13.8447	8.78954	no
ClCG02G018840	protein ASPARTIC PROTEASE IN GUARD CELL 2		hyper	hypo	2.91881	2.45608	5.06515	no
ClCG02G018950	ABC transporter B family member 25, mitochondrial	hyper			12.1487	11.6705	10.7385	no
ClCG02G019200	LOW QUALITY PROTEIN: probable WRKY transcription factor 26, partial		hyper		0	0.471689	0	no
ClCG02G019560	LOW QUALITY PROTEIN: ABC transporter G family member 31		hyper		0.075317	0.057388	0	no
ClCG02G019590	non-specific phospholipase C1	hyper			54.0866	91.8722	69.6063	no
ClCG02G019600	villin-1	hypo			6.82197	6.74586	6.46925	no
ClCG02G019640	cell division control protein 6 homolog B-like	hyper			10.2727	8.75769	3.37139	no
ClCG02G019770	uncharacterized protein LOC103502046			hypo	9.51318	5.67427	6.59068	no
ClCG02G019780	mitochondrial uncoupling protein 2			hypo	6.70701	6.14368	3.90406	no
ClCG02G020250	probable protein S-acyltransferase 15 isoform X1			hypo	3.28846	3.87384	2.33829	no
ClCG02G020320	uncharacterized protein LOC101219970	hyper			5.49455	6.04631	4.89191	no
ClCG02G020510	uncharacterized protein LOC103501893		hyper		1.46601	0	0.834925	no
ClCG02G020530	putative respiratory burst oxidase homolog protein H	hyper			0.749282	0.159671	0	no
ClCG02G020610	probable NOT transcription complex subunit VIP2 isoform X1			hypo	8.93786	8.94049	6.68444	no
ClCG02G020890	tetraspanin-3-like			hypo	17.4101	21.7984	18.59	no
ClCG02G020920	uncharacterized protein LOC103501921			hypo	2.93445	2.59681	1.29223	no
ClCG02G021020	isovaleryl-CoA dehydrogenase, mitochondrial		hyper		14.9451	10.989	5.69989	no
ClCG02G021070	syntaxin-71 isoform X1		hyper	hypo	19.9324	18.1928	15.8739	no
ClCG02G021090	probable pyridoxal 5'-phosphate synthase subunit PDX2 isoform X1	hyper			43.3722	43.4506	44.804	no
ClCG02G021610	uncharacterized protein LOC103503038 isoform X1			hypo	8.70991	10.1406	5.93439	no
ClCG02G021860	glucomannan 4-beta-mannosyltransferase 2			hypo	99.6287	81.0268	72.6252	no
ClCG02G021910	protein ROS1-like isoform X1		hyper	hypo	0	0.007369	0	no
ClCG02G022510	putative axial regulator YABBY 2			hypo	11.1172	9.97412	13.4694	no
ClCG02G022600	G2/mitotic-specific cyclin S13-7			hypo	0.275304	0.489233	0	no
ClCG02G022670	proteasome-associated protein ECM29 homolog isoform X3			hypo	9.72972	8.39194	4.0614	no
ClCG02G022750	pre-rRNA-processing protein las1		hyper		4.1439	4.70349	5.01538	no
ClCG02G022760	dihydropyrimidinase			hypo	10.5179	15.2309	17.1837	no
ClCG02G023340	outer envelope protein 80, chloroplastic		hyper		13.3358	8.31733	5.18203	no
ClCG02G023360	zinc transporter ZTP29 isoform X1			hypo	8.32737	7.52038	4.11712	no
ClCG02G023600	unnamed protein product, partial	hyper	hyper	hypo	0	0.086747	0	no
ClCG02G023620	DNA topoisomerase 6 subunit B isoform X1		hyper	hypo	9.35712	8.4234	5.5465	no
ClCG02G023750	hypothetical protein CUMW_123240		hyper		0	0.279011	0	no
ClCG02G023860	uncharacterized protein LOC111304026		hyper		13.9241	13.071	9.03662	no
ClCG02G023870	hypothetical protein CUMW_184790		hyper		52.7091	40.8597	59.2602	no
ClCG02G023910	branchpoint-bridging protein isoform X1		hyper		7.84272	6.96114	12.0252	no
ClCG02G024010	probable acyl-activating enzyme 18, peroxisomal		hyper		3.27293	1.95992	3.2472	no
ClCG02G024290	uncharacterized protein LOC103491680 isoform X1			hypo	73.3163	68.4671	25.8826	no
ClCG02G024320	Aldehyde oxidase/xanthine dehydrogenase, a/b hammerhead		hyper		13.5272	17.5845	11.2399	no
ClCG03G000020	probable LRR receptor-like serine/threonine-protein kinase At1g06840		hyper		8.86836	10.8917	4.71344	no
ClCG03G000190	protein NUCLEAR FUSION DEFECTIVE 4			hypo	0.132904	0.044253	4.03085	no
ClCG03G000320	hypothetical protein AALP_AA1G067000			hypo	26.7415	45.4945	28.8462	no
ClCG03G000420	sorting nexin 2A			hypo	5.85531	7.81383	11.4532	no
ClCG03G000460	rab3 GTPase-activating protein catalytic subunit			hypo	4.83504	4.68306	2.49171	no
ClCG03G000870	cytochrome P450 86A1			hypo	0	0.048786	0	no
ClCG03G001540	outer envelope pore protein 16, chloroplastic	hyper			31.8541	27.4093	37.3193	no
ClCG03G001650	inner membrane protein PPF-1, chloroplastic isoform X1			hypo	201.636	200.461	125.384	no
ClCG03G001670	hypothetical protein PRUPE_6G080700	hyper	hyper	hyper	38.3243	38.8764	31.3123	no
ClCG03G001840	_		hyper		0.620571	1.16393	4.60106	no
ClCG03G001990	protein NRT1/ PTR FAMILY 2.7-like			hypo	7.27518	5.97209	8.2293	no
ClCG03G002070	yrdC domain-containing protein, mitochondrial		hyper		5.04948	2.7656	3.05488	no
ClCG03G002330	pentatricopeptide repeat-containing protein At2g27800, mitochondrial-like			hypo	2.77454	2.54887	3.45104	no
ClCG03G002390	psbP domain-containing protein 6, chloroplastic		hyper		22.9614	17.5846	9.58521	no
ClCG03G002410	tetraspanin-3-like	hyper			17.4101	21.7984	18.59	no
ClCG03G002490	berberine bridge enzyme-like 26	hypo			0.015825	0.046197	0	no
ClCG03G002850	uncharacterized protein LOC103501181 isoform X1		hyper	hypo	0.175056	0	0	no
ClCG03G002930	_			hyper	0	0.18306	0	no
ClCG03G002980	helicase protein MOM1 isoform X3		hyper		9.39996	8.13764	6.73271	no
ClCG03G003570	glyceraldehyde-3-phosphate dehydrogenase gapcp2, chloroplastic		hyper	hypo	52.4223	48.583	51.6974	no
ClCG03G003610	4-coumarate-CoA ligase		hyper	hypo	0.981006	0.324918	0	no
ClCG03G003660	argininosuccinate synthase chloroplastic isoform X1			hypo	52.4235	30.0191	24.0761	no
ClCG03G003710	LOW QUALITY PROTEIN: uncharacterized protein LOC103484405			hyper	32.3434	37.6601	36.4414	no
ClCG03G003830	thylakoid lumenal 17.9 kDa protein, chloroplastic		hyper		22.1883	15.3829	11.6585	no
ClCG03G003860	putative transcription factor, partial			hypo	0.231682	0	0	no
ClCG03G004330	caffeoylshikimate esterase-like		hyper		25.919	54.478	32.8044	no
ClCG03G004520	uncharacterized protein LOC111783270	hyper			0.568742	0.106818	0	no
ClCG03G004540	OTU domain-containing protein At3g57810		hyper	hypo	0.113843	0.230893	1.30128	no
ClCG03G004550	hypothetical protein Csa_1G059760	hypo			0.251176	0	0	no
ClCG03G004560	ankyrin repeat-containing protein At5g02620-like isoform X1		hyper	hypo	0.022721	0.132832	0	no
ClCG03G005320	receptor-like serine/threonine-protein kinase SD1-8		hyper	hypo	0.013008	0	0	no
ClCG03G005590	endonuclease 1	hyper			6.4001	8.87463	6.58508	no
ClCG03G005620	uncharacterized protein LOC103486076 isoform X1			hypo	1.71527	1.83693	3.33571	no
ClCG03G005660	hypothetical protein Csa_1G073010			hyper	1.66517	0.45509	0	no
ClCG03G005690	serine carboxypeptidase-like 31			hypo	0.341492	0.036001	0	no
ClCG03G005800	polyphenol oxidase 3		hyper		0.297848	0.326023	0	no
ClCG03G005950	allantoinase	hyper			8.73006	14.3425	11.3024	no
ClCG03G006390	DNA damage-binding protein 1		hyper	hypo	20.9645	20.9719	23.0775	no
ClCG03G006560	uncharacterized protein LOC111457179 isoform X2		hyper		0.037828	0.260339	0	no
ClCG03G006680	ornithine aminotransferase, mitochondrial-like			hyper	29.875	17.9277	9.71731	no
ClCG03G006930	chlorophyll a-b binding protein of LHCII type 1-like		hyper		0.485878	0.127554	0	no
ClCG03G007010	3-oxoacyl-	hyper			16.4299	9.35591	14.1365	no
ClCG03G007090	phospho-N-acetylmuramoyl-pentapeptide-transferase homolog isoform X1	hyper			0.405277	0.352869	0.866448	no
ClCG03G007350	probable LRR receptor-like serine/threonine-protein kinase RFK1 isoform X1	hyper	hyper		7.54336	7.53258	9.29713	no
ClCG03G007730	olee1-like protein		hyper		0	0.149257	0	no
ClCG03G007780	putative transcription factor bHLH107	hyper	hyper	hypo	4.47077	6.6563	5.79285	no
ClCG03G007970	GDSL esterase/lipase At5g45960-like		hyper	hypo	2.85661	1.44878	0	no
ClCG03G008050	protein yippee-like At5g53940			hypo	8.73479	9.23809	5.71369	no
ClCG03G008210	hypothetical protein Csa_1G537600			hypo	8.54351	6.52277	4.13135	no
ClCG03G008270	uncharacterized protein LOC111782859 isoform X1		hyper		7.11556	7.69864	18.2689	no
ClCG03G008470	twinkle homolog protein, chloroplastic/mitochondrial isoform X1			hypo	5.91557	5.9209	5.27312	no
ClCG03G009610	IST1 homolog		hyper		10.491	9.49323	4.56929	no
ClCG03G009700	protein PHR1-LIKE 1-like		hyper	hypo	21.1154	28.2734	35.9156	no
ClCG03G010210	polygalacturonase			hypo	0	0.345356	0	no
ClCG03G010250	protein HEADING DATE 3A			hypo	0.320509	0.184411	0	no
ClCG03G010590	probable protein phosphatase 2C 33	hyper	hyper		5.64117	8.1239	8.58303	no
ClCG03G010900	protein TRIGALACTOSYLDIACYLGLYCEROL 3, chloroplastic isoform X1			hypo	4.65094	4.8568	1.71381	no
ClCG03G011020	apyrase 2-like		hyper	hypo	39.7364	63.9273	38.1581	no
ClCG03G011260	phenylalanine N-monooxygenase-like isoform X1			hypo	0	0	2.33439	no
ClCG03G011340	serine/threonine-protein kinase At3g07070-like			hypo	2.42219	2.32961	2.83159	no
ClCG03G011490	uncharacterized protein LOC103487250	hyper			6.67949	7.69416	3.94755	no
ClCG03G011690	uncharacterized protein LOC111784055		hyper	hypo	48.2323	49.029	38.5366	no
ClCG03G012560	protein SMG7			hypo	21.855	24.986	15.2347	no
ClCG03G012690	uncharacterized protein LOC103491987			hypo	11.1232	10.4367	6.24799	no
ClCG03G012720	annexin D8	hyper			0.053614	0	0	no
ClCG03G012750	isoleucine N-monooxygenase 1		hyper		0.089409	0	0	no
ClCG03G012860	tyrosine N-monooxygenase		hyper		0.330694	2.5528	1.7491	no
ClCG03G012880	aminotransferase 1		hyper	hypo	118.246	237.583	289.64	no
ClCG03G012920	pseudouridine-5'-phosphate glycosidase isoform X1			hypo	5.57704	6.48154	7.68362	no
ClCG03G013020	zinc finger CCCH domain-containing protein 46-like			hypo	39.1466	26.4392	49.2294	no
ClCG03G013070	uncharacterized protein LOC103492016 isoform X2		hyper		6.2611	11.4929	4.54816	no
ClCG03G013140	uncharacterized protein LOC103492025			hypo	0.025751	0	0	no
ClCG03G013150	phospholipase A1-Igamma3, chloroplastic		hyper		0.859639	1.57853	2.53011	no
ClCG03G013560	hypothetical protein Csa_1G611300		hyper		0.038464	0.705985	0	no
ClCG03G013640	G-type lectin S-receptor-like serine/threonine-protein kinase RLK1		hyper	hypo	3.46251	4.8229	3.53484	no
ClCG03G013680	phosphatidylinositol N-acetylglucosaminyltransferase subunit A isoform X1			hypo	10.7363	14.244	10.1221	no
ClCG03G013700	hypothetical protein Csa_1G605670	hyper	hyper	hypo	0.188856	0.229536	0	no
ClCG03G013740	protein NRT1/ PTR FAMILY 7.1		hyper		0.414333	1.21921	0	no
ClCG03G013890	callose synthase 9			hypo	2.49209	1.64003	3.58237	no
ClCG03G013910	callose synthase 9			hypo	8.78289	9.67457	9.21314	no
ClCG03G014000	L-ascorbate oxidase	hyper			53.9509	48.3434	54.1386	no
ClCG03G014190	uncharacterized protein LOC111461312			hypo	3.12834	3.11983	0.836762	no
ClCG03G014210	non-specific lipid transfer protein GPI-anchored 2 isoform X1			hypo	6.19502	3.24685	4.25615	no
ClCG03G014260	stomatal closure-related actin-binding protein 1		hyper		12.6072	15.6569	20.4652	no
ClCG03G014310	tyrosine-specific transport protein	hyper		hypo	6.47836	7.30913	6.52041	no
ClCG03G014410	inactive protein RESTRICTED TEV MOVEMENT 2-like			hypo	7.77859	6.30542	5.57756	no
ClCG03G014470	mitochondrial dicarboxylate/tricarboxylate transporter DTC-like		hyper	hypo	49.546	27.0883	32.0788	no
ClCG03G014580	uncharacterized protein LOC101212397			hypo	0.180578	0.200791	0.670507	no
ClCG03G014780	putative pectinesterase 63		hyper	hypo	0	0.323961	0	no
ClCG03G014810	3-oxoacyl-			hypo	29.9073	30.8282	24.6148	no
ClCG03G014900	probable polygalacturonase		hyper		5.66406	5.84623	5.00709	no
ClCG03G014920	photosystem I chlorophyll a/b-binding protein 6, chloroplastic			hypo	55.8187	65.8603	22.0005	no
ClCG03G015490	uncharacterized protein LOC103492334 isoform X1			hypo	10.9391	12.3143	9.7957	no
ClCG03G015510	CRM-domain containing factor CFM3, chloroplastic/mitochondrial			hypo	22.0464	20.9099	9.51784	no
ClCG03G015550	cytokinin dehydrogenase 3-like			hypo	11.9161	9.01175	16.4249	no
ClCG03G015650	uncharacterized protein LOC101210247 isoform X1			hypo	3.87368	2.76822	1.5967	no
ClCG03G015700	tetraspanin-2-like			hypo	17.9703	18.9558	11.4006	no
ClCG03G015740	inactive protein kinase SELMODRAFT_444075			hypo	59.0762	42.3866	28.2248	no
ClCG03G015770	inorganic pyrophosphatase 3			hypo	13.4429	15.7592	10.4856	no
ClCG03G016000	uncharacterized protein LOC101216381 isoform X2	hypo			1.52203	1.25968	1.91661	no
ClCG03G016120	receptor-like protein kinase 5	hypo		hypo	2.20406	6.32904	5.20892	no
ClCG03G016200	probable RNA-dependent RNA polymerase 5 isoform X2		hyper	hypo	5.74072	8.98733	3.61744	no
ClCG03G016250	Cysteine synthase, chloroplastic/chromoplastic			hypo	10.3903	12.9287	17.7019	no
ClCG03G016280	LOW QUALITY PROTEIN: protein MON2 homolog		hyper	hypo	5.88488	5.91457	6.70595	no
ClCG03G016500	vesicle-associated protein 2-2-like		hyper	hypo	4.83961	6.74745	12.8554	no
ClCG03G016650	uncharacterized protein LOC101212769	hyper		hypo	2.84639	2.65893	5.34608	no
ClCG03G016770	unnamed protein product, partial			hypo	0.920189	1.24394	2.32985	no
ClCG03G016790	uncharacterized protein LOC101210893		hyper		4.80045	4.69794	2.76603	no
ClCG03G016900	amidase 1-like isoform X2	hyper	hyper		2.89649	2.44253	4.95156	no
ClCG03G017030	protein indeterminate-domain 7-like isoform X1	hyper			0.156267	0.079531	0	no
ClCG03G017120	uncharacterized protein LOC111779958	hyper	hyper		7.90573	9.14785	5.32724	no
ClCG03G017220	hypothetical protein CDL15_Pgr018348		hyper		67.4269	46.8303	124.554	no
ClCG03G017290	translationally-controlled tumor protein homolog		hyper	hypo	15.5924	19.5602	40.3138	no
ClCG03G017600	eukaryotic translation initiation factor 3 subunit A			hypo	17.4069	14.0744	14.3142	no
ClCG04G000380	probable inactive leucine-rich repeat receptor-like protein kinase At1g66830		hyper	hypo	2.17622	1.83259	1.83484	no
ClCG04G000570	uncharacterized protein LOC103486168	hyper			14.7895	14.8769	14.2528	no
ClCG04G000850	uncharacterized protein LOC111435467	hyper			5.02828	5.58079	2.82263	no
ClCG04G000960	E3 ubiquitin-protein ligase SINAT2-like isoform X1		hyper	hypo	30.2079	28.9605	14.2034	no
ClCG04G000990	anthranilate synthase alpha subunit 2, chloroplastic-like	hyper			12.3362	15.8116	14.5443	no
ClCG04G001200	uncharacterized protein LOC103486131			hypo	4.85827	3.90867	10.4095	no
ClCG04G001480	vacuolar protein sorting-associated protein 26A			hypo	36.6302	32.5576	21.7015	no
ClCG04G001540	centromere-associated protein E-like			hypo	13.6799	13.9288	11.0232	no
ClCG04G002150	hypothetical protein VITISV_006313		hyper		0.02076	0	0	no
ClCG04G002170	uncharacterized protein LOC111020757	hyper			0	0.952642	0	no
ClCG04G002700	extradiol ring-cleavage dioxygenase		hyper	hypo	10.6665	12.33	12.4438	no
ClCG04G002720	glucose-6-phosphate 1-dehydrogenase 1, chloroplastic-like		hyper		21.6675	20.7439	12.7762	no
ClCG04G002760	peroxidase 47	hyper	hyper	hypo	4.91929	6.6985	6.33005	no
ClCG04G003120	translation factor GUF1 homolog, chloroplastic			hypo	20.2697	23.3961	25.9348	no
ClCG04G003450	hypothetical protein Csa_4G168980		hyper		4.0538	4.21824	3.95746	no
ClCG04G003800	uncharacterized protein LOC103502440	hyper			3.98038	3.86417	2.00798	no
ClCG04G003970	uncharacterized protein LOC103491160 isoform X3	hyper			0.578195	0.334454	0	no
ClCG04G004080	kinesin-4 isoform X4	hyper	hyper	hypo	2.40098	2.14452	3.22275	no
ClCG04G005220	aquaporin SIP1-1-like			hypo	38.6287	40.6525	54.2208	no
ClCG04G005420	uncharacterized protein LOC101206093			hypo	11.4693	7.7732	6.79284	no
ClCG04G005570	UDP-glycosyltransferase 76E2-like	hypo	hyper	hypo	0.399375	0.280786	0	no
ClCG04G005580	DNA gyrase subunit B, chloroplastic/mitochondrial-like			hypo	18.1172	10.4076	9.86072	no
ClCG04G005670	CDPK-related kinase 1-like isoform X1		hyper	hypo	0.190628	0.262833	0	no
ClCG04G005820	WAT1-related protein At5g07050-like			hypo	11.9961	15.5301	30.8598	no
ClCG04G006230	acetyltransferase NSI		hyper	hypo	22.5283	18.3741	13.5689	no
ClCG04G006240	acid phosphatase 1		hyper		7.1837	1.06203	0	no
ClCG04G006280	uncharacterized protein LOC101210680 isoform X1	hyper	hyper	hypo	3.3737	3.27792	5.05253	no
ClCG04G006410	uncharacterized protein LOC103501456		hyper		0.172357	0.394776	0	no
ClCG04G006510	aspartate aminotransferase, mitochondrial-like	hypo	hyper	hypo	0.362274	0.111494	0	no
ClCG04G007050	BTB/POZ domain-containing protein At3g09030			hypo	22.8268	21.9052	23.3431	no
ClCG04G007130	protein yippee-like			hypo	0.283578	0.142383	0	no
ClCG04G007330	tubulin beta chain			hypo	139.185	87.752	131.896	no
ClCG04G007360	Fructose-1,6-bisphosphatase class 1/Sedoheputulose-1,7-bisphosphatase	hyper	hyper		206.104	160.516	155.033	no
ClCG04G007370	Laccase-7			hypo	0	0.039661	0	no
ClCG04G007500	probable glutathione S-transferase		hyper	hypo	0.039492	0.0825	0	no
ClCG04G007690	protein NRT1/ PTR FAMILY 5.6	hyper			3.96483	8.38509	11.5667	no
ClCG04G008010	LOW QUALITY PROTEIN: L-type lectin-domain containing receptor kinase S.4-like	hyper			6.7578	6.87377	2.68197	no
ClCG04G008180	pectin acetylesterase 5-like	hyper			10.8276	10.771	11.8052	no
ClCG04G008310	uncharacterized protein LOC103490100		hyper		2.31573	1.2306	3.97908	no
ClCG04G008440	WAT1-related protein At2g37460			hypo	2.62071	4.2688	7.39203	no
ClCG04G008890	DNA-binding protein S1FA-like		hypo		5.97021	2.89671	3.86085	no
ClCG04G009060	putative cyclic nucleotide-gated ion channel 15		hyper		0.109853	0.046823	0.506939	no
ClCG04G009290	hypothetical protein Csa_6G446450		hyper		0	0.105769	0	no
ClCG04G009550	UDP-glycosyltransferase 73C5, partial		hyper	hypo	0.177293	0.182547	0	no
ClCG04G009590	threonine dehydratase biosynthetic, chloroplastic-like	hyper	hyper	hypo	0.10998	12.9547	0	no
ClCG04G009680	hypothetical protein Csa_6G449830		hyper	hypo	2.5899	1.04213	1.11681	no
ClCG04G009710	glucomannan 4-beta-mannosyltransferase 9-like		hyper		16.4947	17.6116	17.2981	no
ClCG04G009780	serine/threonine-protein kinase CTR1	hypo			6.93577	7.54732	6.60457	no
ClCG04G010350	LOW QUALITY PROTEIN: lipid droplet-associated hydrolase		hyper		0.222493	0	0	no
ClCG04G010360	putative HVA22-like protein g			hypo	1.71468	3.19084	4.56723	no
ClCG04G010430	hypothetical protein Csa_1G042990		hyper	hypo	47.6527	55.8014	62.6328	no
ClCG04G010960	LOW QUALITY PROTEIN: uncharacterized protein LOC111495731	hypo	hyper	hypo	3.44478	7.39104	5.28964	no
ClCG04G011600	truncated transcription factor CAULIFLOWER A isoform X1			hypo	1.19706	0.59364	8.62513	no
ClCG04G011830	hypothetical protein Csa_1G039150	hypo		hypo	0.083338	0	0	no
ClCG04G011860	transmembrane protein adipocyte-associated 1 homolog		hyper		3.50689	2.82818	1.93378	no
ClCG04G012550	uncharacterized protein LOC103483601	hypo		hypo	28.0563	26.8207	31.5227	no
ClCG05G000030	transcription factor bHLH67			hypo	37.5561	47.8425	34.3835	no
ClCG05G000130	uncharacterized protein LOC111790917	hypo	hyper		18.3731	20.0327	16.4388	no
ClCG05G000190	vacuolar protein sorting-associated protein 8 homolog		hyper	hypo	5.95738	5.77999	4.19502	no
ClCG05G000820	cytochrome b561 and DOMON domain-containing protein At3g61750		hyper	hypo	0.380721	0.455523	0	no
ClCG05G001390	uncharacterized protein LOC111016241		hyper		0.297355	0.087017	0	no
ClCG05G001480	ascorbate transporter, chloroplastic			hypo	35.3288	24.3345	42.4572	no
ClCG05G001810	homeobox-leucine zipper protein ANTHOCYANINLESS 2-like isoform X2	hypo			24.0497	21.0076	24.2075	no
ClCG05G001820	probable methyltransferase PMT13	hyper			11.9589	10.2015	7.29981	no
ClCG05G001970	CRS2-associated factor 1, mitochondrial isoform X1		hyper		4.61188	3.80784	7.2977	no
ClCG05G002000	polygalacturonate 4-alpha-galacturonosyltransferase-like isoform X4			hypo	0.196914	0.101581	0	no
ClCG05G002010	hypothetical protein CUMW_132120		hyper	hypo	2.7409	1.42077	1.26501	no
ClCG05G002140	4-hydroxy-tetrahydrodipicolinate synthase, chloroplastic-like		hyper	hypo	55.0608	42.7759	52.0389	no
ClCG05G002160	brefeldin A-inhibited guanine nucleotide-exchange protein 2-like		hyper		26.0743	26.36	26.9773	no
ClCG05G002590	light-mediated development protein DET1-like isoform X1		hyper	hypo	23.0235	18.1503	16.926	no
ClCG05G002780	protein ECERIFERUM 1-like		hyper	hypo	0	0.022085	0	no
ClCG05G003060	hypothetical protein Csa_3G129630			hypo	9.88903	14.1976	12.4019	no
ClCG05G003170	probable magnesium transporter NIPA2		hyper	hypo	0.285943	0.402173	0	no
ClCG05G003210	RPM1-interacting protein 4		hyper	hypo	9.0283	8.31282	4.37951	no
ClCG05G003330	uncharacterized protein LOC103492021 isoform X1			hypo	6.7843	7.96843	9.00798	no
ClCG05G003420	glutathione reductase, cytosolic	hyper			27.4247	35.0505	58.5675	no
ClCG05G003440	putative F-box protein PP2-B12		hyper		0.78351	2.02916	1.52153	no
ClCG05G003480	cellulose synthase-like protein D1			hypo	0.514914	0.197245	0	no
ClCG05G003530	dihydroxy-acid dehydratase, chloroplastic		hyper	hypo	36.7911	26.0784	36.6411	no
ClCG05G003630	S-protein homolog 6-like		hyper		1.13035	1.00377	3.7316	no
ClCG05G004110	Protein NRT1/ PTR FAMILY 5.2, partial	hyper		hypo	0.233107	0.367503	0	no
ClCG05G004430	enoyl-CoA delta isomerase 2, peroxisomal-like		hyper		10.268	10.432	9.0987	no
ClCG05G005110	hypothetical protein Csa_3G146600			hypo	13.3666	21.3327	8.21926	no
ClCG05G005210	G-type lectin S-receptor-like serine/threonine-protein kinase LECRK4			hypo	0.403262	0.304098	0	no
ClCG05G005460	UPF0613 protein PB24D3.06c	hypo	hyper	hypo	7.05085	7.10588	4.77701	no
ClCG05G005630	hypothetical protein Csa_3G150780	hyper	hyper	hypo	0.527919	0.293899	0	no
ClCG05G005680	sugar transporter ERD6-like 16 isoform X2	hyper	hyper	hypo	0.033195	0.137917	0	no
ClCG05G005930	GTP-binding protein OBGC, chloroplastic			hypo	19.375	17.3876	8.41303	no
ClCG05G005950	uncharacterized protein LOC101208771		hyper	hypo	4.5463	3.134	3.72298	no
ClCG05G006290	ethylene-responsive transcription factor RAP2-3-like		hyper		0.161867	0	0	no
ClCG05G006390	heparanase-like protein 2			hypo	6.41986	8.20708	5.35961	no
ClCG05G006430	acetate/butyrate--CoA ligase AAE7, peroxisomal			hypo	21.254	28.8728	35.1306	no
ClCG05G006770	uncharacterized protein LOC103483912 isoform X1		hyper		6.50835	7.4977	7.10903	no
ClCG05G006900	protein CHUP1, chloroplastic			hypo	5.81642	3.58909	10.6842	no
ClCG05G006940	chromatin structure-remodeling complex protein BSH isoform X1		hyper		15.6931	14.6452	17.4106	no
ClCG05G007050	probable glucan endo-1,3-beta-glucosidase A6		hyper	hypo	0	0.022106	0	no
ClCG05G007230	LOW QUALITY PROTEIN: uncharacterized protein LOC103483968	hyper	hyper	hypo	8.32296	7.99393	12.345	no
ClCG05G007400	pectinesterase 2	hypo			4.22437	4.81181	1.24387	no
ClCG05G008010	protein O-glucosyltransferase 1-like		hyper		0	0.057156	0	no
ClCG05G008020	25.3 kDa vesicle transport protein isoform X1	hyper	hyper	hypo	0.088157	0	0	no
ClCG05G008110	cytokinin hydroxylase			hypo	0.12073	0.12292	0	no
ClCG05G008120	pectin acetylesterase 9 isoform X1	hyper	hyper		4.27299	3.1943	3.12256	no
ClCG05G008130	signal peptide peptidase-like 1		hyper		19.0345	19.2931	20.8823	no
ClCG05G008240	BAHD acyltransferase DCR		hyper	hypo	8.38812	3.97184	6.07677	no
ClCG05G008290	hypothetical protein CUMW_091120		hyper	hypo	5.3821	8.88553	8.92975	no
ClCG05G008470	uncharacterized protein At3g49140-like			hypo	50.0926	43.2966	21.7849	no
ClCG05G008550	G-type lectin S-receptor-like serine/threonine-protein kinase At5g24080 isoform X1		hyper	hypo	5.34926	8.56879	7.35492	no
ClCG05G008770	probable protein phosphatase 2C 76		hyper	hypo	12.5706	14.0578	14.6879	no
ClCG05G008780	cyclic nucleotide-gated ion channel 1-like isoform X1	hypo		hypo	6.8479	6.6327	7.3343	no
ClCG05G008790	_	hyper	hyper	hypo	0.372763	0.588492	0	no
ClCG05G008800	cyclic nucleotide-gated ion channel 1-like isoform X1	hyper		hypo	10.5968	5.16178	7.67756	no
ClCG05G008830	RING-H2 finger protein ATL20-like		hyper		9.79356	11.0064	6.44344	no
ClCG05G008920	calcineurin B-like protein 4 isoform X1	hypo			5.20366	6.55448	2.44345	no
ClCG05G008970	protein IQ-DOMAIN 1 isoform X2			hypo	0.310639	0.264146	0	no
ClCG05G009390	heavy metal-associated isoprenylated plant protein 21		hyper		2.96695	1.55027	3.64971	no
ClCG05G009410	DExH-box ATP-dependent RNA helicase DExH7, chloroplastic isoform X1	hyper	hyper	hypo	10.7951	11.1342	13.4727	no
ClCG05G009480	ankyrin repeat-containing protein ITN1-like			hypo	0.029224	0	0	no
ClCG05G009530	ATP-dependent DNA helicase Q-like 4A isoform X1			hypo	3.18404	1.71745	1.71731	no
ClCG05G009830	probable WRKY transcription factor 9		hyper		0.055494	0	0	no
ClCG05G009960	ferredoxin--nitrite reductase, chloroplastic			hypo	302.528	454.646	380.819	no
ClCG05G010450	uncharacterized protein LOC101204212 isoform X2		hyper		3.61371	3.64547	3.86134	no
ClCG05G010540	transcription repressor KAN1-like isoform X1			hypo	10.6144	17.6077	15.329	no
ClCG05G010690	nicastrin isoform X1			hypo	10.8234	9.65806	7.5753	no
ClCG05G010880	uncharacterized protein LOC103496848		hyper	hypo	4.8588	4.29517	2.96887	no
ClCG05G010970	protease Do-like 7			hypo	8.97011	9.02529	13.4174	no
ClCG05G011420	protein ODORANT1-like			hypo	1.85503	3.58377	1.67023	no
ClCG05G011650	phenolic glucoside malonyltransferase 1-like isoform X1	hyper	hyper	hypo	0.387419	0.79995	0	no
ClCG05G012900	uncharacterized protein LOC101221710			hypo	0.974281	0.141436	0	no
ClCG05G013250	lysine histidine transporter 2 isoform X1			hypo	3.05988	6.67064	3.40506	no
ClCG05G013390	triacylglycerol lipase 2 isoform X1	hyper	hyper		24.3739	42.7505	14.5124	no
ClCG05G013630	hypothetical protein Csa_3G567330	hyper			0.860285	1.06775	0	no
ClCG05G014740	trafficking protein particle complex subunit 3-like	hyper			18.1595	18.9245	16.9885	no
ClCG05G014770	pentatricopeptide repeat-containing protein At4g04790, mitochondrial-like isoform X1			hypo	5.56861	4.46867	6.26022	no
ClCG05G015490	protein Simiate	hyper		hypo	1.53402	1.21009	3.38336	no
ClCG05G016140	uncharacterized transporter C405.03c-like		hyper		0.10245	0.288037	0	no
ClCG05G016170	hypothetical protein Csa_4G651830		hyper		3.75655	3.05408	2.53333	no
ClCG05G016470	omega-hydroxypalmitate O-feruloyl transferase		hyper	hypo	1.65406	1.17538	1.61072	no
ClCG05G016560	uncharacterized protein LOC111797733			hypo	6.75195	10.2927	7.57256	no
ClCG05G016570	aberrant root formation protein 4 isoform X1			hypo	3.51187	3.33676	2.55507	no
ClCG05G016620	uncharacterized protein LOC111442684 isoform X2			hypo	4.96855	4.11519	2.99125	no
ClCG05G016950	SPX domain-containing protein 2-like		hyper	hypo	1.11429	1.48605	0	no
ClCG05G017220	uncharacterized protein LOC111442799	hypo	hyper		17.0502	17.7858	17.8092	no
ClCG05G017600	pentatricopeptide repeat-containing protein At5g10690 isoform X5			hypo	6.06635	7.79933	2.46613	no
ClCG05G018080	aminopeptidase M1			hypo	22.257	25.44	23.3355	no
ClCG05G018480	uncharacterized protein LOC103503892 isoform X1			hypo	5.88706	5.95341	8.02828	no
ClCG05G018940	maf-like protein DDB_G0281937 isoform X1		hyper	hypo	10.2288	10.0484	7.48103	no
ClCG05G019060	glucan endo-1,3-beta-glucosidase 7			hypo	20.7178	23.6632	26.6335	no
ClCG05G019150	uncharacterized protein LOC101205217	hyper			8.81644	8.26867	9.49449	no
ClCG05G019260	exocyst complex component SEC3A		hyper		11.9354	10.4284	10.2042	no
ClCG05G019300	cytochrome P450 82A3-like	hyper	hyper	hypo	0	0.086842	0	no
ClCG05G019320	cytochrome P450 82A3-like	hyper	hyper	hypo	2.3783	3.98861	2.06609	no
ClCG05G019440	probable transcription factor KAN4		hyper		0.230565	0.517221	0	no
ClCG05G019870	hypothetical protein CCACVL1_14000			hypo	0.560143	1.39089	0	no
ClCG05G020350	isoflavone 2'-hydroxylase-like			hypo	0.374108	0.291464	0	no
ClCG05G020560	activating signal cointegrator 1 complex subunit 2			hypo	10.7398	14.7362	19.6254	no
ClCG05G020700	hypothetical protein AXX17_AT1G67510	hypo	hyper	hypo	0	0.313983	0	no
ClCG05G021020	aquaporin PIP2-1-like		hyper	hypo	0.791486	0.517686	1.69304	no
ClCG05G021170	thioredoxin-like 3-2, chloroplastic isoform X8		hyper		12.2013	11.7193	4.13979	no
ClCG05G021520	uncharacterized protein LOC111811149			hypo	0.474079	0	0	no
ClCG05G021550	uncharacterized protein LOC111294868		hyper	hypo	14.7003	19.1664	10.6844	no
ClCG05G021590	trihelix transcription factor PTL-like			hypo	0.09784	0.303234	1.91311	no
ClCG05G021620	uncharacterized protein LOC101250467			hypo	0	0.02031	0	no
ClCG05G021670	cell division control protein 2 homolog A			hyper	13.4025	14.6133	9.08779	no
ClCG05G021890	uncharacterized protein LOC103489375 isoform X2	hyper			0.81864	0.463706	0	no
ClCG05G022040	3-oxo-5-alpha-steroid 4-dehydrogenase, C-terminal	hyper		hypo	0	0.487742	0	no
ClCG05G022150	uncharacterized protein LOC103489346		hyper		4.41122	5.29525	2.42184	no
ClCG05G022660	50S ribosomal protein L15, chloroplastic		hyper		218.554	181.632	92.6375	no
ClCG05G022700	LOB domain-containing protein 40-like		hyper		0.345507	0.420969	0	no
ClCG05G022750	tetraketide alpha-pyrone reductase 2-like			hypo	0.220611	0.553252	0	no
ClCG05G022960	hypothetical protein TanjilG_15142			hypo	8.26729	8.58829	10.2718	no
ClCG05G023040	hypothetical protein Csa_5G608330	hyper			1.40349	0.909965	2.67971	no
ClCG05G023060	coiled-coil domain-containing protein 130-like			hypo	17.3074	17.4719	18.4143	no
ClCG05G023170	nudix hydrolase 1-like	hyper	hyper	hypo	0	0.838417	0	no
ClCG05G023350	LOW QUALITY PROTEIN: peroxidase 11		hyper	hypo	0.254078	0.050758	1.94222	no
ClCG05G023530	uncharacterized protein LOC101210244		hyper	hypo	8.55968	12.609	9.22412	no
ClCG05G023640	uncharacterized protein LOC101211568	hypo		hypo	0.901213	0.882579	0	no
ClCG05G023660	hypothetical protein Csa_5G606740		hyper	hypo	4.74003	5.51024	12.7608	no
ClCG05G024030	phosphate transporter PHO1 homolog 3-like		hyper		0.185281	0.126821	0	no
ClCG05G024250	Ribonuclease 3	hypo		hypo	0.168039	3.59162	0	no
ClCG05G024430	transcription factor PRE6-like			hypo	0.326031	0.240016	0	no
ClCG05G024550	LOW QUALITY PROTEIN: alpha-amylase 3, chloroplastic			hypo	34.6339	33.3777	16.4663	no
ClCG05G024600	protein NRT1/ PTR FAMILY 4.6-like	hypo		hypo	3.6672	3.19388	4.09606	no
ClCG05G024840	uncharacterized protein LOC105435565			hypo	0.59235	0	0	no
ClCG05G025410	1,4-dihydroxy-2-naphthoyl-CoA synthase, peroxisomal		hyper	hypo	115.335	138.22	146.174	no
ClCG05G025590	uncharacterized protein LOC101213086		hyper	hypo	0.973528	0.335899	0	no
ClCG05G025600	hypothetical protein Csa_5G599810			hypo	1.71011	1.60252	1.95864	no
ClCG05G025660	anthranilate phosphoribosyltransferase		hyper	hypo	12.1894	16.8645	32.4829	no
ClCG05G025680	Glutamate--glyoxylate aminotransferase 1		hyper		133.436	243.939	188.432	no
ClCG05G025880	coilin isoform X2			hypo	9.26075	10.5276	10.453	no
ClCG05G025940	cytochrome P450 71B34-like isoform X2	hypo			1.53504	4.03975	1.71093	no
ClCG05G025950	hypothetical protein VITISV_019663	hyper	hyper		0.049843	0.068653	0.395205	no
ClCG05G025970	cytochrome P450 71B37-like	hyper	hyper	hypo	0.049843	0.068653	0.395205	no
ClCG05G026360	pollen receptor-like kinase 2	hyper	hyper		0.080755	0.0579	0	no
ClCG05G026380	uncharacterized protein LOC111476696 isoform X1			hyper	13.0227	9.5732	9.21959	no
ClCG05G027020	cilia- and flagella-associated protein 20 isoform X2			hypo	4.71316	4.00826	2.75458	no
ClCG06G000350	LOB domain-containing protein 19			hypo	0.040886	0	0	no
ClCG06G000390	protein transport Sec1a-like isoform X1		hyper	hypo	0	0.048656	0	no
ClCG06G000740	NADH dehydrogenase		hyper		11.4891	16.3705	12.9658	no
ClCG06G000770	protein ECERIFERUM 1-like			hypo	0.476471	0.136066	0	no
ClCG06G000790	haloacid dehalogenase-like hydrolase domain-containing protein Sgpp isoform X1		hyper	hypo	14.2235	16.698	10.9365	no
ClCG06G000820	hypothetical protein Csa_6G080330		hyper	hypo	0.739983	1.51653	0.984544	no
ClCG06G001040	uncharacterized protein LOC101213433			hypo	0.713612	0.195511	0.513722	no
ClCG06G001100	15 kDa selenoprotein			hypo	38.7712	51.378	29.0104	no
ClCG06G001230	dynamin-related protein 5A isoform X1		hyper		0.144865	0.108565	1.29403	no
ClCG06G001380	NADH dehydrogenase		hyper		23.92	16.4132	10.9053	no
ClCG06G001480	cellulose synthase A catalytic subunit 4		hyper		1.43606	0.648794	0.937684	no
ClCG06G001540	Glutathione gamma-glutamylcysteinyltransferase 1			hypo	7.79774	7.04238	6.29822	no
ClCG06G001600	cucurbitadienol synthase 1	hyper	hyper	hypo	0.301054	0.211001	0	no
ClCG06G001630	A/G-specific adenine DNA glycosylase			hypo	11.2144	9.84229	16.7367	no
ClCG06G001660	uncharacterized protein LOC103499077			hypo	2.62881	0.212544	0	no
ClCG06G002050	hypothetical protein Csa_6G094680			hypo	4.55785	4.8447	2.73847	no
ClCG06G002130	agamous-like MADS-box protein AGL9 homolog isoform X1			hypo	0.986814	1.86933	0	no
ClCG06G002350	probably inactive receptor-like protein kinase At2g46850			hypo	0.794784	1.00239	2.33299	no
ClCG06G002380	uncharacterized protein LOC103498828		hyper		5.35401	4.56275	4.12074	no
ClCG06G002430	glycine--tRNA ligase, chloroplastic/mitochondrial 2 isoform X1		hyper	hypo	9.23867	8.61319	6.60134	no
ClCG06G002510	tRNA wybutosine-synthesizing protein 4		hyper	hypo	6.24922	7.97556	8.13054	no
ClCG06G002830	SPX domain-containing protein 3	hypo			0.239683	0.241666	0	no
ClCG06G002930	nuclear pore complex protein NUP62	hyper	hyper	hypo	6.86106	4.65615	4.9159	no
ClCG06G003000	probable plastid-lipid-associated protein 11 isoform X1			hypo	10.1873	11.4313	4.59632	no
ClCG06G003160	crocetin glucosyltransferase, chloroplastic-like			hypo	5.60337	7.42516	2.4734	no
ClCG06G003660	hypothetical protein Csa_6G004520	hyper			0.085054	0.024123	0	no
ClCG06G003850	protein O-glucosyltransferase 1-like		hyper	hypo	0.069177	0	0	no
ClCG06G004120	paladin isoform X2	hypo			6.53226	7.88318	9.30574	no
ClCG06G004140	hypothetical protein Csa_6G001760			hypo	0.695612	0.591016	0	no
ClCG06G004260	protein GFS12 isoform X1		hyper	hypo	6.12043	5.73692	2.87656	no
ClCG06G004390	beta-glucosidase-like SFR2, chloroplastic			hypo	13.3279	19.7243	10.2694	no
ClCG06G004710	LOW QUALITY PROTEIN: beta-D-xylosidase 1-like			hypo	23.2044	25.098	29.9545	no
ClCG06G004720	uncharacterized protein LOC103497803		hyper		8.31101	10.3936	12.7924	no
ClCG06G004740	LOW QUALITY PROTEIN: AMSH-like ubiquitin thioesterase 3		hyper		8.55438	8.67737	10.5499	no
ClCG06G004900	probable protein phosphatase 2C 73		hyper	hypo	2.76921	6.55707	8.05678	no
ClCG06G005160	vesicle-associated membrane protein 724			hypo	7.60492	7.5824	12.3633	no
ClCG06G005360	uncharacterized protein LOC103497878 isoform X1		hyper	hypo	26.0811	21.1119	22.6254	no
ClCG06G005420	acyl carrier protein 1, chloroplastic-like		hyper		66.5552	42.3675	37.7006	no
ClCG06G005540	NADH dehydrogenase	hyper			0.054636	0.390717	0	no
ClCG06G005580	probable prolyl 4-hydroxylase 4	hyper	hyper		13.9343	18.391	12.4059	no
ClCG06G005770	serine incorporator 3		hyper	hypo	10.0528	10.9277	6.87121	no
ClCG06G005900	glucose-1-phosphate adenylyltransferase large subunit 3, chloroplastic/amyloplastic	hyper			49.019	68.0953	42.4026	no
ClCG06G005950	mitogen-activated protein kinase kinase kinase NPK1 isoform X2			hypo	0.203371	0.484763	0	no
ClCG06G006130	uncharacterized protein LOC101214793			hypo	1.0774	0.435292	0	no
ClCG06G006180	Copper amine oxidase	hyper	hyper		14.4843	17.4517	13.8489	no
ClCG06G006220	photosystem II D1 precursor processing protein PSB27-H2, chloroplastic			hypo	11.8829	10.1064	16.6618	no
ClCG06G006230	uncharacterized protein LOC101210911	hypo			10.7464	11.1012	12.5787	no
ClCG06G006320	non-specific lipid-transfer protein-like protein At2g13820		hyper	hypo	0	0.113397	0	no
ClCG06G006680	protein SIEVE ELEMENT OCCLUSION B-like	hyper		hypo	2.98855	0.244968	0	no
ClCG06G006700	uncharacterized protein LOC101217067		hyper	hypo	5.16536	0.091733	0.353331	no
ClCG06G006740	uncharacterized protein LOC103502859 isoform X1	hyper	hyper		133.375	99.3584	79.4539	no
ClCG06G006760	uncharacterized protein LOC103502861		hyper	hypo	3.43986	2.75798	3.96957	no
ClCG06G007090	putative protein phosphatase 2C-like protein 44		hyper		5.26505	4.08428	2.61495	no
ClCG06G007160	uncharacterized protein LOC111009647 isoform X1		hyper	hypo	39.4999	43.3481	29.7424	no
ClCG06G007480	_			hypo	0	0.008942	0	no
ClCG06G007890	chromatin assembly factor 1 subunit A-B isoform X1		hyper		25.3231	23.5195	13.6483	no
ClCG06G007980	protein ECERIFERUM 26-like		hyper	hypo	3.02438	3.64165	4.00246	no
ClCG06G008180	mechanosensitive ion channel protein 10		hyper		8.1975	5.38452	5.26463	no
ClCG06G008340	nuclear pore complex protein NUP160 isoform X1	hyper	hyper	hypo	10.7228	9.12091	9.842	no
ClCG06G008400	hypothetical protein Csa_5G313340	hyper	hyper		0	9.25965	0	no
ClCG06G008430	histone-lysine N-methyltransferase ASHH3			hypo	8.82302	8.57515	6.3917	no
ClCG06G008550	indole-3-pyruvate monooxygenase YUCCA6 isoform X1		hyper	hypo	0.385943	0.262087	0	no
ClCG06G008780	rac-like GTP-binding protein ARAC7	hyper	hyper		1.21454	1.21597	0	no
ClCG06G008830	transcription factor bHLH68 isoform X1			hypo	26.5012	25.6892	22.8866	no
ClCG06G008980	_		hyper		0.90815	0.998169	0	no
ClCG06G009580	probable low-specificity L-threonine aldolase 1 isoform X1	hyper			16.385	17.8047	10.2231	no
ClCG06G009590	LOW QUALITY PROTEIN: cell division cycle 5-like protein	hyper			18.1581	21.6641	33.3784	no
ClCG06G009630	hypothetical protein VITISV_021702	hyper	hyper		5.33967	5.06014	2.53137	no
ClCG06G009730	uncharacterized protein LOC111987139			hypo	0.053743	0	1.38195	no
ClCG06G010050	_		hyper	hypo	1.3043	1.64984	0.861098	no
ClCG06G010380	fe-S cluster assembly factor HCF101, chloroplastic-like			hyper	36.0438	42.2661	27.8085	no
ClCG06G010450	dnaJ homolog subfamily C GRV2		hyper	hypo	21.0779	19.2097	11.8892	no
ClCG06G010600	uncharacterized protein LOC103501513 isoform X1	hyper			10.6746	11.5425	9.01922	no
ClCG06G010630	vacuolar protein sorting-associated protein 25 isoform X1		hyper		8.17809	8.32269	7.69718	no
ClCG06G010680	uncharacterized protein LOC101205468		hyper	hypo	0	0.048907	0	no
ClCG06G010730	hypothetical protein Csa_1G418260	hyper		hypo	0.635624	0.394801	0.91644	no
ClCG06G011060	2-alkenal reductase (NADP(+)-dependent)-like			hypo	0.156151	0.010564	0	no
ClCG06G011080	2-alkenal reductase (NADP(+)-dependent)-like	hyper			21.3852	42.8118	42.8243	no
ClCG06G011630	calmodulin-binding receptor-like cytoplasmic kinase 3		hyper	hypo	12.3904	12.6814	7.8172	no
ClCG06G012040	uncharacterized protein LOC103487384			hypo	7.00098	3.15135	2.65915	no
ClCG06G012330	formin-like protein 13 isoform X2			hypo	6.38947	7.57788	4.8287	no
ClCG06G012670	protein TSS	hyper	hyper	hypo	180.547	177.345	98.8352	no
ClCG06G012690	AP2-like ethylene-responsive transcription factor At1g16060	hypo		hypo	0.448254	0.491744	1.09115	no
ClCG06G013140	flavonoid 3-O-glucosyltransferase-like		hyper	hypo	0.103929	0.142845	0	no
ClCG06G013180	F-box protein PP2-B11, partial	hyper	hyper	hypo	3.87118	4.7138	2.34187	no
ClCG06G013450	WD repeat-containing protein 75 isoform X2		hyper	hypo	7.53928	5.44954	12.9743	no
ClCG06G013550	oxysterol-binding protein-related protein 4C-like			hypo	7.02281	6.8641	15.4144	no
ClCG06G013670	probable inactive purple acid phosphatase 28 isoform X1			hypo	6.77311	6.70258	2.72953	no
ClCG06G013720	nucleolar and coiled-body phosphoprotein 1 isoform X1		hyper		7.49086	5.94986	5.13714	no
ClCG06G013870	uncharacterized protein LOC111779552			hypo	2.96253	3.89738	5.61763	no
ClCG06G013970	sodium transporter HKT1	hyper		hypo	2.92035	1.66399	4.89571	no
ClCG06G014110	probable oxidosqualene cyclase		hyper		0.301054	0.211001	0	no
ClCG06G014140	LOW QUALITY PROTEIN: serine/threonine-protein kinase TOUSLED			hypo	9.03649	9.56645	8.71592	no
ClCG06G014240	uncharacterized protein LOC101221907 isoform X1			hypo	11.8575	9.60121	10.9783	no
ClCG06G014340	Phosphoethanolamine N-methyltransferase 1		hyper	hypo	0.584207	0.878178	0	no
ClCG06G014390	golgin candidate 2-like			hypo	11.455	11.5562	13.5705	no
ClCG06G014560	Multi antimicrobial extrusion protein		hyper	hypo	3.95405	5.31356	4.64862	no
ClCG06G015050	general transcription factor IIE subunit 1	hypo			16.0561	25.2589	28.1403	no
ClCG06G015110	kinesin-like protein KIF19			hypo	0.327661	0.443414	0	no
ClCG06G015180	probable acyl-activating enzyme 17, peroxisomal			hypo	27.0617	35.1393	14.5013	no
ClCG06G015650	hypothetical protein Csa_1G013250		hyper	hypo	0	0.06039	0	no
ClCG06G015960	formin-like protein 20		hyper		14.7201	16.848	16.9556	no
ClCG06G016360	isochorismate synthase 2, chloroplastic isoform X1		hyper		10.9231	10.7034	4.98727	no
ClCG06G016500	protein NUCLEAR FUSION DEFECTIVE 4		hyper	hypo	3.10813	3.16062	4.3197	no
ClCG06G016560	putative germin-like protein 2-1		hyper		1.97368	1.09267	0	no
ClCG06G016890	spermidine synthase 1-like	hyper	hyper		0.156779	0.77998	0.924671	no
ClCG06G016900	probable cyclic nucleotide-gated ion channel 16		hyper	hypo	0.761488	0.531774	1.19067	no
ClCG06G017140	CRAL-TRIO domain-containing protein C3H8.02		hyper		22.5678	22.2052	10.4685	no
ClCG06G017220	FKBP12-interacting protein of 37 kDa	hyper	hyper		10.173	8.49241	6.19744	no
ClCG06G017400	protein DETOXIFICATION 16-like isoform X1			hypo	0.120456	0	0	no
ClCG06G017600	vinorine synthase-like		hyper		0.783571	1.38265	0.902582	no
ClCG06G017700	callose synthase 10		hyper	hypo	33.1008	30.3257	27.1006	no
ClCG06G017750	Aspartyl aminopeptidase		hyper		8.04099	8.2933	10.6899	no
ClCG06G018400	probable beta-1,4-xylosyltransferase IRX10L isoform X1		hyper	hypo	10.2046	9.37224	4.45842	no
ClCG07G000160	serine/threonine-protein phosphatase BSL1-like isoform X1			hypo	11.8449	13.2866	25.4105	no
ClCG07G000190	transcription factor bHLH69		hyper		3.88513	3.26185	3.70737	no
ClCG07G000470	uncharacterized protein LOC111491429	hyper	hyper	hypo	0.385454	0.032774	0	no
ClCG07G000550	beta-carotene isomerase D27, chloroplastic			hypo	0.101764	0.161468	0	no
ClCG07G000710	vacuolar protein sorting-associated protein 51 homolog		hyper	hypo	8.74765	8.14956	6.80623	no
ClCG07G001230	tetratricopeptide repeat protein 7A isoform X1	hyper	hyper	hypo	5.87849	6.75764	8.43388	no
ClCG07G001240	rho GDP-dissociation inhibitor 1-like			hypo	13.5118	15.4415	14.7039	no
ClCG07G001320	protein PHR1-LIKE 1 isoform X1		hyper		22.4358	24.2034	37.5389	no
ClCG07G001360	glutathionyl-hydroquinone reductase YqjG	hyper			10.8773	10.6709	5.31386	no
ClCG07G001540	hypothetical protein			hypo	0.185401	0.554189	2.06374	no
ClCG07G001610	transcription factor PIF1-like		hyper	hypo	3.31937	3.93181	3.24694	no
ClCG07G001750	sterol 3-beta-glucosyltransferase UGT80A2 isoform X1		hyper	hypo	5.33967	5.06014	2.53137	no
ClCG07G001790	sm-like protein LSM5		hyper		18.3349	14.2385	9.65548	no
ClCG07G001910	uncharacterized protein LOC101211516			hypo	8.55968	12.609	9.22412	no
ClCG07G002050	E3 ubiquitin-protein ligase RNF4	hyper	hyper	hypo	13.1955	20.0037	25.2061	no
ClCG07G002140	ER lumen protein-retaining receptor		hyper	hypo	0.178396	0.025311	0	no
ClCG07G002470	UDP-glycosyltransferase 74F1-like			hypo	2.17839	5.52144	3.46377	no
ClCG07G002540	phospholipid-transporting ATPase 2 isoform X1		hyper	hypo	8.57515	11.2074	10.1391	no
ClCG07G002990	probable disease resistance protein At4g27220		hyper	hypo	0.211858	0.155867	0	no
ClCG07G003050	protein-tyrosine-phosphatase MKP1	hyper	hyper		12.8388	15.2114	12.6226	no
ClCG07G003210	WAT1-related protein At2g39510-like isoform X1			hypo	12.2756	6.29584	5.87395	no
ClCG07G003650	serine/threonine-protein phosphatase PP1 isozyme 4	hyper		hyper	15.1225	14.1436	14.2441	no
ClCG07G003750	thioredoxin H1-like	hyper	hyper	hypo	0.111858	0.234554	2.10171	no
ClCG07G003820	UDP-glycosyltransferase 85A1	hyper	hyper	hypo	0.948099	0.52753	0	no
ClCG07G003840	7-deoxyloganetic acid glucosyltransferase-like			hypo	3.3269	5.36783	5.18393	no
ClCG07G003950	uncharacterized protein LOC103500824	hypo	hyper	hypo	8.78598	10.4184	10.8147	no
ClCG07G004140	GDSL esterase/lipase CPRD49			hypo	12.5458	16.0518	12.9505	no
ClCG07G004510	40S ribosomal protein S4, partial		hyper	hypo	76.5849	72.2689	87.8136	no
ClCG07G004750	staphylococcal-like nuclease CAN2	hyper	hyper	hypo	6.96323	9.51198	14.3961	no
ClCG07G004780	sodium-coupled neutral amino acid transporter 2-like		hyper		7.9267	11.3766	9.05617	no
ClCG07G004940	18.1 kDa class I heat shock protein-like			hypo	1.36744	0.546972	1.14925	no
ClCG07G005100	probable chalcone--flavonone isomerase 3 isoform X1		hyper	hypo	11.5856	8.99607	6.79649	no
ClCG07G005220	WRKY transcription factor 55			hypo	0	0.243992	0	no
ClCG07G005310	hydroxyacylglutathione hydrolase cytoplasmic			hypo	7.18121	7.89152	6.4977	no
ClCG07G005420	vacuolar iron transporter 1-like		hyper	hypo	9.05172	8.14044	4.92211	no
ClCG07G005490	CRAL-TRIO domain-containing protein YKL091C isoform X1	hyper			31.1103	45.2433	64.2287	no
ClCG07G005710	1-aminocyclopropane-1-carboxylate oxidase homolog 6-like isoform X1	hyper			15.7949	24.0222	18.6094	no
ClCG07G005760	probable peroxygenase 5	hyper			22.7778	19.877	15.2596	no
ClCG07G006040	uncharacterized protein LOC112093437		hyper		0.104053	0.124182	1.93335	no
ClCG07G006280	LOW QUALITY PROTEIN: putative 1-phosphatidylinositol-3-phosphate 5-kinase FAB1C		hyper		14.236	19.093	19.1575	no
ClCG07G006480	_	hypo			0	0.068409	0	no
ClCG07G006510	uncharacterized protein LOC111021983		hyper	hypo	8.78289	9.67457	9.21314	no
ClCG07G006590	subtilisin-like protease SBT4.14		hyper	hypo	0.63712	0.247019	0	no
ClCG07G006720	BAG family molecular chaperone regulator 1-like			hypo	14.9813	22.5881	19.05	no
ClCG07G006750	homeobox-leucine zipper protein HOX3-like isoform X1	hypo		hypo	0.669187	0.86585	6.16318	no
ClCG07G007060	_			hypo	1.05024	1.15373	0.662495	no
ClCG07G007110	uncharacterized protein LOC111460281 isoform X1	hyper	hyper		0.623655	0.221028	5.32078	no
ClCG07G007380	hypothetical protein VITISV_001808		hyper		0.70277	0.758721	5.28191	no
ClCG07G007670	hypothetical protein VITISV_041073			hypo	8.78598	10.4184	10.8147	no
ClCG07G007770	respiratory burst oxidase homolog protein A-like			hypo	6.1855	8.0855	5.02423	no
ClCG07G007870	WRKY transcription factor 22-like	hypo			9.69144	4.60524	8.74191	no
ClCG07G007890	hypothetical protein			hypo	0.185401	0.554189	2.06374	no
ClCG07G008290	kinesin-like protein NACK2 isoform X1			hypo	2.19754	2.15999	2.13853	no
ClCG07G008590	LOW QUALITY PROTEIN: uncharacterized protein LOC103493201		hyper	hypo	8.34476	9.3833	9.01736	no
ClCG07G008770	D-2-hydroxyglutarate dehydrogenase, mitochondrial		hyper	hypo	5.20016	4.95509	2.67381	no
ClCG07G009160	succinate dehydrogenase	hypo		hypo	23.2449	22.9131	43.7239	no
ClCG07G009450	low affinity sulfate transporter 3-like			hypo	0.133237	1.44332	0	no
ClCG07G009840	uncharacterized protein LOC111810623		hyper		0.029783	0.026837	0	no
ClCG07G009890	uncharacterized protein LOC101209917		hyper		3.39709	3.6704	3.47179	no
ClCG07G010050	probable LRR receptor-like serine/threonine-protein kinase At1g53430 isoform X1	hyper	hyper	hypo	21.9394	25.4155	22.6704	no
ClCG07G010090	protein trichome birefringence-like 42		hyper		42.0613	64.3666	77.6372	no
ClCG07G010780	galactoside 2-alpha-L-fucosyltransferase-like		hyper	hypo	0.678378	0.312967	0.102155	no
ClCG07G010930	gamma aminobutyrate transaminase 1, mitochondrial-like isoform X2			hypo	38.2297	51.3506	53.1612	no
ClCG07G010970	cytochrome P450 97B2, chloroplastic		hyper	hypo	13.8287	14.0647	5.2744	no
ClCG07G011000	probable pectinesterase 8		hyper		0.120603	0.288581	0	no
ClCG07G011170	beta-amylase 8		hyper	hypo	16.8357	18.978	10.4582	no
ClCG07G011190	pectin acetylesterase 8-like isoform X1			hyper	41.4878	57.5998	37.0425	no
ClCG07G011260	serine/threonine-protein kinase At5g01020	hyper	hyper		5.57154	6.70486	4.43357	no
ClCG07G011290	LRR receptor-like serine/threonine-protein kinase FEI 1		hyper		38.7258	32.0496	14.1606	no
ClCG07G011700	uncharacterized protein LOC101222760		hyper		0.07394	0.03507	0	no
ClCG07G011710	uncharacterized protein LOC111479615			hypo	0.631484	0.320665	0	no
ClCG07G012100	aquaporin NIP6-1	hyper			0.192319	0.294955	0	no
ClCG07G012140	uncharacterized protein LOC101207869	hypo	hypo		9.53822	5.44681	7.83779	no
ClCG07G012260	calcineurin subunit B-like isoform X1		hyper		2.09761	2.41111	2.88477	no
ClCG07G012470	palmitoyl-monogalactosyldiacylglycerol delta-7 desaturase, chloroplastic-like	hyper			0	0.229599	0	no
ClCG07G013040	methyltransferase-like protein 22 isoform X1	hypo		hypo	8.64464	11.4601	6.88383	no
ClCG07G013800	putative hydrolase C777.06c		hyper		5.73568	4.97275	3.77794	no
ClCG07G014020	hypothetical protein GOBAR_AA27698		hyper	hypo	0.308152	0.436023	0	no
ClCG07G014140	cytochrome P450 71A1-like			hypo	8.10017	12.7878	4.12348	no
ClCG07G014280	hypothetical protein PRUPE_3G031000		hyper	hypo	7.11435	5.40349	5.00143	no
ClCG07G014350	GDSL esterase/lipase 5-like	hypo		hypo	0	0.007264	0	no
ClCG07G014730	pollen receptor-like kinase 4		hyper	hypo	0.112855	0.028354	0	no
ClCG07G014920	probable GABA transporter 2		hyper		2.25974	2.36496	1.84097	no
ClCG07G015010	F-box/LRR-repeat protein 14 isoform X1			hypo	3.39109	4.10482	3.16986	no
ClCG07G015030	mitochondrial inner membrane protein OXA1-like isoform X1		hyper		13.3374	9.05033	5.5122	no
ClCG07G015040	putative RING-H2 finger protein ATL21A		hyper	hypo	0.209674	1.24341	0	no
ClCG07G015130	phytoene dehydrogenase, chloroplastic/chromoplastic isoform X1		hyper		25.705	25.7745	11.7	no
ClCG07G015440	probable WRKY transcription factor 48			hypo	0.145499	1.10377	3.45813	no
ClCG07G015460	uncharacterized protein LOC103494562		hyper		4.10644	5.17761	3.27787	no
ClCG07G015560	LOW QUALITY PROTEIN: isoleucine--tRNA ligase, cytoplasmic-like		hyper		16.9872	15.0024	28.6269	no
ClCG07G015570	probable aldo-keto reductase 2	hypo		hypo	0.032232	0.274345	0	no
ClCG07G015620	transcription factor SRM1-like		hyper		0.205469	0.310525	0	no
ClCG07G015900	vinorine synthase-like		hyper	hypo	0.025736	0.795254	0	no
ClCG07G016470	DNA ligase 1 isoform X2		hyper		2.37618	2.41159	1.04488	no
ClCG07G016560	uncharacterized protein At3g49140			hypo	3.23379	4.52393	9.08652	no
ClCG07G016570	uncharacterized protein LOC111457859		hyper		10.0983	9.81348	10.215	no
ClCG07G016790	hypothetical protein Csa_4G022250		hyper		3.32017	3.06775	3.12995	no
ClCG07G016840	protein RFT1 homolog		hyper	hypo	5.68179	4.45124	4.92508	no
ClCG07G016940	uncharacterized protein At3g06530	hyper			9.22742	9.83589	12.7856	no
ClCG07G016970	phosphofructokinase 4		hyper		1.56674	0.187325	0	no
ClCG07G017250	pentatricopeptide repeat-containing protein At5g42310, chloroplastic-like isoform X1			hypo	7.49391	5.99371	3.21455	no
ClCG07G017340	probable LRR receptor-like serine/threonine-protein kinase At5g10290		hyper	hypo	12.4725	13.1074	10.1561	no
ClCG07G017410	lanC-like protein GCL1			hypo	3.63991	2.72832	4.41628	no
ClCG07G017430	Histone		hyper	hypo	20.3339	9.61532	16.4579	no
ClCG08G000240	uncharacterized protein LOC111432711 isoform X3		hyper		10.3504	9.33988	5.0698	no
ClCG08G000410	agamous-like MADS-box protein AGL11 isoform X1		hyper	hypo	0.037102	0.513183	0	no
ClCG08G000570	GDSL esterase/lipase At1g33811			hypo	0.291235	0.0432414	6.09663	no
ClCG08G000600	uncharacterized protein LOC111012131 isoform X2	hyper		hyper	0.05924	0.021227	0	no
ClCG08G000680	hypothetical protein			hypo	0.185401	0.554189	2.06374	no
ClCG08G000790	mannan endo-1,4-beta-mannosidase 1-like	hyper	hyper		0.35181	0.776657	0	no
ClCG08G000800	ribosomal RNA processing protein 36 homolog		hyper	hypo	7.70971	7.95506	7.84344	no
ClCG08G000970	uncharacterized protein LOC103498762	hyper			8.32625	8.74156	7.55803	no
ClCG08G001310	_		hyper	hypo	1.38662	1.25401	3.86202	no
ClCG08G001350	LOW QUALITY PROTEIN: TMV resistance protein N-like	hypo	hyper	hypo	0.352968	0.130443	0.368858	no
ClCG08G001690	probable carboxylesterase 18		hyper	hypo	0.043178	0	0	no
ClCG08G001800	protein NRT1/ PTR FAMILY 4.4			hypo	0.35213	0.588016	0	no
ClCG08G001840	hypothetical protein VITISV_006313		hyper		0	0.124906	0	no
ClCG08G001880	_	hypo			0.166734	0.083291	0	no
ClCG08G001970	uncharacterized protein LOC103501328 isoform X1			hypo	8.74316	10.1241	9.75832	no
ClCG08G002110	keratin, type I cytoskeletal 9-like	hypo		hypo	5.44641	7.07319	2.26396	no
ClCG08G002190	uncharacterized protein LOC103489499		hyper	hypo	0.885715	0.27268	0	no
ClCG08G002410	putative disease resistance protein RGA3		hyper	hypo	0.507318	0.721931	0.541387	no
ClCG08G002450	DNA mismatch repair protein MLH1 isoform X1	hyper	hyper		1.10994	1.5828	0	no
ClCG08G002550	30S ribosomal protein S1, chloroplastic-like		hyper	hypo	4.15647	4.42019	6.06833	no
ClCG08G002610	hypothetical protein Csa_6G017030	hypo			0.068494	0.028957	0	no
ClCG08G002690	hypothetical protein Csa_4G427280	hyper			4.0461	5.09932	2.31596	no
ClCG08G002730	small RNA degrading nuclease 5		hyper		7.80067	10.319	9.89027	no
ClCG08G003120	hypothetical protein Csa_4G572310			hypo	0.997704	0.589692	0.392129	no
ClCG08G003340	_		hyper	hypo	0.048153	0	0	no
ClCG08G003960	protein TRIGALACTOSYLDIACYLGLYCEROL 1, chloroplastic-like		hyper	hypo	6.47987	4.90433	2.93472	no
ClCG08G003980	sn1-specific diacylglycerol lipase beta isoform X1	hyper			4.25855	5.25036	5.00819	no
ClCG08G004110	protein ROOT PRIMORDIUM DEFECTIVE 1		hyper		3.17394	2.83954	2.03244	no
ClCG08G004250	uncharacterized protein LOC103500824			hypo	8.78598	10.4184	10.8147	no
ClCG08G004410	uncharacterized protein LOC105851978			hypo	0.007693	0.028749	0	no
ClCG08G005060	conserved oligomeric Golgi complex subunit 3		hyper		12.9612	12.2565	11.3111	no
ClCG08G005240	protein NRT1/ PTR FAMILY 3.1			hypo	15.3562	31.8324	12.1678	no
ClCG08G005480	_	hyper	hyper	hypo	21.8499	21.8448	14.0102	no
ClCG08G005550	WAT1-related protein At4g08290	hyper	hyper	hypo	7.69935	9.87768	7.75639	no
ClCG08G005810	probable L-ascorbate peroxidase 6, chloroplastic isoform X1	hyper			56.0006	51.9866	25.7834	no
ClCG08G005950	chloroplast processing peptidase-like			hyper	2.06909	2.81478	4.05726	no
ClCG08G006270	proline-rich receptor-like protein kinase PERK14			hypo	0.259722	0.099369	0	no
ClCG08G006330	probable protein phosphatase 2C 11 isoform X1	hypo		hypo	2.5867	2.53759	2.36588	no
ClCG08G006380	hypothetical protein		hyper		0.185401	0.554189	2.06374	no
ClCG08G006410	probable beta-1,4-xylosyltransferase IRX10		hyper		7.8518	8.35165	3.43452	no
ClCG08G006730	LINE-1 retrotransposable element ORF2 protein		hyper	hypo	7.63121	5.66782	5.88315	no
ClCG08G006760	_	hypo		hypo	6.12314	16.1439	11.8266	no
ClCG08G007040	G-box-binding factor 4		hyper		7.9824	8.45298	12.7686	no
ClCG08G007080	5-formyltetrahydrofolate cyclo-ligase-like protein COG0212 isoform X1		hyper		30.5459	29.0772	11.6763	no
ClCG08G007140	uncharacterized protein At3g03773-like isoform X1		hyper		2.33906	2.51022	2.11868	no
ClCG08G007670	glycerol-3-phosphate dehydrogenase SDP6, mitochondrial isoform X2	hyper	hyper		15.175	16.7363	6.7155	no
ClCG08G007850	probable pectate lyase 12		hyper		31.868	22.3955	13.7206	no
ClCG08G008080	pre-mRNA-processing ATP-dependent RNA helicase prp5			hypo	9.75796	8.88901	19.9281	no
ClCG08G008220	uncharacterized protein LOC103495960 isoform X3		hypo		9.37186	9.11662	5.17574	no
ClCG08G008470	inactive protein RESTRICTED TEV MOVEMENT 2-like	hyper	hyper		3.81824	2.58179	2.88004	no
ClCG08G008480	chlorophyll(ide) b reductase NOL, chloroplastic	hyper			6.5634	6.30691	4.86534	no
ClCG08G008540	cell division control protein 48 homolog C-like		hyper		10.0866	12.3308	13.2129	no
ClCG08G008900	hypersensitive-induced response protein 2			hypo	49.1636	64.3356	46.1617	no
ClCG08G009030	uncharacterized protein LOC101208733	hyper			20.3282	12.7418	13.715	no
ClCG08G009140	uncharacterized protein LOC101220062 isoform X1	hyper			10.4616	11.9476	12.9804	no
ClCG08G009620	neutral ceramidase-like			hypo	1.43404	1.33897	1.13105	no
ClCG08G009790	myosin-15 isoform X1		hyper		0.123056	0.067384	0	no
ClCG08G009870	thermospermine synthase ACAULIS5	hypo		hypo	38.4753	52.227	105.255	no
ClCG08G009920	PHD finger protein ALFIN-LIKE 4-like isoform X1	hyper			9.44141	9.94458	9.65531	no
ClCG08G009950	uncharacterized protein LOC103488576		hyper		40.3302	65.5205	71.5173	no
ClCG08G010100	endoplasmic reticulum metallopeptidase 1-like isoform X1		hyper		20.3895	14.9415	11.2236	no
ClCG08G010380	PLASMODESMATA CALLOSE-BINDING PROTEIN 3-like		hyper	hypo	25.0762	26.3596	11.4336	no
ClCG08G010430	magnesium transporter MRS2-5			hypo	8.90082	9.80027	5.17356	no
ClCG08G010540	truncated transcription factor CAULIFLOWER A-like			hypo	1.19706	0.59364	8.62513	no
ClCG08G010650	alpha/beta hydrolase domain-containing protein 17C-like			hypo	0.115151	0.175422	0	no
ClCG08G010910	auxin response factor 17		hyper		3.2208	2.762	4.33147	no
ClCG08G011100	multifunctional methyltransferase subunit TRM112-like protein At1g22270	hypo			10.0632	8.03299	9.41723	no
ClCG08G011160	methyl-CpG-binding domain-containing protein 8 isoform X2	hypo			5.74794	5.69017	3.35971	no
ClCG08G011580	uncharacterized protein LOC101207547 isoform X1			hypo	12.7414	10.4809	6.66712	no
ClCG08G011590	GATA transcription factor 24-like isoform X1	hyper	hyper		28.3747	36.1333	38.7685	no
ClCG08G011730	ubiquitin carboxyl-terminal hydrolase 16-like isoform X1	hypo			16.4727	16.5177	22.6504	no
ClCG08G011740	universal stress protein PHOS34			hypo	14.8904	17.7412	20.1768	no
ClCG08G012100	histidine-containing phosphotransfer protein 4-like isoform X3		hyper		2.2686	1.82968	0	no
ClCG08G012130	GATA transcription factor 12-like			hypo	0.009605	0.074506	0	no
ClCG08G012370	myb-related protein 3R-1		hyper		0.725218	0.792885	0.99815	no
ClCG08G012450	transcription factor JUNGBRUNNEN 1		hyper	hypo	1.74083	0.991036	1.47986	no
ClCG08G012490	uncharacterized protein LOC101209677	hyper	hyper		3.69456	3.44318	4.96662	no
ClCG08G012520	AIG2-like protein D			hypo	0.039745	0.237922	0	no
ClCG08G012530	proteasome subunit beta type-6-like			hypo	17.3212	14.1016	16.2841	no
ClCG08G012560	probable LRR receptor-like serine/threonine-protein kinase At4g31250		hyper	hypo	0.349814	0.701446	0	no
ClCG08G012570	ribonuclease H2 subunit B isoform X1		hyper		8.90229	7.16922	12.4068	no
ClCG08G012780	probable plastid-lipid-associated protein 8, chloroplastic		hyper		15.469	16.0319	9.51113	no
ClCG08G012950	hypothetical protein Csa_2G379300		hyper	hypo	0.434802	0.197846	0	no
ClCG08G013180	UPF0481 protein At3g47200-like		hyper	hypo	0.006302	0.162776	0	no
ClCG08G013210	UPF0481 protein At3g47200-like	hypo			0.027004	0.032436	0	no
ClCG08G013610	ethylene-responsive transcription factor ERF003-like	hypo			0.341809	1.6087	0	no
ClCG08G013750	protein RRC1-like isoform X1		hyper	hypo	9.46585	9.68916	17.7291	no
ClCG08G014060	uncharacterized protein LOC103488388		hyper	hypo	2.19332	2.07291	0.573643	no
ClCG08G014630	protein WALLS ARE THIN 1		hyper	hypo	37.7794	40.7444	46.0765	no
ClCG08G014720	26S protease regulatory subunit S10B homolog B-like		hyper		14.7896	13.0153	13.7666	no
ClCG08G014800	transcription factor bHLH110		hyper		8.39146	5.70752	13.212	no
ClCG08G014900	CBS domain-containing protein CBSX3, mitochondrial isoform X2		hyper		1.71101	0.897334	1.56876	no
ClCG08G014960	isoflavone reductase-like protein		hyper		1.00951	0.951068	0	no
ClCG08G015030	disco-interacting protein 2 homolog C-like		hyper	hypo	0	0.014316	0	no
ClCG08G015200	uncharacterized protein LOC101218892		hyper		4.05329	3.03582	3.28814	no
ClCG08G015470	wall-associated receptor kinase-like 14	hypo		hypo	1.69637	2.21759	2.10394	no
ClCG08G015530	protein NRT1/ PTR FAMILY 4.5-like			hypo	1.60748	1.50314	2.11524	no
ClCG08G015670	hypothetical protein CDL15_Pgr014579		hyper	hypo	0	0.045175	0	no
ClCG08G015920	UDP-glucuronate:xylan alpha-glucuronosyltransferase 2 isoform X1		hyper		0.180563	0.145481	0	no
ClCG08G016810	homeotic protein knotted-1-like			hypo	3.65932	2.99614	1.57291	no
ClCG08G016900	UPF0587 protein C1orf123 homolog	hyper	hyper		32.8167	44.2196	19.5874	no
ClCG08G017430	vinorine synthase-like		hyper	hypo	0	0.02094	0	no
ClCG08G017950	hypothetical protein Csa_2G348810		hyper	hypo	0.998694	0.697872	0.911208	no
ClCG09G000060	nuclear pore complex protein NUP35	hypo		hypo	17.3311	20.7626	38.9518	no
ClCG09G000180	probable protein phosphatase 2C 6		hyper		3.55906	3.31386	1.63637	no
ClCG09G000300	probable LRR receptor-like serine/threonine-protein kinase At1g05700 isoform X1			hypo	0.116447	0.049385	0	no
ClCG09G000550	ubiquitin carboxyl-terminal hydrolase 6		hyper		14.1486	10.5213	6.40481	no
ClCG09G000860	midasin			hypo	9.58756	6.34786	15.7321	no
ClCG09G001660	uncharacterized protein LOC103500616			hypo	9.31049	7.92167	6.8488	no
ClCG09G001690	uncharacterized protein LOC101216410 isoform X1		hyper		17.2229	16.9866	7.83688	no
ClCG09G001740	cycloartenol synthase	hyper			0.301054	0.211001	0	no
ClCG09G001750	ankyrin repeat-containing protein At5g02620-like		hyper		0.278325	2.27847	0	no
ClCG09G001780	uncharacterized protein LOC101218138		hyper	hypo	3.04897	3.53345	1.22929	no
ClCG09G001920	cytochrome c-type biogenesis CcmH-like mitochondrial protein	hyper			10.0169	8.85723	8.52449	no
ClCG09G001970	uncharacterized protein LOC111022216	hypo		hypo	17.1912	12.0756	8.26046	no
ClCG09G002200	coatomer subunit beta'-2 isoform X1			hypo	10.2665	7.42754	4.09048	no
ClCG09G002220	beta-hordothionin-like		hyper	hypo	0.128693	0.772529	2.23668	no
ClCG09G002330	N-terminal acetyltransferase A complex auxiliary subunit NAA15-like		hyper		20.9376	19.8533	24.7293	no
ClCG09G002530	root phototropism protein 3		hyper		28.5693	16.9423	10.4469	no
ClCG09G002550	probable histone H2A variant 3	hyper			114.225	137.645	163.345	no
ClCG09G003040	uncharacterized protein LOC101210082			hypo	44.7354	49.9289	20.6727	no
ClCG09G003050	protein TSS	hyper			202.41	253.829	210.638	no
ClCG09G003070	probable LRR receptor-like serine/threonine-protein kinase At1g34110		hyper	hypo	0.641652	0.250937	2.11822	no
ClCG09G003440	nudix hydrolase 3	hypo	hyper	hypo	14.3481	16.3255	14.9185	no
ClCG09G003490	uncharacterized protein LOC101217255 isoform X2		hyper		14.5927	27.3331	26.5192	no
ClCG09G003760	hypothetical protein Csa_7G429550	hyper	hyper	hypo	0.124213	0.091904	0.412875	no
ClCG09G003990	putative disease resistance protein RGA4		hyper		2.41127	2.55451	1.22779	no
ClCG09G004360	cytochrome P450 705A20-like	hypo		hypo	0.02537	0	0	no
ClCG09G004390	structural maintenance of chromosomes protein 5 isoform X3			hypo	5.34773	4.74598	3.46526	no
ClCG09G004420	N-terminal acetyltransferase A complex catalytic subunit ard1		hypo		28.2737	26.2477	28.3972	no
ClCG09G004490	serine carboxypeptidase-like 34	hyper	hyper		0.061951	0.079272	0	no
ClCG09G004560	sacsin isoform X1		hyper		8.04645	8.74582	4.83475	no
ClCG09G004570	endoglucanase 5	hyper	hyper		0.165722	0.179302	0	no
ClCG09G004760	hypothetical protein TSUD_343220	hyper		hypo	3.44573	1.73814	4.77948	no
ClCG09G005180	probable beta-D-xylosidase 2			hypo	0.192849	0.01842	0	no
ClCG09G005650	uncharacterized protein LOC103492802		hypo		0.23285	1.1433	0	no
ClCG09G005950	AAA+ ATPase domain-containing protein	hypo	hyper	hypo	0.331852	0.441594	0.162316	no
ClCG09G006070	desiccation-related protein PCC13-62-like		hyper		3.09329	1.23951	3.09019	no
ClCG09G006130	Glutathione S-transferase F13	hyper			13.7484	11.8399	18.4967	no
ClCG09G006250	peptide chain release factor APG3, chloroplastic			hypo	45.382	48.7333	36.0407	no
ClCG09G006320	OTU domain-containing protein 6B	hypo			15.5163	15.0491	22.3546	no
ClCG09G006460	sodium/hydrogen exchanger 2		hyper		5.9146	2.90452	3.42702	no
ClCG09G006490	probable indole-3-pyruvate monooxygenase YUCCA10			hypo	0.449803	0.392544	0	no
ClCG09G006940	uncharacterized protein LOC111456018 isoform X3		hyper		12.3788	14.8458	15.1112	no
ClCG09G006990	40S ribosomal protein S19-3-like		hyper		19.7014	12.4248	8.10556	no
ClCG09G007060	cyclin-P3-1			hypo	28.6392	32.6942	24.3793	no
ClCG09G007790	myb-related protein Myb4-like	hyper	hyper	hypo	0.213631	2.20732	0	no
ClCG09G008030	serine/threonine-protein kinase 19 isoform X1		hyper		3.07791	3.16305	3.12336	no
ClCG09G008110	hypothetical protein Csa_7G372910			hypo	0	0.260248	0	no
ClCG09G008160	hypothetical protein Csa_7G372360			hypo	1.92213	2.14104	15.4402	no
ClCG09G008270	dCTP pyrophosphatase 1		hyper	hypo	1.28111	3.02154	0	no
ClCG09G008340	rhodanese-like domain-containing protein 4A, chloroplastic		hyper		13.3095	10.6277	16.1121	no
ClCG09G008370	ubiquitin-like-conjugating enzyme ATG10		hyper		3.7491	4.71341	3.07012	no
ClCG09G008530	transcription initiation factor TFIID subunit 1			hypo	6.69316	8.72472	9.14569	no
ClCG09G008590	uncharacterized protein LOC111488220 isoform X2	hypo			19.9388	19.3355	22.9448	no
ClCG09G008690	putative alcohol dehydrogenase superfamily, zinc-type		hyper	hypo	13.6482	15.1491	12.8088	no
ClCG09G008760	membrane protein of ER body 2-like isoform X1			hypo	19.9388	19.3355	22.9448	no
ClCG09G008920	ubiquitin-conjugating enzyme E2 variant 1B-like		hyper		5.59791	6.60934	13.6458	no
ClCG09G009080	serine/threonine-protein kinase At3g07070-like		hyper		0.087929	0	0	no
ClCG09G009100	uncharacterized protein LOC101223105 isoform X2			hypo	15.0541	13.6913	5.83154	no
ClCG09G009170	thioredoxin-like protein 4B			hypo	11.085	10.2752	9.87557	no
ClCG09G009190	sterol 3-beta-glucosyltransferase UGT80A2-like isoform X1	hypo	hyper		0.416455	0.459654	4.91143	no
ClCG09G009350	beta-amyrin 11-oxidase-like			hypo	0.512398	0.326642	1.53643	no
ClCG09G009460	cyclic pyranopterin monophosphate synthase accessory protein, mitochondrial		hyper	hypo	5.15007	6.7588	6.14205	no
ClCG09G009490	protein HGH1 homolog isoform X1		hyper	hypo	8.74283	8.85973	6.02452	no
ClCG09G009620	protein FAM188A		hyper		12.4999	15.5433	7.48899	no
ClCG09G009660	transcription factor VIP1-like			hypo	25.3744	26.0539	16.7723	no
ClCG09G009810	hypothetical protein Csa_7G320030		hyper		0.035745	0	0	no
ClCG09G010020	exocyst complex component SEC5A isoform X2			hypo	18.0108	20.0129	15.5575	no
ClCG09G010160	G-box-binding factor 4-like isoform X3			hypo	7.9824	8.45298	12.7686	no
ClCG09G010270	subtilisin-like protease SBT3.13 isoform X1	hyper		hypo	14.9687	11.0739	18.1976	no
ClCG09G010340	pentatricopeptide repeat-containing protein At5g15280		hyper		6.22238	6.45204	4.70864	no
ClCG09G010350	probable U3 small nucleolar RNA-associated protein 11			hypo	5.73093	6.04083	6.671	no
ClCG09G010360	protein DETOXIFICATION 54-like isoform X1	hyper	hyper	hypo	0.091815	0.283374	2.09098	no
ClCG09G010420	uncharacterized protein ycf37 isoform X1		hyper	hypo	33.416	35.0715	19.0412	no
ClCG09G010800	ubiquitin thioesterase OTU1		hyper		10.29	9.86766	3.58535	no
ClCG09G011190	1-aminocyclopropane-1-carboxylate oxidase 1		hyper		11.7609	20.5274	12.0712	no
ClCG09G011570	hypothetical protein Csa_4G129020		hyper		27.9283	25.6584	20.702	no
ClCG09G011710	uncharacterized protein LOC103503568	hypo			8.30743	6.81661	4.67288	no
ClCG09G011760	hypothetical protein Csa_3G901120		hyper	hypo	3.80148	2.86896	2.2585	no
ClCG09G011820	probable UDP-3-O-acyl-N-acetylglucosamine deacetylase 2 isoform X2		hyper	hypo	6.54971	8.11998	12.052	no
ClCG09G012000	uncharacterized protein LOC103482899 isoform X1	hyper	hyper		1.73678	2.16521	2.1375	no
ClCG09G012020	acetylornithine deacetylase		hypo	hyper	6.7852	8.51567	9.67431	no
ClCG09G012210	beta-amyrin 11-oxidase-like		hyper		0.512398	0.326642	1.53643	no
ClCG09G012320	peroxidase 20 isoform X1			hypo	7.90331	9.34365	14.9225	no
ClCG09G012380	expansin-like B1		hyper		6.72654	6.66668	16.0708	no
ClCG09G012740	_	hypo	hyper	hypo	15.7392	12.7664	17.9244	no
ClCG09G012890	heavy metal-associated isoprenylated plant protein 31 isoform X1			hypo	3.73061	5.11904	4.83935	no
ClCG09G013090	uncharacterized protein LOC101207118			hypo	7.46431	10.0297	7.00049	no
ClCG09G013380	cleavage and polyadenylation specificity factor subunit 1 isoform X1			hypo	8.40733	6.55026	7.61296	no
ClCG09G013630	dynamin-like protein ARC5		hyper	hypo	58.3313	62.7413	36.0475	no
ClCG09G013740	GPI mannosyltransferase 3	hypo	hyper	hypo	6.25086	6.82625	9.56366	no
ClCG09G013850	_		hyper	hypo	0	0.066453	0	no
ClCG09G014000	probable plastid-lipid-associated protein 4, chloroplastic		hyper	hypo	0.711594	0.670965	1.8658	no
ClCG09G014260	ribosome biogenesis protein TSR3 homolog isoform X1		hyper		6.75125	7.23847	5.8527	no
ClCG09G014600	uncharacterized protein LOC111009647 isoform X1	hypo	hyper	hypo	39.4999	43.3481	29.7424	no
ClCG09G014670	acetolactate synthase small subunit 2, chloroplastic-like isoform X1		hyper	hypo	12.5428	11.4656	11.9942	no
ClCG09G014690	2-alkenal reductase (NADP(+)-dependent)-like	hyper			11.2153	13.3527	9.10236	no
ClCG09G014910	2-alkenal reductase (NADP(+)-dependent)-like		hyper		11.2153	13.3527	9.10236	no
ClCG09G014960	hypothetical protein		hyper		0.185401	0.554189	2.06374	no
ClCG09G015010	nucleolar protein 10	hyper			8.56147	9.23054	17.4718	no
ClCG09G015110	BRASSINOSTEROID INSENSITIVE 1-associated receptor kinase 1-like isoform X1	hyper			12.6606	11.6396	19.8711	no
ClCG09G015320	uncharacterized CRM domain-containing protein At3g25440, chloroplastic		hyper		7.83572	9.06044	5.08605	no
ClCG09G015490	outer envelope protein 64, mitochondrial		hyper		4.06772	3.18027	6.9835	no
ClCG09G015500	metacaspase-1	hypo		hypo	16.163	14.4002	25.1913	no
ClCG09G015530	7-deoxyloganetin glucosyltransferase-like		hyper	hypo	1.93733	1.89615	3.34798	no
ClCG09G015840	calmodulin-interacting protein 111 isoform X2			hypo	4.47392	4.21955	4.75104	no
ClCG09G015970	protein PELPK1-like			hypo	0.019787	0.847828	0	no
ClCG09G015990	uncharacterized protein LOC111014657		hyper		3.2009	1.82891	1.70854	no
ClCG09G016110	nicotinamidase 1-like	hyper		hypo	14.2278	14.3027	9.30687	no
ClCG09G016120	fructose-1,6-bisphosphatase, chloroplastic		hyper	hypo	12.3702	15.8866	19.5787	no
ClCG09G016130	SWI/SNF complex component SNF12 homolog			hypo	14.4082	14.2722	18.3994	no
ClCG09G016200	dynamin-related protein 3A-like isoform X1		hyper		17.6412	18.2218	13.6843	no
ClCG09G016240	gamma-glutamyl peptidase 5-like		hyper	hypo	0	0.126322	0	no
ClCG09G016260	L-type lectin-domain containing receptor kinase IX.1-like		hyper		0.035829	0.309532	0	no
ClCG09G016360	probable sphingolipid transporter spinster homolog 2 isoform X1		hyper		7.39579	9.06884	6.13597	no
ClCG09G016480	DNA polymerase V			hypo	9.67472	8.76161	13.5852	no
ClCG09G016660	nuclear pore complex protein NUP98A-like	hypo	hyper	hypo	20.3584	20.3984	23.4169	no
ClCG09G016700	pleiotropic drug resistance protein 1-like		hyper	hypo	4.04466	6.40042	2.86853	no
ClCG09G016780	_		hyper		0.191922	0.237305	0	no
ClCG09G017160	uncharacterized protein LOC111499963 isoform X2		hyper		6.39789	5.81296	4.36909	no
ClCG09G017170	uncharacterized protein LOC103498367		hyper	hypo	4.18654	5.56816	8.56951	no
ClCG09G017220	uncharacterized protein LOC103498364		hyper		33.1611	56.9326	43.4568	no
ClCG09G017310	GPCR-type G protein 1		hyper		2.421	2.30829	2.51148	no
ClCG09G017530	la-related protein 6C	hyper			1.54282	2.47372	0.940496	no
ClCG09G017600	phragmoplast orienting kinesin 2	hypo	hyper	hypo	0.927364	1.06988	1.61526	no
ClCG09G017650	cell division cycle-associated 7-like protein			hypo	0.394847	0.070072	0	no
ClCG09G017730	extra-large guanine nucleotide-binding protein 1-like isoform X2			hypo	13.5698	22.1971	17.0072	no
ClCG09G017820	UPF0496 protein At4g34320-like		hyper	hypo	0.029699	0	0	no
ClCG09G017850	protein PHOTOSYSTEM I ASSEMBLY 2, chloroplastic-like	hypo			22.6213	24.767	23.1629	no
ClCG09G018110	KH domain-containing protein HEN4			hypo	19.3714	20.0957	16.5567	no
ClCG09G018310	NAP1-related protein 2-like	hyper			8.19141	6.32516	6.11597	no
ClCG09G018430	inositol hexakisphosphate and diphosphoinositol-pentakisphosphate kinase 2-like isoform X1		hyper	hypo	17.1313	14.6101	9.3976	no
ClCG09G018450	LOB domain-containing protein 27-like		hyper		0	0.015579	0	no
ClCG09G018580	ABC transporter B family member 15-like	hyper			2.68758	2.35557	4.70224	no
ClCG09G018930	RNA exonuclease 4-like		hyper		0	0.008507	0	no
ClCG09G019120	phosphoenolpyruvate/phosphate translocator 2, chloroplastic-like	hyper	hyper		1.80219	1.65662	3.15134	no
ClCG09G019370	golgin candidate 6			hypo	14.2488	17.3576	29.7533	no
ClCG09G019400	hypothetical protein Csa_5G522930		hyper	hypo	8.7353	8.86119	6.01321	no
ClCG09G019450	protein ABHD17B			hypo	12.0085	14.784	10.7524	no
ClCG09G019520	zinc finger protein CONSTANS-LIKE 6			hypo	35.8106	50.4324	45.988	no
ClCG09G019850	uncharacterized protein LOC105435689			hypo	0	0.028041	0	no
ClCG09G019900	CASP-like protein 4D1	hypo			0	0.610526	0	no
ClCG09G020130	WAT1-related protein At2g39510-like isoform X1		hyper	hypo	1.83434	1.99772	2.31368	no
ClCG09G020230	psbP-like protein 1, chloroplastic isoform X2			hypo	30.861	26.9444	18.052	no
ClCG09G020280	chalcone--flavonone isomerase			hypo	5.02734	3.88051	6.25607	no
ClCG09G020410	uncharacterized protein LOC111458632		hyper		0.179973	0.054824	0	no
ClCG09G020430	unnamed protein product			hypo	114.065	102.835	68.5227	no
ClCG09G020500	probable carboxylesterase 2	hypo	hyper	hypo	181.392	218.168	262.091	no
ClCG09G020580	DNA polymerase epsilon catalytic subunit A-like isoform X1		hyper		0.041904	0.460127	0	no
ClCG09G020610	RNA pseudouridine synthase 5 isoform X1			hypo	4.27146	3.98642	5.46954	no
ClCG09G020660	uncharacterized protein LOC103503314 isoform X2		hyper		5.21542	6.208	9.63803	no
ClCG09G020680	lupeol synthase		hyper	hypo	0.2705	0	0	no
ClCG09G020910	LOW QUALITY PROTEIN: protein ENHANCED DOWNY MILDEW 2		hyper		7.85697	9.31993	12.2374	no
ClCG09G020950	sodium/hydrogen exchanger 4	hypo		hypo	0.345303	0.176111	0	no
ClCG09G020980	pirin-like protein		hyper		0.248533	0.688212	0	no
ClCG09G021370	NAD-dependent protein deacetylase SRT1 isoform X1			hypo	3.78042	3.10163	3.73952	no
ClCG09G021420	Cellulose synthase like E1			hypo	5.93291	9.82468	7.70093	no
ClCG09G021590	kinesin KP1		hyper	hypo	2.00267	1.48036	0.663246	no
ClCG09G021740	pentatricopeptide repeat-containing protein At3g22470, mitochondrial-like			hypo	4.1657	3.8057	1.58741	no
ClCG09G021880	ribulose-1,5 bisphosphate carboxylase/oxygenase large subunit N-methyltransferase, chloroplastic	hyper		hyper	9.01449	8.20734	5.57099	no
ClCG09G022130	lupeol synthase	hyper		hypo	0.2705	0	0	no
ClCG09G022230	protein trichome birefringence-like 43		hyper		0.665673	1.50916	1.291	no
ClCG09G022240	probable LRR receptor-like serine/threonine-protein kinase At1g07650 isoform X1	hyper	hyper		18.2515	19.2898	11.6658	no
ClCG09G022590	LOB domain-containing protein 4-like		hyper	hypo	0	0.497918	0	no
ClCG09G022610	peptidyl-prolyl cis-trans isomerase CYP59 isoform X1	hyper			8.16077	7.04727	9.5571	no
ClCG09G022700	peroxisomal 2,4-dienoyl-CoA reductase	hyper	hyper		20.2454	18.7492	12.1972	no
ClCG09G022830	extensin-2		hyper	hypo	0.780152	0.148345	0	no
ClCG09G022850	ent-kaur-16-ene synthase, chloroplastic isoform X2			hypo	10.766	9.86702	7.15463	no
ClCG09G022860	myb family transcription factor APL-like isoform X1		hyper		10.4551	10.7189	18.0232	no
ClCG10G000170	uncharacterized transporter YBR287W-like	hypo		hypo	6.68935	6.18093	3.47852	no
ClCG10G000180	DNA mismatch repair protein MLH3 isoform X1	hypo			5.12345	5.09345	4.14541	no
ClCG10G000280	uncharacterized protein LOC101213055 isoform X1	hyper			4.40317	5.7383	6.7727	no
ClCG10G000350	protein STRICTOSIDINE SYNTHASE-LIKE 6-like		hyper		3.11711	4.44628	8.25673	no
ClCG10G000380	basic endochitinase C-like		hyper	hypo	7.18641	8.30499	13.6486	no
ClCG10G000690	thaumatin-like protein 1	hypo	hypo		14.7215	13.3934	20.7057	no
ClCG10G000740	naringenin,2-oxoglutarate 3-dioxygenase			hypo	0.094245	0.065941	0	no
ClCG10G000810	mediator of RNA polymerase II transcription subunit 10b-like	hyper			35.6962	45.3588	56.756	no
ClCG10G001020	uncharacterized protein LOC103490721 isoform X1		hyper	hypo	0.382428	0.44649	0	no
ClCG10G001230	phosphomevalonate kinase			hypo	0.501144	0.29496	0	no
ClCG10G001500	protein TORNADO 2		hyper		0.177942	0	0	no
ClCG10G001750	protein LSD1 isoform X2			hypo	0.529562	0.29943	0	no
ClCG10G001840	protein NRT1/ PTR FAMILY 7.3-like		hyper	hypo	0.401065	0.492762	4.94749	no
ClCG10G002520	1-aminocyclopropane-1-carboxylate oxidase-like isoform X1		hyper	hypo	4.75547	5.71898	4.42224	no
ClCG10G002700	putative glucuronosyltransferase PGSIP8	hypo	hyper	hypo	0.506349	0.977421	0.716251	no
ClCG10G002730	phosphatidylinositol/phosphatidylcholine transfer protein SFH11 isoform X1			hypo	52.4892	46.182	42.6491	no
ClCG10G002950	glycine-rich domain-containing protein 1-like		hyper		8.54081	19.6591	12.3605	no
ClCG10G002970	flavin-containing monooxygenase FMO GS-OX-like 3		hyper	hypo	13.8437	14.906	15.8394	no
ClCG10G003010	NAC domain-containing protein 7-like		hyper	hypo	0.692489	0.208801	0.630094	no
ClCG10G003370	uncharacterized protein LOC103490955 isoform X1		hyper	hypo	11.226	8.69546	7.01393	no
ClCG10G003470	expansin-A18			hypo	4.40036	6.73018	2.43998	no
ClCG10G003500	pentatricopeptide repeat-containing protein At2g30780			hypo	12.9394	12.6819	15.228	no
ClCG10G003540	uncharacterized protein LOC101213131	hypo	hypo		0.079897	0.204339	0	no
ClCG10G003560	bis(5'-adenosyl)-triphosphatase-like	hyper	hyper		0.213891	2.26872	0	no
ClCG10G003600	probable protein phosphatase 2C 18 isoform X2		hyper	hypo	25.7679	16.8217	19.8257	no
ClCG10G003990	chloride channel protein CLC-f			hypo	3.37235	3.9093	4.6008	no
ClCG10G004020	uncharacterized protein LOC103490999		hyper		70.2229	129.125	95.01	no
ClCG10G004080	gamma-tubulin complex component 2		hyper	hypo	5.51047	4.75338	4.13435	no
ClCG10G004180	proteasome activator subunit 4			hypo	14.4967	11.4856	9.95419	no
ClCG10G004350	nucleotide-sugar uncharacterized transporter 2 isoform X1			hypo	7.58752	6.53555	4.01015	no
ClCG10G004470	ABC transporter G family member 26			hypo	4.24973	5.3179	5.63252	no
ClCG10G004520	actin-related protein 8	hyper			9.83151	11.1947	9.53012	no
ClCG10G004600	probable WRKY transcription factor 20 isoform X1		hyper	hypo	23.597	18.6159	19.4672	no
ClCG10G004670	pirin-like protein	hypo			1.03084	1.10669	0	no
ClCG10G005010	cytochrome b561 and DOMON domain-containing protein At4g12980-like isoform X1		hyper		0.535596	0.05696	2.20792	no
ClCG10G005340	uncharacterized protein LOC111019048	hyper		hypo	0	0.270083	0	no
ClCG10G005640	COBRA-like protein 10		hyper	hypo	0.018535	0	0	no
ClCG10G005700	HSP23.0		hyper	hypo	743.691	709.055	969.713	no
ClCG10G005810	proteinaceous RNase P 2		hypo		4.02304	3.40744	1.98274	no
ClCG10G006050	uncharacterized protein LOC104880636		hyper		2.87485	2.31106	2.29313	no
ClCG10G006110	_		hyper	hypo	0	0.081829	0	no
ClCG10G006320	uncharacterized protein LOC101210952	hypo	hyper	hypo	3.82508	4.05293	4.67316	no
ClCG10G006450	cyclic nucleotide-gated ion channel 4	hyper	hyper		65.5099	93.8137	130.814	no
ClCG10G006710	_	hyper	hyper		0.056101	0.00862	0	no
ClCG10G006770	ABC transporter G family member 9			hyper	6.28945	5.40091	2.55788	no
ClCG10G006830	plant intracellular Ras-group-related LRR protein 6		hyper		0.052498	0.077179	0	no
ClCG10G006920	3-deoxy-manno-octulosonate cytidylyltransferase, mitochondrial		hyper		8.09591	9.98123	11.603	no
ClCG10G007240	_	hyper			5.55582	6.28279	10.2537	no
ClCG10G007520	methionine S-methyltransferase		hyper	hypo	7.24457	5.7753	3.09184	no
ClCG10G007610	GTPase Der isoform X1			hypo	9.36569	7.18811	16.1989	no
ClCG10G007790	_			hypo	2.78188	1.11302	0	no
ClCG10G007950	uncharacterized protein LOC103499392	hyper		hyper	0.215392	0.115167	0	no
ClCG10G008180	heavy metal-associated isoprenylated plant protein 20-like		hypo		2.5558	1.37565	1.1246	no
ClCG10G008500	_	hyper			10.491	9.49323	4.56929	no
ClCG10G008690	UNC93-like protein 2			hypo	1.06583	0.905195	2.13442	no
ClCG10G008740	ABC transporter D family member 1		hyper		10.75	11.9264	5.04551	no
ClCG10G008920	calmodulin-binding transcription activator 3 isoform X4			hypo	3.79012	4.98905	5.4424	no
ClCG10G009100	D-xylose-proton symporter-like 2 isoform X1			hypo	22.8349	26.3561	20.1562	no
ClCG10G009250	copper-transporting ATPase PAA1, chloroplastic isoform X1		hyper		9.13943	6.00093	4.51435	no
ClCG10G009310	ribonuclease 2-like			hypo	0.138625	0.151678	0	no
ClCG10G009380	bifunctional riboflavin biosynthesis protein RIBA 1, chloroplastic-like	hyper			0.034722	0	0	no
ClCG10G009550	hypothetical protein Csa_4G114190		hyper		9.55026	11.9486	16.7328	no
ClCG10G009650	dynamin-related protein 3A-like			hypo	17.6412	18.2218	13.6843	no
ClCG10G009700	squalene monooxygenase-like		hyper	hypo	5.91886	7.04705	4.75483	no
ClCG10G009910	probable xyloglucan endotransglucosylase/hydrolase protein 10		hyper	hypo	0.845091	0	0	no
ClCG10G010050	pre-mRNA-processing protein 40A-like isoform X1		hyper	hypo	11.2132	10.686	14.8178	no
ClCG10G010100	cyclin-D4-2-like		hyper		1.58571	1.59335	0.567049	no
ClCG10G010680	uncharacterized protein LOC101208429			hypo	5.35214	2.52207	2.11039	no
ClCG10G010730	uncharacterized protein LOC101216037		hyper		5.05333	3.43594	2.09226	no
ClCG10G010760	bifunctional protein FolD 2 isoform X1	hypo			24.584	22.8874	25.904	no
ClCG10G010790	dephospho-CoA kinase		hyper		4.5594	6.13134	7.72599	no
ClCG10G010850	hypothetical protein CUMW_055640		hyper	hypo	22.3678	26.1952	25.2967	no
ClCG10G011010	U1 small nuclear ribonucleoprotein A		hyper	hypo	31.3297	32.0954	52.4731	no
ClCG10G011170	cellulose synthase-like protein D5	hyper	hyper	hypo	0.281332	0.617902	0.406086	no
ClCG10G011290	hypothetical protein Csa_3G088950	hyper			7.7556	5.02365	10.6968	no
ClCG10G011540	hypothetical protein Csa_3G536660			hypo	0	0.053248	0	no
ClCG10G011740	uncharacterized protein LOC103489896	hyper	hyper		4.58447	3.29726	3.72883	no
ClCG10G011930	4-hydroxybenzoate polyprenyltransferase, mitochondrial isoform X1			hypo	3.12165	2.64107	4.52243	no
ClCG10G012030	serine carboxypeptidase-like 35			hypo	33.8986	44.6876	33.3504	no
ClCG10G012100	acyl-CoA--sterol O-acyltransferase 1-like	hyper	hyper		16.0354	7.82113	19.8255	no
ClCG10G012170	uncharacterized protein LOC101221174			hypo	69.4568	82.281	59.5237	no
ClCG10G012240	cycloartenol-C-24-methyltransferase-like		hyper	hypo	0.112962	0.013237	0	no
ClCG10G012330	polygalacturonase-like		hyper		0.569499	0.230242	0.813395	no
ClCG10G012550	clustered mitochondria protein		hyper		54.1869	40.6177	45.514	no
ClCG10G012570	60S ribosomal protein L6-1-like	hyper			21.1154	28.2734	35.9156	no
ClCG10G012620	protein PHR1-LIKE 1-like		hyper	hypo	1.10869	1.47248	3.59071	no
ClCG10G012700	uncharacterized protein LOC105434941		hyper		1.43602	1.32221	0	no
ClCG10G012850	STE20/SPS1-related proline-alanine-rich protein kinase isoform X1	hypo	hyper	hypo	3.76334	4.6557	6.73632	no
ClCG10G012900	ABC transporter C family member 13 isoform X1	hypo	hyper	hypo	0.038052	1.33703	0	no
ClCG10G012970	cinnamoyl-CoA reductase 2-like		hyper	hypo	0.293286	3.00323	0.738781	no
ClCG10G012990	cinnamoyl-CoA reductase 2-like	hypo			0.293286	3.00323	0.738781	no
ClCG10G013000	cinnamoyl-CoA reductase 2-like	hyper		hypo	22.0645	31.2743	20.7776	no
ClCG10G013170	uncharacterized protein LOC101208391		hyper		0.240859	0.107116	0	no
ClCG10G013190	probable serine/threonine-protein kinase PBL28		hyper	hypo	6.92556	3.66354	2.38864	no
ClCG10G013600	beta-glucosidase BoGH3B-like		hyper		14.8848	11.8386	6.60662	no
ClCG10G013660	protein GAST1-like		hyper	hypo	237.534	203.925	91.0575	no
ClCG10G013740	E3 ubiquitin-protein ligase RGLG1-like isoform X2		hyper		10.5368	12.4892	8.73189	no
ClCG10G013790	hypothetical protein Csa_3G840390		hyper		5.50003	6.70813	4.65915	no
ClCG10G013830	hypothetical protein Csa_3G840370	hyper			1.9282	2.04204	0.764256	no
ClCG10G013920	mitogen-activated protein kinase kinase 3		hyper		5.26328	3.2363	5.45584	no
ClCG10G014060	shaggy-related protein kinase epsilon			hyper	6.5064	8.50979	16.2683	no
ClCG10G014090	peptide deformylase 1B, chloroplastic		hyper		13.7008	13.2338	8.25447	no
ClCG10G014160	cinnamoyl-CoA reductase-like SNL6			hypo	1.91227	3.24364	4.86471	no
ClCG10G014230	uncharacterized protein LOC103487086		hyper	hypo	20.3607	17.5803	15.4386	no
ClCG10G014280	hypothetical protein Csa_3G836440			hypo	2.45859	2.81082	2.35942	no
ClCG10G014400	uncharacterized protein LOC103487068	hyper			0.300024	0	0	no
ClCG10G014420	WAT1-related protein At5g40230-like isoform X1		hyper		19.4508	17.7658	6.57857	no
ClCG10G014460	alpha-dioxygenase 1-like		hyper		0	0.012541	0	no
ClCG10G014470	protein ALTERED XYLOGLUCAN 4-like			hypo	0.038965	0.092057	0	no
ClCG10G014650	putative cyclic nucleotide-gated ion channel 8 isoform X1		hyper	hypo	0.218512	0.187438	0	no
ClCG10G014850	AP2-like ethylene-responsive transcription factor At1g16060 isoform X1			hypo	0.383276	0.389271	0	no
ClCG10G015450	probable mitochondrial saccharopine dehydrogenase-like oxidoreductase At5g39410		hyper	hypo	3.7737	3.93174	2.84991	no
ClCG10G015680	nuclear pore complex protein NUP93A		hyper		12.6747	9.06672	9.07117	no
ClCG10G015760	pentatricopeptide repeat-containing protein At2g41720 isoform X2		hyper		7.49634	7.3772	2.5943	no
ClCG10G015780	uncharacterized protein At3g03773			hypo	6.41181	4.81143	4.60729	no
ClCG10G015790	hypothetical protein		hyper	hyper	0.185401	0.554189	2.06374	no
ClCG10G016100	protein STRICTOSIDINE SYNTHASE-LIKE 10		hyper		8.10897	11.9817	8.16746	no
ClCG10G016160	centromere-associated protein E isoform X1		hyper		1.94459	0.91092	2.26087	no
ClCG10G016200	vacuolar amino acid transporter 1-like isoform X1	hyper	hyper		0.253849	0.312533	0	no
ClCG10G016260	pentatricopeptide repeat-containing protein At1g80270, mitochondrial-like	hyper	hyper		7.2649	4.98045	9.46232	no
ClCG10G016300	Werner Syndrome-like exonuclease			hypo	0.130054	0.197624	1.15544	no
ClCG10G016630	GTP-binding protein TypA/BipA homolog			hypo	201.195	382.911	379.871	no
ClCG10G016950	ABC transporter-like		hyper	hypo	0.282082	0.149157	0	no
ClCG10G017090	beta-glucosidase 11-like			hypo	22.3678	26.1952	25.2967	no
ClCG10G017360	transcription factor HBP-1b(c38) isoform X1	hypo			0.368432	0.510332	1.75593	no
ClCG10G017420	UBP1-associated protein 2C-like			hypo	21.2215	18.9866	21.5261	no
ClCG10G017560	uncharacterized protein LOC111470107			hypo	8.21801	6.58386	15.7298	no
ClCG10G017590	LOW QUALITY PROTEIN: uncharacterized protein LOC111024852			hypo	0.47258	0.340228	0	no
ClCG10G017810	splicing factor 3B subunit 3		hyper	hypo	9.60921	11.7766	9.68649	no
ClCG10G017840	homogentisate solanesyltransferase, chloroplastic-like			hypo	11.4917	9.67173	4.90917	no
ClCG10G018120	iron-sulfur cluster co-chaperone protein HscB, mitochondrial			hypo	1.1823	1.58428	3.45726	no
ClCG10G018190	uncharacterized protein LOC101209667		hyper	hypo	10.7241	11.9604	10.6653	no
ClCG10G018260	trafficking protein particle complex subunit 8		hyper		12.2402	13.4189	12.1013	no
ClCG10G018430	protein YLS9-like		hyper		0	0.505003	0	no
ClCG10G018520	putative HVA22-like protein g		hyper		2.32491	2.82813	4.28395	no
ClCG10G018700	small RNA-binding protein 11, chloroplastic-like		hyper	hypo	4.98606	6.01702	9.74714	no
ClCG10G018940	uncharacterized protein LOC101204318		hyper	hypo	17.2845	14.963	10.0241	no
ClCG10G018990	protein CIA1			hypo	5.42353	6.10459	9.00774	no
ClCG10G019040	uncharacterized protein LOC103486603 isoform X1			hypo	2.68142	1.59023	1.04829	no
ClCG10G019180	monodehydroascorbate reductase, seedling isozyme-like	hypo		hypo	53.2561	45.4907	54.2162	no
ClCG10G019190	hypothetical protein CUMW_006240		hyper	hypo	0.120976	0.042581	0	no
ClCG10G019580	hypothetical protein PRUPE_7G122200	hyper			8.40601	9.62469	9.91011	no
ClCG10G019730	putative pectinesterase 14 isoform X1	hyper		hypo	0.844911	0.897108	0.588647	no
ClCG10G020100	_		hyper	hypo	0	0.131806	0	no
ClCG10G020150	transcription initiation factor TFIID subunit 8-like			hypo	6.94833	8.67605	18.5369	no
ClCG10G020330	probable aquaporin PIP2-4		hyper		0.213507	0.343649	0	no
ClCG10G020370	uncharacterized protein LOC101213656		hyper		6.17676	9.43087	3.72362	no
ClCG10G020490	probable beta-1,4-xylosyltransferase IRX9 isoform X1	hyper			0.692404	0.269943	0	no
ClCG10G020730	pentatricopeptide repeat-containing protein At2g37310	hyper	hyper		2.41563	1.41478	3.08289	no
ClCG10G020830	exocyst complex component EXO70B1-like	hyper	hyper		5.99998	8.42916	7.85961	no
ClCG10G021230	laccase-17-like			hypo	0.667545	0.286372	0	no
ClCG10G021410	tropinone reductase homolog		hyper		0.336651	0.336912	0	no
ClCG10G022140	CTD nuclear envelope phosphatase 1 homolog			hypo	12.5525	13.528	10.4679	no
ClCG10G022230	protein AIG1-like	hypo			7.12582	0.391144	0.308947	no
ClCG10G022240	protein AIG1-like	hyper			2.56862	0	0	no
ClCG10G022360	receptor-like protein 12	hyper			5.35957	6.38774	4.63044	no
ClCG11G000120	kinesin-like protein NACK2	hyper			5.14797	8.2134	5.79454	no
ClCG11G000220	pescadillo homolog			hyper	4.02537	5.29317	6.15104	no
ClCG11G000420	NADPH-dependent pterin aldehyde reductase-like isoform X1		hyper		9.96079	17.7741	27.7951	no
ClCG11G000540	SNF1-related protein kinase catalytic subunit alpha KIN10-like isoform X3		hyper		0.585913	1.14483	0.531218	no
ClCG11G000760	uncharacterized protein LOC101212224		hyper	hypo	8.40776	10.3699	16.556	no
ClCG11G000890	formin-like protein 1		hyper		8.35873	6.60119	2.81738	no
ClCG11G001030	helicase SEN1-like		hyper		3.18167	3.64429	1.59009	no
ClCG11G001080	LOW QUALITY PROTEIN: pleiotropic drug resistance protein 3-like		hyper	hypo	0.282082	0.149157	0	no
ClCG11G001110	uncharacterized protein LOC103496674		hyper		0.121712	0.530153	0	no
ClCG11G001160	uncharacterized protein LOC111433376		hyper	hypo	21.0714	27.3965	33.4121	no
ClCG11G001210	probable sulfate transporter 3.3	hyper	hyper	hypo	13.1034	18.4595	36.2409	no
ClCG11G001240	SEC12-like protein 2		hyper		6.02801	5.36932	6.69918	no
ClCG11G001250	uncharacterized protein LOC101220584 isoform X1	hyper			3.46282	4.04289	6.15348	no
ClCG11G001300	MLP-like protein 328	hyper	hyper		0.115358	0	0	no
ClCG11G001730	putative transcription factor bHLH041 isoform X1		hyper		0	0.38885	0	no
ClCG11G001810	uncharacterized protein LOC111804930		hyper	hypo	30.3233	20.003	12.2863	no
ClCG11G002000	acid phosphatase 1-like		hyper	hypo	1.26524	0	0.944954	no
ClCG11G002110	hexokinase 1			hypo	12.6426	10.3623	9.4741	no
ClCG11G002150	uncharacterized protein C3F10.06c isoform X1			hypo	2.88697	3.55269	2.65895	no
ClCG11G002180	probable 2-oxoglutarate-dependent dioxygenase At3g49630 isoform X2			hypo	5.01241	4.6603	2.67299	no
ClCG11G002190	golgin candidate 1 isoform X1		hyper	hypo	6.3386	6.67406	8.67013	no
ClCG11G002570	uncharacterized protein LOC101216589	hyper			17.5577	21.8261	23.4729	no
ClCG11G002580	probable serine incorporator isoform X1			hypo	0.982404	0.712163	0	no
ClCG11G002610	3-hydroxyisobutyryl-CoA hydrolase-like protein 3, mitochondrial isoform X1			hypo	21.8505	23.6319	15.0616	no
ClCG11G002700	homeobox protein 5	hyper	hyper		13.9595	9.50576	16.6125	no
ClCG11G002760	_		hyper	hypo	3.96531	1.18893	0	no
ClCG11G003010	nuclear pore complex protein NUP205		hyper	hypo	9.23111	7.39618	11.6896	no
ClCG11G003190	uclacyanin-3-like			hypo	0.220655	5.32527	0.71286	no
ClCG11G003200	umecyanin-like			hypo	12.0324	5.62223	6.25398	no
ClCG11G003390	uncharacterized transporter C405.03c-like			hypo	0.237769	0.084209	0	no
ClCG11G003630	protein ENHANCED DISEASE RESISTANCE 2	hyper	hyper		4.49706	5.30324	2.70801	no
ClCG11G003690	uncharacterized protein LOC103497509		hyper	hypo	0.408029	0.759278	0	no
ClCG11G003980	protein DETOXIFICATION 46, chloroplastic-like isoform X1			hypo	7.75011	7.10079	6.52484	no
ClCG11G004180	chaperone protein dnaJ 10-like		hyper	hypo	7.50496	8.68206	8.31448	no
ClCG11G004280	hypothetical protein Csa_2G248670		hyper	hypo	66.6929	39.8458	81.9455	no
ClCG11G004320	isoflavone reductase homolog		hyper		9.82568	20.6107	9.68404	no
ClCG11G004430	probable LRR receptor-like serine/threonine-protein kinase At2g16250		hyper		5.30055	4.29569	2.72959	no
ClCG11G004500	BURP domain-containing protein 17-like	hyper	hyper	hypo	0.497287	0.216955	0	no
ClCG11G004880	receptor-like protein kinase FERONIA		hyper	hypo	9.44478	9.58498	13.533	no
ClCG11G004910	PI-PLC X domain-containing protein At5g67130		hyper		0.562087	0.869389	1.33223	no
ClCG11G005230	hypothetical protein CUMW_095350			hypo	94.6662	93.4232	47.5187	no
ClCG11G005390	ultraviolet-B receptor UVR8		hyper		8.5986	6.45713	3.68112	no
ClCG11G005440	HEAT repeat-containing protein 5B	hyper			9.78259	9.54136	5.27999	no
ClCG11G005620	E3 ubiquitin-protein ligase SHPRH isoform X1		hyper		10.6285	12.1346	10.1295	no
ClCG11G005820	uncharacterized protein LOC111445210		hyper		1.03751	0.571161	0	no
ClCG11G005950	uncharacterized protein LOC101220818			hypo	19.0358	24.7055	21.4627	no
ClCG11G006000	abscisic acid receptor PYL12-like			hypo	8.30489	15.5181	14.6603	no
ClCG11G006170	putative ABC1 protein At2g40090 isoform X1		hyper		11.5097	16.4631	15.4755	no
ClCG11G006180	anthranilate synthase alpha subunit 1, chloroplastic	hyper			0.118515	0.237224	0	no
ClCG11G006200	uncharacterized protein LOC101217345		hyper		0.089984	0.188074	0	no
ClCG11G006540	ras-related protein Rab2BV-like		hyper		0.375469	0.736826	0	no
ClCG11G006600	delta-1-pyrroline-5-carboxylate synthase			hyper	13.9681	9.07385	9.93063	no
ClCG11G006710	_		hyper		6.39675	4.39583	5.80423	no
ClCG11G007070	fidgetin-like protein 1	hyper			6.41196	2.47125	3.85037	no
ClCG11G007630	hypothetical protein Csa_2G404980			hypo	0.632621	0.655614	0	no
ClCG11G007640	uncharacterized protein LOC111007859 isoform X3	hyper	hyper	hypo	10.6968	12.9099	15.1858	no
ClCG11G007790	hypothetical protein Csa_2G404850		hyper	hypo	7.24396	10.3244	8.16003	no
ClCG11G008030	uncharacterized protein LOC103485428 isoform X1		hyper		10.125	14.6004	15.6964	no
ClCG11G008040	uncharacterized protein DDB_G0290685-like isoform X2	hyper			47.6332	32.9595	36.1787	no
ClCG11G008420	histidine--tRNA ligase, cytoplasmic		hyper		14.3758	14.4097	15.566	no
ClCG11G008450	uncharacterized protein LOC101220741	hyper			0.186899	0.019744	0	no
ClCG11G008620	phosphoinositide phosphatase SAC1 isoform X1			hypo	8.99347	11.7679	9.97517	no
ClCG11G008630	phosphoinositide phosphatase SAC1 isoform X1	hyper	hyper		8.99347	11.7679	9.97517	no
ClCG11G008790	suppressor of mec-8 and unc-52 protein homolog 1-like		hyper	hypo	10.6164	10.3245	8.24895	no
ClCG11G008840	uncharacterized protein LOC111808485	hyper	hyper		7.15456	6.6689	2.30363	no
ClCG11G009050	omega-hydroxypalmitate O-feruloyl transferase			hypo	0.477479	0.077904	0	no
ClCG11G009130	phospholipase A(1) LCAT3		hyper	hypo	45.5323	61.8508	51.7025	no
ClCG11G009680	hypothetical protein		hyper	hypo	0.402927	0.897095	0	no
ClCG11G009860	uncharacterized protein LOC103499392		hyper		0.885715	0.27268	0	no
ClCG11G010170	pol protein			hypo	0	0.336968	0	no
ClCG11G010250	translational activator GCN1		hyper		18.121	15.2912	18.0408	no
ClCG11G010290	ammonium transporter 1 member 2-like	hyper			0	0.027755	0	no
ClCG11G010310	inositol phosphorylceramide glucuronosyltransferase 1		hyper	hypo	4.43469	5.75978	6.21794	no
ClCG11G010450	transcription elongation factor SPT6	hypo		hypo	23.9269	25.3153	43.9654	no
ClCG11G010550	diphthine--ammonia ligase isoform X1			hypo	4.12256	4.23971	4.13991	no
ClCG11G010630	biotin--protein ligase 2-like isoform X6			hyper	7.8622	8.29148	10.6678	no
ClCG11G010690	hypothetical protein		hyper	hypo	0.185401	0.554189	2.06374	no
ClCG11G010840	auxin efflux carrier component 5		hyper	hypo	0.093268	0	0	no
ClCG11G010860	_			hypo	0	0.062421	0	no
ClCG11G010960	TPR repeat-containing protein ZIP4		hyper	hypo	0.630969	0.19813	0	no
ClCG11G011000	uncharacterized protein LOC103485904		hyper	hypo	13.4509	14.6751	18.0084	no
ClCG11G011220	protein BONZAI 3			hypo	0.015281	0.470529	0	no
ClCG11G011240	serine/threonine-protein kinase At5g01020 isoform X1		hyper	hypo	26.7872	34.988	55.9633	no
ClCG11G011320	hypothetical protein	hyper	hyper	hypo	0.185401	0.554189	2.06374	no
ClCG11G011340	codeine O-demethylase-like	hyper			0.153709	0.239297	0	no
ClCG11G011430	cytochrome P450 CYP73A100-like	hypo			0.114424	0.528072	0	no
ClCG11G011450	DExH-box ATP-dependent RNA helicase DExH10		hyper		8.34763	8.6748	8.30641	no
ClCG11G011520	protein trichome birefringence-like 5		hypo		2.34429	2.27379	1.01161	no
ClCG11G011550	plant intracellular Ras-group-related LRR protein 6-like	hypo		hypo	0.682438	0.916808	1.30373	no
ClCG11G011590	uncharacterized protein LOC103492473		hyper	hypo	0.589877	0.232496	0	no
ClCG11G011620	uncharacterized protein LOC103491895 isoform X1		hyper	hypo	7.25889	7.78099	7.71273	no
ClCG11G011690	transcription factor bHLH35-like			hypo	4.35267	1.19775	0	no
ClCG11G011710	23 kDa jasmonate-induced protein-like		hyper		16.4598	20.592	20.6805	no
ClCG11G011750	RNA-binding KH domain-containing protein PEPPER			hypo	16.526	18.5537	23.119	no
ClCG11G011780	putative clathrin assembly protein At5g57200		hyper		0.271814	0.023402	0	no
ClCG11G011890	putative inactive cadmium/zinc-transporting ATPase HMA3 isoform X2			hypo	0.306739	0.134702	0.282173	no
ClCG11G012440	uncharacterized protein LOC111013210			hypo	7.63121	5.66782	5.88315	no
ClCG11G012470	kaempferol 3-O-beta-D-galactosyltransferase-like		hyper	hypo	0.089639	0.073373	0	no
ClCG11G012480	unnamed protein product	hyper	hyper	hypo	10.1411	12.6343	14.3073	no
ClCG11G012550	CASP-like protein 2C1	hyper			0.269459	0.111156	1.7786	no
ClCG11G012620	WAT1-related protein At4g30420			hypo	0.478627	0.661301	0	no
ClCG11G012830	katanin p80 WD40 repeat-containing subunit B1 homolog	hyper	hyper		13.2582	11.8881	11.9607	no
ClCG11G012870	uncharacterized protein LOC101210945		hyper		71.484	49.8352	29.4517	no
ClCG11G012920	hypothetical protein Csa_5G582240	hypo	hypo		0.883497	0.545195	0	no
ClCG11G012990	pentatricopeptide repeat-containing protein At1g71420			hypo	3.3962	2.75264	1.78187	no
ClCG11G013170	protein transport protein SEC23-1		hyper	hypo	8.36803	7.36556	6.54769	no
ClCG11G013200	ABC transporter B family member 4	hyper		hypo	0.060451	0	0	no
ClCG11G013280	bromodomain testis-specific protein	hyper		hyper	4.75251	5.55291	3.0683	no
ClCG11G013340	ATP phosphoribosyltransferase 2, chloroplastic-like			hyper	55.3408	44.1233	21.2904	no
ClCG11G013390	serine/threonine-protein kinase-like protein At5g23170 isoform X2	hyper			0.885293	0.981457	0	no
ClCG11G013450	multiple organellar RNA editing factor 1, mitochondrial		hyper		18.0614	15.4747	11.8724	no
ClCG11G013530	(+)-neomenthol dehydrogenase-like			hypo	3.70524	5.67064	5.72999	no
ClCG11G013730	O-methyltransferase, family 3	hyper	hyper	hypo	4.60835	4.23105	4.36266	no
ClCG11G013780	mannosyl-oligosaccharide glucosidase GCS1	hyper			10.244	11.0914	7.25778	no
ClCG11G013790	uncharacterized protein At3g27210-like	hyper	hyper	hypo	15.5586	18.6487	26.5398	no
ClCG11G013800	probable inactive leucine-rich repeat receptor-like protein kinase At1g66830			hypo	6.73735	4.85818	3.72388	no
ClCG11G013830	AAA-ATPase At3g50940-like		hyper		0.320637	0.378933	0	no
ClCG11G013890	ATP-dependent DNA helicase Q-like 5	hyper			3.02909	2.40155	0.858037	no
ClCG11G013940	uncharacterized protein LOC111443598		hyper	hypo	30.3167	24.8206	14.3381	no
ClCG11G013990	beta-adaptin-like protein A			hypo	11.8981	9.6952	7.91257	no
ClCG11G014000	pentatricopeptide repeat-containing protein At3g09060-like	hyper			18.3229	27.0511	13.2894	no
ClCG11G014060	myb-related protein 3R-1		hyper	hypo	3.74739	4.03222	1.63401	no
ClCG11G014250	serine--tRNA ligase, mitochondrial		hyper		21.5938	19.137	9.4306	no
ClCG11G014270	uncharacterized protein At1g04910-like isoform X2			hypo	0.059912	0.02728	0	no
ClCG11G014320	hypothetical protein Csa_3G889890			hypo	4.34672	3.05842	2.8693	no
ClCG11G014330	hypothetical protein CCACVL1_04948		hyper	hypo	9.62078	10.3627	7.00717	no
ClCG11G014370	uncharacterized protein LOC103503680		hyper		3.28132	2.67692	0.741028	no
ClCG11G014590	uncharacterized protein LOC103503656 isoform X2	hyper	hyper	hypo	7.25706	8.3867	10.6711	no
ClCG11G014650	BEACH domain-containing protein B isoform X1			hypo	8.01907	9.48915	10.8312	no
ClCG11G014710	hypothetical protein DCAR_012850	hypo	hyper	hypo	0.798771	0.953878	1.42828	no
ClCG11G014830	transcription factor bHLH61-like		hyper		0	0.173199	0	no
ClCG11G014900	receptor-like protein kinase HSL1	hyper	hyper		18.5255	16.5695	37.5172	no
ClCG11G014990	glutamyl-tRNA(Gln) amidotransferase subunit C, chloroplastic/mitochondrial			hypo	52.0015	36.3128	60.4349	no
ClCG11G015330	high affinity nitrate transporter 2.5		hyper		3.3496	2.26706	3.59597	no
ClCG11G015600	uncharacterized protein LOC103487570 isoform X2		hyper	hypo	9.70197	7.6946	9.02765	no
ClCG11G015660	uncharacterized protein LOC101215760			hypo	9.49428	10.7039	7.47879	no
ClCG11G015820	uncharacterized protein LOC101217905	hypo			4.57486	3.43172	4.18779	no
ClCG11G015830	aldehyde dehydrogenase family 3 member H1-like		hyper	hypo	33.3956	40.9808	42.881	no
ClCG11G015840	chaperone protein DnaJ			hypo	0.308434	0.622252	1.15649	no
ClCG11G015970	DNA topoisomerase 2-binding protein 1-A isoform X2		hyper		16.9765	16.5785	16.3497	no
ClCG11G016330	uncharacterized protein LOC103487651		hyper		3.63586	4.51063	2.47279	no
ClCG11G016550	transcription factor JUNGBRUNNEN 1			hypo	0.291911	0.465425	0	no
ClCG11G016560	probable transcription factor KAN3 isoform X1		hyper		0.759975	3.09769	0	no
ClCG11G016590	WD repeat-containing protein 26		hyper		8.19985	10.1241	5.91759	no
ClCG11G016870	anthocyanidin 3-O-glucosyltransferase 2-like		hyper		56.4101	85.7328	47.7878	no
ClCG11G017130	protein FLX-like 1	hyper	hyper	hypo	13.9165	14.7296	16.749	no
ClCG11G017240	probable leucine-rich repeat receptor-like serine/threonine-protein kinase At3g14840			hypo	7.78798	9.06078	7.04069	no
ClCG11G017250	probable LRR receptor-like serine/threonine-protein kinase At1g53430		hyper	hypo	2.45036	2.83319	2.83249	no
ClCG11G017400	gamma-glutamyl hydrolase 2-like		hyper		29.0485	35.1705	20.1595	no
ClCG11G017540	increased DNA methylation 1 isoform X1			hypo	13.7516	14.483	8.44424	no
ClCG11G017850	protein yippee-like At5g53940	hyper	hyper		5.01002	4.98323	8.40812	no
ClCG11G018260	hypothetical protein TanjilG_23014	hyper	hyper	hypo	0	0.059986	0	no
ClCG11G018370	U5 small nuclear ribonucleoprotein 200 kDa helicase	hyper		hypo	21.1313	16.3211	31.4584	no
ClCG11G018540	dynein light chain 2, cytoplasmic			hypo	0.188543	0.949238	0	no
ClCG11G018790	putative 12-oxophytodienoate reductase 11	hyper			2.0777	1.6087	1.63102	no
